# Supplementary material for: Acetylome Analyses Provide New Insights into the Effect of Chronic Intermittent Hypoxia on Hypothalamus-Dependent Endocrine Metabolism Impairment
Source: Biology (Basel). 2024 Jul 24;13(8):559. doi: 10.3390/biology13080559 (PMC11351355; doi:10.3390/biology13080559)
Supplement: Supplementary file 1 [file biology-13-00559-s001.zip]

Archive with 16 entries (16 files):
- Figure S1.tif
- S10-GO_MF.xlsx
- S11-BP_Q1_4.xlsx
- S12-domain_Q1_4.xlsx
- S13-WikiPathway_Q1_4.xlsx
- S14-KEGG.xlsx
- S15-histone.xlsx
- S1-DEPs.xlsx
- S2-COG.xlsx
- S3-GO_CC.xlsx
- S4-GO_MF.xlsx
- S5-KEGG.xlsx
- S6-DASs.xlsx
- S7-motif.xlsx
- S8-Subcellular.xlsx
- S9-GO_CC.xlsx
