# Supplementary material for: Acetylome Analyses Provide New Insights into the Effect of Chronic Intermittent Hypoxia on Hypothalamus-Dependent Endocrine Metabolism Impairment
Source: Biology (Basel). 2024 Jul 24;13(8):559. doi: 10.3390/biology13080559 (PMC11351355; doi:10.3390/biology13080559)
Supplement: Supplementary file 1 [file biology-13-00559-s001.zip › S10-GO_MF.xlsx]

## Sheet: up
GO Terms Level 1	GO Terms ID	GO Terms Level	GO Terms Description	Fold Enrichment	Fisher's exact test p value	Protein accession	Position	Amino acid	case/con Ratio	case/con P value	Regulated Type	Protein description	Gene name	Modified sequence	Localization probability	Intensity con1	Intensity con2	Intensity con3	Intensity case1	Intensity case2	Intensity case3	con1	con2	con3	case1	case2	case3
Molecular Function	GO:0005516	3	calmodulin binding	1.34	0.0374916	Q3UHL1	68	K	2.24483	0.000179078	Up	CaM kinase-like vesicle-associated protein OS=Mus musculus OX=10090 GN=Camkv PE=1 SV=2	Camkv	_AAK[Acetyl (K)]NEIGILK_	1	256.577	241.736	280.343	649.215	686.013	706.569	0.584324	0.550896	0.661633	1.27279	1.37206	1.38877
Molecular Function	GO:0005516	3	calmodulin binding	1.34	0.0374916	P62631	20	K	4.91552	0.000635571	Up	Elongation factor 1-alpha 2 OS=Mus musculus OX=10090 GN=Eef1a2 PE=1 SV=1	Eef1a2	_THINIVVIGHVDSGK[Acetyl (K)]STTTGHLIYK_	1	17.968	30.2992	26.4339	129.6	120.633	118.868	0.239248	0.411704	0.363003	1.73626	1.68377	1.56409
Molecular Function	GO:0005516	3	calmodulin binding	1.34	0.0374916	Q64331	564	K	1.77081	0.00021271	Up	Unconventional myosin-VI OS=Mus musculus OX=10090 GN=Myo6 PE=1 SV=2	Myo6	_SK[Acetyl (K)]LAVHR_	1	137.605	124.357	130.644	218.521	225.806	237.942	0.761057	0.689227	0.72159	1.19949	1.30119	1.34528
Molecular Function	GO:0005516	3	calmodulin binding	1.34	0.0374916	Q63810	91	K	1.66889	0.00247588	Up	Calcineurin subunit B type 1 OS=Mus musculus OX=10090 GN=Ppp3r1 PE=1 SV=3	Ppp3r1	_GDKEQK[Acetyl (K)]LR_	1	173.586	167.153	139.13	346.536	341.118	341.551	0.774908	0.773987	0.634596	1.15601	1.30461	1.1834
Molecular Function	GO:0005516	3	calmodulin binding	1.34	0.0374916	Q61656	56	K	1.73545	0.00728188	Up	Probable ATP-dependent RNA helicase DDX5 OS=Mus musculus OX=10090 GN=Ddx5 PE=1 SV=2	Ddx5	_FEK[Acetyl (K)]NFYQEHPDLAR_	1	20.1304	19.2504	24.7161	36.5533	33.9941	29.8758	0.716311	0.64529	0.865849	1.4371	1.29412	1.13441
Molecular Function	GO:0005516	3	calmodulin binding	1.34	0.0374916	P63328	10	K	1.61953	0.0116123	Up	Protein phosphatase 3 catalytic subunit alpha OS=Mus musculus OX=10090 GN=Ppp3ca PE=1 SV=1	Ppp3ca	_AIDPK[Acetyl (K)]LSTTDR_	1	94.1125	76.7818	70.6518	165.377	190.833	165.295	0.866503	0.710515	0.6423	1.11055	1.36158	1.12212
Molecular Function	GO:0005516	3	calmodulin binding	1.34	0.0374916	Q3UHL1	161	K	1.89864	0.00185578	Up	CaM kinase-like vesicle-associated protein OS=Mus musculus OX=10090 GN=Camkv PE=1 SV=2	Camkv	_NSK[Acetyl (K)]IVISDFHLAK_	1	155.534	126.444	150.729	292.4	315.618	351.321	0.71767	0.583838	0.720757	1.16148	1.27899	1.39908
Molecular Function	GO:0005516	3	calmodulin binding	1.34	0.0374916	Q61481	375	K	2.22513	2.40038e-05	Up	Dual specificity calcium/calmodulin-dependent 3',5'-cyclic nucleotide phosphodiesterase 1A OS=Mus musculus OX=10090 GN=Pde1a PE=1 SV=3	Pde1a	_TWK[Acetyl (K)]LHYR_	1	283.139	262.979	298.77	836.192	832.629	855.138	0.576132	0.577354	0.611071	1.33281	1.36118	1.23238
Molecular Function	GO:0005516	3	calmodulin binding	1.34	0.0374916	Q5SYD0	758	K	1.73987	0.000440182	Up	Unconventional myosin-Id OS=Mus musculus OX=10090 GN=Myo1d PE=1 SV=1	Myo1d	_DYGK[Acetyl (K)]HVK_	1	147.623	134.358	152.412	275.314	296.378	292.731	0.754987	0.644949	0.752463	1.24107	1.26195	1.24186
Molecular Function	GO:0005516	3	calmodulin binding	1.34	0.0374916	P97490	499	K	2.05807	0.0295844	Up	Adenylate cyclase type 8 OS=Mus musculus OX=10090 GN=Adcy8 PE=1 SV=2	Adcy8	_TK[Acetyl (K)]HDVDMR_	1	14.149	12.8949	23.368	38.8849	27.3952	41.416	0.569946	0.484899	0.896748	1.57603	1.03029	1.4102
Molecular Function	GO:0005516	3	calmodulin binding	1.34	0.0374916	Q4KUS2	1113	K	2.71616	0.00199445	Up	Protein unc-13 homolog A OS=Mus musculus OX=10090 GN=Unc13a PE=1 SV=3	Unc13a	_YAMEEHDK[Acetyl (K)]HR_	1	10.0035	11.3771	10.6209	30.4796	46.2714	33.5527	0.472293	0.559949	0.499801	1.15129	1.75191	1.25808
Molecular Function	GO:0005516	3	calmodulin binding	1.34	0.0374916	Q68ED2	71	K	1.70695	0.0105276	Up	Metabotropic glutamate receptor 7 OS=Mus musculus OX=10090 GN=Grm7 PE=1 SV=1	Grm7	_GPSGVPC[Carbamidomethyl (C)]GDIK[Acetyl (K)]R_	1	173.239	208.006	174.423	342.979	333.297	352.311	0.652553	0.897117	0.66142	1.11444	1.31732	1.34246
Molecular Function	GO:0005516	3	calmodulin binding	1.34	0.0374916	Q61656	388	K	2.82996	0.000135939	Up	Probable ATP-dependent RNA helicase DDX5 OS=Mus musculus OX=10090 GN=Ddx5 PE=1 SV=2	Ddx5	_DWVLNEFK[Acetyl (K)]HGK_	1	125.413	108.783	113.575	269.09	298.412	323.103	0.592866	0.484441	0.528581	1.40548	1.50923	1.62989
Molecular Function	GO:0005516	3	calmodulin binding	1.34	0.0374916	Q6PHZ2	318	K	2.07168	0.00574427	Up	Calcium/calmodulin-dependent protein kinase type II subunit delta OS=Mus musculus OX=10090 GN=Camk2d PE=1 SV=1	Camk2d	_NFSAAK[Acetyl (K)]SLLK_	1	131.502	81.5278	88.5232	200.933	217.248	235.708	0.811141	0.52307	0.599374	1.22479	1.33858	1.44241
Molecular Function	GO:0005516	3	calmodulin binding	1.34	0.0374916	Q99104	1713	K	1.94508	0.0039074	Up	Unconventional myosin-Va OS=Mus musculus OX=10090 GN=Myo5a PE=1 SV=2	Myo5a	_DMC[Carbamidomethyl (C)]SWSK[Acetyl (K)]GMQIR_	1	60.8838	67.9941	61.966	150.213	105.693	134.795	0.632307	0.727154	0.661697	1.53233	1.07898	1.32001
Molecular Function	GO:0005516	3	calmodulin binding	1.34	0.0374916	Q8C078	307	K	1.86568	0.00984616	Up	Calcium/calmodulin-dependent protein kinase kinase 2 OS=Mus musculus OX=10090 GN=Camkk2 PE=1 SV=2	Camkk2	_GIEYLHYQK[Acetyl (K)]IIHR_	1	67.8329	80.5282	71.2496	193.377	166.183	132.75	0.616122	0.781966	0.642963	1.49761	1.28913	1.02121
Molecular Function	GO:0005261	5	cation channel activity	1.41	0.0382049	O08532	232	K	2.22918	0.0187086	Up	Voltage-dependent calcium channel subunit alpha-2/delta-1 OS=Mus musculus OX=10090 GN=Cacna2d1 PE=1 SV=1	Cacna2d1	_TPNK[Acetyl (K)]IDLYDVR_	1	27.4419	51.4773	31.5731	79.9637	94.4714	69.3007	0.45499	0.873224	0.536471	1.34798	1.6327	1.17603
Molecular Function	GO:0005261	5	cation channel activity	1.41	0.0382049	E9Q401	603	K	2.14451	0.00441538	Up	Ryanodine receptor 2 OS=Mus musculus OX=10090 GN=Ryr2 PE=1 SV=1	Ryr2	_SIISLLDK[Acetyl (K)]HGR_	1	68.2207	88.0175	101.053	216.153	220.138	203.258	0.477405	0.663706	0.721498	1.3833	1.39745	1.21364
Molecular Function	GO:0005516	3	calmodulin binding	1.34	0.0374916	Q9Z1B3	1127	K	1.56298	0.00566459	Up	1-phosphatidylinositol 4,5-bisphosphate phosphodiesterase beta-1 OS=Mus musculus OX=10090 GN=Plcb1 PE=1 SV=2	Plcb1	_LVEK[Acetyl (K)]HNEIR_	1	73.0224	68.9344	90.8668	160.824	162.098	182.118	0.701162	0.681999	0.875581	1.13679	1.15254	1.24104
Molecular Function	GO:0005261	5	cation channel activity	1.41	0.0382049	O88703	303	K	1.50901	0.0255974	Up	Potassium/sodium hyperpolarization-activated cyclic nucleotide-gated channel 2 OS=Mus musculus OX=10090 GN=Hcn2 PE=1 SV=1	Hcn2	_FTK[Acetyl (K)]ILSLLR_	1	178.142	220.106	180.646	325.192	367.502	379.578	0.746218	0.927029	0.680696	1.01188	1.2439	1.29634
Molecular Function	GO:0005261	5	cation channel activity	1.41	0.0382049	P14824	3	K	1.52345	0.00558579	Up	Annexin A6 OS=Mus musculus OX=10090 GN=Anxa6 PE=1 SV=3	Anxa6	_[Acetyl (Protein N-term)]AK[Acetyl (K)]IAQGAMYR_	1	395.184	427.138	474.76	536.917	572.295	558.158	0.716213	0.795983	0.912676	1.18474	1.31794	1.19149
Molecular Function	GO:0005516	3	calmodulin binding	1.34	0.0374916	P62631	5	K	3.93713	0.0022588	Up	Elongation factor 1-alpha 2 OS=Mus musculus OX=10090 GN=Eef1a2 PE=1 SV=1	Eef1a2	_EK[Acetyl (K)]THINIVVIGHVDSGK_	1	19.7594	22.2518	37.0526	106.658	105.731	100.691	0.297761	0.342187	0.575854	1.61713	1.67018	1.49944
Molecular Function	GO:0005261	5	cation channel activity	1.41	0.0382049	P14824	81	K	1.87452	2.11063e-05	Up	Annexin A6 OS=Mus musculus OX=10090 GN=Anxa6 PE=1 SV=3	Anxa6	_YELTGK[Acetyl (K)]FER_	1	83.777	84.735	86.2211	132.276	131.281	139.185	0.684594	0.711973	0.747345	1.31602	1.36314	1.33965
Molecular Function	GO:0005261	5	cation channel activity	1.41	0.0382049	P23819	228	K	1.60393	0.00539407	Up	Glutamate receptor 2 OS=Mus musculus OX=10090 GN=Gria2 PE=1 SV=3	Gria2	_DKVNDIVDQVITIGK[Acetyl (K)]HVK_	1	27.9417	27.9171	27.2292	59.8126	55.3288	44.8486	0.764782	0.746769	0.744746	1.33884	1.26523	1.01486
Molecular Function	GO:0005516	3	calmodulin binding	1.34	0.0374916	Q6Q477	356	K	1.71641	0.000916522	Up	Plasma membrane calcium-transporting ATPase 4 OS=Mus musculus OX=10090 GN=Atp2b4 PE=1 SV=1	Atp2b4	_SVLQGK[Acetyl (K)]LTR_	1	467.707	517.347	533.674	956.065	918.912	994.524	0.664261	0.750897	0.768841	1.1829	1.21241	1.35334
Molecular Function	GO:0005516	3	calmodulin binding	1.34	0.0374916	Q9Z0J4	469	K	2.113	0.000497501	Up	Nitric oxide synthase, brain OS=Mus musculus OX=10090 GN=Nos1 PE=1 SV=1	Nos1	_TDGK[Acetyl (K)]HDFR_	1	50.1579	59.5786	56.5096	118.735	122.515	133.486	0.573868	0.661749	0.672008	1.21983	1.34996	1.46103
Molecular Function	GO:0005516	3	calmodulin binding	1.34	0.0374916	Q9JLM8	683	K	2.4323	0.000236364	Up	Serine/threonine-protein kinase DCLK1 OS=Mus musculus OX=10090 GN=Dclk1 PE=1 SV=1	Dclk1	_K[Acetyl (K)]HFNTGPK_	1	102.403	110.778	122.831	286.09	334.048	280.362	0.535792	0.590179	0.588071	1.2793	1.56921	1.32055
Molecular Function	GO:0005516	3	calmodulin binding	1.34	0.0374916	Q9JLM8	286	K	1.97743	0.00152011	Up	Serine/threonine-protein kinase DCLK1 OS=Mus musculus OX=10090 GN=Dclk1 PE=1 SV=1	Dclk1	_STSYTK[Acetyl (K)]IASASR_	1	152.424	191.773	189.909	361.203	400.94	402.669	0.580448	0.743606	0.661749	1.17557	1.37081	1.38041
Molecular Function	GO:0005516	3	calmodulin binding	1.34	0.0374916	Q9JLM8	186	K	3.68574	0.0050261	Up	Serine/threonine-protein kinase DCLK1 OS=Mus musculus OX=10090 GN=Dclk1 PE=1 SV=1	Dclk1	_PK[Acetyl (K)]LVTIIR_	1	43.0371	28.4086	20.481	120.468	128.059	129.28	0.592753	0.398406	0.258118	1.41805	1.58353	1.60292
Molecular Function	GO:0005516	3	calmodulin binding	1.34	0.0374916	Q99104	1487	K	2.3617	0.00216536	Up	Unconventional myosin-Va OS=Mus musculus OX=10090 GN=Myo5a PE=1 SV=2	Myo5a	_LVK[Acetyl (K)]NLILELKPR_	1	72.4209	86.2877	107.967	217.047	212.343	234.527	0.470018	0.576672	0.720475	1.38364	1.35465	1.43523
Molecular Function	GO:0005516	3	calmodulin binding	1.34	0.0374916	Q99104	556	K	3.9112	0.0152751	Up	Unconventional myosin-Va OS=Mus musculus OX=10090 GN=Myo5a PE=1 SV=2	Myo5a	_HFADK[Acetyl (K)]VEYQC[Carbamidomethyl (C)]EGFLEK_	1	3.40327	1	1.20739	7.61091	7.29372	8.00564	0.720681	0.218059	0.262889	1.58307	1.51822	1.59852
Molecular Function	GO:0005516	3	calmodulin binding	1.34	0.0374916	Q99104	551	K	2.33366	0.00604807	Up	Unconventional myosin-Va OS=Mus musculus OX=10090 GN=Myo5a PE=1 SV=2	Myo5a	_AFIIK[Acetyl (K)]HFADK_	1	59.3088	98.7762	87.6273	199.514	204.417	200.574	0.421307	0.722538	0.640027	1.39211	1.42737	1.34348
Molecular Function	GO:0005516	3	calmodulin binding	1.34	0.0374916	Q99104	526	K	2.26178	0.0153471	Up	Unconventional myosin-Va OS=Mus musculus OX=10090 GN=Myo5a PE=1 SV=2	Myo5a	_GTDDTWAQK[Acetyl (K)]LYNTHLNK_	1	22.7917	44.1566	37.6015	85.7966	83.0933	80.4803	0.388939	0.775943	0.659766	1.43811	1.39383	1.295
Molecular Function	GO:0005516	3	calmodulin binding	1.34	0.0374916	Q99104	405	K	2.09372	0.000289903	Up	Unconventional myosin-Va OS=Mus musculus OX=10090 GN=Myo5a PE=1 SV=2	Myo5a	_DALAK[Acetyl (K)]HIYAK_	1	96.6466	99.3708	113.604	222.248	214.638	245.909	0.58817	0.622736	0.710867	1.32853	1.28399	1.41113
Molecular Function	GO:0005516	3	calmodulin binding	1.34	0.0374916	Q9Z0J4	406	K	3.24092	0.00143332	Up	Nitric oxide synthase, brain OS=Mus musculus OX=10090 GN=Nos1 PE=1 SV=1	Nos1	_DTELIYGAK[Acetyl (K)]HAWR_	1	41.384	25.3607	30.0212	118.284	103.12	114.482	0.592037	0.352216	0.4464	1.51947	1.42075	1.56676
Molecular Function	GO:0005516	3	calmodulin binding	1.34	0.0374916	P56695	109	K	5.05349	0.0372538	Up	Wolframin OS=Mus musculus OX=10090 GN=Wfs1 PE=1 SV=1	Wfs1	_AQTEVGK[Acetyl (K)]HYLR_	1	3.85446	11.176	31.8186	90.0513	140.079	121.746	0.0703145	0.195344	0.622433	1.13944	1.65321	1.69531
Molecular Function	GO:0005516	3	calmodulin binding	1.34	0.0374916	A2AN08	4086	K	2.78248	0.00770542	Up	E3 ubiquitin-protein ligase UBR4 OS=Mus musculus OX=10090 GN=Ubr4 PE=1 SV=1	Ubr4	_SPSK[Acetyl (K)]SELHR_	1	12.564	21.1884	26.4083	54.8351	57.7017	49.8532	0.339402	0.574825	0.68009	1.49793	1.58242	1.35581
Molecular Function	GO:0005516	3	calmodulin binding	1.34	0.0374916	P48453	56	K	1.97519	0.00076921	Up	Serine/threonine-protein phosphatase 2B catalytic subunit beta isoform OS=Mus musculus OX=10090 GN=Ppp3cb PE=1 SV=2	Ppp3cb	_VDVLK[Acetyl (K)]NHLVK_	1	171.342	182.85	208.088	402.994	429.347	399.999	0.599014	0.66143	0.726564	1.18506	1.35775	1.38192
Molecular Function	GO:0048027	6	mRNA 5'-UTR binding	1.69	0.0374024	Q61879	767	K	1.78768	0.00188029	Up	Myosin-10 OS=Mus musculus OX=10090 GN=Myh10 PE=1 SV=2	Myh10	_IGQSK[Acetyl (K)]IFFR_	1	199.005	154.232	185.768	329.896	330.825	356.193	0.78662	0.607963	0.74154	1.24415	1.25065	1.3239
Molecular Function	GO:0048027	6	mRNA 5'-UTR binding	1.69	0.0374024	Q61879	562	K	5.30921	0.028862	Up	Myosin-10 OS=Mus musculus OX=10090 GN=Myh10 PE=1 SV=2	Myh10	_LVQEQGSHSK[Acetyl (K)]FQK_	1	138.149	27.0229	18.3304	307.651	365.796	352.481	0.702513	0.137038	0.094133	1.49266	1.77903	1.68544
Molecular Function	GO:0048027	6	mRNA 5'-UTR binding	1.69	0.0374024	Q61879	33	K	1.9754	0.00158418	Up	Myosin-10 OS=Mus musculus OX=10090 GN=Myh10 PE=1 SV=2	Myh10	_AVIYNPATQADWTAK[Acetyl (K)]K_	1	25.4047	25.841	29.8816	57.9206	61.5376	49.5411	0.624659	0.633634	0.741983	1.3588	1.44712	1.14542
Molecular Function	GO:0048027	6	mRNA 5'-UTR binding	1.69	0.0374024	P97351	56	K	2.64871	0.000264016	Up	40S ribosomal protein S3a OS=Mus musculus OX=10090 GN=Rps3a PE=1 SV=3	Rps3a	_TQGTK[Acetyl (K)]IASDGLK_	1	84.1052	94.5941	102.086	181.544	213.699	224.286	0.515883	0.571474	0.627445	1.34805	1.61697	1.577
Molecular Function	GO:0048027	6	mRNA 5'-UTR binding	1.69	0.0374024	P80316	529	K	2.20426	1.75047e-05	Up	T-complex protein 1 subunit epsilon OS=Mus musculus OX=10090 GN=Cct5 PE=1 SV=1	Cct5	_MILK[Acetyl (K)]IDDIR_	1	342.911	338.034	351.287	734.087	744.464	729.646	0.608528	0.607756	0.668168	1.36332	1.40884	1.38165
Molecular Function	GO:0048027	6	mRNA 5'-UTR binding	1.69	0.0374024	P62301	70	K	1.68427	0.0242582	Up	40S ribosomal protein S13 OS=Mus musculus OX=10090 GN=Rps13 PE=1 SV=2	Rps13	_FVTGNK[Acetyl (K)]ILR_	1	120.44	145.668	155.79	150.043	185.158	210.586	0.651284	0.752581	0.918185	1.04638	1.35647	1.50811
Molecular Function	GO:0048027	6	mRNA 5'-UTR binding	1.69	0.0374024	P62082	178	K	2.03825	0.0316235	Up	40S ribosomal protein S7 OS=Mus musculus OX=10090 GN=Rps7 PE=1 SV=1	Rps7	_VETFSGVYK[Acetyl (K)]K_	1	41.3859	81.9171	66.0027	136.588	120.963	137.666	0.408503	0.910715	0.665349	1.40093	1.38031	1.2638
Molecular Function	GO:0048027	6	mRNA 5'-UTR binding	1.69	0.0374024	P62082	155	K	1.93396	0.0020746	Up	40S ribosomal protein S7 OS=Mus musculus OX=10090 GN=Rps7 PE=1 SV=1	Rps7	_LIK[Acetyl (K)]VHLDK_	1	118.395	112.471	106.117	219.178	224.397	211.158	0.688793	0.73699	0.630502	1.325	1.50923	1.14255
Molecular Function	GO:0048027	6	mRNA 5'-UTR binding	1.69	0.0374024	P61255	69	K	1.51674	0.00136526	Up	60S ribosomal protein L26 OS=Mus musculus OX=10090 GN=Rpl26 PE=1 SV=1	Rpl26	_GQQIGK[Acetyl (K)]VVQVYR_	1	355.553	347.33	351.925	430.997	411.689	442.883	0.815158	0.801831	0.826	1.14886	1.19459	1.36192
Molecular Function	GO:0048027	6	mRNA 5'-UTR binding	1.69	0.0374024	P61255	63	K	2.27722	0.00194979	Up	60S ribosomal protein L26 OS=Mus musculus OX=10090 GN=Rpl26 PE=1 SV=1	Rpl26	_GHYK[Acetyl (K)]GQQIGK_	1	26.0297	26.6518	30.5903	49.2062	45.5045	57.333	0.593529	0.611931	0.714084	1.30451	1.31323	1.75349
Molecular Function	GO:0048027	6	mRNA 5'-UTR binding	1.69	0.0374024	O88569	173	K	2.03523	0.000327916	Up	Heterogeneous nuclear ribonucleoproteins A2/B1 OS=Mus musculus OX=10090 GN=Hnrnpa2b1 PE=1 SV=2	Hnrnpa2b1	_IVLQK[Acetyl (K)]YHTINGHNAEVR_	1	51.0802	52.7362	43.6708	94.0353	98.5465	93.003	0.698881	0.697794	0.597554	1.30749	1.44591	1.30532
Molecular Function	GO:0005261	5	cation channel activity	1.41	0.0382049	P35438	37	K	3.05142	7.60773e-05	Up	Glutamate receptor ionotropic, NMDA 1 OS=Mus musculus OX=10090 GN=Grin1 PE=1 SV=1	Grin1	_K[Acetyl (K)]HEQMFR_	1	29.4615	32.5439	33.8416	122.95	127.181	122.881	0.410166	0.479981	0.507392	1.37303	1.47765	1.41381
Molecular Function	GO:0048027	6	mRNA 5'-UTR binding	1.69	0.0374024	P28271	732	K	2.38318	0.00167166	Up	Cytoplasmic aconitate hydratase OS=Mus musculus OX=10090 GN=Aco1 PE=1 SV=3	Aco1	_LLNK[Acetyl (K)]FLNK_	1	58.0943	49.8289	48.991	114.184	98.3962	124.017	0.672795	0.582479	0.563558	1.59097	1.16967	1.57396
Molecular Function	GO:0048027	6	mRNA 5'-UTR binding	1.69	0.0374024	P49312	105	K	1.76279	0.0299602	Up	Heterogeneous nuclear ribonucleoprotein A1 OS=Mus musculus OX=10090 GN=Hnrnpa1 PE=1 SV=2	Hnrnpa1	_EDSQRPGAHLTVK[Acetyl (K)]K_	1	53.5925	29.4773	43.757	66.9783	71.4957	56.1618	0.916092	0.54014	0.753074	1.35891	1.44676	1.08888
Molecular Function	GO:0048027	6	mRNA 5'-UTR binding	1.69	0.0374024	P47962	158	K	1.84083	0.00697608	Up	60S ribosomal protein L5 OS=Mus musculus OX=10090 GN=Rpl5 PE=1 SV=3	Rpl5	_TTTGNK[Acetyl (K)]VFGALK_	1	76.5048	93.944	94.1423	111.934	157.261	134.948	0.633296	0.765429	0.773223	1.12662	1.58395	1.2876
Molecular Function	GO:0048027	6	mRNA 5'-UTR binding	1.69	0.0374024	P47962	241	K	1.6766	0.0121577	Up	60S ribosomal protein L5 OS=Mus musculus OX=10090 GN=Rpl5 PE=1 SV=3	Rpl5	_NNVTPDMMEEMYK[Acetyl (K)]K_	1	81.1149	63.2509	93.4963	112.177	111.791	107.139	0.789195	0.605715	0.902568	1.32704	1.3234	1.20151
Molecular Function	GO:0048027	6	mRNA 5'-UTR binding	1.69	0.0374024	P47962	197	K	2.65281	0.0035731	Up	60S ribosomal protein L5 OS=Mus musculus OX=10090 GN=Rpl5 PE=1 SV=3	Rpl5	_K[Acetyl (K)]HIMGQNVADYMR_	1	190.9	140.452	118.904	353.853	344.261	292.365	0.733489	0.531171	0.453299	1.65313	1.60946	1.29482
Molecular Function	GO:0048027	6	mRNA 5'-UTR binding	1.69	0.0374024	Q61879	828	K	1.59828	0.000175126	Up	Myosin-10 OS=Mus musculus OX=10090 GN=Myh10 PE=1 SV=2	Myh10	_NC[Carbamidomethyl (C)]AAYLK[Acetyl (K)]LR_	1	236.505	238.557	256.412	422.759	408.689	401.86	0.740312	0.744674	0.810541	1.26259	1.2235	1.18282
Molecular Function	GO:0005516	3	calmodulin binding	1.34	0.0374916	P48453	332	K	1.69053	0.000146765	Up	Serine/threonine-protein phosphatase 2B catalytic subunit beta isoform OS=Mus musculus OX=10090 GN=Ppp3cb PE=1 SV=2	Ppp3cb	_AAVLK[Acetyl (K)]YENNVMNIR_	1	51.525	45.9478	53.1189	105.555	92.9115	85.3382	0.74418	0.686658	0.766235	1.28235	1.21385	1.21801
Molecular Function	GO:0048027	6	mRNA 5'-UTR binding	1.69	0.0374024	Q6ZQ58	941	K	2.3062	0.00726703	Up	La-related protein 1 OS=Mus musculus OX=10090 GN=Larp1 PE=1 SV=3	Larp1	_YYSYGLEK[Acetyl (K)]K_	1		30.3854	23.8056	60.8859	69.2017	57.2158		0.637755	0.493806	1.23133	1.48261	1.20047
Molecular Function	GO:0005516	3	calmodulin binding	1.34	0.0374916	G5E829	62	K	1.51139	0.00133833	Up	Plasma membrane calcium-transporting ATPase 1 OS=Mus musculus OX=10090 GN=Atp2b1 PE=1 SV=1	Atp2b1	_IQESYGDVYGIC[Carbamidomethyl (C)]TK[Acetyl (K)]LK_	1	67.7508	64.9193	68.9448	137.829	113.465	125.449	0.780451	0.744105	0.813861	1.28413	1.11155	1.13859
Molecular Function	GO:0005516	3	calmodulin binding	1.34	0.0374916	P46097	237	K	2.38169	0.00192453	Up	Synaptotagmin-2 OS=Mus musculus OX=10090 GN=Syt2 PE=1 SV=1	Syt2	_FSK[Acetyl (K)]HDIIGEVK_	1	155.247	114.106	126.107	237.061	275.555	237.061	0.732378	0.524572	0.607604	1.39585	1.69734	1.3476
Molecular Function	GO:0005516	3	calmodulin binding	1.34	0.0374916	P46097	197	K	2.37782	0.000346472	Up	Synaptotagmin-2 OS=Mus musculus OX=10090 GN=Syt2 PE=1 SV=1	Syt2	_YETK[Acetyl (K)]VHR_	1	38.5252	44.6146	44.2568	72.6284	76.9628	92.3861	0.56344	0.635868	0.66108	1.32579	1.46972	1.62816
Molecular Function	GO:0005516	3	calmodulin binding	1.34	0.0374916	P46096	313	K	2.05133	0.000776124	Up	Synaptotagmin-1 OS=Mus musculus OX=10090 GN=Syt1 PE=1 SV=1	Syt1	_MDVGGLSDPYVK[Acetyl (K)]IHLMQNGK_	1	54.7963	48.8897	63.6862	145.437	133.544	140.082	0.616492	0.56309	0.721636	1.37318	1.23678	1.29006
Molecular Function	GO:0005516	3	calmodulin binding	1.34	0.0374916	P46096	236	K	2.26589	3.36829e-06	Up	Synaptotagmin-1 OS=Mus musculus OX=10090 GN=Syt1 PE=1 SV=1	Syt1	_FSK[Acetyl (K)]HDIIGEFK_	1	1069.05	1117.33	1082.14	2984.83	2973.39	3092.26	0.572558	0.612616	0.583717	1.34158	1.31089	1.35565
Molecular Function	GO:0005516	3	calmodulin binding	1.34	0.0374916	P46096	196	K	2.72023	1.18762e-05	Up	Synaptotagmin-1 OS=Mus musculus OX=10090 GN=Syt1 PE=1 SV=1	Syt1	_FETK[Acetyl (K)]VHR_	1	480.22	476.496	528.471	1680	1599.58	1654.7	0.493558	0.501351	0.547035	1.44905	1.3533	1.3921
Molecular Function	GO:0005516	3	calmodulin binding	1.34	0.0374916	P35438	37	K	3.05142	7.60773e-05	Up	Glutamate receptor ionotropic, NMDA 1 OS=Mus musculus OX=10090 GN=Grin1 PE=1 SV=1	Grin1	_K[Acetyl (K)]HEQMFR_	1	29.4615	32.5439	33.8416	122.95	127.181	122.881	0.410166	0.479981	0.507392	1.37303	1.47765	1.41381
Molecular Function	GO:0005516	3	calmodulin binding	1.34	0.0374916	P28652	69	K	3.5014	0.0280038	Up	Calcium/calmodulin-dependent protein kinase type II subunit beta OS=Mus musculus OX=10090 GN=Camk2b PE=1 SV=2	Camk2b	_LLK[Acetyl (K)]HSNIVR_	1	41.3991	81.6592	161.992	330.275	421.649	415.805	0.17654	0.361594	0.749269	1.37988	1.64971	1.47813
Molecular Function	GO:0005516	3	calmodulin binding	1.34	0.0374916	P26645	165	K	1.81248	0.0016316	Up	Myristoylated alanine-rich C-kinase substrate OS=Mus musculus OX=10090 GN=Marcks PE=1 SV=2	Marcks	_LSGFSFK[Acetyl (K)]K_	1	168.981	164.014	172.415	285.972	283.122	317.888	0.728603	0.689971	0.73148	1.16468	1.23621	1.49603
Molecular Function	GO:0005516	3	calmodulin binding	1.34	0.0374916	P26645	158	K	2.23003	0.00610114	Up	Myristoylated alanine-rich C-kinase substrate OS=Mus musculus OX=10090 GN=Marcks PE=1 SV=2	Marcks	_SFK[Acetyl (K)]LSGFSFK_	1	93.6218	148.274	132.548	254.912	262.283	289.376	0.475923	0.735397	0.662991	1.22399	1.35018	1.60559
Molecular Function	GO:0005516	3	calmodulin binding	1.34	0.0374916	P04370	222	K	1.93335	0.000379288	Up	Myelin basic protein OS=Mus musculus OX=10090 GN=Mbp PE=1 SV=2	Mbp	_TQDENPVVHFFK[Acetyl (K)]NIVTPR_	1	1216.72	1386.06	1411.41	2659.38	2847.98	2950.78	0.60557	0.726522	0.687114	1.24025	1.35606	1.30751
Molecular Function	GO:0005516	3	calmodulin binding	1.34	0.0374916	P04370	205	K	1.98911	0.000185517	Up	Myelin basic protein OS=Mus musculus OX=10090 GN=Mbp PE=1 SV=2	Mbp	_TTHYGSLPQK[Acetyl (K)]SQHGR_	1	631.357	671.162	646.875	1424.64	1430.97	1366.36	0.635059	0.710984	0.636448	1.34276	1.37702	1.22361
Molecular Function	GO:0005516	3	calmodulin binding	1.34	0.0374916	P04370	145	K	2.12131	1.97292e-05	Up	Myelin basic protein OS=Mus musculus OX=10090 GN=Mbp PE=1 SV=2	Mbp	_SK[Acetyl (K)]YLATASTMDHAR_	1	666.977	660.05	678.5	1465.53	1580.25	1586.28	0.623765	0.6501	0.620674	1.28428	1.41386	1.32077
Molecular Function	GO:0005516	3	calmodulin binding	1.34	0.0374916	O70161	251	K	2.24216	0.00392004	Up	Phosphatidylinositol 4-phosphate 5-kinase type-1 gamma OS=Mus musculus OX=10090 GN=Pip5k1c PE=1 SV=2	Pip5k1c	_MHLK[Acetyl (K)]FDLK_	1	88.4499	101.381	127.969	263.805	322.809	294.87	0.51262	0.534906	0.735371	1.14799	1.47698	1.37257
Molecular Function	GO:0005516	3	calmodulin binding	1.34	0.0374916	O70161	247	K	4.44959	0.0003015	Up	Phosphatidylinositol 4-phosphate 5-kinase type-1 gamma OS=Mus musculus OX=10090 GN=Pip5k1c PE=1 SV=2	Pip5k1c	_VVK[Acetyl (K)]MHLK_	1	30.5375	27.9696	37.6417	161.448	184.476	184.756	0.338614	0.282345	0.413851	1.34419	1.61489	1.64541
Molecular Function	GO:0005516	3	calmodulin binding	1.34	0.0374916	G5E829	773	K	3.00705	2.03768e-05	Up	Plasma membrane calcium-transporting ATPase 1 OS=Mus musculus OX=10090 GN=Atp2b1 PE=1 SV=1	Atp2b1	_SSPTDK[Acetyl (K)]HTLVK_	1	881.08	818.887	891.184	3189.43	3271.76	3152.42	0.480965	0.444786	0.49852	1.40816	1.51885	1.35585
Molecular Function	GO:0005516	3	calmodulin binding	1.34	0.0374916	G5E829	590	K	1.62961	0.000558195	Up	Plasma membrane calcium-transporting ATPase 1 OS=Mus musculus OX=10090 GN=Atp2b1 PE=1 SV=1	Atp2b1	_SMSTVLK[Acetyl (K)]NSDGSFR_	1	316.579	307.66	324.58	652.85	647.886	606.419	0.738509	0.714123	0.775912	1.23176	1.28531	1.11459
Molecular Function	GO:0005516	3	calmodulin binding	1.34	0.0374916	G5E829	365	K	1.58022	0.000213004	Up	Plasma membrane calcium-transporting ATPase 1 OS=Mus musculus OX=10090 GN=Atp2b1 PE=1 SV=1	Atp2b1	_SVLQGK[Acetyl (K)]LTK_	1	538.374	564.641	583.658	1118.15	1078.1	1094.69	0.720593	0.751984	0.800538	1.21045	1.22716	1.15443
Molecular Function	GO:0005516	3	calmodulin binding	1.34	0.0374916	E9Q401	603	K	2.14451	0.00441538	Up	Ryanodine receptor 2 OS=Mus musculus OX=10090 GN=Ryr2 PE=1 SV=1	Ryr2	_SIISLLDK[Acetyl (K)]HGR_	1	68.2207	88.0175	101.053	216.153	220.138	203.258	0.477405	0.663706	0.721498	1.3833	1.39745	1.21364
Molecular Function	GO:0005261	5	cation channel activity	1.41	0.0382049	P35802	189	K	3.19444	3.78122e-06	Up	Neuronal membrane glycoprotein M6-a OS=Mus musculus OX=10090 GN=Gpm6a PE=1 SV=1	Gpm6a	_QFGIVTIGEEK[Acetyl (K)]K_	1	145.356	125.926	142.576	525.865	558.801	548.939	0.464936	0.4286	0.461638	1.38754	1.48234	1.45914
Molecular Function	GO:0001883	4	purine nucleoside binding	1.26	0.0416078	P35282	45	K	1.51329	0.0396848	Up	Ras-related protein Rab-21 OS=Mus musculus OX=10090 GN=Rab21 PE=1 SV=4	Rab21	_FNDK[Acetyl (K)]HITTLQASFLTK_	1	165.288	145.801	182.082	263.158	254.839	208.223	0.764019	0.695451	0.948289	1.37982	1.27882	0.984998
Molecular Function	GO:0005261	5	cation channel activity	1.41	0.0382049	P62482	134	K	3.57638	0.00677106	Up	Voltage-gated potassium channel subunit beta-2 OS=Mus musculus OX=10090 GN=Kcnab2 PE=1 SV=1	Kcnab2	_K[Acetyl (K)]HIIEGLK_	1	23.4418	35.2191	55.6968	137.548	158.696	142.619	0.25592	0.423887	0.607574	1.46529	1.73181	1.40706
Molecular Function	GO:0001883	4	purine nucleoside binding	1.26	0.0416078	P62492	95	K	3.53249	0.0246431	Up	Ras-related protein Rab-11A OS=Mus musculus OX=10090 GN=Rab11a PE=1 SV=3	Rab11a	_GAVGALLVYDIAK[Acetyl (K)]HLTYENVER_	1	9.84161	12.0261	16.5728	38.8075	26.7069	46.9908	0.237706	0.498677	0.824912	2.2665	1.86118	1.38758
Molecular Function	GO:0001883	4	purine nucleoside binding	1.26	0.0416078	P61205	36	K	1.88247	0.000175572	Up	ADP-ribosylation factor 3 OS=Mus musculus OX=10090 GN=Arf3 PE=2 SV=2	Arf3	_TTILYK[Acetyl (K)]LK_	1	309.101	255.64	280.145	582.397	538.65	585.653	0.739792	0.632988	0.685493	1.32504	1.26384	1.28576
Molecular Function	GO:0001883	4	purine nucleoside binding	1.26	0.0416078	P61027	49	K	1.63085	0.00175032	Up	Ras-related protein Rab-10 OS=Mus musculus OX=10090 GN=Rab10 PE=1 SV=1	Rab10	_IK[Acetyl (K)]TVELQGK_	1	156.762	148.252	171.928	240.703	266.074	245.792	0.732868	0.730578	0.828774	1.14728	1.36608	1.22491
Molecular Function	GO:0001883	4	purine nucleoside binding	1.26	0.0416078	P60764	183	K	2.34378	0.00153771	Up	Ras-related C3 botulinum toxin substrate 3 OS=Mus musculus OX=10090 GN=Rac3 PE=1 SV=1	Rac3	_AVLC[Carbamidomethyl (C)]PPPVK[Acetyl (K)]K_	1	222.398	186.33	231.84	437.749	424.731	385.576	0.623258	0.528131	0.721333	1.43476	1.64252	1.31198
Molecular Function	GO:0001883	4	purine nucleoside binding	1.26	0.0416078	P46638	95	K	2.95219	0.007954	Up	Ras-related protein Rab-11B OS=Mus musculus OX=10090 GN=Rab11b PE=1 SV=3	Rab11b	_GAVGALLVYDIAK[Acetyl (K)]HLTYENVER_	1	9.84161	12.0261	16.5728	38.8075	26.7069	46.9908	0.374041	0.500164	0.646654	1.49294	1.10956	1.88737
Molecular Function	GO:0001883	4	purine nucleoside binding	1.26	0.0416078	P39054	393	K	1.83977	0.0485531	Up	Dynamin-2 OS=Mus musculus OX=10090 GN=Dnm2 PE=1 SV=2	Dnm2	_EISYAIK[Acetyl (K)]NIHGVR_	1	41.4738	40.3466	23.1968	69.4355	73.9631	50.7313	0.838984	0.80353	0.471989	1.51783	1.37086	1.00151
Molecular Function	GO:0001883	4	purine nucleoside binding	1.26	0.0416078	P36916	158	K	3.23211	0.0110161	Up	Guanine nucleotide-binding protein-like 1 OS=Mus musculus OX=10090 GN=Gnl1 PE=1 SV=4	Gnl1	_SFQEYLGK[Acetyl (K)]IHGAYTSEK_	1	7.3679	6.21367	2.921	17.7933	16.3211	14.339	0.608947	0.570027	0.270366	1.78439	1.57258	1.32746
Molecular Function	GO:0001883	4	purine nucleoside binding	1.26	0.0416078	P35283	54	K	2.71354	0.0106002	Up	Ras-related protein Rab-12 OS=Mus musculus OX=10090 GN=Rab12 PE=1 SV=3	Rab12	_GVGK[Acetyl (K)]TSLMER_	1	95.6115	84.3391	47.2301	204.904	213.512	230.688	0.655461	0.618897	0.326565	1.29434	1.50856	1.54126
Molecular Function	GO:0001883	4	purine nucleoside binding	1.26	0.0416078	P35282	155	K	1.88803	0.0310616	Up	Ras-related protein Rab-21 OS=Mus musculus OX=10090 GN=Rab21 PE=1 SV=4	Rab21	_HVSIQEAESYAESVGAK[Acetyl (K)]HYHTSAK_	1	79.6705	43.3504	57.7753	124.501	89.9323	116.204	0.87804	0.493008	0.717414	1.55644	1.076	1.31063
Molecular Function	GO:0001883	4	purine nucleoside binding	1.26	0.0416078	P35278	23	K	1.51468	0.0108424	Up	Ras-related protein Rab-5C OS=Mus musculus OX=10090 GN=Rab5c PE=1 SV=2	Rab5c	_IC[Carbamidomethyl (C)]QFK[Acetyl (K)]LVLLGESAVGK_	1	43.0133	47.1515	48.7406	78.3308	64.8252	72.9894	0.719631	0.798579	0.867568	1.37968	1.07386	1.16016
Molecular Function	GO:0001883	4	purine nucleoside binding	1.26	0.0416078	P28661	396	K	2.56257	0.0119787	Up	Septin-4 OS=Mus musculus OX=10090 GN=Septin4 PE=1 SV=1	Septin4	_THMQDLK[Acetyl (K)]DVTR_	1	9.4648	9.78238	10.0577	35.027	16.845	26.9466	0.504495	0.579043	0.582729	1.92635	0.959341	1.38423
Molecular Function	GO:0001883	4	purine nucleoside binding	1.26	0.0416078	P26443	399	K	1.90668	0.000171098	Up	Glutamate dehydrogenase 1, mitochondrial OS=Mus musculus OX=10090 GN=Glud1 PE=1 SV=1	Glud1	_AK[Acetyl (K)]IIAEGANGPTTPEADK_	1	329.365	357.798	353.696	705.036	694.897	685.514	0.63443	0.71204	0.704109	1.37633	1.29341	1.24005
Molecular Function	GO:0001883	4	purine nucleoside binding	1.26	0.0416078	P26443	211	K	2.15252	0.00326009	Up	Glutamate dehydrogenase 1, mitochondrial OS=Mus musculus OX=10090 GN=Glud1 PE=1 SV=1	Glud1	_FTMELAK[Acetyl (K)]K_	1	67.0926	91.7477	89.1852	194.346	169.754	197.91	0.498779	0.704675	0.685219	1.46425	1.21945	1.38172
Molecular Function	GO:0001883	4	purine nucleoside binding	1.26	0.0416078	P21981	425	K	1.81839	1.79095e-05	Up	Protein-glutamine gamma-glutamyltransferase 2 OS=Mus musculus OX=10090 GN=Tgm2 PE=1 SV=4	Tgm2	_SLVVGQK[Acetyl (K)]ISTK_	1	86.9202	73.7222	94.946	171.89	151.49	170.873	0.707212	0.682548	0.719975	1.30534	1.30118	1.22979
Molecular Function	GO:0001883	4	purine nucleoside binding	1.26	0.0416078	P21279	107	K	1.77898	0.0027235	Up	Guanine nucleotide-binding protein G(q) subunit alpha OS=Mus musculus OX=10090 GN=Gnaq PE=1 SV=4	Gnaq	_YEHNK[Acetyl (K)]AHAQLVR_	1	86.6399	72.6236	81.4053	161.556	130.938	136.511	0.753142	0.679417	0.727884	1.49546	1.18408	1.16383
Molecular Function	GO:0001883	4	purine nucleoside binding	1.26	0.0416078	P21279	57	K	2.31186	2.42619e-05	Up	Guanine nucleotide-binding protein G(q) subunit alpha OS=Mus musculus OX=10090 GN=Gnaq PE=1 SV=4	Gnaq	_STFIK[Acetyl (K)]QMR_	1	1107.99	1122.75	1201.74	2650.62	2629.52	2706.79	0.564827	0.615973	0.630142	1.43886	1.39448	1.35332
Molecular Function	GO:0001883	4	purine nucleoside binding	1.26	0.0416078	P18872	278	K	2.37149	0.000194819	Up	Guanine nucleotide-binding protein G(o) subunit alpha OS=Mus musculus OX=10090 GN=Gnao1 PE=1 SV=3	Gnao1	_DLFGEK[Acetyl (K)]IK_	1	622.41	510.271	605.629	1476.14	1555.2	1555.71	0.613778	0.5114	0.617032	1.32092	1.43298	1.37773
Molecular Function	GO:0001883	4	purine nucleoside binding	1.26	0.0416078	P62821	187	K	3.83808	0.00240532	Up	Ras-related protein Rab-1A OS=Mus musculus OX=10090 GN=Rab1A PE=1 SV=3	Rab1A	_MGPGATAGGAEK[Acetyl (K)]SNVK_	1	18.965	17.627	13.7791	68.4731	71.0624	81.6312	0.455318	0.441716	0.320378	1.16318	1.49115	2.01819
Molecular Function	GO:0001883	4	purine nucleoside binding	1.26	0.0416078	P18872	193	K	2.1156	5.78812e-05	Up	Guanine nucleotide-binding protein G(o) subunit alpha OS=Mus musculus OX=10090 GN=Gnao1 PE=1 SV=3	Gnao1	_TTGIVETHFTFK[Acetyl (K)]NLHFR_	1	2885.75	3134.45	3008.96	7058.58	7317.59	6880.22	0.594352	0.6561	0.640274	1.31922	1.40822	1.27259
Molecular Function	GO:0001883	4	purine nucleoside binding	1.26	0.0416078	P62821	191	K	2.34705	0.00174321	Up	Ras-related protein Rab-1A OS=Mus musculus OX=10090 GN=Rab1A PE=1 SV=3	Rab1A	_SNVK[Acetyl (K)]IQSTPVK_	1	130.247	108.29	119	321.994	330.119	315.709	0.640661	0.555966	0.566875	1.12065	1.41922	1.59915
Molecular Function	GO:0001883	4	purine nucleoside binding	1.26	0.0416078	P62827	23	K	2.09211	0.0214496	Up	GTP-binding nuclear protein Ran OS=Mus musculus OX=10090 GN=Ran PE=1 SV=3	Ran	_LVLVGDGGTGK[Acetyl (K)]TTFVK_	1	77.8846	40.4007	74.7747	140.345	122.873	141.01	0.747086	0.407258	0.785601	1.3384	1.30724	1.41293
Molecular Function	GO:0001883	4	purine nucleoside binding	1.26	0.0416078	Q811U4	77	K	1.71342	0.00151351	Up	Mitofusin-1 OS=Mus musculus OX=10090 GN=Mfn1 PE=1 SV=3	Mfn1	_HMK[Acetyl (K)]VAFFGR_	1	71.5529	97.7015	99.5716	132.728	137.669	135.889	0.653331	0.77768	0.812099	1.22956	1.2843	1.32952
Molecular Function	GO:0001883	4	purine nucleoside binding	1.26	0.0416078	Q8BH66	285	K	1.67578	0.00589443	Up	Atlastin-1 OS=Mus musculus OX=10090 GN=Atl1 PE=1 SV=1	Atl1	_VATNPNFDGK[Acetyl (K)]LK_	1	120.868	140.854	163.562	271.68	236.018	235.112	0.618618	0.775739	0.8365	1.3387	1.20638	1.19334
Molecular Function	GO:0001883	4	purine nucleoside binding	1.26	0.0416078	Q80U63	463	K	3.32874	1.74861e-05	Up	Mitofusin-2 OS=Mus musculus OX=10090 GN=Mfn2 PE=1 SV=3	Mfn2	_VYK[Acetyl (K)]NELHR_	1	107.676	121.342	119.767	403.316	411.112	398.696	0.417481	0.481167	0.472231	1.57692	1.52712	1.45926
Molecular Function	GO:0001883	4	purine nucleoside binding	1.26	0.0416078	Q8BH66	334	K	1.58161	6.03775e-05	Up	Atlastin-1 OS=Mus musculus OX=10090 GN=Atl1 PE=1 SV=1	Atl1	_AYIK[Acetyl (K)]IYQGEELPHPK_	1	317.386	286.645	320.984	511.674	483.483	526.013	0.775685	0.753839	0.783891	1.20395	1.18008	1.2749
Molecular Function	GO:0001883	4	purine nucleoside binding	1.26	0.0416078	Q8BRT1	266	K	2.18953	0.00152385	Up	CLIP-associating protein 2 OS=Mus musculus OX=10090 GN=Clasp2 PE=1 SV=1	Clasp2	_HAAVLVETIK[Acetyl (K)]K_	1	12.5672	11.0878	11.4911	31.1863	21.4653	23.1585	0.671079	0.590334	0.621321	1.63114	1.1922	1.29896
Molecular Function	GO:0005319	2	lipid transporter activity	1.6	0.0373745	S4R1M9	637	K	1.54115	0.0383914	Up	Oxysterol-binding protein-related protein 10 OS=Mus musculus OX=10090 GN=Osbpl10 PE=1 SV=1	Osbpl10	_PFYGGK[Acetyl (K)]VHR_	1	36.6679	33.3412	50.5372	71.073	74.1381	76.5174	0.670053	0.650376	1.00578	1.08543	1.25786	1.24175
Molecular Function	GO:0001883	4	purine nucleoside binding	1.26	0.0416078	Q6R0H7	835	K	3.0201	0.00117394	Up	Guanine nucleotide-binding protein G(s) subunit alpha isoforms XLas OS=Mus musculus OX=10090 GN=Gnas PE=1 SV=1	Gnas	_VQDIK[Acetyl (K)]NNLK_	1	110.737	169.141	127.081	399.915	397.169	425.751	0.396129	0.63094	0.469503	1.50387	1.49156	1.52437
Molecular Function	GO:0001883	4	purine nucleoside binding	1.26	0.0416078	Q6PHN9	121	K	2.96113	0.0245543	Up	Ras-related protein Rab-35 OS=Mus musculus OX=10090 GN=Rab35 PE=1 SV=1	Rab35	_ILVGNK[Acetyl (K)]NDDPER_	1	29.6602	21.8604	9.71384	56.3907	63.2986	71.4427	0.690808	0.566073	0.236246	1.37525	1.38791	1.65819
Molecular Function	GO:0001883	4	purine nucleoside binding	1.26	0.0416078	Q6PDL0	73	K	1.79669	0.000237119	Up	Cytoplasmic dynein 1 light intermediate chain 2 OS=Mus musculus OX=10090 GN=Dync1li2 PE=1 SV=2	Dync1li2	_TTLMTK[Acetyl (K)]LQGAEHGK_	1	67.0879	60.4559	68.0371	108.74	113.097	124.226	0.73511	0.66823	0.746217	1.21151	1.30023	1.35035
Molecular Function	GO:0001883	4	purine nucleoside binding	1.26	0.0416078	Q6NTA4	291	K	2.30904	0.00103601	Up	Ras-related GTP-binding protein B OS=Mus musculus OX=10090 GN=Rragb PE=1 SV=1	Rragb	_FEK[Acetyl (K)]ISNIIK_	1	79.0793	98.6657	83.2726	213.425	199.476	183.878	0.534183	0.699393	0.586686	1.52817	1.42439	1.25049
Molecular Function	GO:0001883	4	purine nucleoside binding	1.26	0.0416078	Q62159	7	K	2.23788	0.0207975	Up	Rho-related GTP-binding protein RhoC OS=Mus musculus OX=10090 GN=Rhoc PE=1 SV=2	Rhoc	_KK[Acetyl (K)]LVIVGDGAC[Carbamidomethyl (C)]GK_	0.970346	16.8801	18.6949	8.65458	28.7602	30.99	33.3824	0.594024	0.87452	0.413686	1.21166	1.44074	1.55981
Molecular Function	GO:0001883	4	purine nucleoside binding	1.26	0.0416078	Q149F3	285	K	3.14382	0.000308536	Up	Eukaryotic peptide chain release factor GTP-binding subunit ERF3B OS=Mus musculus OX=10090 GN=Gspt2 PE=1 SV=1	Gspt2	_K[Acetyl (K)]HFTILDAPGHK_	1	31.3805	28.85	33.1388	102.921	93.7041	78.7366	0.481862	0.460047	0.531826	1.75357	1.58006	1.29952
Molecular Function	GO:0001883	4	purine nucleoside binding	1.26	0.0416078	Q01768	39	K	1.78848	0.00426553	Up	Nucleoside diphosphate kinase B OS=Mus musculus OX=10090 GN=Nme2 PE=1 SV=1	Nme2	_LVAMK[Acetyl (K)]FLR_	1	139.041	116.424	154.938	251.608	235.007	248.708	0.721773	0.594988	0.837742	1.32121	1.23597	1.29611
Molecular Function	GO:0001883	4	purine nucleoside binding	1.26	0.0416078	Q01768	31	K	2.3423	1.65689e-05	Up	Nucleoside diphosphate kinase B OS=Mus musculus OX=10090 GN=Nme2 PE=1 SV=1	Nme2	_FEQK[Acetyl (K)]GFR_	1	462.854	521.635	466.48	1168.8	1106.66	1117.2	0.568344	0.630582	0.596616	1.45177	1.37673	1.37719
Molecular Function	GO:0001883	4	purine nucleoside binding	1.26	0.0416078	Q01768	26	K	1.6376	6.60938e-07	Up	Nucleoside diphosphate kinase B OS=Mus musculus OX=10090 GN=Nme2 PE=1 SV=1	Nme2	_GLVGEIIK[Acetyl (K)]R_	1	1740.54	1804.32	1713.61	2844.72	2846.47	2909.27	0.746951	0.762308	0.765973	1.23492	1.23761	1.25339
Molecular Function	GO:0001883	4	purine nucleoside binding	1.26	0.0416078	P63321	16	K	2.84403	0.0181937	Up	Ras-related protein Ral-A OS=Mus musculus OX=10090 GN=Rala PE=1 SV=1	Rala	_GQNSLALHK[Acetyl (K)]VIMVGSGGVGK_	1	16.9181	30.5675	42.1853	92.268	90.1628	70.0003	0.293793	0.546402	0.725932	1.6714	1.57919	1.20352
Molecular Function	GO:0001883	4	purine nucleoside binding	1.26	0.0416078	P62827	134	K	1.54577	0.00173162	Up	GTP-binding nuclear protein Ran OS=Mus musculus OX=10090 GN=Ran PE=1 SV=3	Ran	_AK[Acetyl (K)]SIVFHR_	1	707.969	777.181	777.989	1188.68	1127.17	1189.05	0.703216	0.811258	0.846401	1.17385	1.24178	1.23375
Molecular Function	GO:0001883	4	purine nucleoside binding	1.26	0.0416078	P62823	74	K	1.58246	0.000506213	Up	Ras-related protein Rab-3C OS=Mus musculus OX=10090 GN=Rab3c PE=1 SV=1	Rab3c	_TVFK[Acetyl (K)]NEK_	1	551.049	536.191	609.911	1017.8	954.023	1022.19	0.795864	0.701337	0.799328	1.23904	1.18419	1.21092
Molecular Function	GO:0005261	5	cation channel activity	1.41	0.0382049	P60879	96	K	1.58073	0.000226183	Up	Synaptosomal-associated protein 25 OS=Mus musculus OX=10090 GN=Snap25 PE=1 SV=1	Snap25	_LK[Acetyl (K)]SSDAYK_	1	355.432	373.594	367.556	611.65	641.104	638.492	0.734962	0.791751	0.776962	1.1461	1.24018	1.25521
Molecular Function	GO:0001883	4	purine nucleoside binding	1.26	0.0416078	P15532	49	K	1.56235	0.0221053	Up	Nucleoside diphosphate kinase A OS=Mus musculus OX=10090 GN=Nme1 PE=1 SV=1	Nme1	_FLQASEDLLK[Acetyl (K)]EHYTDLK_	1	577.66	643.403	653.79	999.425	944.375	923.959	0.663912	0.811742	0.894304	1.4489	1.16298	1.09081
Molecular Function	GO:0001883	4	purine nucleoside binding	1.26	0.0416078	P14824	81	K	1.87452	2.11063e-05	Up	Annexin A6 OS=Mus musculus OX=10090 GN=Anxa6 PE=1 SV=3	Anxa6	_YELTGK[Acetyl (K)]FER_	1	83.777	84.735	86.2211	132.276	131.281	139.185	0.684594	0.711973	0.747345	1.31602	1.36314	1.33965
Molecular Function	GO:0005261	5	cation channel activity	1.41	0.0382049	Q9Z1L5	626	K	1.85351	0.00382873	Up	Voltage-dependent calcium channel subunit alpha-2/delta-3 OS=Mus musculus OX=10090 GN=Cacna2d3 PE=1 SV=1	Cacna2d3	_GHGK[Acetyl (K)]YFFR_	1	97.1716	141.215	130.495	273.181	249.921	311.737	0.56665	0.744289	0.727301	1.32459	1.12476	1.32855
Molecular Function	GO:0005261	5	cation channel activity	1.41	0.0382049	Q9Z1L5	329	K	3.25426	0.00359864	Up	Voltage-dependent calcium channel subunit alpha-2/delta-3 OS=Mus musculus OX=10090 GN=Cacna2d3 PE=1 SV=1	Cacna2d3	_EHLDK[Acetyl (K)]LFAK_	1	41.0571	28.5218	51.7767	164.152	159.093	163.195	0.474167	0.297719	0.571506	1.57632	1.418	1.37742
Molecular Function	GO:0005261	5	cation channel activity	1.41	0.0382049	Q9Z0V2	103	K	2.23609	0.00317113	Up	Potassium voltage-gated channel subfamily D member 2 OS=Mus musculus OX=10090 GN=Kcnd2 PE=1 SV=1	Kcnd2	_TGK[Acetyl (K)]LHYPR_	1	100.692	76.2051	74.609	174.793	222.953	174.411	0.729132	0.554448	0.565027	1.21721	1.63526	1.28118
Molecular Function	GO:0005261	5	cation channel activity	1.41	0.0382049	Q9JM63	216	K	1.92067	3.45039e-05	Up	ATP-sensitive inward rectifier potassium channel 10 OS=Mus musculus OX=10090 GN=Kcnj10 PE=1 SV=1	Kcnj10	_SLLIGC[Carbamidomethyl (C)]QVTGK[Acetyl (K)]LLQTHQTK_	1	215.441	227.426	220.156	390.946	385.2	410.364	0.665911	0.722142	0.689947	1.30228	1.29962	1.38925
Molecular Function	GO:0005261	5	cation channel activity	1.41	0.0382049	Q9JM63	6	K	3.93667	5.14609e-06	Up	ATP-sensitive inward rectifier potassium channel 10 OS=Mus musculus OX=10090 GN=Kcnj10 PE=1 SV=1	Kcnj10	_[Acetyl (Protein N-term)]TSVAK[Acetyl (K)]VYYSQTTQTESR_	1	431.474	433.234	471.501	1567.95	1627.44	1704.02	0.395572	0.408026	0.438279	1.54918	1.62861	1.71107
Molecular Function	GO:0005261	5	cation channel activity	1.41	0.0382049	Q9D5V5	518	K	4.06088	0.000849598	Up	Cullin-5 OS=Mus musculus OX=10090 GN=Cul5 PE=1 SV=3	Cul5	_NNK[Acetyl (K)]LALPADSVNIK_	1	69.1916	40.8452	54.8675	213.387	199.441	251.828	0.491765	0.29792	0.396932	1.5108	1.49703	1.81089
Molecular Function	GO:0005261	5	cation channel activity	1.41	0.0382049	Q9CZR3	38	K	3.48252	3.12676e-05	Up	Mitochondrial import receptor subunit TOM40B OS=Mus musculus OX=10090 GN=Tomm40l PE=1 SV=1	Tomm40l	_LC[Carbamidomethyl (C)]K[Acetyl (K)]DVFPAQMEGVK_	1	200.15	209.151	165.858	858.472	787.185	873.966	0.405901	0.439897	0.417983	1.31142	1.52896	1.56076
Molecular Function	GO:0005261	5	cation channel activity	1.41	0.0382049	Q922S4	900	K	4.38371	0.00271573	Up	cGMP-dependent 3',5'-cyclic phosphodiesterase OS=Mus musculus OX=10090 GN=Pde2a PE=1 SV=4	Pde2a	_VSHK[Acetyl (K)]FTIR_	1	49.1378	32.8149	66.8332	316.261	295.211	344.76	0.323785	0.210941	0.465163	1.46699	1.37151	1.54472
Molecular Function	GO:0005261	5	cation channel activity	1.41	0.0382049	Q922S4	896	K	3.38112	3.22435e-05	Up	cGMP-dependent 3',5'-cyclic phosphodiesterase OS=Mus musculus OX=10090 GN=Pde2a PE=1 SV=4	Pde2a	_EHWTK[Acetyl (K)]VSHK_	1	60.9284	64.5403	62.8822	337.361	292.385	293.879	0.398966	0.412282	0.434925	1.55507	1.34988	1.30851
Molecular Function	GO:0005261	5	cation channel activity	1.41	0.0382049	Q8BNY6	50	K	3.37049	0.000606531	Up	Neuronal calcium sensor 1 OS=Mus musculus OX=10090 GN=Ncs1 PE=1 SV=3	Ncs1	_DC[Carbamidomethyl (C)]PSGQLDAAGFQK[Acetyl (K)]IYK_	1	75.6863	93.1956	112.478	325.357	343.278	361.346	0.353716	0.447525	0.542715	1.45343	1.51846	1.55791
Molecular Function	GO:0005261	5	cation channel activity	1.41	0.0382049	Q6PHS9	149	K	2.54265	0.00821657	Up	Voltage-dependent calcium channel subunit alpha-2/delta-2 OS=Mus musculus OX=10090 GN=Cacna2d2 PE=1 SV=1	Cacna2d2	_LADAAENFQK[Acetyl (K)]AHR_	1	17.3008	12.4413	14.0431	49.7327	31.6878	27.5613	0.658257	0.48307	0.555343	1.9305	1.26051	1.12303
Molecular Function	GO:0005261	5	cation channel activity	1.41	0.0382049	Q68ED2	71	K	1.70695	0.0105276	Up	Metabotropic glutamate receptor 7 OS=Mus musculus OX=10090 GN=Grm7 PE=1 SV=1	Grm7	_GPSGVPC[Carbamidomethyl (C)]GDIK[Acetyl (K)]R_	1	173.239	208.006	174.423	342.979	333.297	352.311	0.652553	0.897117	0.66142	1.11444	1.31732	1.34246
Molecular Function	GO:0005261	5	cation channel activity	1.41	0.0382049	Q60790	146	K	2.12186	0.0241622	Up	Ras GTPase-activating protein 3 OS=Mus musculus OX=10090 GN=Rasa3 PE=1 SV=2	Rasa3	_LSEVITDTGVVC[Carbamidomethyl (C)]HK[Acetyl (K)]LAAR_	1	11.074	5.57826	5.49574	17.9395	13.8618	16.5102	0.937401	0.481395	0.486589	1.45611	1.21544	1.3714
Molecular Function	GO:0005261	5	cation channel activity	1.41	0.0382049	Q56A07	86	K	3.44557	0.00580924	Up	Sodium channel subunit beta-2 OS=Mus musculus OX=10090 GN=Scn2b PE=1 SV=1	Scn2b	_MK[Acetyl (K)]IINLK_	1	102.045	132.696	174.67	436.538	472.588	479.699	0.359869	0.390886	0.640778	1.34222	1.35574	2.09666
Molecular Function	GO:0005261	5	cation channel activity	1.41	0.0382049	Q3UMR5	331	K	1.53523	8.86784e-05	Up	Calcium uniporter protein, mitochondrial OS=Mus musculus OX=10090 GN=Mcu PE=1 SV=2	Mcu	_DAIAQAEMDLK[Acetyl (K)]R_	1	367.891	309.271	318.837	633.379	623.732	572.558	0.801201	0.752119	0.767482	1.21366	1.20662	1.1427
Molecular Function	GO:0005261	5	cation channel activity	1.41	0.0382049	P97952	69	K	4.16104	0.000117476	Up	Sodium channel subunit beta-1 OS=Mus musculus OX=10090 GN=Scn1b PE=1 SV=1	Scn1b	_GTEEFVK[Acetyl (K)]ILR_	1	46.6095	46.5979	67.4571	257.375	228.943	261.636	0.319752	0.370238	0.431964	1.53941	1.4549	1.67417
Molecular Function	GO:0005261	5	cation channel activity	1.41	0.0382049	P62812	417	K	1.6985	0.00167246	Up	Gamma-aminobutyric acid receptor subunit alpha-1 OS=Mus musculus OX=10090 GN=Gabra1 PE=1 SV=1	Gabra1	_TFNSVSK[Acetyl (K)]IDR_	1	191.885	169.244	196.583	373.905	396.654	422.567	0.72128	0.667154	0.773577	1.09869	1.24481	1.32868
Molecular Function	GO:0005261	5	cation channel activity	1.41	0.0382049	Q9Z2W8	787	K	2.12515	0.0120719	Up	Glutamate receptor 4 OS=Mus musculus OX=10090 GN=Gria4 PE=1 SV=2	Gria4	_NK[Acetyl (K)]WWYDK_	1	30.0212	40.6504	34.2093	70.3739	75.7288	72.0482	0.493883	0.876675	0.589394	1.2351	1.47342	1.45667
Molecular Function	GO:0001883	4	purine nucleoside binding	1.26	0.0416078	P15532	39	K	2.65204	0.00804692	Up	Nucleoside diphosphate kinase A OS=Mus musculus OX=10090 GN=Nme1 PE=1 SV=1	Nme1	_LVGLK[Acetyl (K)]FLQASEDLLK_	1	75.2298	76.9431	44.7587	194.234	148.634	156.268	0.589107	0.66141	0.417149	1.91859	1.24713	1.257
Molecular Function	GO:0001883	4	purine nucleoside binding	1.26	0.0416078	B2RSH2	248	K	2.14994	0.000154862	Up	Guanine nucleotide-binding protein G(i) subunit alpha-1 OS=Mus musculus OX=10090 GN=Gnai1 PE=1 SV=1	Gnai1	_MHESMK[Acetyl (K)]LFDSIC[Carbamidomethyl (C)]NNK_	1	137.002	131.018	114.435	324.016	327.346	306.742	0.644181	0.644763	0.564503	1.33493	1.40009	1.24978
Molecular Function	GO:0001883	4	purine nucleoside binding	1.26	0.0416078	O55131	207	K	1.92158	0.0155581	Up	Septin-7 OS=Mus musculus OX=10090 GN=Septin7 PE=1 SV=1	Septin7	_ADTLTPEEC[Carbamidomethyl (C)]QQFK[Acetyl (K)]K_	1	42.6665	23.6958	39.3335	76.5446	81.7138	75.3751	0.789473	0.469164	0.745947	1.22872	1.36055	1.2627
Molecular Function	GO:0001883	4	purine nucleoside binding	1.26	0.0416078	P14824	3	K	1.52345	0.00558579	Up	Annexin A6 OS=Mus musculus OX=10090 GN=Anxa6 PE=1 SV=3	Anxa6	_[Acetyl (Protein N-term)]AK[Acetyl (K)]IAQGAMYR_	1	395.184	427.138	474.76	536.917	572.295	558.158	0.716213	0.795983	0.912676	1.18474	1.31794	1.19149
Molecular Function	GO:0001883	4	purine nucleoside binding	1.26	0.0416078	P14576	323	K	4.02006	0.00183023	Up	Signal recognition particle 54 kDa protein OS=Mus musculus OX=10090 GN=Srp54 PE=1 SV=2	Srp54	_LK[Acetyl (K)]HGQFTLR_	1	29.1987	40.7715	21.0969	104.066	106.898	98.1252	0.431522	0.546842	0.281642	1.67471	1.71988	1.67071
Molecular Function	GO:0001883	4	purine nucleoside binding	1.26	0.0416078	P11499	577	K	1.59041	0.000195386	Up	Heat shock protein HSP 90-beta OS=Mus musculus OX=10090 GN=Hsp90ab1 PE=1 SV=3	Hsp90ab1	_KVEK[Acetyl (K)]VTISNR_	1	644.35	627.908	605.299	966.872	968.931	903.298	0.785194	0.787467	0.757694	1.25027	1.29685	1.15909
Molecular Function	GO:0001883	4	purine nucleoside binding	1.26	0.0416078	P11499	531	K	1.86043	0.00420477	Up	Heat shock protein HSP 90-beta OS=Mus musculus OX=10090 GN=Hsp90ab1 PE=1 SV=3	Hsp90ab1	_EFDGK[Acetyl (K)]SLVSVTK_	1	59.9031	62.5652	44.6854	103.421	90.4193	102.162	0.743381	0.799055	0.569634	1.36192	1.23244	1.335
Molecular Function	GO:0001883	4	purine nucleoside binding	1.26	0.0416078	P11499	438	K	2.66883	5.76765e-05	Up	Heat shock protein HSP 90-beta OS=Mus musculus OX=10090 GN=Hsp90ab1 PE=1 SV=3	Hsp90ab1	_NLK[Acetyl (K)]LGIHEDSTNR_	1	323.464	291.732	265.675	714.983	744.606	775.259	0.596702	0.553856	0.503443	1.39961	1.50869	1.50594
Molecular Function	GO:0001883	4	purine nucleoside binding	1.26	0.0416078	P11499	347	K	1.50489	0.0359355	Up	Heat shock protein HSP 90-beta OS=Mus musculus OX=10090 GN=Hsp90ab1 PE=1 SV=3	Hsp90ab1	_APFDLFENK[Acetyl (K)]K_	1	117.709	154.732	180.871	206.825	216.758	226.813	0.612977	0.82927	0.96755	1.14293	1.23981	1.24375
Molecular Function	GO:0001883	4	purine nucleoside binding	1.26	0.0416078	P11499	180	K	2.66823	8.30076e-05	Up	Heat shock protein HSP 90-beta OS=Mus musculus OX=10090 GN=Hsp90ab1 PE=1 SV=3	Hsp90ab1	_GTK[Acetyl (K)]VILHLK_	1	1028.8	981.752	1138.7	2515.57	2779.87	2696.41	0.530754	0.521248	0.603445	1.37715	1.57518	1.46479
Molecular Function	GO:0001883	4	purine nucleoside binding	1.26	0.0416078	P11499	148	K	5.66592	7.73464e-05	Up	Heat shock protein HSP 90-beta OS=Mus musculus OX=10090 GN=Hsp90ab1 PE=1 SV=3	Hsp90ab1	_VVVITK[Acetyl (K)]HNDDEQYAWESSAGGSFTVR_	1	51.7658	35.8733	41.164	231.869	240.361	220.336	0.362238	0.258347	0.295895	1.72177	1.84739	1.62355
Molecular Function	GO:0001883	4	purine nucleoside binding	1.26	0.0416078	P11499	107	K	2.42901	6.72378e-05	Up	Heat shock protein HSP 90-beta OS=Mus musculus OX=10090 GN=Hsp90ab1 PE=1 SV=3	Hsp90ab1	_ADLINNLGTIAK[Acetyl (K)]SGTK_	1	528.302	538.359	583.46	1192.97	1295.96	1325.28	0.555693	0.582781	0.630423	1.33157	1.49723	1.46788
Molecular Function	GO:0001883	4	purine nucleoside binding	1.26	0.0416078	P08752	313	K	1.83736	0.0217382	Up	Guanine nucleotide-binding protein G(i) subunit alpha-2 OS=Mus musculus OX=10090 GN=Gnai2 PE=1 SV=5	Gnai2	_FEDLNK[Acetyl (K)]R_	1	30.7066	17.8465	18.6384	37.8908	43.0727	50.4897	0.931669	0.571301	0.584854	1.13215	1.27796	1.42598
Molecular Function	GO:0001883	4	purine nucleoside binding	1.26	0.0416078	P07901	447	K	3.9659	0.000197433	Up	Heat shock protein HSP 90-alpha OS=Mus musculus OX=10090 GN=Hsp90aa1 PE=1 SV=4	Hsp90aa1	_NIK[Acetyl (K)]LGIHEDSQNR_	1	91.3247	117.343	98.6596	376.027	440.231	400.385	0.350301	0.471982	0.38909	1.47193	1.79217	1.54008
Molecular Function	GO:0001883	4	purine nucleoside binding	1.26	0.0416078	P07901	209	K	2.34605	0.000237044	Up	Heat shock protein HSP 90-alpha OS=Mus musculus OX=10090 GN=Hsp90aa1 PE=1 SV=4	Hsp90aa1	_K[Acetyl (K)]HSQFIGYPITLFVEK_	1	286.447	252.412	238.259	649.869	605.963	559.805	0.645822	0.596751	0.552301	1.49523	1.44997	1.26566
Molecular Function	GO:0001883	4	purine nucleoside binding	1.26	0.0416078	O88643	522	K	2.52572	0.000117317	Up	Serine/threonine-protein kinase PAK 1 OS=Mus musculus OX=10090 GN=Pak1 PE=1 SV=1	Pak1	_ELLQHQFLK[Acetyl (K)]IAK_	1	54.0933	60.0812	51.3483	158.791	166.774	161.614	0.52923	0.604106	0.515931	1.31228	1.49257	1.36074
Molecular Function	GO:0001883	4	purine nucleoside binding	1.26	0.0416078	O70443	92	K	2.22246	0.00544976	Up	Guanine nucleotide-binding protein G(z) subunit alpha OS=Mus musculus OX=10090 GN=Gnaz PE=1 SV=4	Gnaz	_ALAALK[Acetyl (K)]IDFHNPDR_	1	32.0328	35.8085	49.5327	104.746	94.2656	82.8555	0.493998	0.574677	0.766756	1.49999	1.4048	1.17438
Molecular Function	GO:0001883	4	purine nucleoside binding	1.26	0.0416078	O70443	46	K	1.91718	0.00125987	Up	Guanine nucleotide-binding protein G(z) subunit alpha OS=Mus musculus OX=10090 GN=Gnaz PE=1 SV=4	Gnaz	_LLLLGTSNSGK[Acetyl (K)]STIVK_	1	100.938	97.6657	82.3487	189.8	205.241	187.433	0.719771	0.724753	0.58943	1.25677	1.41428	1.22841
Molecular Function	GO:0001883	4	purine nucleoside binding	1.26	0.0416078	O55131	386	K	3.26272	0.0130065	Up	Septin-7 OS=Mus musculus OX=10090 GN=Septin7 PE=1 SV=1	Septin7	_RHEQMK[Acetyl (K)]K_	1	65.2511	57.1989	104.274	283.523		288.901	0.427219	0.400733	0.699736	1.61042		1.71252
Molecular Function	GO:0001883	4	purine nucleoside binding	1.26	0.0416078	O55131	220	K	1.88888	0.00514018	Up	Septin-7 OS=Mus musculus OX=10090 GN=Septin7 PE=1 SV=1	Septin7	_IK[Acetyl (K)]IYEFPETDDEEENK_	1	227.052	317.01	278.409	605.956	594.768	604.965	0.542432	0.810395	0.681708	1.25588	1.2786	1.3085
Molecular Function	GO:0001883	4	purine nucleoside binding	1.26	0.0416078	O55131	96	K	2.15713	0.00360818	Up	Septin-7 OS=Mus musculus OX=10090 GN=Septin7 PE=1 SV=1	Septin7	_TVQVEQSK[Acetyl (K)]VLIK_	1	76.2406	47.1824	63.515	172.4	149.952	142.812	0.734077	0.486115	0.626796	1.44007	1.2992	1.24493
Molecular Function	GO:0005319	2	lipid transporter activity	1.6	0.0373745	Q9JL62	138	K	1.83042	0.00104858	Up	Glycolipid transfer protein OS=Mus musculus OX=10090 GN=Gltp PE=1 SV=3	Gltp	_K[Acetyl (K)]YHGWLVQK_	1	66.8789	55.089	53.6541	95.5355	91.9141	79.0062	0.791418	0.70186	0.683359	1.42177	1.37349	1.18892
Molecular Function	GO:0019001	5	guanyl nucleotide binding	1.25	0.0358583	P11499	531	K	1.86043	0.00420477	Up	Heat shock protein HSP 90-beta OS=Mus musculus OX=10090 GN=Hsp90ab1 PE=1 SV=3	Hsp90ab1	_EFDGK[Acetyl (K)]SLVSVTK_	1	59.9031	62.5652	44.6854	103.421	90.4193	102.162	0.743381	0.799055	0.569634	1.36192	1.23244	1.335
Molecular Function	GO:0005319	2	lipid transporter activity	1.6	0.0373745	Q80X80	645	K	3.25475	0.000145295	Up	Phospholipid transfer protein C2CD2L OS=Mus musculus OX=10090 GN=C2cd2l PE=1 SV=3	C2cd2l	_SGTK[Acetyl (K)]LIFR_	1		23.8119	25.286	96.8364	113.488	104.33		0.383029	0.397958	1.19132	1.34573	1.27583
Molecular Function	GO:0019001	5	guanyl nucleotide binding	1.25	0.0358583	P15532	49	K	1.56235	0.0221053	Up	Nucleoside diphosphate kinase A OS=Mus musculus OX=10090 GN=Nme1 PE=1 SV=1	Nme1	_FLQASEDLLK[Acetyl (K)]EHYTDLK_	1	577.66	643.403	653.79	999.425	944.375	923.959	0.663912	0.811742	0.894304	1.4489	1.16298	1.09081
Molecular Function	GO:0019001	5	guanyl nucleotide binding	1.25	0.0358583	P15532	39	K	2.65204	0.00804692	Up	Nucleoside diphosphate kinase A OS=Mus musculus OX=10090 GN=Nme1 PE=1 SV=1	Nme1	_LVGLK[Acetyl (K)]FLQASEDLLK_	1	75.2298	76.9431	44.7587	194.234	148.634	156.268	0.589107	0.66141	0.417149	1.91859	1.24713	1.257
Molecular Function	GO:0019001	5	guanyl nucleotide binding	1.25	0.0358583	P14824	81	K	1.87452	2.11063e-05	Up	Annexin A6 OS=Mus musculus OX=10090 GN=Anxa6 PE=1 SV=3	Anxa6	_YELTGK[Acetyl (K)]FER_	1	83.777	84.735	86.2211	132.276	131.281	139.185	0.684594	0.711973	0.747345	1.31602	1.36314	1.33965
Molecular Function	GO:0019001	5	guanyl nucleotide binding	1.25	0.0358583	P14824	3	K	1.52345	0.00558579	Up	Annexin A6 OS=Mus musculus OX=10090 GN=Anxa6 PE=1 SV=3	Anxa6	_[Acetyl (Protein N-term)]AK[Acetyl (K)]IAQGAMYR_	1	395.184	427.138	474.76	536.917	572.295	558.158	0.716213	0.795983	0.912676	1.18474	1.31794	1.19149
Molecular Function	GO:0019001	5	guanyl nucleotide binding	1.25	0.0358583	P14576	323	K	4.02006	0.00183023	Up	Signal recognition particle 54 kDa protein OS=Mus musculus OX=10090 GN=Srp54 PE=1 SV=2	Srp54	_LK[Acetyl (K)]HGQFTLR_	1	29.1987	40.7715	21.0969	104.066	106.898	98.1252	0.431522	0.546842	0.281642	1.67471	1.71988	1.67071
Molecular Function	GO:0019001	5	guanyl nucleotide binding	1.25	0.0358583	P11499	577	K	1.59041	0.000195386	Up	Heat shock protein HSP 90-beta OS=Mus musculus OX=10090 GN=Hsp90ab1 PE=1 SV=3	Hsp90ab1	_KVEK[Acetyl (K)]VTISNR_	1	644.35	627.908	605.299	966.872	968.931	903.298	0.785194	0.787467	0.757694	1.25027	1.29685	1.15909
Molecular Function	GO:0019001	5	guanyl nucleotide binding	1.25	0.0358583	P11499	438	K	2.66883	5.76765e-05	Up	Heat shock protein HSP 90-beta OS=Mus musculus OX=10090 GN=Hsp90ab1 PE=1 SV=3	Hsp90ab1	_NLK[Acetyl (K)]LGIHEDSTNR_	1	323.464	291.732	265.675	714.983	744.606	775.259	0.596702	0.553856	0.503443	1.39961	1.50869	1.50594
Molecular Function	GO:0019001	5	guanyl nucleotide binding	1.25	0.0358583	P18872	193	K	2.1156	5.78812e-05	Up	Guanine nucleotide-binding protein G(o) subunit alpha OS=Mus musculus OX=10090 GN=Gnao1 PE=1 SV=3	Gnao1	_TTGIVETHFTFK[Acetyl (K)]NLHFR_	1	2885.75	3134.45	3008.96	7058.58	7317.59	6880.22	0.594352	0.6561	0.640274	1.31922	1.40822	1.27259
Molecular Function	GO:0019001	5	guanyl nucleotide binding	1.25	0.0358583	P11499	347	K	1.50489	0.0359355	Up	Heat shock protein HSP 90-beta OS=Mus musculus OX=10090 GN=Hsp90ab1 PE=1 SV=3	Hsp90ab1	_APFDLFENK[Acetyl (K)]K_	1	117.709	154.732	180.871	206.825	216.758	226.813	0.612977	0.82927	0.96755	1.14293	1.23981	1.24375
Molecular Function	GO:0019001	5	guanyl nucleotide binding	1.25	0.0358583	P11499	148	K	5.66592	7.73464e-05	Up	Heat shock protein HSP 90-beta OS=Mus musculus OX=10090 GN=Hsp90ab1 PE=1 SV=3	Hsp90ab1	_VVVITK[Acetyl (K)]HNDDEQYAWESSAGGSFTVR_	1	51.7658	35.8733	41.164	231.869	240.361	220.336	0.362238	0.258347	0.295895	1.72177	1.84739	1.62355
Molecular Function	GO:0019001	5	guanyl nucleotide binding	1.25	0.0358583	P11499	107	K	2.42901	6.72378e-05	Up	Heat shock protein HSP 90-beta OS=Mus musculus OX=10090 GN=Hsp90ab1 PE=1 SV=3	Hsp90ab1	_ADLINNLGTIAK[Acetyl (K)]SGTK_	1	528.302	538.359	583.46	1192.97	1295.96	1325.28	0.555693	0.582781	0.630423	1.33157	1.49723	1.46788
Molecular Function	GO:0019001	5	guanyl nucleotide binding	1.25	0.0358583	P08752	313	K	1.83736	0.0217382	Up	Guanine nucleotide-binding protein G(i) subunit alpha-2 OS=Mus musculus OX=10090 GN=Gnai2 PE=1 SV=5	Gnai2	_FEDLNK[Acetyl (K)]R_	1	30.7066	17.8465	18.6384	37.8908	43.0727	50.4897	0.931669	0.571301	0.584854	1.13215	1.27796	1.42598
Molecular Function	GO:0019001	5	guanyl nucleotide binding	1.25	0.0358583	P07901	447	K	3.9659	0.000197433	Up	Heat shock protein HSP 90-alpha OS=Mus musculus OX=10090 GN=Hsp90aa1 PE=1 SV=4	Hsp90aa1	_NIK[Acetyl (K)]LGIHEDSQNR_	1	91.3247	117.343	98.6596	376.027	440.231	400.385	0.350301	0.471982	0.38909	1.47193	1.79217	1.54008
Molecular Function	GO:0019001	5	guanyl nucleotide binding	1.25	0.0358583	P07901	209	K	2.34605	0.000237044	Up	Heat shock protein HSP 90-alpha OS=Mus musculus OX=10090 GN=Hsp90aa1 PE=1 SV=4	Hsp90aa1	_K[Acetyl (K)]HSQFIGYPITLFVEK_	1	286.447	252.412	238.259	649.869	605.963	559.805	0.645822	0.596751	0.552301	1.49523	1.44997	1.26566
Molecular Function	GO:0019001	5	guanyl nucleotide binding	1.25	0.0358583	O88643	522	K	2.52572	0.000117317	Up	Serine/threonine-protein kinase PAK 1 OS=Mus musculus OX=10090 GN=Pak1 PE=1 SV=1	Pak1	_ELLQHQFLK[Acetyl (K)]IAK_	1	54.0933	60.0812	51.3483	158.791	166.774	161.614	0.52923	0.604106	0.515931	1.31228	1.49257	1.36074
Molecular Function	GO:0019001	5	guanyl nucleotide binding	1.25	0.0358583	O70443	92	K	2.22246	0.00544976	Up	Guanine nucleotide-binding protein G(z) subunit alpha OS=Mus musculus OX=10090 GN=Gnaz PE=1 SV=4	Gnaz	_ALAALK[Acetyl (K)]IDFHNPDR_	1	32.0328	35.8085	49.5327	104.746	94.2656	82.8555	0.493998	0.574677	0.766756	1.49999	1.4048	1.17438
Molecular Function	GO:0019001	5	guanyl nucleotide binding	1.25	0.0358583	P11499	180	K	2.66823	8.30076e-05	Up	Heat shock protein HSP 90-beta OS=Mus musculus OX=10090 GN=Hsp90ab1 PE=1 SV=3	Hsp90ab1	_GTK[Acetyl (K)]VILHLK_	1	1028.8	981.752	1138.7	2515.57	2779.87	2696.41	0.530754	0.521248	0.603445	1.37715	1.57518	1.46479
Molecular Function	GO:0019001	5	guanyl nucleotide binding	1.25	0.0358583	P18872	278	K	2.37149	0.000194819	Up	Guanine nucleotide-binding protein G(o) subunit alpha OS=Mus musculus OX=10090 GN=Gnao1 PE=1 SV=3	Gnao1	_DLFGEK[Acetyl (K)]IK_	1	622.41	510.271	605.629	1476.14	1555.2	1555.71	0.613778	0.5114	0.617032	1.32092	1.43298	1.37773
Molecular Function	GO:0019001	5	guanyl nucleotide binding	1.25	0.0358583	P21279	57	K	2.31186	2.42619e-05	Up	Guanine nucleotide-binding protein G(q) subunit alpha OS=Mus musculus OX=10090 GN=Gnaq PE=1 SV=4	Gnaq	_STFIK[Acetyl (K)]QMR_	1	1107.99	1122.75	1201.74	2650.62	2629.52	2706.79	0.564827	0.615973	0.630142	1.43886	1.39448	1.35332
Molecular Function	GO:0019001	5	guanyl nucleotide binding	1.25	0.0358583	P21279	107	K	1.77898	0.0027235	Up	Guanine nucleotide-binding protein G(q) subunit alpha OS=Mus musculus OX=10090 GN=Gnaq PE=1 SV=4	Gnaq	_YEHNK[Acetyl (K)]AHAQLVR_	1	86.6399	72.6236	81.4053	161.556	130.938	136.511	0.753142	0.679417	0.727884	1.49546	1.18408	1.16383
Molecular Function	GO:0019001	5	guanyl nucleotide binding	1.25	0.0358583	P62821	191	K	2.34705	0.00174321	Up	Ras-related protein Rab-1A OS=Mus musculus OX=10090 GN=Rab1A PE=1 SV=3	Rab1A	_SNVK[Acetyl (K)]IQSTPVK_	1	130.247	108.29	119	321.994	330.119	315.709	0.640661	0.555966	0.566875	1.12065	1.41922	1.59915
Molecular Function	GO:0019001	5	guanyl nucleotide binding	1.25	0.0358583	P62821	187	K	3.83808	0.00240532	Up	Ras-related protein Rab-1A OS=Mus musculus OX=10090 GN=Rab1A PE=1 SV=3	Rab1A	_MGPGATAGGAEK[Acetyl (K)]SNVK_	1	18.965	17.627	13.7791	68.4731	71.0624	81.6312	0.455318	0.441716	0.320378	1.16318	1.49115	2.01819
Molecular Function	GO:0019001	5	guanyl nucleotide binding	1.25	0.0358583	P62492	95	K	3.53249	0.0246431	Up	Ras-related protein Rab-11A OS=Mus musculus OX=10090 GN=Rab11a PE=1 SV=3	Rab11a	_GAVGALLVYDIAK[Acetyl (K)]HLTYENVER_	1	9.84161	12.0261	16.5728	38.8075	26.7069	46.9908	0.237706	0.498677	0.824912	2.2665	1.86118	1.38758
Molecular Function	GO:0019001	5	guanyl nucleotide binding	1.25	0.0358583	P61205	36	K	1.88247	0.000175572	Up	ADP-ribosylation factor 3 OS=Mus musculus OX=10090 GN=Arf3 PE=2 SV=2	Arf3	_TTILYK[Acetyl (K)]LK_	1	309.101	255.64	280.145	582.397	538.65	585.653	0.739792	0.632988	0.685493	1.32504	1.26384	1.28576
Molecular Function	GO:0019001	5	guanyl nucleotide binding	1.25	0.0358583	P61027	49	K	1.63085	0.00175032	Up	Ras-related protein Rab-10 OS=Mus musculus OX=10090 GN=Rab10 PE=1 SV=1	Rab10	_IK[Acetyl (K)]TVELQGK_	1	156.762	148.252	171.928	240.703	266.074	245.792	0.732868	0.730578	0.828774	1.14728	1.36608	1.22491
Molecular Function	GO:0019001	5	guanyl nucleotide binding	1.25	0.0358583	P60764	183	K	2.34378	0.00153771	Up	Ras-related C3 botulinum toxin substrate 3 OS=Mus musculus OX=10090 GN=Rac3 PE=1 SV=1	Rac3	_AVLC[Carbamidomethyl (C)]PPPVK[Acetyl (K)]K_	1	222.398	186.33	231.84	437.749	424.731	385.576	0.623258	0.528131	0.721333	1.43476	1.64252	1.31198
Molecular Function	GO:0019001	5	guanyl nucleotide binding	1.25	0.0358583	P46638	95	K	2.95219	0.007954	Up	Ras-related protein Rab-11B OS=Mus musculus OX=10090 GN=Rab11b PE=1 SV=3	Rab11b	_GAVGALLVYDIAK[Acetyl (K)]HLTYENVER_	1	9.84161	12.0261	16.5728	38.8075	26.7069	46.9908	0.374041	0.500164	0.646654	1.49294	1.10956	1.88737
Molecular Function	GO:0019001	5	guanyl nucleotide binding	1.25	0.0358583	P39054	393	K	1.83977	0.0485531	Up	Dynamin-2 OS=Mus musculus OX=10090 GN=Dnm2 PE=1 SV=2	Dnm2	_EISYAIK[Acetyl (K)]NIHGVR_	1	41.4738	40.3466	23.1968	69.4355	73.9631	50.7313	0.838984	0.80353	0.471989	1.51783	1.37086	1.00151
Molecular Function	GO:0019001	5	guanyl nucleotide binding	1.25	0.0358583	P36916	158	K	3.23211	0.0110161	Up	Guanine nucleotide-binding protein-like 1 OS=Mus musculus OX=10090 GN=Gnl1 PE=1 SV=4	Gnl1	_SFQEYLGK[Acetyl (K)]IHGAYTSEK_	1	7.3679	6.21367	2.921	17.7933	16.3211	14.339	0.608947	0.570027	0.270366	1.78439	1.57258	1.32746
Molecular Function	GO:0019001	5	guanyl nucleotide binding	1.25	0.0358583	P35283	54	K	2.71354	0.0106002	Up	Ras-related protein Rab-12 OS=Mus musculus OX=10090 GN=Rab12 PE=1 SV=3	Rab12	_GVGK[Acetyl (K)]TSLMER_	1	95.6115	84.3391	47.2301	204.904	213.512	230.688	0.655461	0.618897	0.326565	1.29434	1.50856	1.54126
Molecular Function	GO:0019001	5	guanyl nucleotide binding	1.25	0.0358583	P35282	155	K	1.88803	0.0310616	Up	Ras-related protein Rab-21 OS=Mus musculus OX=10090 GN=Rab21 PE=1 SV=4	Rab21	_HVSIQEAESYAESVGAK[Acetyl (K)]HYHTSAK_	1	79.6705	43.3504	57.7753	124.501	89.9323	116.204	0.87804	0.493008	0.717414	1.55644	1.076	1.31063
Molecular Function	GO:0019001	5	guanyl nucleotide binding	1.25	0.0358583	P35282	45	K	1.51329	0.0396848	Up	Ras-related protein Rab-21 OS=Mus musculus OX=10090 GN=Rab21 PE=1 SV=4	Rab21	_FNDK[Acetyl (K)]HITTLQASFLTK_	1	165.288	145.801	182.082	263.158	254.839	208.223	0.764019	0.695451	0.948289	1.37982	1.27882	0.984998
Molecular Function	GO:0019001	5	guanyl nucleotide binding	1.25	0.0358583	P35278	23	K	1.51468	0.0108424	Up	Ras-related protein Rab-5C OS=Mus musculus OX=10090 GN=Rab5c PE=1 SV=2	Rab5c	_IC[Carbamidomethyl (C)]QFK[Acetyl (K)]LVLLGESAVGK_	1	43.0133	47.1515	48.7406	78.3308	64.8252	72.9894	0.719631	0.798579	0.867568	1.37968	1.07386	1.16016
Molecular Function	GO:0019001	5	guanyl nucleotide binding	1.25	0.0358583	P28661	396	K	2.56257	0.0119787	Up	Septin-4 OS=Mus musculus OX=10090 GN=Septin4 PE=1 SV=1	Septin4	_THMQDLK[Acetyl (K)]DVTR_	1	9.4648	9.78238	10.0577	35.027	16.845	26.9466	0.504495	0.579043	0.582729	1.92635	0.959341	1.38423
Molecular Function	GO:0019001	5	guanyl nucleotide binding	1.25	0.0358583	P26443	399	K	1.90668	0.000171098	Up	Glutamate dehydrogenase 1, mitochondrial OS=Mus musculus OX=10090 GN=Glud1 PE=1 SV=1	Glud1	_AK[Acetyl (K)]IIAEGANGPTTPEADK_	1	329.365	357.798	353.696	705.036	694.897	685.514	0.63443	0.71204	0.704109	1.37633	1.29341	1.24005
Molecular Function	GO:0019001	5	guanyl nucleotide binding	1.25	0.0358583	P26443	211	K	2.15252	0.00326009	Up	Glutamate dehydrogenase 1, mitochondrial OS=Mus musculus OX=10090 GN=Glud1 PE=1 SV=1	Glud1	_FTMELAK[Acetyl (K)]K_	1	67.0926	91.7477	89.1852	194.346	169.754	197.91	0.498779	0.704675	0.685219	1.46425	1.21945	1.38172
Molecular Function	GO:0019001	5	guanyl nucleotide binding	1.25	0.0358583	P21981	425	K	1.81839	1.79095e-05	Up	Protein-glutamine gamma-glutamyltransferase 2 OS=Mus musculus OX=10090 GN=Tgm2 PE=1 SV=4	Tgm2	_SLVVGQK[Acetyl (K)]ISTK_	1	86.9202	73.7222	94.946	171.89	151.49	170.873	0.707212	0.682548	0.719975	1.30534	1.30118	1.22979
Molecular Function	GO:0019001	5	guanyl nucleotide binding	1.25	0.0358583	O70443	46	K	1.91718	0.00125987	Up	Guanine nucleotide-binding protein G(z) subunit alpha OS=Mus musculus OX=10090 GN=Gnaz PE=1 SV=4	Gnaz	_LLLLGTSNSGK[Acetyl (K)]STIVK_	1	100.938	97.6657	82.3487	189.8	205.241	187.433	0.719771	0.724753	0.58943	1.25677	1.41428	1.22841
Molecular Function	GO:0019001	5	guanyl nucleotide binding	1.25	0.0358583	O55131	386	K	3.26272	0.0130065	Up	Septin-7 OS=Mus musculus OX=10090 GN=Septin7 PE=1 SV=1	Septin7	_RHEQMK[Acetyl (K)]K_	1	65.2511	57.1989	104.274	283.523		288.901	0.427219	0.400733	0.699736	1.61042		1.71252
Molecular Function	GO:0019001	5	guanyl nucleotide binding	1.25	0.0358583	O55131	220	K	1.88888	0.00514018	Up	Septin-7 OS=Mus musculus OX=10090 GN=Septin7 PE=1 SV=1	Septin7	_IK[Acetyl (K)]IYEFPETDDEEENK_	1	227.052	317.01	278.409	605.956	594.768	604.965	0.542432	0.810395	0.681708	1.25588	1.2786	1.3085
Molecular Function	GO:0019001	5	guanyl nucleotide binding	1.25	0.0358583	O55131	207	K	1.92158	0.0155581	Up	Septin-7 OS=Mus musculus OX=10090 GN=Septin7 PE=1 SV=1	Septin7	_ADTLTPEEC[Carbamidomethyl (C)]QQFK[Acetyl (K)]K_	1	42.6665	23.6958	39.3335	76.5446	81.7138	75.3751	0.789473	0.469164	0.745947	1.22872	1.36055	1.2627
Molecular Function	GO:0005102	3	signaling receptor binding	1.12	0.0357563	Q9WU78	614	K	1.67501	0.00511195	Up	Programmed cell death 6-interacting protein OS=Mus musculus OX=10090 GN=Pdcd6ip PE=1 SV=3	Pdcd6ip	_IYGGLTSK[Acetyl (K)]VQESLK_	1	26.1012	21.5991	29.8842	41.7784	46.5146	40.5865	0.740151	0.637997	0.865549	1.22301	1.3346	1.20059
Molecular Function	GO:0005102	3	signaling receptor binding	1.12	0.0357563	Q9R1V7	621	K	1.55779	0.0438406	Up	Disintegrin and metalloproteinase domain-containing protein 23 OS=Mus musculus OX=10090 GN=Adam23 PE=1 SV=1	Adam23	_AAGSDK[Acetyl (K)]FC[Carbamidomethyl (C)]YEK_	1	63.1143	48.1558	88.4805	113.046	109.639	123.597	0.716871	0.61818	0.981235	1.09232	1.12012	1.39585
Molecular Function	GO:0005102	3	signaling receptor binding	1.12	0.0357563	Q9R1V7	394	K	2.58074	0.00214343	Up	Disintegrin and metalloproteinase domain-containing protein 23 OS=Mus musculus OX=10090 GN=Adam23 PE=1 SV=1	Adam23	_VTFHYK[Acetyl (K)]R_	1	76.1642	77.5758	58.0584	202.829	220.814	199.089	0.56603	0.65158	0.421275	1.28234	1.47606	1.47114
Molecular Function	GO:0005102	3	signaling receptor binding	1.12	0.0357563	Q9R0P9	78	K	1.82198	0.0018111	Up	Ubiquitin carboxyl-terminal hydrolase isozyme L1 OS=Mus musculus OX=10090 GN=Uchl1 PE=1 SV=1	Uchl1	_GQEVSPK[Acetyl (K)]VYFMK_	1	126.112	149.324	139.38	262.555	220.626	259.972	0.648453	0.768182	0.716621	1.43807	1.14989	1.29879
Molecular Function	GO:0005102	3	signaling receptor binding	1.12	0.0357563	Q9QZE7	14	K	1.82716	0.00853089	Up	Translin-associated protein X OS=Mus musculus OX=10090 GN=Tsnax PE=1 SV=1	Tsnax	_K[Acetyl (K)]HDTFPHNQR_	1	78.1398	48.6694	60.7107	94.2631	100.36	97.1406	0.900032	0.578005	0.692929	1.31781	1.3251	1.32381
Molecular Function	GO:0005102	3	signaling receptor binding	1.12	0.0357563	Q9QYR6	682	K	1.8997	0.0088344	Up	Microtubule-associated protein 1A OS=Mus musculus OX=10090 GN=Map1a PE=1 SV=2	Map1a	_AESFYQK[Acetyl (K)]HMQEALK_	1	49.354	58.885	42.8603	83.4247	106.283	114.556	0.668195	0.795146	0.587943	1.05023	1.40598	1.44062
Molecular Function	GO:0005102	3	signaling receptor binding	1.12	0.0357563	Q9QYR6	282	K	1.79559	0.00217597	Up	Microtubule-associated protein 1A OS=Mus musculus OX=10090 GN=Map1a PE=1 SV=2	Map1a	_ILEGLEK[Acetyl (K)]LR_	1	171.541	207.869	156.997	356.992	338.596	326.343	0.678649	0.820216	0.629311	1.31324	1.30886	1.19923
Molecular Function	GO:0005102	3	signaling receptor binding	1.12	0.0357563	Q9QYC0	439	K	3.69308	0.00331247	Up	Alpha-adducin OS=Mus musculus OX=10090 GN=Add1 PE=1 SV=2	Add1	_HSFQK[Acetyl (K)]QQR_	1	28.7342	56.123	30.1717	151.059	145.595	169.487	0.317098	0.602928	0.324179	1.45827	1.45957	1.67711
Molecular Function	GO:0005102	3	signaling receptor binding	1.12	0.0357563	Q9QYC0	288	K	1.50737	0.00104085	Up	Alpha-adducin OS=Mus musculus OX=10090 GN=Add1 PE=1 SV=2	Add1	_ILIQK[Acetyl (K)]NLGPK_	1	409.322	374.223	415.743	638.468	683.071	666.087	0.823745	0.733143	0.814599	1.12399	1.24875	1.20195
Molecular Function	GO:0005102	3	signaling receptor binding	1.12	0.0357563	Q9QYC0	148	K	1.5632	0.000668221	Up	Alpha-adducin OS=Mus musculus OX=10090 GN=Add1 PE=1 SV=2	Add1	_C[Carbamidomethyl (C)]K[Acetyl (K)]LAAFYR_	1	382.026	365.257	380.347	608.656	645.208	684.02	0.799259	0.743917	0.774758	1.11395	1.22624	1.2832
Molecular Function	GO:0005102	3	signaling receptor binding	1.12	0.0357563	Q9QYC0	140	K	1.62683	0.0244552	Up	Alpha-adducin OS=Mus musculus OX=10090 GN=Add1 PE=1 SV=2	Add1	_GSDSIAYDK[Acetyl (K)]GEK_	1	39.228	41.8157	58.8215	74.1217	82.3851	93.1572	0.645884	0.670237	0.942943	1.06758	1.23222	1.37532
Molecular Function	GO:0005102	3	signaling receptor binding	1.12	0.0357563	Q9QYB8	715	K	2.19617	0.00780424	Up	Beta-adducin OS=Mus musculus OX=10090 GN=Add2 PE=1 SV=4	Add2	_TPSFLK[Acetyl (K)]K_	1	31.6098	31.6757	51.1999	103.939	101.953	88.8271	0.499527	0.517568	0.805055	1.39942	1.41409	1.18824
Molecular Function	GO:0001883	4	purine nucleoside binding	1.26	0.0416078	Q8BRT1	865	K	1.63509	0.00550244	Up	CLIP-associating protein 2 OS=Mus musculus OX=10090 GN=Clasp2 PE=1 SV=1	Clasp2	_TFQDGATK[Acetyl (K)]LLHNHLR_	1	195.535	160.266	161.183	269.337	307.261	251.771	0.861142	0.703737	0.718769	1.16182	1.40746	1.16468
Molecular Function	GO:0005102	3	signaling receptor binding	1.12	0.0357563	Q9JM63	216	K	1.92067	3.45039e-05	Up	ATP-sensitive inward rectifier potassium channel 10 OS=Mus musculus OX=10090 GN=Kcnj10 PE=1 SV=1	Kcnj10	_SLLIGC[Carbamidomethyl (C)]QVTGK[Acetyl (K)]LLQTHQTK_	1	215.441	227.426	220.156	390.946	385.2	410.364	0.665911	0.722142	0.689947	1.30228	1.29962	1.38925
Molecular Function	GO:0005102	3	signaling receptor binding	1.12	0.0357563	Q9QYB5	287	K	1.62053	0.00571853	Up	Gamma-adducin OS=Mus musculus OX=10090 GN=Add3 PE=1 SV=2	Add3	_VLGPSC[Carbamidomethyl (C)]K[Acetyl (K)]VLVLR_	1	126.463	95.3003	118.907	190.049	184.701	194.986	0.855331	0.636389	0.790187	1.22396	1.19238	1.28156
Molecular Function	GO:0005102	3	signaling receptor binding	1.12	0.0357563	Q9QUR8	408	K	4.21663	0.00117484	Up	Semaphorin-7A OS=Mus musculus OX=10090 GN=Sema7a PE=1 SV=1	Sema7a	_YHYQK[Acetyl (K)]VVVHR_	1	11.2647	12.1607	11.0841	54.6871	64.2064	40.003	0.382501	0.368037	0.375898	1.61031	2.01664	1.1228
Molecular Function	GO:0005102	3	signaling receptor binding	1.12	0.0357563	Q9QYB5	167	K	1.63792	0.0278862	Up	Gamma-adducin OS=Mus musculus OX=10090 GN=Add3 PE=1 SV=2	Add3	_ISK[Acetyl (K)]EQDHIIIIPR_	1	116.686	74.0107	98.9292	145.65	166.329	177.58	0.922109	0.577455	0.768144	1.09599	1.25461	1.36372
Molecular Function	GO:0005102	3	signaling receptor binding	1.12	0.0357563	Q9WUC3	80	K	1.61057	9.14568e-06	Up	Lymphocyte antigen 6H OS=Mus musculus OX=10090 GN=Ly6h PE=1 SV=2	Ly6h	_MC[Carbamidomethyl (C)]ASSC[Carbamidomethyl (C)]DFVK[Acetyl (K)]R_	1	1782.72	1719.4	1711.8	2655.34	2625.33	2562.84	0.778121	0.753697	0.785797	1.23825	1.22378	1.27064
Molecular Function	GO:0019001	5	guanyl nucleotide binding	1.25	0.0358583	P62823	74	K	1.58246	0.000506213	Up	Ras-related protein Rab-3C OS=Mus musculus OX=10090 GN=Rab3c PE=1 SV=1	Rab3c	_TVFK[Acetyl (K)]NEK_	1	551.049	536.191	609.911	1017.8	954.023	1022.19	0.795864	0.701337	0.799328	1.23904	1.18419	1.21092
Molecular Function	GO:0005102	3	signaling receptor binding	1.12	0.0357563	Q9WV60	303	K	2.09517	6.76738e-06	Up	Glycogen synthase kinase-3 beta OS=Mus musculus OX=10090 GN=Gsk3b PE=1 SV=2	Gsk3b	_AHPWTK[Acetyl (K)]VFR_	1	251.413	248.528	252.848	528.232	533.94	531.367	0.630297	0.65574	0.65	1.31255	1.4075	1.33628
Molecular Function	GO:0005102	3	signaling receptor binding	1.12	0.0357563	Q9WV92	136	K	2.01372	0.00515812	Up	Band 4.1-like protein 3 OS=Mus musculus OX=10090 GN=Epb41l3 PE=1 SV=1	Epb41l3	_VTLLDGSEYGC[Carbamidomethyl (C)]DVDK[Acetyl (K)]R_	1	29.0831	21.0976	27.8057	58.1159	49.7055	65.1848	0.714753	0.530873	0.713364	1.32715	1.13102	1.48668
Molecular Function	GO:0019001	5	guanyl nucleotide binding	1.25	0.0358583	O55131	96	K	2.15713	0.00360818	Up	Septin-7 OS=Mus musculus OX=10090 GN=Septin7 PE=1 SV=1	Septin7	_TVQVEQSK[Acetyl (K)]VLIK_	1	76.2406	47.1824	63.515	172.4	149.952	142.812	0.734077	0.486115	0.626796	1.44007	1.2992	1.24493
Molecular Function	GO:0019001	5	guanyl nucleotide binding	1.25	0.0358583	B2RSH2	248	K	2.14994	0.000154862	Up	Guanine nucleotide-binding protein G(i) subunit alpha-1 OS=Mus musculus OX=10090 GN=Gnai1 PE=1 SV=1	Gnai1	_MHESMK[Acetyl (K)]LFDSIC[Carbamidomethyl (C)]NNK_	1	137.002	131.018	114.435	324.016	327.346	306.742	0.644181	0.644763	0.564503	1.33493	1.40009	1.24978
Molecular Function	GO:0005102	3	signaling receptor binding	1.12	0.0357563	Q9Z2H5	365	K	1.8367	0.00647534	Up	Band 4.1-like protein 1 OS=Mus musculus OX=10090 GN=Epb41l1 PE=1 SV=2	Epb41l1	_RLWK[Acetyl (K)]VC[Carbamidomethyl (C)]IEHHTFFR_	1	207.294	177.164	180.882	421.684	388.807	296.786	0.74961	0.677655	0.668098	1.42311	1.40526	1.02019
Molecular Function	GO:0005102	3	signaling receptor binding	1.12	0.0357563	Q9Z2H5	259	K	2.76615	0.000709239	Up	Band 4.1-like protein 1 OS=Mus musculus OX=10090 GN=Epb41l1 PE=1 SV=2	Epb41l1	_IMELHK[Acetyl (K)]TYR_	1	118.059	124.286	158.066	371.931	422.275	386.76	0.451554	0.502825	0.617511	1.32762	1.61428	1.40618
Molecular Function	GO:0005102	3	signaling receptor binding	1.12	0.0357563	Q9Z2H5	95	K	1.62113	0.00016791	Up	Band 4.1-like protein 1 OS=Mus musculus OX=10090 GN=Epb41l1 PE=1 SV=2	Epb41l1	_FK[Acetyl (K)]SAIC[Carbamidomethyl (C)]R_	1	1156.18	1185.96	1166.6	1980.65	2018.04	2076.83	0.729644	0.791666	0.751981	1.16653	1.27289	1.24589
Molecular Function	GO:0005102	3	signaling receptor binding	1.12	0.0357563	Q9Z218	710	K	1.96345	7.41548e-05	Up	Dipeptidyl aminopeptidase-like protein 6 OS=Mus musculus OX=10090 GN=Dpp6 PE=1 SV=1	Dpp6	_AYEMTK[Acetyl (K)]LAHR_	1	464.593	462.794	419.843	892.645	937.95	957.088	0.685443	0.692724	0.629555	1.24811	1.32887	1.36507
Molecular Function	GO:0005102	3	signaling receptor binding	1.12	0.0357563	Q9Z218	360	K	2.32379	0.000232019	Up	Dipeptidyl aminopeptidase-like protein 6 OS=Mus musculus OX=10090 GN=Dpp6 PE=1 SV=1	Dpp6	_K[Acetyl (K)]HEDESEAWLHR_	1	231.925	286.698	245.271	628.339	613.486	630.513	0.536696	0.6731	0.576867	1.37801	1.3633	1.41053
Molecular Function	GO:0005102	3	signaling receptor binding	1.12	0.0357563	Q9Z0J4	469	K	2.113	0.000497501	Up	Nitric oxide synthase, brain OS=Mus musculus OX=10090 GN=Nos1 PE=1 SV=1	Nos1	_TDGK[Acetyl (K)]HDFR_	1	50.1579	59.5786	56.5096	118.735	122.515	133.486	0.573868	0.661749	0.672008	1.21983	1.34996	1.46103
Molecular Function	GO:0005102	3	signaling receptor binding	1.12	0.0357563	Q9Z0J4	406	K	3.24092	0.00143332	Up	Nitric oxide synthase, brain OS=Mus musculus OX=10090 GN=Nos1 PE=1 SV=1	Nos1	_DTELIYGAK[Acetyl (K)]HAWR_	1	41.384	25.3607	30.0212	118.284	103.12	114.482	0.592037	0.352216	0.4464	1.51947	1.42075	1.56676
Molecular Function	GO:0005102	3	signaling receptor binding	1.12	0.0357563	Q9WV92	913	K	2.44948	0.000291832	Up	Band 4.1-like protein 3 OS=Mus musculus OX=10090 GN=Epb41l3 PE=1 SV=1	Epb41l3	_EQHPDMSVTK[Acetyl (K)]VVVHK_	1	100.948	91.6384	78.8209	227.947	266.953	236.707	0.620823	0.577017	0.506025	1.30261	1.52003	1.35095
Molecular Function	GO:0005102	3	signaling receptor binding	1.12	0.0357563	Q9WV92	569	K	2.31668	0.00304664	Up	Band 4.1-like protein 3 OS=Mus musculus OX=10090 GN=Epb41l3 PE=1 SV=1	Epb41l3	_TQDELMK[Acetyl (K)]HQTNISELK_	1	48.9758	35.344	30.635	99.0044	103.739	89.8033	0.741359	0.547779	0.48409	1.39256	1.45391	1.26153
Molecular Function	GO:0005102	3	signaling receptor binding	1.12	0.0357563	Q9WV92	413	K	1.53001	0.00390002	Up	Band 4.1-like protein 3 OS=Mus musculus OX=10090 GN=Epb41l3 PE=1 SV=1	Epb41l3	_FLTLGSK[Acetyl (K)]FR_	1	645.087	553.508	693.379	1036.31	1075.74	1080.35	0.782629	0.687551	0.878153	1.16826	1.20836	1.21635
Molecular Function	GO:0005102	3	signaling receptor binding	1.12	0.0357563	Q9WV92	386	K	1.68708	0.00523189	Up	Band 4.1-like protein 3 OS=Mus musculus OX=10090 GN=Epb41l3 PE=1 SV=1	Epb41l3	_RLWK[Acetyl (K)]VC[Carbamidomethyl (C)]VEHHTFFR_	1	335.184	337.614	360.451	733.259	645.23	543.862	0.699541	0.721429	0.785304	1.422	1.2468	1.05336
Molecular Function	GO:0005102	3	signaling receptor binding	1.12	0.0357563	Q9WV92	358	K	1.86609	0.000845116	Up	Band 4.1-like protein 3 OS=Mus musculus OX=10090 GN=Epb41l3 PE=1 SV=1	Epb41l3	_NNFYIK[Acetyl (K)]IR_	1	104.739	105.372	98.1736	225.183	224.86	183.823	0.68575	0.706354	0.670984	1.36994	1.36307	1.1169
Molecular Function	GO:0005102	3	signaling receptor binding	1.12	0.0357563	Q9WV92	347	K	1.53903	1.31762e-05	Up	Band 4.1-like protein 3 OS=Mus musculus OX=10090 GN=Epb41l3 PE=1 SV=1	Epb41l3	_VLK[Acetyl (K)]ISYK_	1	1106.92	1051.81	1090.82	1840.91	1825.59	1845.48	0.779316	0.758184	0.801696	1.20432	1.19001	1.20576
Molecular Function	GO:0005102	3	signaling receptor binding	1.12	0.0357563	Q9WV92	280	K	1.51565	0.00207334	Up	Band 4.1-like protein 3 OS=Mus musculus OX=10090 GN=Epb41l3 PE=1 SV=1	Epb41l3	_VIELHK[Acetyl (K)]SHR_	1	472.112	551.091	521.739	858.615	896.475	827.993	0.705469	0.84314	0.813858	1.19218	1.24029	1.1482
Molecular Function	GO:0005102	3	signaling receptor binding	1.12	0.0357563	Q9WV92	146	K	1.63711	0.00297931	Up	Band 4.1-like protein 3 OS=Mus musculus OX=10090 GN=Epb41l3 PE=1 SV=1	Epb41l3	_GQVLFDK[Acetyl (K)]VC[Carbamidomethyl (C)]EHLNLLEK_	1	162.854	127.155	140.211	237.504	265.299	272.667	0.833179	0.666066	0.748833	1.12907	1.25668	1.29458
Molecular Function	GO:0005102	3	signaling receptor binding	1.12	0.0357563	Q9WV80	490	K	1.56023	0.00324382	Up	Sorting nexin-1 OS=Mus musculus OX=10090 GN=Snx1 PE=1 SV=1	Snx1	_DFK[Acetyl (K)]NHVMK_	1	131.645	154.138	147.344	204.434	236.286	212.155	0.704299	0.865561	0.78533	1.22948	1.30388	1.14128
Molecular Function	GO:0019001	5	guanyl nucleotide binding	1.25	0.0358583	P62827	23	K	2.09211	0.0214496	Up	GTP-binding nuclear protein Ran OS=Mus musculus OX=10090 GN=Ran PE=1 SV=3	Ran	_LVLVGDGGTGK[Acetyl (K)]TTFVK_	1	77.8846	40.4007	74.7747	140.345	122.873	141.01	0.747086	0.407258	0.785601	1.3384	1.30724	1.41293
Molecular Function	GO:0019001	5	guanyl nucleotide binding	1.25	0.0358583	P62827	134	K	1.54577	0.00173162	Up	GTP-binding nuclear protein Ran OS=Mus musculus OX=10090 GN=Ran PE=1 SV=3	Ran	_AK[Acetyl (K)]SIVFHR_	1	707.969	777.181	777.989	1188.68	1127.17	1189.05	0.703216	0.811258	0.846401	1.17385	1.24178	1.23375
Molecular Function	GO:0019001	5	guanyl nucleotide binding	1.25	0.0358583	P63321	16	K	2.84403	0.0181937	Up	Ras-related protein Ral-A OS=Mus musculus OX=10090 GN=Rala PE=1 SV=1	Rala	_GQNSLALHK[Acetyl (K)]VIMVGSGGVGK_	1	16.9181	30.5675	42.1853	92.268	90.1628	70.0003	0.293793	0.546402	0.725932	1.6714	1.57919	1.20352
Molecular Function	GO:0043394	3	proteoglycan binding	1.91	0.0363918	Q6PIE5	154	K	1.62302	2.58037e-05	Up	Sodium/potassium-transporting ATPase subunit alpha-2 OS=Mus musculus OX=10090 GN=Atp1a2 PE=1 SV=1	Atp1a2	_SSK[Acetyl (K)]IMDSFK_	1	550.596	548.911	525.52	946.228	878.903	942.877	0.757147	0.777034	0.740076	1.26538	1.19289	1.2329
Molecular Function	GO:0043394	3	proteoglycan binding	1.91	0.0363918	Q6PIC6	940	K	1.50745	0.00315867	Up	Sodium/potassium-transporting ATPase subunit alpha-3 OS=Mus musculus OX=10090 GN=Atp1a3 PE=1 SV=1	Atp1a3	_NSVFQQGMK[Acetyl (K)]NK_	1	169.693	194.342	196.368	287.193	310.403	304.057	0.708947	0.846795	0.823661	1.12919	1.27086	1.18678
Molecular Function	GO:0043394	3	proteoglycan binding	1.91	0.0363918	Q6PIC6	763	K	2.4672	2.07007e-05	Up	Sodium/potassium-transporting ATPase subunit alpha-3 OS=Mus musculus OX=10090 GN=Atp1a3 PE=1 SV=1	Atp1a3	_LIFDNLK[Acetyl (K)]K_	1	1916.43	2055.12	2011.14	5081.86	5217.77	5461.04	0.538368	0.602123	0.567226	1.34355	1.43646	1.43327
Molecular Function	GO:0043394	3	proteoglycan binding	1.91	0.0363918	Q6PIC6	688	K	2.57262	6.37645e-06	Up	Sodium/potassium-transporting ATPase subunit alpha-3 OS=Mus musculus OX=10090 GN=Atp1a3 PE=1 SV=1	Atp1a3	_TSPQQK[Acetyl (K)]LIIVEGC[Carbamidomethyl (C)]QR_	1	11019.4	10688.7	10619.2	28386.7	29908.6	30430.9	0.556025	0.562498	0.537969	1.34802	1.47896	1.43455
Molecular Function	GO:0043394	3	proteoglycan binding	1.91	0.0363918	Q6PIC6	615	K	2.09394	0.00066303	Up	Sodium/potassium-transporting ATPase subunit alpha-3 OS=Mus musculus OX=10090 GN=Atp1a3 PE=1 SV=1	Atp1a3	_VIMVTGDHPITAK[Acetyl (K)]AIAK_	1	7.62953	8.86262	7.42004	18.647	16.0783	18.864	0.601313	0.728496	0.587133	1.38311	1.24185	1.389
Molecular Function	GO:0043394	3	proteoglycan binding	1.91	0.0363918	Q6PIC6	602	K	2.55567	0.00142898	Up	Sodium/potassium-transporting ATPase subunit alpha-3 OS=Mus musculus OX=10090 GN=Atp1a3 PE=1 SV=1	Atp1a3	_SAGIK[Acetyl (K)]VIMVTGDHPITAK_	1	321.083	336.483	465.412	948.759	1054.69	1054.48	0.469095	0.512706	0.682666	1.3045	1.51005	1.43928
Molecular Function	GO:0043394	3	proteoglycan binding	1.91	0.0363918	Q6PIC6	146	K	1.83847	0.000103399	Up	Sodium/potassium-transporting ATPase subunit alpha-3 OS=Mus musculus OX=10090 GN=Atp1a3 PE=1 SV=1	Atp1a3	_SSK[Acetyl (K)]IMESFK_	1	773.775	821.526	789.75	1525.15	1491.86	1667.78	0.668526	0.740264	0.685047	1.24012	1.26315	1.3462
Molecular Function	GO:0043394	3	proteoglycan binding	1.91	0.0363918	Q04690	2424	K	5.96121	0.0414863	Up	Neurofibromin OS=Mus musculus OX=10090 GN=Nf1 PE=1 SV=1	Nf1	_ILHTLLTLVNK[Acetyl (K)]HR_	1		3.19564	14.5652	42.7898	40.9547	70.7507		0.0929375	0.410002	1.26031	1.25315	1.98373
Molecular Function	GO:0043394	3	proteoglycan binding	1.91	0.0363918	Q04690	1747	K	1.9306	9.9548e-05	Up	Neurofibromin OS=Mus musculus OX=10090 GN=Nf1 PE=1 SV=1	Nf1	_VFHNALK[Acetyl (K)]LAHK_	1	290.179	313.432	301.191	562.836	581.215	565.065	0.665157	0.720841	0.670464	1.31094	1.40637	1.25289
Molecular Function	GO:0043394	3	proteoglycan binding	1.91	0.0363918	P12023	510	K	3.52856	0.00826675	Up	Amyloid-beta precursor protein OS=Mus musculus OX=10090 GN=App PE=1 SV=3	App	_QHTLK[Acetyl (K)]HFEHVR_	1	61.0455	31.6062	77.8506	202.844	242.339	192.046	0.457032	0.248764	0.596855	1.521	1.74821	1.32728
Molecular Function	GO:0008097	6	5S rRNA binding	1.91	0.0363918	Q9D8E6	274	K	2.24163	0.00040751	Up	60S ribosomal protein L4 OS=Mus musculus OX=10090 GN=Rpl4 PE=1 SV=3	Rpl4	_AASLK[Acetyl (K)]SNYNLPMHK_	1	48.7169	48.9022	60.4938	88.2475	85.6343	81.6251	0.613703	0.626866	0.733133	1.55093	1.53895	1.33443
Molecular Function	GO:0008097	6	5S rRNA binding	1.91	0.0363918	Q9D8E6	239	K	2.55426	7.09462e-06	Up	60S ribosomal protein L4 OS=Mus musculus OX=10090 GN=Rpl4 PE=1 SV=3	Rpl4	_LNILK[Acetyl (K)]LAPGGHVGR_	1	680.543	715.819	686.768	1255.35	1262.32	1336.35	0.597253	0.639253	0.579836	1.53701	1.58041	1.522
Molecular Function	GO:0008097	6	5S rRNA binding	1.91	0.0363918	Q9CXW4	159	K	2.40297	0.00511654	Up	60S ribosomal protein L11 OS=Mus musculus OX=10090 GN=Rpl11 PE=1 SV=4	Rpl11	_ISK[Acetyl (K)]EEAMR_	1	80.6404	90.7554	63.7196	176.049	166.704	142.436	0.601931	0.739072	0.490464	1.71146	1.49522	1.19427
Molecular Function	GO:0008097	6	5S rRNA binding	1.91	0.0363918	P58252	426	K	1.66495	0.000105044	Up	Elongation factor 2 OS=Mus musculus OX=10090 GN=Eef2 PE=1 SV=2	Eef2	_VFSGVVSTGLK[Acetyl (K)]VR_	1	131.041	119.136	129.616	191.488	184.671	180.478	0.779483	0.723543	0.784835	1.29683	1.29446	1.21789
Molecular Function	GO:0008097	6	5S rRNA binding	1.91	0.0363918	P58252	32	K	2.86412	0.0196571	Up	Elongation factor 2 OS=Mus musculus OX=10090 GN=Eef2 PE=1 SV=2	Eef2	_NMSVIAHVDHGK[Acetyl (K)]STLTDSLVC[Carbamidomethyl (C)]K_	1	17.7704	41.4605	19.5891	74.6267	71.9155	52.4842	0.356261	0.84865	0.399765	1.70336	1.69896	1.19366
Molecular Function	GO:0008097	6	5S rRNA binding	1.91	0.0363918	P47962	241	K	1.6766	0.0121577	Up	60S ribosomal protein L5 OS=Mus musculus OX=10090 GN=Rpl5 PE=1 SV=3	Rpl5	_NNVTPDMMEEMYK[Acetyl (K)]K_	1	81.1149	63.2509	93.4963	112.177	111.791	107.139	0.789195	0.605715	0.902568	1.32704	1.3234	1.20151
Molecular Function	GO:0008097	6	5S rRNA binding	1.91	0.0363918	P47962	197	K	2.65281	0.0035731	Up	60S ribosomal protein L5 OS=Mus musculus OX=10090 GN=Rpl5 PE=1 SV=3	Rpl5	_K[Acetyl (K)]HIMGQNVADYMR_	1	190.9	140.452	118.904	353.853	344.261	292.365	0.733489	0.531171	0.453299	1.65313	1.60946	1.29482
Molecular Function	GO:0043394	3	proteoglycan binding	1.91	0.0363918	Q6PIE5	523	K	1.55723	0.00289223	Up	Sodium/potassium-transporting ATPase subunit alpha-2 OS=Mus musculus OX=10090 GN=Atp1a2 PE=1 SV=1	Atp1a2	_C[Carbamidomethyl (C)]STILVQGK[Acetyl (K)]EIPLDK_	1	80.7849	63.581	73.552	112.572	122.843	120.207	0.850899	0.689392	0.793383	1.15307	1.27705	1.20394
Molecular Function	GO:0008097	6	5S rRNA binding	1.91	0.0363918	P47962	158	K	1.84083	0.00697608	Up	60S ribosomal protein L5 OS=Mus musculus OX=10090 GN=Rpl5 PE=1 SV=3	Rpl5	_TTTGNK[Acetyl (K)]VFGALK_	1	76.5048	93.944	94.1423	111.934	157.261	134.948	0.633296	0.765429	0.773223	1.12662	1.58395	1.2876
Molecular Function	GO:0043394	3	proteoglycan binding	1.91	0.0363918	Q6PIE5	1016	K	1.92592	0.00012347	Up	Sodium/potassium-transporting ATPase subunit alpha-2 OS=Mus musculus OX=10090 GN=Atp1a2 PE=1 SV=1	Atp1a2	_RYPGGWVEK[Acetyl (K)]ETYY_	1	476.903	415.548	477.064	888.674	929.805	947.891	0.696583	0.624821	0.713609	1.26231	1.34044	1.31652
Molecular Function	GO:0043394	3	proteoglycan binding	1.91	0.0363918	Q811U4	77	K	1.71342	0.00151351	Up	Mitofusin-1 OS=Mus musculus OX=10090 GN=Mfn1 PE=1 SV=3	Mfn1	_HMK[Acetyl (K)]VAFFGR_	1	71.5529	97.7015	99.5716	132.728	137.669	135.889	0.653331	0.77768	0.812099	1.22956	1.2843	1.32952
Molecular Function	GO:0005319	2	lipid transporter activity	1.6	0.0373745	Q3TBL6	142	K	2.77699	0.00103795	Up	Tumor necrosis factor alpha-induced protein 8-like protein 3 OS=Mus musculus OX=10090 GN=Tnfaip8l3 PE=1 SV=1	Tnfaip8l3	_LLHEC[Carbamidomethyl (C)]K[Acetyl (K)]DLVHELVQR_	1	71.4334	111.38	117.261	225.815	262.911	224.513	0.441801	0.606227	0.593823	1.52221	1.68563	1.35156
Molecular Function	GO:0005319	2	lipid transporter activity	1.6	0.0373745	Q05816	61	K	1.72076	0.0240909	Up	Fatty acid-binding protein 5 OS=Mus musculus OX=10090 GN=Fabp5 PE=1 SV=3	Fabp5	_TESTVK[Acetyl (K)]TTVFSC[Carbamidomethyl (C)]NLGEK_	1	31.1572	39.2107	35.1164	65.8881	59.2583	41.8306	0.651774	0.851426	0.726798	1.48195	1.37989	0.975447
Molecular Function	GO:0005319	2	lipid transporter activity	1.6	0.0373745	Q00623	205	K	2.23411	0.00437751	Up	Apolipoprotein A-I OS=Mus musculus OX=10090 GN=Apoa1 PE=1 SV=2	Apoa1	_LAELK[Acetyl (K)]SNPTLNEYHTR_	1	31.4416	44.5399	46.2937	84.8626	65.3213	72.3408	0.505853	0.700836	0.722623	1.67019	1.28335	1.35676
Molecular Function	GO:0005319	2	lipid transporter activity	1.6	0.0373745	P70704	1111	K	3.28338	2.12688e-05	Up	Phospholipid-transporting ATPase IA OS=Mus musculus OX=10090 GN=Atp8a1 PE=1 SV=2	Atp8a1	_AQLLK[Acetyl (K)]NVFK_	1	120.766	115.675	132.257	437.825	425.949	424.617	0.449022	0.427838	0.50191	1.56312	1.51151	1.45239
Molecular Function	GO:0005319	2	lipid transporter activity	1.6	0.0373745	P70704	1101	K	2.30183	0.00192625	Up	Phospholipid-transporting ATPase IA OS=Mus musculus OX=10090 GN=Atp8a1 PE=1 SV=2	Atp8a1	_SQDPGAVVLGK[Acetyl (K)]SLTER_	1	34.5312	51.4697	39.7487	104.831	97.1168	105.849	0.490733	0.727615	0.576555	1.43051	1.31722	1.38383
Molecular Function	GO:0005319	2	lipid transporter activity	1.6	0.0373745	P55096	631	K	1.80669	0.00928078	Up	ATP-binding cassette sub-family D member 3 OS=Mus musculus OX=10090 GN=Abcd3 PE=1 SV=2	Abcd3	_SLWK[Acetyl (K)]HHEYYLHMDGR_	1	43.7319	57.1914	40.9491	79.6536	76.5573	65.6826	0.680049	0.863547	0.642524	1.52269	1.30215	1.12481
Molecular Function	GO:0005319	2	lipid transporter activity	1.6	0.0373745	P53810	117	K	1.54986	0.00765896	Up	Phosphatidylinositol transfer protein alpha isoform OS=Mus musculus OX=10090 GN=Pitpna PE=1 SV=2	Pitpna	_EDFLIKIETWHK[Acetyl (K)]PDLGTQENVHK_	1	257.459	231.222	198.015	398.396	374.25	347.517	0.852645	0.817518	0.671169	1.32078	1.19363	1.11432
Molecular Function	GO:0005319	2	lipid transporter activity	1.6	0.0373745	P53810	68	K	2.39468	1.7475e-05	Up	Phosphatidylinositol transfer protein alpha isoform OS=Mus musculus OX=10090 GN=Pitpna PE=1 SV=2	Pitpna	_IYHLQSK[Acetyl (K)]VPTFVR_	1	797.388	697.673	824.816	1907.68	1971.11	1969.28	0.584172	0.545673	0.618446	1.39905	1.39069	1.39686
Molecular Function	GO:0005319	2	lipid transporter activity	1.6	0.0373745	P53810	61	K	3.27267	0.00281866	Up	Phosphatidylinositol transfer protein alpha isoform OS=Mus musculus OX=10090 GN=Pitpna PE=1 SV=2	Pitpna	_GQYTHK[Acetyl (K)]IYHLQSK_	1	27.6871	18.8312	26.6467	107.072	70.7963	72.5999	0.511927	0.371721	0.504253	1.98181	1.26064	1.29969
Molecular Function	GO:0005319	2	lipid transporter activity	1.6	0.0373745	P53810	5	K	2.6706	0.000878708	Up	Phosphatidylinositol transfer protein alpha isoform OS=Mus musculus OX=10090 GN=Pitpna PE=1 SV=2	Pitpna	_VLLK[Acetyl (K)]EYR_	1	78.7637	99.5565	107.23	244.137	284.03	278.196	0.43164	0.582472	0.60143	1.33932	1.49903	1.47611
Molecular Function	GO:0005319	2	lipid transporter activity	1.6	0.0373745	P11404	82	K	1.76755	0.00439162	Up	Fatty acid-binding protein, heart OS=Mus musculus OX=10090 GN=Fabp3 PE=1 SV=5	Fabp3	_VK[Acetyl (K)]SLVTLDGGK_	1	305.526	244.579	252.527	421.387	459.905	459.823	0.731741	0.789853	0.679444	1.09575	1.4769	1.3178
Molecular Function	GO:0005319	2	lipid transporter activity	1.6	0.0373745	P09813	67	K	2.48922	0.00116982	Up	Apolipoprotein A-II OS=Mus musculus OX=10090 GN=Apoa2 PE=1 SV=2	Apoa2	_AYFEK[Acetyl (K)]THEQLTPLVR_	1	175.847	216.674	221.963	401.694	416.871	418.888	0.48214	0.661557	0.664892	1.42124	1.48503	1.5957
Molecular Function	GO:0005319	2	lipid transporter activity	1.6	0.0373745	P09813	53	K	1.71502	0.0044223	Up	Apolipoprotein A-II OS=Mus musculus OX=10090 GN=Apoa2 PE=1 SV=2	Apoa2	_AK[Acetyl (K)]TSEIQSQAK_	1	89.0612	83.4777	80.8279	108.9	107.362	132.145	0.751486	0.784374	0.745117	1.18575	1.17701	1.54916
Molecular Function	GO:0005319	2	lipid transporter activity	1.6	0.0373745	O70228	622	K	2.89749	0.00717235	Up	Probable phospholipid-transporting ATPase IIA OS=Mus musculus OX=10090 GN=Atp9a PE=1 SV=3	Atp9a	_YVQAK[Acetyl (K)]LSVHDR_	1	33.1726	24.6764	17.8303	73.1916	77.6221	64.2359	0.723058	0.485821	0.349116	1.58985	1.58845	1.33598
Molecular Function	GO:0043394	3	proteoglycan binding	1.91	0.0363918	Q8VDN2	1019	K	2.70443	0.000102915	Up	Sodium/potassium-transporting ATPase subunit alpha-1 OS=Mus musculus OX=10090 GN=Atp1a1 PE=1 SV=1	Atp1a1	_RPGGWVEK[Acetyl (K)]ETYY_	1	75.8333	65.117	80.3703	225.138	211.49	225.935	0.53273	0.469693	0.580221	1.44624	1.36989	1.46403
Molecular Function	GO:0043394	3	proteoglycan binding	1.91	0.0363918	Q8VDN2	502	K	2.91193	0.000529582	Up	Sodium/potassium-transporting ATPase subunit alpha-1 OS=Mus musculus OX=10090 GN=Atp1a1 PE=1 SV=1	Atp1a1	_NPNASEPK[Acetyl (K)]HLLVMK_	1	49.947	40.2739	35.2657	128.483	148.126	127.195	0.585946	0.485114	0.42516	1.37828	1.60224	1.37637
Molecular Function	GO:0043394	3	proteoglycan binding	1.91	0.0363918	Q8VDN2	476	K	1.63213	0.00109895	Up	Sodium/potassium-transporting ATPase subunit alpha-1 OS=Mus musculus OX=10090 GN=Atp1a1 PE=1 SV=1	Atp1a1	_YSK[Acetyl (K)]IVEIPFNSTNK_	1	1301.11	1101.16	1173.37	2067.38	2059.21	2328.59	0.805417	0.69989	0.746434	1.17023	1.17531	1.32959
Molecular Function	GO:0043394	3	proteoglycan binding	1.91	0.0363918	Q80U63	463	K	3.32874	1.74861e-05	Up	Mitofusin-2 OS=Mus musculus OX=10090 GN=Mfn2 PE=1 SV=3	Mfn2	_VYK[Acetyl (K)]NELHR_	1	107.676	121.342	119.767	403.316	411.112	398.696	0.417481	0.481167	0.472231	1.57692	1.52712	1.45926
Molecular Function	GO:0005319	2	lipid transporter activity	1.6	0.0373745	Q8BX94	203	K	1.71664	0.000290517	Up	Oxysterol-binding protein-related protein 2 OS=Mus musculus OX=10090 GN=Osbpl2 PE=1 SV=1	Osbpl2	_FHGSIYPK[Acetyl (K)]LK_	1	136.305	140.384	159.543	246.763	214.007	216.47	0.719336	0.739343	0.777734	1.37923	1.20998	1.24991
Molecular Function	GO:0008097	6	5S rRNA binding	1.91	0.0363918	P32067	340	K	2.1608	0.0164394	Up	Lupus La protein homolog OS=Mus musculus OX=10090 GN=Ssb PE=1 SV=1	Ssb	_FK[Acetyl (K)]GSHVFTAAR_	1	32.2319	47.9439	30.9758	53.5204	79.7896	67.2374	0.574808	0.853026	0.540178	1.09299	1.72207	1.43742
Molecular Function	GO:0008097	6	5S rRNA binding	1.91	0.0363918	P27659	300	K	3.00447	5.99752e-05	Up	60S ribosomal protein L3 OS=Mus musculus OX=10090 GN=Rpl3 PE=1 SV=3	Rpl3	_LIK[Acetyl (K)]NNASTDYDLSDK_	1	75.064	91.6346	79.0668	205.121	196.725	201.648	0.476463	0.585657	0.515787	1.6164	1.52926	1.59512
Molecular Function	GO:0019001	5	guanyl nucleotide binding	1.25	0.0358583	Q8K1M6	103	K	2.00924	0.000806834	Up	Dynamin-1-like protein OS=Mus musculus OX=10090 GN=Dnm1l PE=1 SV=2	Dnm1l	_FLHTK[Acetyl (K)]NK_	1	143.805	165.547	158.373	331.97	333.075	280.639	0.623852	0.711026	0.658031	1.41693	1.42305	1.16425
Molecular Function	GO:0019001	5	guanyl nucleotide binding	1.25	0.0358583	Q8BRT1	865	K	1.63509	0.00550244	Up	CLIP-associating protein 2 OS=Mus musculus OX=10090 GN=Clasp2 PE=1 SV=1	Clasp2	_TFQDGATK[Acetyl (K)]LLHNHLR_	1	195.535	160.266	161.183	269.337	307.261	251.771	0.861142	0.703737	0.718769	1.16182	1.40746	1.16468
Molecular Function	GO:0019001	5	guanyl nucleotide binding	1.25	0.0358583	Q8BRT1	266	K	2.18953	0.00152385	Up	CLIP-associating protein 2 OS=Mus musculus OX=10090 GN=Clasp2 PE=1 SV=1	Clasp2	_HAAVLVETIK[Acetyl (K)]K_	1	12.5672	11.0878	11.4911	31.1863	21.4653	23.1585	0.671079	0.590334	0.621321	1.63114	1.1922	1.29896
Molecular Function	GO:0019001	5	guanyl nucleotide binding	1.25	0.0358583	Q8BH66	334	K	1.58161	6.03775e-05	Up	Atlastin-1 OS=Mus musculus OX=10090 GN=Atl1 PE=1 SV=1	Atl1	_AYIK[Acetyl (K)]IYQGEELPHPK_	1	317.386	286.645	320.984	511.674	483.483	526.013	0.775685	0.753839	0.783891	1.20395	1.18008	1.2749
Molecular Function	GO:0019001	5	guanyl nucleotide binding	1.25	0.0358583	Q8BH66	285	K	1.67578	0.00589443	Up	Atlastin-1 OS=Mus musculus OX=10090 GN=Atl1 PE=1 SV=1	Atl1	_VATNPNFDGK[Acetyl (K)]LK_	1	120.868	140.854	163.562	271.68	236.018	235.112	0.618618	0.775739	0.8365	1.3387	1.20638	1.19334
Molecular Function	GO:0019001	5	guanyl nucleotide binding	1.25	0.0358583	Q811U4	77	K	1.71342	0.00151351	Up	Mitofusin-1 OS=Mus musculus OX=10090 GN=Mfn1 PE=1 SV=3	Mfn1	_HMK[Acetyl (K)]VAFFGR_	1	71.5529	97.7015	99.5716	132.728	137.669	135.889	0.653331	0.77768	0.812099	1.22956	1.2843	1.32952
Molecular Function	GO:0019001	5	guanyl nucleotide binding	1.25	0.0358583	Q80U63	463	K	3.32874	1.74861e-05	Up	Mitofusin-2 OS=Mus musculus OX=10090 GN=Mfn2 PE=1 SV=3	Mfn2	_VYK[Acetyl (K)]NELHR_	1	107.676	121.342	119.767	403.316	411.112	398.696	0.417481	0.481167	0.472231	1.57692	1.52712	1.45926
Molecular Function	GO:0019001	5	guanyl nucleotide binding	1.25	0.0358583	Q6R0H7	835	K	3.0201	0.00117394	Up	Guanine nucleotide-binding protein G(s) subunit alpha isoforms XLas OS=Mus musculus OX=10090 GN=Gnas PE=1 SV=1	Gnas	_VQDIK[Acetyl (K)]NNLK_	1	110.737	169.141	127.081	399.915	397.169	425.751	0.396129	0.63094	0.469503	1.50387	1.49156	1.52437
Molecular Function	GO:0019001	5	guanyl nucleotide binding	1.25	0.0358583	Q6PHN9	121	K	2.96113	0.0245543	Up	Ras-related protein Rab-35 OS=Mus musculus OX=10090 GN=Rab35 PE=1 SV=1	Rab35	_ILVGNK[Acetyl (K)]NDDPER_	1	29.6602	21.8604	9.71384	56.3907	63.2986	71.4427	0.690808	0.566073	0.236246	1.37525	1.38791	1.65819
Molecular Function	GO:0019001	5	guanyl nucleotide binding	1.25	0.0358583	Q6PDL0	73	K	1.79669	0.000237119	Up	Cytoplasmic dynein 1 light intermediate chain 2 OS=Mus musculus OX=10090 GN=Dync1li2 PE=1 SV=2	Dync1li2	_TTLMTK[Acetyl (K)]LQGAEHGK_	1	67.0879	60.4559	68.0371	108.74	113.097	124.226	0.73511	0.66823	0.746217	1.21151	1.30023	1.35035
Molecular Function	GO:0019001	5	guanyl nucleotide binding	1.25	0.0358583	Q6NTA4	291	K	2.30904	0.00103601	Up	Ras-related GTP-binding protein B OS=Mus musculus OX=10090 GN=Rragb PE=1 SV=1	Rragb	_FEK[Acetyl (K)]ISNIIK_	1	79.0793	98.6657	83.2726	213.425	199.476	183.878	0.534183	0.699393	0.586686	1.52817	1.42439	1.25049
Molecular Function	GO:0019001	5	guanyl nucleotide binding	1.25	0.0358583	Q62159	7	K	2.23788	0.0207975	Up	Rho-related GTP-binding protein RhoC OS=Mus musculus OX=10090 GN=Rhoc PE=1 SV=2	Rhoc	_KK[Acetyl (K)]LVIVGDGAC[Carbamidomethyl (C)]GK_	0.970346	16.8801	18.6949	8.65458	28.7602	30.99	33.3824	0.594024	0.87452	0.413686	1.21166	1.44074	1.55981
Molecular Function	GO:0019001	5	guanyl nucleotide binding	1.25	0.0358583	Q61481	375	K	2.22513	2.40038e-05	Up	Dual specificity calcium/calmodulin-dependent 3',5'-cyclic nucleotide phosphodiesterase 1A OS=Mus musculus OX=10090 GN=Pde1a PE=1 SV=3	Pde1a	_TWK[Acetyl (K)]LHYR_	1	283.139	262.979	298.77	836.192	832.629	855.138	0.576132	0.577354	0.611071	1.33281	1.36118	1.23238
Molecular Function	GO:0019001	5	guanyl nucleotide binding	1.25	0.0358583	Q149F3	285	K	3.14382	0.000308536	Up	Eukaryotic peptide chain release factor GTP-binding subunit ERF3B OS=Mus musculus OX=10090 GN=Gspt2 PE=1 SV=1	Gspt2	_K[Acetyl (K)]HFTILDAPGHK_	1	31.3805	28.85	33.1388	102.921	93.7041	78.7366	0.481862	0.460047	0.531826	1.75357	1.58006	1.29952
Molecular Function	GO:0019001	5	guanyl nucleotide binding	1.25	0.0358583	Q01768	39	K	1.78848	0.00426553	Up	Nucleoside diphosphate kinase B OS=Mus musculus OX=10090 GN=Nme2 PE=1 SV=1	Nme2	_LVAMK[Acetyl (K)]FLR_	1	139.041	116.424	154.938	251.608	235.007	248.708	0.721773	0.594988	0.837742	1.32121	1.23597	1.29611
Molecular Function	GO:0019001	5	guanyl nucleotide binding	1.25	0.0358583	Q01768	31	K	2.3423	1.65689e-05	Up	Nucleoside diphosphate kinase B OS=Mus musculus OX=10090 GN=Nme2 PE=1 SV=1	Nme2	_FEQK[Acetyl (K)]GFR_	1	462.854	521.635	466.48	1168.8	1106.66	1117.2	0.568344	0.630582	0.596616	1.45177	1.37673	1.37719
Molecular Function	GO:0019001	5	guanyl nucleotide binding	1.25	0.0358583	Q01768	26	K	1.6376	6.60938e-07	Up	Nucleoside diphosphate kinase B OS=Mus musculus OX=10090 GN=Nme2 PE=1 SV=1	Nme2	_GLVGEIIK[Acetyl (K)]R_	1	1740.54	1804.32	1713.61	2844.72	2846.47	2909.27	0.746951	0.762308	0.765973	1.23492	1.23761	1.25339
Molecular Function	GO:0019001	5	guanyl nucleotide binding	1.25	0.0358583	Q8K1M6	105	K	4.217	0.000248819	Up	Dynamin-1-like protein OS=Mus musculus OX=10090 GN=Dnm1l PE=1 SV=2	Dnm1l	_NK[Acetyl (K)]LYTDFDEIR_	1	31.1819	32.0794	44.1678	168.968	145.483	140.429	0.340019	0.346325	0.461278	1.81279	1.56237	1.46436
Molecular Function	GO:0008097	6	5S rRNA binding	1.91	0.0363918	P27659	373	K	1.73885	0.000568677	Up	60S ribosomal protein L3 OS=Mus musculus OX=10090 GN=Rpl3 PE=1 SV=3	Rpl3	_FIDTTSK[Acetyl (K)]FGHGR_	1	275.849	233.178	236.697	337.605	374.778	347.282	0.823641	0.701036	0.726336	1.25146	1.37046	1.29226
Molecular Function	GO:0019001	5	guanyl nucleotide binding	1.25	0.0358583	Q91V41	34	K	2.07572	0.00241738	Up	Ras-related protein Rab-14 OS=Mus musculus OX=10090 GN=Rab14 PE=1 SV=3	Rab14	_SC[Carbamidomethyl (C)]LLHQFTEK[Acetyl (K)]K_	1	96.4392	79.1137	71.47	173.666	203.099	187.781	0.759204	0.629554	0.532392	1.23691	1.37069	1.38016
Molecular Function	GO:0019001	5	guanyl nucleotide binding	1.25	0.0358583	Q921J2	102	K	2.0752	0.000458225	Up	GTP-binding protein Rheb OS=Mus musculus OX=10090 GN=Rheb PE=1 SV=1	Rheb	_VIHGK[Acetyl (K)]LLDMVGK_	1	352.414	324.646	337.89	671.767	657.323	699.998	0.705068	0.671339	0.596455	1.49937	1.29206	1.30266
Molecular Function	GO:0008097	6	5S rRNA binding	1.91	0.0363918	P27659	286	K	1.58854	0.0204056	Up	60S ribosomal protein L3 OS=Mus musculus OX=10090 GN=Rpl3 PE=1 SV=3	Rpl3	_IYK[Acetyl (K)]IGQGYLIK_	1	268.023	236.652	189.457	255.664	305.178	338.976	0.906431	0.80586	0.658495	1.07343	1.26398	1.42867
Molecular Function	GO:0008097	6	5S rRNA binding	1.91	0.0363918	P27659	120	K	2.16043	6.14617e-05	Up	60S ribosomal protein L3 OS=Mus musculus OX=10090 GN=Rpl3 PE=1 SV=3	Rpl3	_FYK[Acetyl (K)]NWHK_	1	240.554	235.937	213.045	423.846	415.008	378.354	0.680077	0.671626	0.619006	1.48763	1.4369	1.33304
Molecular Function	GO:0008097	6	5S rRNA binding	1.91	0.0363918	P27659	103	K	3.84878	0.000528434	Up	60S ribosomal protein L3 OS=Mus musculus OX=10090 GN=Rpl3 PE=1 SV=3	Rpl3	_TFK[Acetyl (K)]TVFAEHISDEC[Carbamidomethyl (C)]K_	1	40.0206	25.7799	30.9217	99.808	94.5177	109.596	0.538472	0.349258	0.427584	1.6672	1.55746	1.8377
Molecular Function	GO:0008097	6	5S rRNA binding	1.91	0.0363918	P14148	178	K	1.91442	0.0044411	Up	60S ribosomal protein L7 OS=Mus musculus OX=10090 GN=Rpl7 PE=1 SV=2	Rpl7	_SVNELIYK[Acetyl (K)]R_	1	83.4633	113.63	96.7693	163.772	175.858	147.525	0.585822	0.823333	0.699939	1.31627	1.4917	1.22971
Molecular Function	GO:0008097	6	5S rRNA binding	1.91	0.0363918	P14148	81	K	1.7181	0.000305115	Up	60S ribosomal protein L7 OS=Mus musculus OX=10090 GN=Rpl7 PE=1 SV=2	Rpl7	_HYHK[Acetyl (K)]EYR_	1	188.51	198.313	193.173	319.715	272.125	271.696	0.715878	0.777442	0.755968	1.39028	1.24889	1.22534
Molecular Function	GO:0019001	5	guanyl nucleotide binding	1.25	0.0358583	Q9Z2Q6	296	K	1.66503	4.25292e-06	Up	Septin-5 OS=Mus musculus OX=10090 GN=Septin5 PE=1 SV=2	Septin5	_THMHDLK[Acetyl (K)]DVTC[Carbamidomethyl (C)]DVHYENYR_	1	451.344	450.204	438.783	909.886	831.074	933.51	0.729167	0.748535	0.723626	1.23786	1.19602	1.2314
Molecular Function	GO:0019001	5	guanyl nucleotide binding	1.25	0.0358583	Q9Z2Q6	181	K	3.10696	0.0128475	Up	Septin-5 OS=Mus musculus OX=10090 GN=Septin5 PE=1 SV=2	Septin5	_ALHEK[Acetyl (K)]VNIVPLIAK_	1	83.4418	31.9162	59.2821	234.342	181.192	233.406	0.657145	0.258686	0.476591	1.55415	1.27115	1.50089
Molecular Function	GO:0019001	5	guanyl nucleotide binding	1.25	0.0358583	Q9Z2Q6	176	K	2.25559	0.00883275	Up	Septin-5 OS=Mus musculus OX=10090 GN=Septin5 PE=1 SV=2	Septin5	_PVDVGFMK[Acetyl (K)]ALHEK_	1	45.2528	26.7151	27.8724	79.1251	86.3927	103.703	0.795301	0.4832	0.500039	1.17103	1.35252	1.48811
Molecular Function	GO:0019001	5	guanyl nucleotide binding	1.25	0.0358583	Q9Z2Q6	90	K	3.26823	0.00798883	Up	Septin-5 OS=Mus musculus OX=10090 GN=Septin5 PE=1 SV=2	Septin5	_INQTVEILK[Acetyl (K)]HTVDIEEK_	1	43.3102	21.2312	22.9972	142.638	100.221	98.3353	0.655221	0.330564	0.355154	1.81718	1.35063	1.21469
Molecular Function	GO:0019001	5	guanyl nucleotide binding	1.25	0.0358583	Q9Z1S5	194	K	2.32989	0.0112447	Up	Neuronal-specific septin-3 OS=Mus musculus OX=10090 GN=Septin3 PE=1 SV=2	Septin3	_PLDLEFMK[Acetyl (K)]HLSK_	1	6.52969	6.59728		15.9781	22.435	16.6166	0.523183	0.539965		1.04564	1.52846	1.14143
Molecular Function	GO:0019001	5	guanyl nucleotide binding	1.25	0.0358583	Q9Z1S5	101	K	1.77096	0.000836402	Up	Neuronal-specific septin-3 OS=Mus musculus OX=10090 GN=Septin3 PE=1 SV=2	Septin3	_IPK[Acetyl (K)]TVEIK_	1	132.341	159.323	147.536	313.517	298.299	317.557	0.63369	0.779291	0.70128	1.22614	1.21451	1.30361
Molecular Function	GO:0019001	5	guanyl nucleotide binding	1.25	0.0358583	Q9WUM5	81	K	2.51607	0.00088967	Up	Succinate--CoA ligase [ADP/GDP-forming] subunit alpha, mitochondrial OS=Mus musculus OX=10090 GN=Suclg1 PE=1 SV=4	Suclg1	_QGTFHSQQALEYGTK[Acetyl (K)]LVGGTTPGK_	1	156.489	110.307	122.268	354.47	361.591	339.8	0.667713	0.481568	0.530445	1.49383	1.42837	1.3041
Molecular Function	GO:0019001	5	guanyl nucleotide binding	1.25	0.0358583	Q9WUM5	66	K	2.01599	0.00364909	Up	Succinate--CoA ligase [ADP/GDP-forming] subunit alpha, mitochondrial OS=Mus musculus OX=10090 GN=Suclg1 PE=1 SV=4	Suclg1	_IIC[Carbamidomethyl (C)]QGFTGK[Acetyl (K)]QGTFHSQQALEYGTK_	1	39.5616	28.1161	31.9394	66.7679	82.8142	67.3797	0.770448	0.560238	0.63244	1.28426	1.49311	1.18027
Molecular Function	GO:0019001	5	guanyl nucleotide binding	1.25	0.0358583	Q9JJK2	177	K	1.55613	0.025375	Up	LanC-like protein 2 OS=Mus musculus OX=10090 GN=Lancl2 PE=1 SV=1	Lancl2	_SEC[Carbamidomethyl (C)]ESQEC[Carbamidomethyl (C)]ITK[Acetyl (K)]LLQMHR_	1	62.3591	40.0709	57.644	91.7876	95.3236	91.6166	0.886677	0.588793	0.84243	1.17229	1.26653	1.16814
Molecular Function	GO:0019001	5	guanyl nucleotide binding	1.25	0.0358583	Q9D1G1	122	K	3.4174	9.08156e-06	Up	Ras-related protein Rab-1B OS=Mus musculus OX=10090 GN=Rab1b PE=1 SV=1	Rab1b	_LLVGNK[Acetyl (K)]SDLTTK_	1	100.338	106.118	91.4677	354.597	349.674	343.678	0.416002	0.480475	0.45283	1.56633	1.53732	1.50748
Molecular Function	GO:0019001	5	guanyl nucleotide binding	1.25	0.0358583	Q922S4	900	K	4.38371	0.00271573	Up	cGMP-dependent 3',5'-cyclic phosphodiesterase OS=Mus musculus OX=10090 GN=Pde2a PE=1 SV=4	Pde2a	_VSHK[Acetyl (K)]FTIR_	1	49.1378	32.8149	66.8332	316.261	295.211	344.76	0.323785	0.210941	0.465163	1.46699	1.37151	1.54472
Molecular Function	GO:0019001	5	guanyl nucleotide binding	1.25	0.0358583	Q922S4	896	K	3.38112	3.22435e-05	Up	cGMP-dependent 3',5'-cyclic phosphodiesterase OS=Mus musculus OX=10090 GN=Pde2a PE=1 SV=4	Pde2a	_EHWTK[Acetyl (K)]VSHK_	1	60.9284	64.5403	62.8822	337.361	292.385	293.879	0.398966	0.412282	0.434925	1.55507	1.34988	1.30851
Molecular Function	GO:0019001	5	guanyl nucleotide binding	1.25	0.0358583	Q921J2	97	K	2.17978	0.00225082	Up	GTP-binding protein Rheb OS=Mus musculus OX=10090 GN=Rheb PE=1 SV=1	Rheb	_SFEVIK[Acetyl (K)]VIHGK_	1	117.728	121.962	110.667	258.193	242.079	234.761	0.660575	0.707328	0.547881	1.61622	1.33451	1.22525
Molecular Function	GO:0001883	4	purine nucleoside binding	1.26	0.0416078	Q8K1M6	103	K	2.00924	0.000806834	Up	Dynamin-1-like protein OS=Mus musculus OX=10090 GN=Dnm1l PE=1 SV=2	Dnm1l	_FLHTK[Acetyl (K)]NK_	1	143.805	165.547	158.373	331.97	333.075	280.639	0.623852	0.711026	0.658031	1.41693	1.42305	1.16425
Molecular Function	GO:0001882	3	nucleoside binding	1.24	0.0455409	P21981	425	K	1.81839	1.79095e-05	Up	Protein-glutamine gamma-glutamyltransferase 2 OS=Mus musculus OX=10090 GN=Tgm2 PE=1 SV=4	Tgm2	_SLVVGQK[Acetyl (K)]ISTK_	1	86.9202	73.7222	94.946	171.89	151.49	170.873	0.707212	0.682548	0.719975	1.30534	1.30118	1.22979
Molecular Function	GO:0001883	4	purine nucleoside binding	1.26	0.0416078	Q91V41	34	K	2.07572	0.00241738	Up	Ras-related protein Rab-14 OS=Mus musculus OX=10090 GN=Rab14 PE=1 SV=3	Rab14	_SC[Carbamidomethyl (C)]LLHQFTEK[Acetyl (K)]K_	1	96.4392	79.1137	71.47	173.666	203.099	187.781	0.759204	0.629554	0.532392	1.23691	1.37069	1.38016
Molecular Function	GO:0001882	3	nucleoside binding	1.24	0.0455409	P15532	39	K	2.65204	0.00804692	Up	Nucleoside diphosphate kinase A OS=Mus musculus OX=10090 GN=Nme1 PE=1 SV=1	Nme1	_LVGLK[Acetyl (K)]FLQASEDLLK_	1	75.2298	76.9431	44.7587	194.234	148.634	156.268	0.589107	0.66141	0.417149	1.91859	1.24713	1.257
Molecular Function	GO:0001882	3	nucleoside binding	1.24	0.0455409	P14824	81	K	1.87452	2.11063e-05	Up	Annexin A6 OS=Mus musculus OX=10090 GN=Anxa6 PE=1 SV=3	Anxa6	_YELTGK[Acetyl (K)]FER_	1	83.777	84.735	86.2211	132.276	131.281	139.185	0.684594	0.711973	0.747345	1.31602	1.36314	1.33965
Molecular Function	GO:0001882	3	nucleoside binding	1.24	0.0455409	P14824	3	K	1.52345	0.00558579	Up	Annexin A6 OS=Mus musculus OX=10090 GN=Anxa6 PE=1 SV=3	Anxa6	_[Acetyl (Protein N-term)]AK[Acetyl (K)]IAQGAMYR_	1	395.184	427.138	474.76	536.917	572.295	558.158	0.716213	0.795983	0.912676	1.18474	1.31794	1.19149
Molecular Function	GO:0001882	3	nucleoside binding	1.24	0.0455409	P14576	323	K	4.02006	0.00183023	Up	Signal recognition particle 54 kDa protein OS=Mus musculus OX=10090 GN=Srp54 PE=1 SV=2	Srp54	_LK[Acetyl (K)]HGQFTLR_	1	29.1987	40.7715	21.0969	104.066	106.898	98.1252	0.431522	0.546842	0.281642	1.67471	1.71988	1.67071
Molecular Function	GO:0001882	3	nucleoside binding	1.24	0.0455409	P11499	577	K	1.59041	0.000195386	Up	Heat shock protein HSP 90-beta OS=Mus musculus OX=10090 GN=Hsp90ab1 PE=1 SV=3	Hsp90ab1	_KVEK[Acetyl (K)]VTISNR_	1	644.35	627.908	605.299	966.872	968.931	903.298	0.785194	0.787467	0.757694	1.25027	1.29685	1.15909
Molecular Function	GO:0001882	3	nucleoside binding	1.24	0.0455409	P11499	531	K	1.86043	0.00420477	Up	Heat shock protein HSP 90-beta OS=Mus musculus OX=10090 GN=Hsp90ab1 PE=1 SV=3	Hsp90ab1	_EFDGK[Acetyl (K)]SLVSVTK_	1	59.9031	62.5652	44.6854	103.421	90.4193	102.162	0.743381	0.799055	0.569634	1.36192	1.23244	1.335
Molecular Function	GO:0001882	3	nucleoside binding	1.24	0.0455409	P11499	438	K	2.66883	5.76765e-05	Up	Heat shock protein HSP 90-beta OS=Mus musculus OX=10090 GN=Hsp90ab1 PE=1 SV=3	Hsp90ab1	_NLK[Acetyl (K)]LGIHEDSTNR_	1	323.464	291.732	265.675	714.983	744.606	775.259	0.596702	0.553856	0.503443	1.39961	1.50869	1.50594
Molecular Function	GO:0001882	3	nucleoside binding	1.24	0.0455409	P15532	49	K	1.56235	0.0221053	Up	Nucleoside diphosphate kinase A OS=Mus musculus OX=10090 GN=Nme1 PE=1 SV=1	Nme1	_FLQASEDLLK[Acetyl (K)]EHYTDLK_	1	577.66	643.403	653.79	999.425	944.375	923.959	0.663912	0.811742	0.894304	1.4489	1.16298	1.09081
Molecular Function	GO:0001882	3	nucleoside binding	1.24	0.0455409	P11499	347	K	1.50489	0.0359355	Up	Heat shock protein HSP 90-beta OS=Mus musculus OX=10090 GN=Hsp90ab1 PE=1 SV=3	Hsp90ab1	_APFDLFENK[Acetyl (K)]K_	1	117.709	154.732	180.871	206.825	216.758	226.813	0.612977	0.82927	0.96755	1.14293	1.23981	1.24375
Molecular Function	GO:0001882	3	nucleoside binding	1.24	0.0455409	P11499	148	K	5.66592	7.73464e-05	Up	Heat shock protein HSP 90-beta OS=Mus musculus OX=10090 GN=Hsp90ab1 PE=1 SV=3	Hsp90ab1	_VVVITK[Acetyl (K)]HNDDEQYAWESSAGGSFTVR_	1	51.7658	35.8733	41.164	231.869	240.361	220.336	0.362238	0.258347	0.295895	1.72177	1.84739	1.62355
Molecular Function	GO:0001882	3	nucleoside binding	1.24	0.0455409	P11499	107	K	2.42901	6.72378e-05	Up	Heat shock protein HSP 90-beta OS=Mus musculus OX=10090 GN=Hsp90ab1 PE=1 SV=3	Hsp90ab1	_ADLINNLGTIAK[Acetyl (K)]SGTK_	1	528.302	538.359	583.46	1192.97	1295.96	1325.28	0.555693	0.582781	0.630423	1.33157	1.49723	1.46788
Molecular Function	GO:0001882	3	nucleoside binding	1.24	0.0455409	P08752	313	K	1.83736	0.0217382	Up	Guanine nucleotide-binding protein G(i) subunit alpha-2 OS=Mus musculus OX=10090 GN=Gnai2 PE=1 SV=5	Gnai2	_FEDLNK[Acetyl (K)]R_	1	30.7066	17.8465	18.6384	37.8908	43.0727	50.4897	0.931669	0.571301	0.584854	1.13215	1.27796	1.42598
Molecular Function	GO:0001882	3	nucleoside binding	1.24	0.0455409	P07901	447	K	3.9659	0.000197433	Up	Heat shock protein HSP 90-alpha OS=Mus musculus OX=10090 GN=Hsp90aa1 PE=1 SV=4	Hsp90aa1	_NIK[Acetyl (K)]LGIHEDSQNR_	1	91.3247	117.343	98.6596	376.027	440.231	400.385	0.350301	0.471982	0.38909	1.47193	1.79217	1.54008
Molecular Function	GO:0001882	3	nucleoside binding	1.24	0.0455409	P07901	209	K	2.34605	0.000237044	Up	Heat shock protein HSP 90-alpha OS=Mus musculus OX=10090 GN=Hsp90aa1 PE=1 SV=4	Hsp90aa1	_K[Acetyl (K)]HSQFIGYPITLFVEK_	1	286.447	252.412	238.259	649.869	605.963	559.805	0.645822	0.596751	0.552301	1.49523	1.44997	1.26566
Molecular Function	GO:0001882	3	nucleoside binding	1.24	0.0455409	O88643	522	K	2.52572	0.000117317	Up	Serine/threonine-protein kinase PAK 1 OS=Mus musculus OX=10090 GN=Pak1 PE=1 SV=1	Pak1	_ELLQHQFLK[Acetyl (K)]IAK_	1	54.0933	60.0812	51.3483	158.791	166.774	161.614	0.52923	0.604106	0.515931	1.31228	1.49257	1.36074
Molecular Function	GO:0001882	3	nucleoside binding	1.24	0.0455409	O70443	92	K	2.22246	0.00544976	Up	Guanine nucleotide-binding protein G(z) subunit alpha OS=Mus musculus OX=10090 GN=Gnaz PE=1 SV=4	Gnaz	_ALAALK[Acetyl (K)]IDFHNPDR_	1	32.0328	35.8085	49.5327	104.746	94.2656	82.8555	0.493998	0.574677	0.766756	1.49999	1.4048	1.17438
Molecular Function	GO:0001882	3	nucleoside binding	1.24	0.0455409	P11499	180	K	2.66823	8.30076e-05	Up	Heat shock protein HSP 90-beta OS=Mus musculus OX=10090 GN=Hsp90ab1 PE=1 SV=3	Hsp90ab1	_GTK[Acetyl (K)]VILHLK_	1	1028.8	981.752	1138.7	2515.57	2779.87	2696.41	0.530754	0.521248	0.603445	1.37715	1.57518	1.46479
Molecular Function	GO:0001882	3	nucleoside binding	1.24	0.0455409	P18872	193	K	2.1156	5.78812e-05	Up	Guanine nucleotide-binding protein G(o) subunit alpha OS=Mus musculus OX=10090 GN=Gnao1 PE=1 SV=3	Gnao1	_TTGIVETHFTFK[Acetyl (K)]NLHFR_	1	2885.75	3134.45	3008.96	7058.58	7317.59	6880.22	0.594352	0.6561	0.640274	1.31922	1.40822	1.27259
Molecular Function	GO:0001882	3	nucleoside binding	1.24	0.0455409	P18872	278	K	2.37149	0.000194819	Up	Guanine nucleotide-binding protein G(o) subunit alpha OS=Mus musculus OX=10090 GN=Gnao1 PE=1 SV=3	Gnao1	_DLFGEK[Acetyl (K)]IK_	1	622.41	510.271	605.629	1476.14	1555.2	1555.71	0.613778	0.5114	0.617032	1.32092	1.43298	1.37773
Molecular Function	GO:0001882	3	nucleoside binding	1.24	0.0455409	P21279	57	K	2.31186	2.42619e-05	Up	Guanine nucleotide-binding protein G(q) subunit alpha OS=Mus musculus OX=10090 GN=Gnaq PE=1 SV=4	Gnaq	_STFIK[Acetyl (K)]QMR_	1	1107.99	1122.75	1201.74	2650.62	2629.52	2706.79	0.564827	0.615973	0.630142	1.43886	1.39448	1.35332
Molecular Function	GO:0001882	3	nucleoside binding	1.24	0.0455409	P62821	187	K	3.83808	0.00240532	Up	Ras-related protein Rab-1A OS=Mus musculus OX=10090 GN=Rab1A PE=1 SV=3	Rab1A	_MGPGATAGGAEK[Acetyl (K)]SNVK_	1	18.965	17.627	13.7791	68.4731	71.0624	81.6312	0.455318	0.441716	0.320378	1.16318	1.49115	2.01819
Molecular Function	GO:0001882	3	nucleoside binding	1.24	0.0455409	P62492	95	K	3.53249	0.0246431	Up	Ras-related protein Rab-11A OS=Mus musculus OX=10090 GN=Rab11a PE=1 SV=3	Rab11a	_GAVGALLVYDIAK[Acetyl (K)]HLTYENVER_	1	9.84161	12.0261	16.5728	38.8075	26.7069	46.9908	0.237706	0.498677	0.824912	2.2665	1.86118	1.38758
Molecular Function	GO:0001882	3	nucleoside binding	1.24	0.0455409	P61205	36	K	1.88247	0.000175572	Up	ADP-ribosylation factor 3 OS=Mus musculus OX=10090 GN=Arf3 PE=2 SV=2	Arf3	_TTILYK[Acetyl (K)]LK_	1	309.101	255.64	280.145	582.397	538.65	585.653	0.739792	0.632988	0.685493	1.32504	1.26384	1.28576
Molecular Function	GO:0001882	3	nucleoside binding	1.24	0.0455409	P61027	49	K	1.63085	0.00175032	Up	Ras-related protein Rab-10 OS=Mus musculus OX=10090 GN=Rab10 PE=1 SV=1	Rab10	_IK[Acetyl (K)]TVELQGK_	1	156.762	148.252	171.928	240.703	266.074	245.792	0.732868	0.730578	0.828774	1.14728	1.36608	1.22491
Molecular Function	GO:0001882	3	nucleoside binding	1.24	0.0455409	P60764	183	K	2.34378	0.00153771	Up	Ras-related C3 botulinum toxin substrate 3 OS=Mus musculus OX=10090 GN=Rac3 PE=1 SV=1	Rac3	_AVLC[Carbamidomethyl (C)]PPPVK[Acetyl (K)]K_	1	222.398	186.33	231.84	437.749	424.731	385.576	0.623258	0.528131	0.721333	1.43476	1.64252	1.31198
Molecular Function	GO:0001882	3	nucleoside binding	1.24	0.0455409	P57780	633	K	1.82211	0.014137	Up	Alpha-actinin-4 OS=Mus musculus OX=10090 GN=Actn4 PE=1 SV=1	Actn4	_VQQLVPK[Acetyl (K)]R_	1	27.4529	42.4388	30.3044	64.8845	68.4965	67.8313	0.543394	0.903404	0.655168	1.25805	1.32235	1.24962
Molecular Function	GO:0001882	3	nucleoside binding	1.24	0.0455409	P46638	95	K	2.95219	0.007954	Up	Ras-related protein Rab-11B OS=Mus musculus OX=10090 GN=Rab11b PE=1 SV=3	Rab11b	_GAVGALLVYDIAK[Acetyl (K)]HLTYENVER_	1	9.84161	12.0261	16.5728	38.8075	26.7069	46.9908	0.374041	0.500164	0.646654	1.49294	1.10956	1.88737
Molecular Function	GO:0001882	3	nucleoside binding	1.24	0.0455409	P39054	393	K	1.83977	0.0485531	Up	Dynamin-2 OS=Mus musculus OX=10090 GN=Dnm2 PE=1 SV=2	Dnm2	_EISYAIK[Acetyl (K)]NIHGVR_	1	41.4738	40.3466	23.1968	69.4355	73.9631	50.7313	0.838984	0.80353	0.471989	1.51783	1.37086	1.00151
Molecular Function	GO:0001882	3	nucleoside binding	1.24	0.0455409	P36916	158	K	3.23211	0.0110161	Up	Guanine nucleotide-binding protein-like 1 OS=Mus musculus OX=10090 GN=Gnl1 PE=1 SV=4	Gnl1	_SFQEYLGK[Acetyl (K)]IHGAYTSEK_	1	7.3679	6.21367	2.921	17.7933	16.3211	14.339	0.608947	0.570027	0.270366	1.78439	1.57258	1.32746
Molecular Function	GO:0001882	3	nucleoside binding	1.24	0.0455409	P35283	54	K	2.71354	0.0106002	Up	Ras-related protein Rab-12 OS=Mus musculus OX=10090 GN=Rab12 PE=1 SV=3	Rab12	_GVGK[Acetyl (K)]TSLMER_	1	95.6115	84.3391	47.2301	204.904	213.512	230.688	0.655461	0.618897	0.326565	1.29434	1.50856	1.54126
Molecular Function	GO:0001882	3	nucleoside binding	1.24	0.0455409	P35282	155	K	1.88803	0.0310616	Up	Ras-related protein Rab-21 OS=Mus musculus OX=10090 GN=Rab21 PE=1 SV=4	Rab21	_HVSIQEAESYAESVGAK[Acetyl (K)]HYHTSAK_	1	79.6705	43.3504	57.7753	124.501	89.9323	116.204	0.87804	0.493008	0.717414	1.55644	1.076	1.31063
Molecular Function	GO:0001882	3	nucleoside binding	1.24	0.0455409	P35282	45	K	1.51329	0.0396848	Up	Ras-related protein Rab-21 OS=Mus musculus OX=10090 GN=Rab21 PE=1 SV=4	Rab21	_FNDK[Acetyl (K)]HITTLQASFLTK_	1	165.288	145.801	182.082	263.158	254.839	208.223	0.764019	0.695451	0.948289	1.37982	1.27882	0.984998
Molecular Function	GO:0001882	3	nucleoside binding	1.24	0.0455409	P35278	23	K	1.51468	0.0108424	Up	Ras-related protein Rab-5C OS=Mus musculus OX=10090 GN=Rab5c PE=1 SV=2	Rab5c	_IC[Carbamidomethyl (C)]QFK[Acetyl (K)]LVLLGESAVGK_	1	43.0133	47.1515	48.7406	78.3308	64.8252	72.9894	0.719631	0.798579	0.867568	1.37968	1.07386	1.16016
Molecular Function	GO:0001882	3	nucleoside binding	1.24	0.0455409	P28661	396	K	2.56257	0.0119787	Up	Septin-4 OS=Mus musculus OX=10090 GN=Septin4 PE=1 SV=1	Septin4	_THMQDLK[Acetyl (K)]DVTR_	1	9.4648	9.78238	10.0577	35.027	16.845	26.9466	0.504495	0.579043	0.582729	1.92635	0.959341	1.38423
Molecular Function	GO:0001882	3	nucleoside binding	1.24	0.0455409	P26443	399	K	1.90668	0.000171098	Up	Glutamate dehydrogenase 1, mitochondrial OS=Mus musculus OX=10090 GN=Glud1 PE=1 SV=1	Glud1	_AK[Acetyl (K)]IIAEGANGPTTPEADK_	1	329.365	357.798	353.696	705.036	694.897	685.514	0.63443	0.71204	0.704109	1.37633	1.29341	1.24005
Molecular Function	GO:0001882	3	nucleoside binding	1.24	0.0455409	P26443	211	K	2.15252	0.00326009	Up	Glutamate dehydrogenase 1, mitochondrial OS=Mus musculus OX=10090 GN=Glud1 PE=1 SV=1	Glud1	_FTMELAK[Acetyl (K)]K_	1	67.0926	91.7477	89.1852	194.346	169.754	197.91	0.498779	0.704675	0.685219	1.46425	1.21945	1.38172
Molecular Function	GO:0001882	3	nucleoside binding	1.24	0.0455409	P21279	107	K	1.77898	0.0027235	Up	Guanine nucleotide-binding protein G(q) subunit alpha OS=Mus musculus OX=10090 GN=Gnaq PE=1 SV=4	Gnaq	_YEHNK[Acetyl (K)]AHAQLVR_	1	86.6399	72.6236	81.4053	161.556	130.938	136.511	0.753142	0.679417	0.727884	1.49546	1.18408	1.16383
Molecular Function	GO:0001882	3	nucleoside binding	1.24	0.0455409	O70443	46	K	1.91718	0.00125987	Up	Guanine nucleotide-binding protein G(z) subunit alpha OS=Mus musculus OX=10090 GN=Gnaz PE=1 SV=4	Gnaz	_LLLLGTSNSGK[Acetyl (K)]STIVK_	1	100.938	97.6657	82.3487	189.8	205.241	187.433	0.719771	0.724753	0.58943	1.25677	1.41428	1.22841
Molecular Function	GO:0001882	3	nucleoside binding	1.24	0.0455409	O55131	386	K	3.26272	0.0130065	Up	Septin-7 OS=Mus musculus OX=10090 GN=Septin7 PE=1 SV=1	Septin7	_RHEQMK[Acetyl (K)]K_	1	65.2511	57.1989	104.274	283.523		288.901	0.427219	0.400733	0.699736	1.61042		1.71252
Molecular Function	GO:0001882	3	nucleoside binding	1.24	0.0455409	O55131	220	K	1.88888	0.00514018	Up	Septin-7 OS=Mus musculus OX=10090 GN=Septin7 PE=1 SV=1	Septin7	_IK[Acetyl (K)]IYEFPETDDEEENK_	1	227.052	317.01	278.409	605.956	594.768	604.965	0.542432	0.810395	0.681708	1.25588	1.2786	1.3085
Molecular Function	GO:0001882	3	nucleoside binding	1.24	0.0455409	O55131	207	K	1.92158	0.0155581	Up	Septin-7 OS=Mus musculus OX=10090 GN=Septin7 PE=1 SV=1	Septin7	_ADTLTPEEC[Carbamidomethyl (C)]QQFK[Acetyl (K)]K_	1	42.6665	23.6958	39.3335	76.5446	81.7138	75.3751	0.789473	0.469164	0.745947	1.22872	1.36055	1.2627
Molecular Function	GO:0004697	5	protein kinase C activity	2.05	0.0438999	P16054	421	K	2.16529	0.0200413	Up	Protein kinase C epsilon type OS=Mus musculus OX=10090 GN=Prkce PE=1 SV=1	Prkce	_GSFGK[Acetyl (K)]VMLAELK_	1	40.3914	55.9538	84.1927	160.953	177.339	162.702	0.406143	0.553638	0.855089	1.24879	1.3974	1.28353
Molecular Function	GO:0004697	5	protein kinase C activity	2.05	0.0438999	P16054	9	K	1.92568	0.0428324	Up	Protein kinase C epsilon type OS=Mus musculus OX=10090 GN=Prkce PE=1 SV=1	Prkce	_VVFNGLLK[Acetyl (K)]IK_	1	9.88919	22.4217	13.5736	39.9935	39.9078	32.8825	0.427118	0.95293	0.592144	1.33284	1.35074	1.11423
Molecular Function	GO:0004180	5	carboxypeptidase activity	2.05	0.0438999	Q9D1A2	383	K	2.33428	0.000319447	Up	Cytosolic non-specific dipeptidase OS=Mus musculus OX=10090 GN=Cndp2 PE=1 SV=1	Cndp2	_VYMGHGGK[Acetyl (K)]PWVSDFNHPHYQAGR_	1	167.737	155.055	179.822	367.535	385.059	408.191	0.584512	0.566947	0.65527	1.25303	1.43799	1.52639
Molecular Function	GO:0004180	5	carboxypeptidase activity	2.05	0.0438999	Q8R016	309	K	1.83511	0.000710045	Up	Bleomycin hydrolase OS=Mus musculus OX=10090 GN=Blmh PE=1 SV=1	Blmh	_TLYNNQPIDFLK[Acetyl (K)]K_	1	105.681	109.89	113.671	164.671	195.36	197.921	0.698431	0.727015	0.716514	1.15157	1.40703	1.37214
Molecular Function	GO:0004180	5	carboxypeptidase activity	2.05	0.0438999	Q8R016	244	K	1.83336	0.00269264	Up	Bleomycin hydrolase OS=Mus musculus OX=10090 GN=Blmh PE=1 SV=1	Blmh	_NYHK[Acetyl (K)]IGPITPLQFYK_	1	184.123	154.938	161.043	247.107	287.212	313.678	0.800818	0.674588	0.668055	1.13724	1.36134	1.43115
Molecular Function	GO:0004180	5	carboxypeptidase activity	2.05	0.0438999	Q80V42	338	K	1.87797	0.00792661	Up	Carboxypeptidase M OS=Mus musculus OX=10090 GN=Cpm PE=1 SV=2	Cpm	_K[Acetyl (K)]HIC[Carbamidomethyl (C)]PFR_	1	65.4865	82.2756	88.1238	174.935	156.445	164.007	0.535004	0.777276	0.748451	1.42369	1.25936	1.18694
Molecular Function	GO:0004180	5	carboxypeptidase activity	2.05	0.0438999	Q11136	110	K	1.92188	0.0372696	Up	Xaa-Pro dipeptidase OS=Mus musculus OX=10090 GN=Pepd PE=1 SV=3	Pepd	_LPDSYATWMGK[Acetyl (K)]IHSK_	1	23.2094	12.0191	26.9503	35.3929	36.8006	34.447	0.7637	0.423011	0.896222	1.35434	1.31493	1.33388
Molecular Function	GO:0004180	5	carboxypeptidase activity	2.05	0.0438999	O35409	217	K	1.83144	0.0167983	Up	Glutamate carboxypeptidase 2 OS=Mus musculus OX=10090 GN=Folh1 PE=1 SV=2	Folh1	_GNMVK[Acetyl (K)]NAQLAGAK_	1	21.6996	31.6051	34.8893	53.5347	54.219	64.829	0.508289	0.779422	0.811231	1.20406	1.2275	1.41252
Molecular Function	GO:1990247	5	N6-methyladenosine-containing RNA binding	2.05	0.0438999	Q9Z204	198	K	1.59111	0.0302695	Up	Heterogeneous nuclear ribonucleoproteins C1/C2 OS=Mus musculus OX=10090 GN=Hnrnpc PE=1 SV=1	Hnrnpc	_LKGDDLQAIK[Acetyl (K)]K_	0.999995	8.38253	10.4005	7.83064	13.0662	11.0771	13.8182	0.678352	0.98231	0.698531	1.35534	1.0577	1.34071
Molecular Function	GO:1990247	5	N6-methyladenosine-containing RNA binding	2.05	0.0438999	Q91YT7	416	K	2.47183	0.00240256	Up	YTH domain-containing family protein 2 OS=Mus musculus OX=10090 GN=Ythdf2 PE=1 SV=1	Ythdf2	_VFIIK[Acetyl (K)]SYSEDDIHR_	1	17.3808	13.1719	18.5997	43.993	29.6842	53.125	0.59986	0.557179	0.549685	1.33535	1.13172	1.75166
Molecular Function	GO:1990247	5	N6-methyladenosine-containing RNA binding	2.05	0.0438999	Q8BYK6	422	K	2.72629	0.00818735	Up	YTH domain-containing family protein 3 OS=Mus musculus OX=10090 GN=Ythdf3 PE=1 SV=2	Ythdf3	_VFIIK[Acetyl (K)]SYSEDDIHR_	1	17.3808	13.1719	18.5997	43.993	29.6842	53.125	0.537286	0.437529	0.658737	1.61246	1.04526	1.79582
Molecular Function	GO:1990247	5	N6-methyladenosine-containing RNA binding	2.05	0.0438999	P59326	395	K	2.80268	0.0118749	Up	YTH domain-containing family protein 1 OS=Mus musculus OX=10090 GN=Ythdf1 PE=1 SV=1	Ythdf1	_VFIIK[Acetyl (K)]SYSEDDIHR_	1	17.3808	13.1719	18.5997	43.993	29.6842	53.125	0.624073	0.392017	0.628943	2.05385	1.13142	1.42523
Molecular Function	GO:1990247	5	N6-methyladenosine-containing RNA binding	2.05	0.0438999	O88569	173	K	2.03523	0.000327916	Up	Heterogeneous nuclear ribonucleoproteins A2/B1 OS=Mus musculus OX=10090 GN=Hnrnpa2b1 PE=1 SV=2	Hnrnpa2b1	_IVLQK[Acetyl (K)]YHTINGHNAEVR_	1	51.0802	52.7362	43.6708	94.0353	98.5465	93.003	0.698881	0.697794	0.597554	1.30749	1.44591	1.30532
Molecular Function	GO:0071814	3	protein-lipid complex binding	2.05	0.0438999	Q62059	3288	K	2.36035	0.00163026	Up	Versican core protein OS=Mus musculus OX=10090 GN=Vcan PE=1 SV=2	Vcan	_YHC[Carbamidomethyl (C)]K[Acetyl (K)]DGFIQR_	1	72.5341	92.1049	77.4796	206.731	241.517	178.406	0.533152	0.676871	0.543388	1.33093	1.6024	1.20533
Molecular Function	GO:0071814	3	protein-lipid complex binding	2.05	0.0438999	Q62059	347	K	1.51042	0.00407894	Up	Versican core protein OS=Mus musculus OX=10090 GN=Vcan PE=1 SV=2	Vcan	_FDAYC[Carbamidomethyl (C)]FK[Acetyl (K)]PK_	1	37.6135	33.7875	36.8976	59.244	54.2012	65.4918	0.836221	0.751012	0.782688	1.15362	1.08768	1.3383
Molecular Function	GO:0071814	3	protein-lipid complex binding	2.05	0.0438999	Q00623	205	K	2.23411	0.00437751	Up	Apolipoprotein A-I OS=Mus musculus OX=10090 GN=Apoa1 PE=1 SV=2	Apoa1	_LAELK[Acetyl (K)]SNPTLNEYHTR_	1	31.4416	44.5399	46.2937	84.8626	65.3213	72.3408	0.505853	0.700836	0.722623	1.67019	1.28335	1.35676
Molecular Function	GO:0071814	3	protein-lipid complex binding	2.05	0.0438999	P63038	218	K	1.82704	0.000245864	Up	60 kDa heat shock protein, mitochondrial OS=Mus musculus OX=10090 GN=Hspd1 PE=1 SV=1	Hspd1	_TLNDELEIIEGMK[Acetyl (K)]FDR_	1	148.092	119.188	129.277	270.662	256.482	254.468	0.753431	0.639618	0.704566	1.2987	1.28445	1.24928
Molecular Function	GO:0004697	5	protein kinase C activity	2.05	0.0438999	P20444	352	K	1.69253	0.000688933	Up	Protein kinase C alpha type OS=Mus musculus OX=10090 GN=Prkca PE=1 SV=3	Prkca	_GSFGK[Acetyl (K)]VMLADR_	1	126.374	138.36	122.748	234.061	245.177	259.707	0.732037	0.78045	0.684654	1.23222	1.15619	1.33033
Molecular Function	GO:0001882	3	nucleoside binding	1.24	0.0455409	P62821	191	K	2.34705	0.00174321	Up	Ras-related protein Rab-1A OS=Mus musculus OX=10090 GN=Rab1A PE=1 SV=3	Rab1A	_SNVK[Acetyl (K)]IQSTPVK_	1	130.247	108.29	119	321.994	330.119	315.709	0.640661	0.555966	0.566875	1.12065	1.41922	1.59915
Molecular Function	GO:0004697	5	protein kinase C activity	2.05	0.0438999	P63318	37	K	4.85836	0.000638386	Up	Protein kinase C gamma type OS=Mus musculus OX=10090 GN=Prkcg PE=1 SV=1	Prkcg	_SHK[Acetyl (K)]FTAR_	1	69.5566	42.3001	52.1218	311.262	349.607	361.995	0.401202	0.239783	0.308164	1.32701	1.6078	1.67649
Molecular Function	GO:0004697	5	protein kinase C activity	2.05	0.0438999	P63318	592	K	1.54667	0.000813876	Up	Protein kinase C gamma type OS=Mus musculus OX=10090 GN=Prkcg PE=1 SV=1	Prkcg	_GFLTK[Acetyl (K)]HPGK_	1	393.979	413.461	411.08	780.685	810.735	829.607	0.741045	0.764292	0.792563	1.08535	1.21584	1.2529
Molecular Function	GO:0001882	3	nucleoside binding	1.24	0.0455409	O55131	96	K	2.15713	0.00360818	Up	Septin-7 OS=Mus musculus OX=10090 GN=Septin7 PE=1 SV=1	Septin7	_TVQVEQSK[Acetyl (K)]VLIK_	1	76.2406	47.1824	63.515	172.4	149.952	142.812	0.734077	0.486115	0.626796	1.44007	1.2992	1.24493
Molecular Function	GO:0001882	3	nucleoside binding	1.24	0.0455409	B2RSH2	248	K	2.14994	0.000154862	Up	Guanine nucleotide-binding protein G(i) subunit alpha-1 OS=Mus musculus OX=10090 GN=Gnai1 PE=1 SV=1	Gnai1	_MHESMK[Acetyl (K)]LFDSIC[Carbamidomethyl (C)]NNK_	1	137.002	131.018	114.435	324.016	327.346	306.742	0.644181	0.644763	0.564503	1.33493	1.40009	1.24978
Molecular Function	GO:0022835	4	transmitter-gated channel activity	2.05	0.0438999	Q9Z2W8	787	K	2.12515	0.0120719	Up	Glutamate receptor 4 OS=Mus musculus OX=10090 GN=Gria4 PE=1 SV=2	Gria4	_NK[Acetyl (K)]WWYDK_	1	30.0212	40.6504	34.2093	70.3739	75.7288	72.0482	0.493883	0.876675	0.589394	1.2351	1.47342	1.45667
Molecular Function	GO:0022835	4	transmitter-gated channel activity	2.05	0.0438999	P63137	136	K	1.70068	0.00886353	Up	Gamma-aminobutyric acid receptor subunit beta-2 OS=Mus musculus OX=10090 GN=Gabrb2 PE=1 SV=2	Gabrb2	_SFVHGVTVK[Acetyl (K)]NR_	1	87.9233	122.061	108.505	236.222	253.288	227.398	0.623908	0.812039	0.718232	1.04863	1.3879	1.22705
Molecular Function	GO:0022835	4	transmitter-gated channel activity	2.05	0.0438999	P62812	417	K	1.6985	0.00167246	Up	Gamma-aminobutyric acid receptor subunit alpha-1 OS=Mus musculus OX=10090 GN=Gabra1 PE=1 SV=1	Gabra1	_TFNSVSK[Acetyl (K)]IDR_	1	191.885	169.244	196.583	373.905	396.654	422.567	0.72128	0.667154	0.773577	1.09869	1.24481	1.32868
Molecular Function	GO:0022835	4	transmitter-gated channel activity	2.05	0.0438999	P35438	37	K	3.05142	7.60773e-05	Up	Glutamate receptor ionotropic, NMDA 1 OS=Mus musculus OX=10090 GN=Grin1 PE=1 SV=1	Grin1	_K[Acetyl (K)]HEQMFR_	1	29.4615	32.5439	33.8416	122.95	127.181	122.881	0.410166	0.479981	0.507392	1.37303	1.47765	1.41381
Molecular Function	GO:0022835	4	transmitter-gated channel activity	2.05	0.0438999	P23819	228	K	1.60393	0.00539407	Up	Glutamate receptor 2 OS=Mus musculus OX=10090 GN=Gria2 PE=1 SV=3	Gria2	_DKVNDIVDQVITIGK[Acetyl (K)]HVK_	1	27.9417	27.9171	27.2292	59.8126	55.3288	44.8486	0.764782	0.746769	0.744746	1.33884	1.26523	1.01486
Molecular Function	GO:0022824	5	transmitter-gated ion channel activity	2.05	0.0438999	Q9Z2W8	787	K	2.12515	0.0120719	Up	Glutamate receptor 4 OS=Mus musculus OX=10090 GN=Gria4 PE=1 SV=2	Gria4	_NK[Acetyl (K)]WWYDK_	1	30.0212	40.6504	34.2093	70.3739	75.7288	72.0482	0.493883	0.876675	0.589394	1.2351	1.47342	1.45667
Molecular Function	GO:0022824	5	transmitter-gated ion channel activity	2.05	0.0438999	P63137	136	K	1.70068	0.00886353	Up	Gamma-aminobutyric acid receptor subunit beta-2 OS=Mus musculus OX=10090 GN=Gabrb2 PE=1 SV=2	Gabrb2	_SFVHGVTVK[Acetyl (K)]NR_	1	87.9233	122.061	108.505	236.222	253.288	227.398	0.623908	0.812039	0.718232	1.04863	1.3879	1.22705
Molecular Function	GO:0022824	5	transmitter-gated ion channel activity	2.05	0.0438999	P62812	417	K	1.6985	0.00167246	Up	Gamma-aminobutyric acid receptor subunit alpha-1 OS=Mus musculus OX=10090 GN=Gabra1 PE=1 SV=1	Gabra1	_TFNSVSK[Acetyl (K)]IDR_	1	191.885	169.244	196.583	373.905	396.654	422.567	0.72128	0.667154	0.773577	1.09869	1.24481	1.32868
Molecular Function	GO:0022824	5	transmitter-gated ion channel activity	2.05	0.0438999	P35438	37	K	3.05142	7.60773e-05	Up	Glutamate receptor ionotropic, NMDA 1 OS=Mus musculus OX=10090 GN=Grin1 PE=1 SV=1	Grin1	_K[Acetyl (K)]HEQMFR_	1	29.4615	32.5439	33.8416	122.95	127.181	122.881	0.410166	0.479981	0.507392	1.37303	1.47765	1.41381
Molecular Function	GO:0022824	5	transmitter-gated ion channel activity	2.05	0.0438999	P23819	228	K	1.60393	0.00539407	Up	Glutamate receptor 2 OS=Mus musculus OX=10090 GN=Gria2 PE=1 SV=3	Gria2	_DKVNDIVDQVITIGK[Acetyl (K)]HVK_	1	27.9417	27.9171	27.2292	59.8126	55.3288	44.8486	0.764782	0.746769	0.744746	1.33884	1.26523	1.01486
Molecular Function	GO:0004697	5	protein kinase C activity	2.05	0.0438999	Q62074	266	K	2.76384	0.00273289	Up	Protein kinase C iota type OS=Mus musculus OX=10090 GN=Prkci PE=1 SV=3	Prkci	_GSYAK[Acetyl (K)]VLLVR_	1	93.3911	63.5476	100.403	208.337	215.389	234.488	0.616188	0.40861	0.603395	1.29003	1.50974	1.70029
Molecular Function	GO:0004697	5	protein kinase C activity	2.05	0.0438999	P68404	595	K	1.8969	0.0275575	Up	Protein kinase C beta type OS=Mus musculus OX=10090 GN=Prkcb PE=1 SV=4	Prkcb	_DIK[Acetyl (K)]EHAFFR_	1	19.2356	34.2417	33.8214	73.5713	85.0526	75.1904	0.438496	0.768932	0.761755	1.14427	1.41318	1.1779
Molecular Function	GO:0004697	5	protein kinase C activity	2.05	0.0438999	P68404	355	K	1.75952	0.000556475	Up	Protein kinase C beta type OS=Mus musculus OX=10090 GN=Prkcb PE=1 SV=4	Prkcb	_GSFGK[Acetyl (K)]VMLSER_	1	941.9	810.365	873.671	2127.38	2209.91	2209.69	0.75165	0.637036	0.688845	1.15829	1.28539	1.21179
Molecular Function	GO:0004697	5	protein kinase C activity	2.05	0.0438999	P68404	199	K	1.57774	0.00220436	Up	Protein kinase C beta type OS=Mus musculus OX=10090 GN=Prkcb PE=1 SV=4	Prkcb	_LK[Acetyl (K)]LIPDPK_	1	59.8148	58.7771	58.3112	123.794	142.735	128.237	0.765918	0.741402	0.737714	1.08152	1.33215	1.12842
Molecular Function	GO:0004697	5	protein kinase C activity	2.05	0.0438999	P68404	38	K	3.93443	0.00947837	Up	Protein kinase C beta type OS=Mus musculus OX=10090 GN=Prkcb PE=1 SV=4	Prkcb	_NHK[Acetyl (K)]FTAR_	1	102.382	92.6705	39.4174	411.7	464.55	430.321	0.486327	0.433628	0.184993	1.33428	1.60837	1.40469
Molecular Function	GO:0004697	5	protein kinase C activity	2.05	0.0438999	P63318	364	K	2.11107	0.000390674	Up	Protein kinase C gamma type OS=Mus musculus OX=10090 GN=Prkcg PE=1 SV=1	Prkcg	_GSFGK[Acetyl (K)]VMLAER_	1	437.326	393.816	451.258	1122.46	1171.51	1186.97	0.628509	0.556227	0.664764	1.19235	1.34239	1.36968
Molecular Function	GO:0071814	3	protein-lipid complex binding	2.05	0.0438999	P10637	677	K	2.02129	0.000415355	Up	Microtubule-associated protein tau OS=Mus musculus OX=10090 GN=Mapt PE=1 SV=3	Mapt	_AK[Acetyl (K)]TDHGAEIVYK_	1	455.869	408.911	365.638	877.635	786.268	778.776	0.731077	0.649534	0.610454	1.4386	1.32335	1.26256
Molecular Function	GO:0001882	3	nucleoside binding	1.24	0.0455409	P62823	74	K	1.58246	0.000506213	Up	Ras-related protein Rab-3C OS=Mus musculus OX=10090 GN=Rab3c PE=1 SV=1	Rab3c	_TVFK[Acetyl (K)]NEK_	1	551.049	536.191	609.911	1017.8	954.023	1022.19	0.795864	0.701337	0.799328	1.23904	1.18419	1.21092
Molecular Function	GO:0001882	3	nucleoside binding	1.24	0.0455409	P62827	134	K	1.54577	0.00173162	Up	GTP-binding nuclear protein Ran OS=Mus musculus OX=10090 GN=Ran PE=1 SV=3	Ran	_AK[Acetyl (K)]SIVFHR_	1	707.969	777.181	777.989	1188.68	1127.17	1189.05	0.703216	0.811258	0.846401	1.17385	1.24178	1.23375
Molecular Function	GO:0016247	2	channel regulator activity	1.35	0.0467621	O35526	57	K	2.83564	0.00013562	Up	Syntaxin-1A OS=Mus musculus OX=10090 GN=Stx1a PE=1 SV=3	Stx1a	_K[Acetyl (K)]HSAILASPNPDEK_	1	49.3717	43.7966	35.3798	161.732	158.345	163.959	0.538681	0.499689	0.42513	1.37213	1.34084	1.43698
Molecular Function	GO:0016247	2	channel regulator activity	1.35	0.0467621	O35526	55	K	1.90975	0.00436329	Up	Syntaxin-1A OS=Mus musculus OX=10090 GN=Stx1a PE=1 SV=3	Stx1a	_IAENVEEVK[Acetyl (K)]R_	1	66.1926	50.9162	70.534	170.729	158.136	150.579	0.663201	0.533455	0.778302	1.33012	1.22967	1.21189
Molecular Function	GO:0034236	4	protein kinase A catalytic subunit binding	1.7	0.0465219	Q9WV60	303	K	2.09517	6.76738e-06	Up	Glycogen synthase kinase-3 beta OS=Mus musculus OX=10090 GN=Gsk3b PE=1 SV=2	Gsk3b	_AHPWTK[Acetyl (K)]VFR_	1	251.413	248.528	252.848	528.232	533.94	531.367	0.630297	0.65574	0.65	1.31255	1.4075	1.33628
Molecular Function	GO:0034236	4	protein kinase A catalytic subunit binding	1.7	0.0465219	Q9DBC7	24	K	1.52939	0.0256647	Up	cAMP-dependent protein kinase type I-alpha regulatory subunit OS=Mus musculus OX=10090 GN=Prkar1a PE=1 SV=3	Prkar1a	_EC[Carbamidomethyl (C)]ELYVQK[Acetyl (K)]HNIQALLK_	1	50.9405	40.3164	36.0113	67.7806	81.4484	64.2232	0.910721	0.747573	0.69214	1.08448	1.42445	1.0858
Molecular Function	GO:0034236	4	protein kinase A catalytic subunit binding	1.7	0.0465219	Q2NL51	366	K	2.17786	7.77783e-05	Up	Glycogen synthase kinase-3 alpha OS=Mus musculus OX=10090 GN=Gsk3a PE=1 SV=2	Gsk3a	_AHPWTK[Acetyl (K)]VFK_	1	187.512	170.567	202.676	406.27	403.129	419.014	0.645549	0.57243	0.667827	1.36021	1.36205	1.38476
Molecular Function	GO:0034236	4	protein kinase A catalytic subunit binding	1.7	0.0465219	P31324	285	K	1.94492	0.0179108	Up	cAMP-dependent protein kinase type II-beta regulatory subunit OS=Mus musculus OX=10090 GN=Prkar2b PE=1 SV=3	Prkar2b	_LK[Acetyl (K)]VVDVIGTK_	1	53.1985	74.7047	94.5851	203.239	151.341	159.231	0.493091	0.645783	0.839907	1.50361	1.13398	1.21098
Molecular Function	GO:0034236	4	protein kinase A catalytic subunit binding	1.7	0.0465219	P31324	135	K	3.22062	0.00116457	Up	cAMP-dependent protein kinase type II-beta regulatory subunit OS=Mus musculus OX=10090 GN=Prkar2b PE=1 SV=3	Prkar2b	_IIHPK[Acetyl (K)]TDDQR_	1	205.861	142.171	208.646	698.694	711.773	732.146	0.520483	0.335238	0.505387	1.41	1.45477	1.51883
Molecular Function	GO:0016247	2	channel regulator activity	1.35	0.0467621	O88384	13	K	1.928	0.0245557	Up	Vesicle transport through interaction with t-SNAREs homolog 1B OS=Mus musculus OX=10090 GN=Vti1b PE=1 SV=1	Vti1b	_[Acetyl (Protein N-term)]AASAASSEHFEK[Acetyl (K)]LHEIFR_	1	55.728	87.051	92.0244	200.255	177.464	191.509	0.444143	0.679044	0.868654	1.32691	1.23024	1.28312
Molecular Function	GO:0034236	4	protein kinase A catalytic subunit binding	1.7	0.0465219	P26041	165	K	2.11345	0.000158592	Up	Moesin OS=Mus musculus OX=10090 GN=Msn PE=1 SV=3	Msn	_LNK[Acetyl (K)]DQWEER_	1	124.141	140.687	116.969	235.76	251.542	256.483	0.65955	0.696422	0.599357	1.29132	1.42078	1.4204
Molecular Function	GO:0034236	4	protein kinase A catalytic subunit binding	1.7	0.0465219	P12849	24	K	2.28544	0.0363239	Up	cAMP-dependent protein kinase type I-beta regulatory subunit OS=Mus musculus OX=10090 GN=Prkar1b PE=1 SV=2	Prkar1b	_GC[Carbamidomethyl (C)]EMYVQK[Acetyl (K)]HGIQQVLK_	1	6.43363	8.43424	5.16502	11.7177	20.4582	14.4398	0.543357	0.81716	0.483496	0.950535	1.94821	1.31564
Molecular Function	GO:0034236	4	protein kinase A catalytic subunit binding	1.7	0.0465219	P12367	269	K	1.55731	0.00576873	Up	cAMP-dependent protein kinase type II-alpha regulatory subunit OS=Mus musculus OX=10090 GN=Prkar2a PE=1 SV=2	Prkar2a	_MK[Acetyl (K)]IVDVIGEK_	1	101.343	87.7169	99.0729	144.547	135.318	152.915	0.717972	0.72793	0.922448	1.25279	1.18311	1.25235
Molecular Function	GO:0034236	4	protein kinase A catalytic subunit binding	1.7	0.0465219	P12367	240	K	1.63657	0.00611332	Up	cAMP-dependent protein kinase type II-alpha regulatory subunit OS=Mus musculus OX=10090 GN=Prkar2a PE=1 SV=2	Prkar2a	_IIVK[Acetyl (K)]NNAK_	1	747.865	752.629	773.947	1181.59	1233.37	1179.71	0.650799	0.767183	0.885135	1.2579	1.32457	1.18675
Molecular Function	GO:0034236	4	protein kinase A catalytic subunit binding	1.7	0.0465219	P12367	119	K	2.39943	0.000119146	Up	cAMP-dependent protein kinase type II-alpha regulatory subunit OS=Mus musculus OX=10090 GN=Prkar2a PE=1 SV=2	Prkar2a	_VVHPK[Acetyl (K)]TDEQR_	1	172.091	144.915	147.761	349.427	323.541	397.408	0.572538	0.564748	0.646072	1.4222	1.32842	1.52843
Molecular Function	GO:0034236	4	protein kinase A catalytic subunit binding	1.7	0.0465219	E9Q401	603	K	2.14451	0.00441538	Up	Ryanodine receptor 2 OS=Mus musculus OX=10090 GN=Ryr2 PE=1 SV=1	Ryr2	_SIISLLDK[Acetyl (K)]HGR_	1	68.2207	88.0175	101.053	216.153	220.138	203.258	0.477405	0.663706	0.721498	1.3833	1.39745	1.21364
Molecular Function	GO:0016208	4	AMP binding	1.7	0.0465219	Q9WUB3	295	K	2.38782	0.0391293	Up	Glycogen phosphorylase, muscle form OS=Mus musculus OX=10090 GN=Pygm PE=1 SV=3	Pygm	_LK[Acetyl (K)]QEYFVVAATLQDIIR_	1	36.3657	21.1829	54.8516	103.381	67.9069	82.2747	0.558508	0.336914	0.902486	1.75329	1.15162	1.38816
Molecular Function	GO:0016208	4	AMP binding	1.7	0.0465219	Q9WUA3	758	K	2.27691	0.000153575	Up	ATP-dependent 6-phosphofructokinase, platelet type OS=Mus musculus OX=10090 GN=Pfkp PE=1 SV=1	Pfkp	_LRPIMK[Acetyl (K)]ILAK_	1	74.1173	84.9758	76.0907	200.87	176.393	197.998	0.577022	0.632437	0.596925	1.48459	1.24031	1.38807
Molecular Function	GO:0034236	4	protein kinase A catalytic subunit binding	1.7	0.0465219	P26040	143	K	1.94494	0.00602098	Up	Ezrin OS=Mus musculus OX=10090 GN=Ezr PE=1 SV=3	Ezr	_EMHK[Acetyl (K)]SGYLSSER_	1	26.9949	19.6236	18.7067	37.7328	40.1563	44.9887	0.834558	0.655999	0.559235	1.20251	1.35203	1.43217
Molecular Function	GO:0016247	2	channel regulator activity	1.35	0.0467621	P0DP26	95	K	2.04418	0.000336103	Up	Calmodulin-1 OS=Mus musculus OX=10090 GN=Calm1 PE=1 SV=1	Calm1	_VFDK[Acetyl (K)]DGNGYISAAELR_	1	1541.49	1294.68	1264.6	2924.3	2930.74	3066.62	0.731773	0.61773	0.60073	1.29583	1.35167	1.33913
Molecular Function	GO:0016247	2	channel regulator activity	1.35	0.0467621	P20444	352	K	1.69253	0.000688933	Up	Protein kinase C alpha type OS=Mus musculus OX=10090 GN=Prkca PE=1 SV=3	Prkca	_GSFGK[Acetyl (K)]VMLADR_	1	126.374	138.36	122.748	234.061	245.177	259.707	0.732037	0.78045	0.684654	1.23222	1.15619	1.33033
Molecular Function	GO:0016247	2	channel regulator activity	1.35	0.0467621	P28652	69	K	3.5014	0.0280038	Up	Calcium/calmodulin-dependent protein kinase type II subunit beta OS=Mus musculus OX=10090 GN=Camk2b PE=1 SV=2	Camk2b	_LLK[Acetyl (K)]HSNIVR_	1	41.3991	81.6592	161.992	330.275	421.649	415.805	0.17654	0.361594	0.749269	1.37988	1.64971	1.47813
Molecular Function	GO:0016247	2	channel regulator activity	1.35	0.0467621	P68404	595	K	1.8969	0.0275575	Up	Protein kinase C beta type OS=Mus musculus OX=10090 GN=Prkcb PE=1 SV=4	Prkcb	_DIK[Acetyl (K)]EHAFFR_	1	19.2356	34.2417	33.8214	73.5713	85.0526	75.1904	0.438496	0.768932	0.761755	1.14427	1.41318	1.1779
Molecular Function	GO:0016247	2	channel regulator activity	1.35	0.0467621	P68404	355	K	1.75952	0.000556475	Up	Protein kinase C beta type OS=Mus musculus OX=10090 GN=Prkcb PE=1 SV=4	Prkcb	_GSFGK[Acetyl (K)]VMLSER_	1	941.9	810.365	873.671	2127.38	2209.91	2209.69	0.75165	0.637036	0.688845	1.15829	1.28539	1.21179
Molecular Function	GO:0016247	2	channel regulator activity	1.35	0.0467621	P68510	110	K	1.5682	0.00875645	Up	14-3-3 protein eta OS=Mus musculus OX=10090 GN=Ywhah PE=1 SV=2	Ywhah	_FLIK[Acetyl (K)]NC[Carbamidomethyl (C)]NDFQYESK_	1	295.722	217.394	241.051	397.362	389.006	404.118	0.920067	0.669468	0.746708	1.16946	1.23731	1.25692
Molecular Function	GO:0005102	3	signaling receptor binding	1.12	0.0357563	Q9JM63	6	K	3.93667	5.14609e-06	Up	ATP-sensitive inward rectifier potassium channel 10 OS=Mus musculus OX=10090 GN=Kcnj10 PE=1 SV=1	Kcnj10	_[Acetyl (Protein N-term)]TSVAK[Acetyl (K)]VYYSQTTQTESR_	1	431.474	433.234	471.501	1567.95	1627.44	1704.02	0.395572	0.408026	0.438279	1.54918	1.62861	1.71107
Molecular Function	GO:0016247	2	channel regulator activity	1.35	0.0467621	P68404	199	K	1.57774	0.00220436	Up	Protein kinase C beta type OS=Mus musculus OX=10090 GN=Prkcb PE=1 SV=4	Prkcb	_LK[Acetyl (K)]LIPDPK_	1	59.8148	58.7771	58.3112	123.794	142.735	128.237	0.765918	0.741402	0.737714	1.08152	1.33215	1.12842
Molecular Function	GO:0016247	2	channel regulator activity	1.35	0.0467621	P68404	38	K	3.93443	0.00947837	Up	Protein kinase C beta type OS=Mus musculus OX=10090 GN=Prkcb PE=1 SV=4	Prkcb	_NHK[Acetyl (K)]FTAR_	1	102.382	92.6705	39.4174	411.7	464.55	430.321	0.486327	0.433628	0.184993	1.33428	1.60837	1.40469
Molecular Function	GO:0016247	2	channel regulator activity	1.35	0.0467621	P68040	185	K	3.19661	0.00128349	Up	Receptor of activated protein C kinase 1 OS=Mus musculus OX=10090 GN=Rack1 PE=1 SV=3	Rack1	_LK[Acetyl (K)]TNHIGHTGYLNTVTVSPDGSLC[Carbamidomethyl (C)]ASGGK_	1	10.6951	9.78021	10.3433	33.3699	28.4198	23.3907	0.513478	0.463952	0.515923	1.96969	1.5806	1.22338
Molecular Function	GO:0016247	2	channel regulator activity	1.35	0.0467621	P63318	592	K	1.54667	0.000813876	Up	Protein kinase C gamma type OS=Mus musculus OX=10090 GN=Prkcg PE=1 SV=1	Prkcg	_GFLTK[Acetyl (K)]HPGK_	1	393.979	413.461	411.08	780.685	810.735	829.607	0.741045	0.764292	0.792563	1.08535	1.21584	1.2529
Molecular Function	GO:0016247	2	channel regulator activity	1.35	0.0467621	P63318	364	K	2.11107	0.000390674	Up	Protein kinase C gamma type OS=Mus musculus OX=10090 GN=Prkcg PE=1 SV=1	Prkcg	_GSFGK[Acetyl (K)]VMLAER_	1	437.326	393.816	451.258	1122.46	1171.51	1186.97	0.628509	0.556227	0.664764	1.19235	1.34239	1.36968
Molecular Function	GO:0016247	2	channel regulator activity	1.35	0.0467621	P63318	37	K	4.85836	0.000638386	Up	Protein kinase C gamma type OS=Mus musculus OX=10090 GN=Prkcg PE=1 SV=1	Prkcg	_SHK[Acetyl (K)]FTAR_	1	69.5566	42.3001	52.1218	311.262	349.607	361.995	0.401202	0.239783	0.308164	1.32701	1.6078	1.67649
Molecular Function	GO:0016247	2	channel regulator activity	1.35	0.0467621	P62880	89	K	2.55761	0.00094468	Up	Guanine nucleotide-binding protein G(I)/G(S)/G(T) subunit beta-2 OS=Mus musculus OX=10090 GN=Gnb2 PE=1 SV=3	Gnb2	_LIIWDSYTTNK[Acetyl (K)]VHAIPLR_	1	937.712	894.809	932.84	2486.27	2672.92	2532.08	0.566206	0.523107	0.58192	1.19358	1.69429	1.38649
Molecular Function	GO:0016247	2	channel regulator activity	1.35	0.0467621	P62880	57	K	2.06858	0.000537858	Up	Guanine nucleotide-binding protein G(I)/G(S)/G(T) subunit beta-2 OS=Mus musculus OX=10090 GN=Gnb2 PE=1 SV=3	Gnb2	_GHLAK[Acetyl (K)]IYAMHWGTDSR_	1	1263.36	1388.04	1297.82	3032.34	2911.56	2976.79	0.619796	0.659295	0.657791	1.18276	1.49949	1.32435
Molecular Function	GO:0016247	2	channel regulator activity	1.35	0.0467621	P62482	134	K	3.57638	0.00677106	Up	Voltage-gated potassium channel subunit beta-2 OS=Mus musculus OX=10090 GN=Kcnab2 PE=1 SV=1	Kcnab2	_K[Acetyl (K)]HIIEGLK_	1	23.4418	35.2191	55.6968	137.548	158.696	142.619	0.25592	0.423887	0.607574	1.46529	1.73181	1.40706
Molecular Function	GO:0016247	2	channel regulator activity	1.35	0.0467621	P62259	125	K	2.49784	6.968e-05	Up	14-3-3 protein epsilon OS=Mus musculus OX=10090 GN=Ywhae PE=1 SV=1	Ywhae	_MK[Acetyl (K)]GDYHR_	1	1038.69	1115.9	1161.34	2790.03	2903.28	2966.74	0.516204	0.589918	0.594627	1.33866	1.44245	1.46709
Molecular Function	GO:0016247	2	channel regulator activity	1.35	0.0467621	P61264	71	K	1.8564	0.000884609	Up	Syntaxin-1B OS=Mus musculus OX=10090 GN=Stx1b PE=1 SV=1	Stx1b	_TK[Acetyl (K)]QELEDLTADIK_	1	46.6292	48.6599	49.1911	90.079	110.487	97.1299	0.65778	0.696822	0.714831	1.16312	1.44452	1.23406
Molecular Function	GO:0016247	2	channel regulator activity	1.35	0.0467621	P61264	54	K	2.50639	0.000357411	Up	Syntaxin-1B OS=Mus musculus OX=10090 GN=Stx1b PE=1 SV=1	Stx1b	_LSEDVEQVK[Acetyl (K)]K_	1	38.5237	31.6061	35.9333	100.871	86.1201	108.368	0.598611	0.498557	0.575185	1.4347	1.24025	1.51662
Molecular Function	GO:0016247	2	channel regulator activity	1.35	0.0467621	P61022	114	K	3.28175	0.00269389	Up	Calcineurin B homologous protein 1 OS=Mus musculus OX=10090 GN=Chp1 PE=1 SV=2	Chp1	_SNK[Acetyl (K)]LHFAFR_	1		83.0939	69.1702	243.771	267.735	256.821		0.478726	0.374529	1.22488	1.56199	1.41339
Molecular Function	GO:0016208	4	AMP binding	1.7	0.0465219	Q9WUA3	394	K	1.65041	0.000776498	Up	ATP-dependent 6-phosphofructokinase, platelet type OS=Mus musculus OX=10090 GN=Pfkp PE=1 SV=1	Pfkp	_FEGNLNTYK[Acetyl (K)]R_	1	87.4693	81.4103	92.2296	145.305	161.931	157.683	0.760147	0.676349	0.80766	1.19879	1.27101	1.23397
Molecular Function	GO:0016208	4	AMP binding	1.7	0.0465219	Q9QXG4	405	K	2.08753	8.92635e-05	Up	Acetyl-coenzyme A synthetase, cytoplasmic OS=Mus musculus OX=10090 GN=Acss2 PE=1 SV=2	Acss2	_VTK[Acetyl (K)]FYTAPTAIR_	1	58.0305	49.7286	59.1525	91.0628	91.8375	99.8464	0.691428	0.647674	0.680185	1.51117	1.30918	1.39498
Molecular Function	GO:0016208	4	AMP binding	1.7	0.0465219	Q9ET01	42	K	2.09376	7.67404e-05	Up	Glycogen phosphorylase, liver form OS=Mus musculus OX=10090 GN=Pygl PE=1 SV=4	Pygl	_HLHFTLVK[Acetyl (K)]DR_	1	303.386	318.509	291.759	613.722	619.837	607.313	0.648916	0.657869	0.648959	1.4119	1.43504	1.24793
Molecular Function	GO:0016208	4	AMP binding	1.7	0.0465219	Q9DCN2	115	K	1.67702	7.03157e-05	Up	NADH-cytochrome b5 reductase 3 OS=Mus musculus OX=10090 GN=Cyb5r3 PE=1 SV=3	Cyb5r3	_VYFK[Acetyl (K)]DTHPK_	1	243.841	242.689	267.295	400.667	415.099	431.833	0.729583	0.721523	0.794068	1.26373	1.25357	1.24789
Molecular Function	GO:0001882	3	nucleoside binding	1.24	0.0455409	Q8K1M6	103	K	2.00924	0.000806834	Up	Dynamin-1-like protein OS=Mus musculus OX=10090 GN=Dnm1l PE=1 SV=2	Dnm1l	_FLHTK[Acetyl (K)]NK_	1	143.805	165.547	158.373	331.97	333.075	280.639	0.623852	0.711026	0.658031	1.41693	1.42305	1.16425
Molecular Function	GO:0001882	3	nucleoside binding	1.24	0.0455409	Q8BRT1	865	K	1.63509	0.00550244	Up	CLIP-associating protein 2 OS=Mus musculus OX=10090 GN=Clasp2 PE=1 SV=1	Clasp2	_TFQDGATK[Acetyl (K)]LLHNHLR_	1	195.535	160.266	161.183	269.337	307.261	251.771	0.861142	0.703737	0.718769	1.16182	1.40746	1.16468
Molecular Function	GO:0001882	3	nucleoside binding	1.24	0.0455409	Q8BRT1	266	K	2.18953	0.00152385	Up	CLIP-associating protein 2 OS=Mus musculus OX=10090 GN=Clasp2 PE=1 SV=1	Clasp2	_HAAVLVETIK[Acetyl (K)]K_	1	12.5672	11.0878	11.4911	31.1863	21.4653	23.1585	0.671079	0.590334	0.621321	1.63114	1.1922	1.29896
Molecular Function	GO:0001882	3	nucleoside binding	1.24	0.0455409	Q8BH66	334	K	1.58161	6.03775e-05	Up	Atlastin-1 OS=Mus musculus OX=10090 GN=Atl1 PE=1 SV=1	Atl1	_AYIK[Acetyl (K)]IYQGEELPHPK_	1	317.386	286.645	320.984	511.674	483.483	526.013	0.775685	0.753839	0.783891	1.20395	1.18008	1.2749
Molecular Function	GO:0001882	3	nucleoside binding	1.24	0.0455409	Q8BH66	285	K	1.67578	0.00589443	Up	Atlastin-1 OS=Mus musculus OX=10090 GN=Atl1 PE=1 SV=1	Atl1	_VATNPNFDGK[Acetyl (K)]LK_	1	120.868	140.854	163.562	271.68	236.018	235.112	0.618618	0.775739	0.8365	1.3387	1.20638	1.19334
Molecular Function	GO:0001882	3	nucleoside binding	1.24	0.0455409	Q811U4	77	K	1.71342	0.00151351	Up	Mitofusin-1 OS=Mus musculus OX=10090 GN=Mfn1 PE=1 SV=3	Mfn1	_HMK[Acetyl (K)]VAFFGR_	1	71.5529	97.7015	99.5716	132.728	137.669	135.889	0.653331	0.77768	0.812099	1.22956	1.2843	1.32952
Molecular Function	GO:0001882	3	nucleoside binding	1.24	0.0455409	Q80U63	463	K	3.32874	1.74861e-05	Up	Mitofusin-2 OS=Mus musculus OX=10090 GN=Mfn2 PE=1 SV=3	Mfn2	_VYK[Acetyl (K)]NELHR_	1	107.676	121.342	119.767	403.316	411.112	398.696	0.417481	0.481167	0.472231	1.57692	1.52712	1.45926
Molecular Function	GO:0001882	3	nucleoside binding	1.24	0.0455409	Q6R0H7	835	K	3.0201	0.00117394	Up	Guanine nucleotide-binding protein G(s) subunit alpha isoforms XLas OS=Mus musculus OX=10090 GN=Gnas PE=1 SV=1	Gnas	_VQDIK[Acetyl (K)]NNLK_	1	110.737	169.141	127.081	399.915	397.169	425.751	0.396129	0.63094	0.469503	1.50387	1.49156	1.52437
Molecular Function	GO:0001882	3	nucleoside binding	1.24	0.0455409	Q6PHN9	121	K	2.96113	0.0245543	Up	Ras-related protein Rab-35 OS=Mus musculus OX=10090 GN=Rab35 PE=1 SV=1	Rab35	_ILVGNK[Acetyl (K)]NDDPER_	1	29.6602	21.8604	9.71384	56.3907	63.2986	71.4427	0.690808	0.566073	0.236246	1.37525	1.38791	1.65819
Molecular Function	GO:0001882	3	nucleoside binding	1.24	0.0455409	Q6PDL0	73	K	1.79669	0.000237119	Up	Cytoplasmic dynein 1 light intermediate chain 2 OS=Mus musculus OX=10090 GN=Dync1li2 PE=1 SV=2	Dync1li2	_TTLMTK[Acetyl (K)]LQGAEHGK_	1	67.0879	60.4559	68.0371	108.74	113.097	124.226	0.73511	0.66823	0.746217	1.21151	1.30023	1.35035
Molecular Function	GO:0001882	3	nucleoside binding	1.24	0.0455409	Q6NTA4	291	K	2.30904	0.00103601	Up	Ras-related GTP-binding protein B OS=Mus musculus OX=10090 GN=Rragb PE=1 SV=1	Rragb	_FEK[Acetyl (K)]ISNIIK_	1	79.0793	98.6657	83.2726	213.425	199.476	183.878	0.534183	0.699393	0.586686	1.52817	1.42439	1.25049
Molecular Function	GO:0001882	3	nucleoside binding	1.24	0.0455409	Q62159	7	K	2.23788	0.0207975	Up	Rho-related GTP-binding protein RhoC OS=Mus musculus OX=10090 GN=Rhoc PE=1 SV=2	Rhoc	_KK[Acetyl (K)]LVIVGDGAC[Carbamidomethyl (C)]GK_	0.970346	16.8801	18.6949	8.65458	28.7602	30.99	33.3824	0.594024	0.87452	0.413686	1.21166	1.44074	1.55981
Molecular Function	GO:0001882	3	nucleoside binding	1.24	0.0455409	Q149F3	285	K	3.14382	0.000308536	Up	Eukaryotic peptide chain release factor GTP-binding subunit ERF3B OS=Mus musculus OX=10090 GN=Gspt2 PE=1 SV=1	Gspt2	_K[Acetyl (K)]HFTILDAPGHK_	1	31.3805	28.85	33.1388	102.921	93.7041	78.7366	0.481862	0.460047	0.531826	1.75357	1.58006	1.29952
Molecular Function	GO:0001882	3	nucleoside binding	1.24	0.0455409	Q01768	39	K	1.78848	0.00426553	Up	Nucleoside diphosphate kinase B OS=Mus musculus OX=10090 GN=Nme2 PE=1 SV=1	Nme2	_LVAMK[Acetyl (K)]FLR_	1	139.041	116.424	154.938	251.608	235.007	248.708	0.721773	0.594988	0.837742	1.32121	1.23597	1.29611
Molecular Function	GO:0001882	3	nucleoside binding	1.24	0.0455409	Q01768	31	K	2.3423	1.65689e-05	Up	Nucleoside diphosphate kinase B OS=Mus musculus OX=10090 GN=Nme2 PE=1 SV=1	Nme2	_FEQK[Acetyl (K)]GFR_	1	462.854	521.635	466.48	1168.8	1106.66	1117.2	0.568344	0.630582	0.596616	1.45177	1.37673	1.37719
Molecular Function	GO:0001882	3	nucleoside binding	1.24	0.0455409	Q01768	26	K	1.6376	6.60938e-07	Up	Nucleoside diphosphate kinase B OS=Mus musculus OX=10090 GN=Nme2 PE=1 SV=1	Nme2	_GLVGEIIK[Acetyl (K)]R_	1	1740.54	1804.32	1713.61	2844.72	2846.47	2909.27	0.746951	0.762308	0.765973	1.23492	1.23761	1.25339
Molecular Function	GO:0001882	3	nucleoside binding	1.24	0.0455409	P63321	16	K	2.84403	0.0181937	Up	Ras-related protein Ral-A OS=Mus musculus OX=10090 GN=Rala PE=1 SV=1	Rala	_GQNSLALHK[Acetyl (K)]VIMVGSGGVGK_	1	16.9181	30.5675	42.1853	92.268	90.1628	70.0003	0.293793	0.546402	0.725932	1.6714	1.57919	1.20352
Molecular Function	GO:0001882	3	nucleoside binding	1.24	0.0455409	Q8K1M6	105	K	4.217	0.000248819	Up	Dynamin-1-like protein OS=Mus musculus OX=10090 GN=Dnm1l PE=1 SV=2	Dnm1l	_NK[Acetyl (K)]LYTDFDEIR_	1	31.1819	32.0794	44.1678	168.968	145.483	140.429	0.340019	0.346325	0.461278	1.81279	1.56237	1.46436
Molecular Function	GO:0001882	3	nucleoside binding	1.24	0.0455409	P62827	23	K	2.09211	0.0214496	Up	GTP-binding nuclear protein Ran OS=Mus musculus OX=10090 GN=Ran PE=1 SV=3	Ran	_LVLVGDGGTGK[Acetyl (K)]TTFVK_	1	77.8846	40.4007	74.7747	140.345	122.873	141.01	0.747086	0.407258	0.785601	1.3384	1.30724	1.41293
Molecular Function	GO:0001882	3	nucleoside binding	1.24	0.0455409	Q91V41	34	K	2.07572	0.00241738	Up	Ras-related protein Rab-14 OS=Mus musculus OX=10090 GN=Rab14 PE=1 SV=3	Rab14	_SC[Carbamidomethyl (C)]LLHQFTEK[Acetyl (K)]K_	1	96.4392	79.1137	71.47	173.666	203.099	187.781	0.759204	0.629554	0.532392	1.23691	1.37069	1.38016
Molecular Function	GO:0001882	3	nucleoside binding	1.24	0.0455409	Q921J2	102	K	2.0752	0.000458225	Up	GTP-binding protein Rheb OS=Mus musculus OX=10090 GN=Rheb PE=1 SV=1	Rheb	_VIHGK[Acetyl (K)]LLDMVGK_	1	352.414	324.646	337.89	671.767	657.323	699.998	0.705068	0.671339	0.596455	1.49937	1.29206	1.30266
Molecular Function	GO:0016208	4	AMP binding	1.7	0.0465219	Q9DB73	54	K	2.72738	0.00326644	Up	NADH-cytochrome b5 reductase 1 OS=Mus musculus OX=10090 GN=Cyb5r1 PE=1 SV=1	Cyb5r1	_LLDK[Acetyl (K)]TTVSHNTR_	1	19.1413	20.5761	30.0974	68.8624	89.2529	74.2217	0.42941	0.460366	0.651489	1.15251	1.58846	1.46265
Molecular Function	GO:0016208	4	AMP binding	1.7	0.0465219	Q8CI94	609	K	2.33866	0.0131228	Up	Glycogen phosphorylase, brain form OS=Mus musculus OX=10090 GN=Pygb PE=1 SV=3	Pygb	_TVMIGGK[Acetyl (K)]AAPGYHMAK_	1	25.8431	16.9612	26.7805	64.8802	54.6575	43.6419	0.677294	0.433282	0.690924	1.72964	1.38457	1.09888
Molecular Function	GO:0016208	4	AMP binding	1.7	0.0465219	Q8CI94	569	K	2.69697	1.37515e-07	Up	Glycogen phosphorylase, brain form OS=Mus musculus OX=10090 GN=Pygb PE=1 SV=3	Pygb	_INPASMFDVHVK[Acetyl (K)]R_	1	246.594	251.816	248.175	665.846	680.467	677.476	0.54299	0.540475	0.537957	1.49141	1.44828	1.43324
Molecular Function	GO:0016208	4	AMP binding	1.7	0.0465219	Q8CI94	438	K	1.84869	7.0389e-05	Up	Glycogen phosphorylase, brain form OS=Mus musculus OX=10090 GN=Pygb PE=1 SV=3	Pygb	_MSVIEEGDC[Carbamidomethyl (C)]K[Acetyl (K)]R_	1	377.928	377.396	371.609	719.605	675.113	697.854	0.716092	0.697011	0.693145	1.38697	1.23643	1.2704
Molecular Function	GO:0016208	4	AMP binding	1.7	0.0465219	P47857	750	K	1.8559	8.51859e-05	Up	ATP-dependent 6-phosphofructokinase, muscle type OS=Mus musculus OX=10090 GN=Pfkm PE=1 SV=3	Pfkm	_LRPILK[Acetyl (K)]ILAK_	1	216.38	230.955	197.343	433.248	415.46	446.947	0.698103	0.732281	0.644904	1.28976	1.26023	1.30153
Molecular Function	GO:0016208	4	AMP binding	1.7	0.0465219	P47857	107	K	2.71986	1.68114e-05	Up	ATP-dependent 6-phosphofructokinase, muscle type OS=Mus musculus OX=10090 GN=Pfkm PE=1 SV=3	Pfkm	_AAHNLVK[Acetyl (K)]R_	1	816.943	749.34	833.193	2356.92	2316.56	2401.46	0.539781	0.48658	0.557627	1.43695	1.43908	1.43219
Molecular Function	GO:0016208	4	AMP binding	1.7	0.0465219	P12382	392	K	1.56667	0.0013323	Up	ATP-dependent 6-phosphofructokinase, liver type OS=Mus musculus OX=10090 GN=Pfkl PE=1 SV=4	Pfkl	_LLAHQK[Acetyl (K)]VSK_	1	432.834	377.338	442.372	699.234	717.108	716.464	0.805148	0.695874	0.816732	1.19321	1.26724	1.17072
Molecular Function	GO:0001882	3	nucleoside binding	1.24	0.0455409	Q9Z2Q6	296	K	1.66503	4.25292e-06	Up	Septin-5 OS=Mus musculus OX=10090 GN=Septin5 PE=1 SV=2	Septin5	_THMHDLK[Acetyl (K)]DVTC[Carbamidomethyl (C)]DVHYENYR_	1	451.344	450.204	438.783	909.886	831.074	933.51	0.729167	0.748535	0.723626	1.23786	1.19602	1.2314
Molecular Function	GO:0001882	3	nucleoside binding	1.24	0.0455409	Q9Z2Q6	181	K	3.10696	0.0128475	Up	Septin-5 OS=Mus musculus OX=10090 GN=Septin5 PE=1 SV=2	Septin5	_ALHEK[Acetyl (K)]VNIVPLIAK_	1	83.4418	31.9162	59.2821	234.342	181.192	233.406	0.657145	0.258686	0.476591	1.55415	1.27115	1.50089
Molecular Function	GO:0001882	3	nucleoside binding	1.24	0.0455409	Q9Z2Q6	176	K	2.25559	0.00883275	Up	Septin-5 OS=Mus musculus OX=10090 GN=Septin5 PE=1 SV=2	Septin5	_PVDVGFMK[Acetyl (K)]ALHEK_	1	45.2528	26.7151	27.8724	79.1251	86.3927	103.703	0.795301	0.4832	0.500039	1.17103	1.35252	1.48811
Molecular Function	GO:0001882	3	nucleoside binding	1.24	0.0455409	Q9Z2Q6	90	K	3.26823	0.00798883	Up	Septin-5 OS=Mus musculus OX=10090 GN=Septin5 PE=1 SV=2	Septin5	_INQTVEILK[Acetyl (K)]HTVDIEEK_	1	43.3102	21.2312	22.9972	142.638	100.221	98.3353	0.655221	0.330564	0.355154	1.81718	1.35063	1.21469
Molecular Function	GO:0001882	3	nucleoside binding	1.24	0.0455409	Q9Z1S5	194	K	2.32989	0.0112447	Up	Neuronal-specific septin-3 OS=Mus musculus OX=10090 GN=Septin3 PE=1 SV=2	Septin3	_PLDLEFMK[Acetyl (K)]HLSK_	1	6.52969	6.59728		15.9781	22.435	16.6166	0.523183	0.539965		1.04564	1.52846	1.14143
Molecular Function	GO:0001882	3	nucleoside binding	1.24	0.0455409	Q9Z1S5	101	K	1.77096	0.000836402	Up	Neuronal-specific septin-3 OS=Mus musculus OX=10090 GN=Septin3 PE=1 SV=2	Septin3	_IPK[Acetyl (K)]TVEIK_	1	132.341	159.323	147.536	313.517	298.299	317.557	0.63369	0.779291	0.70128	1.22614	1.21451	1.30361
Molecular Function	GO:0001882	3	nucleoside binding	1.24	0.0455409	Q9WUM5	81	K	2.51607	0.00088967	Up	Succinate--CoA ligase [ADP/GDP-forming] subunit alpha, mitochondrial OS=Mus musculus OX=10090 GN=Suclg1 PE=1 SV=4	Suclg1	_QGTFHSQQALEYGTK[Acetyl (K)]LVGGTTPGK_	1	156.489	110.307	122.268	354.47	361.591	339.8	0.667713	0.481568	0.530445	1.49383	1.42837	1.3041
Molecular Function	GO:0001882	3	nucleoside binding	1.24	0.0455409	Q9WUM5	66	K	2.01599	0.00364909	Up	Succinate--CoA ligase [ADP/GDP-forming] subunit alpha, mitochondrial OS=Mus musculus OX=10090 GN=Suclg1 PE=1 SV=4	Suclg1	_IIC[Carbamidomethyl (C)]QGFTGK[Acetyl (K)]QGTFHSQQALEYGTK_	1	39.5616	28.1161	31.9394	66.7679	82.8142	67.3797	0.770448	0.560238	0.63244	1.28426	1.49311	1.18027
Molecular Function	GO:0001882	3	nucleoside binding	1.24	0.0455409	Q9JJK2	177	K	1.55613	0.025375	Up	LanC-like protein 2 OS=Mus musculus OX=10090 GN=Lancl2 PE=1 SV=1	Lancl2	_SEC[Carbamidomethyl (C)]ESQEC[Carbamidomethyl (C)]ITK[Acetyl (K)]LLQMHR_	1	62.3591	40.0709	57.644	91.7876	95.3236	91.6166	0.886677	0.588793	0.84243	1.17229	1.26653	1.16814
Molecular Function	GO:0001882	3	nucleoside binding	1.24	0.0455409	Q9D1G1	122	K	3.4174	9.08156e-06	Up	Ras-related protein Rab-1B OS=Mus musculus OX=10090 GN=Rab1b PE=1 SV=1	Rab1b	_LLVGNK[Acetyl (K)]SDLTTK_	1	100.338	106.118	91.4677	354.597	349.674	343.678	0.416002	0.480475	0.45283	1.56633	1.53732	1.50748
Molecular Function	GO:0001882	3	nucleoside binding	1.24	0.0455409	Q921J2	97	K	2.17978	0.00225082	Up	GTP-binding protein Rheb OS=Mus musculus OX=10090 GN=Rheb PE=1 SV=1	Rheb	_SFEVIK[Acetyl (K)]VIHGK_	1	117.728	121.962	110.667	258.193	242.079	234.761	0.660575	0.707328	0.547881	1.61622	1.33451	1.22525
Molecular Function	GO:0071814	3	protein-lipid complex binding	2.05	0.0438999	P10637	667	K	1.95648	9.78652e-05	Up	Microtubule-associated protein tau OS=Mus musculus OX=10090 GN=Mapt PE=1 SV=3	Mapt	_IETHK[Acetyl (K)]LTFR_	1	660.896	655.321	611.637	1161.93	1304.43	1238.6	0.691134	0.678787	0.665891	1.24198	1.43164	1.30941
Molecular Function	GO:0071814	3	protein-lipid complex binding	2.05	0.0438999	P10637	590	K	2.12698	7.93573e-05	Up	Microtubule-associated protein tau OS=Mus musculus OX=10090 GN=Mapt PE=1 SV=3	Mapt	_DNIK[Acetyl (K)]HVPGGGSVQIVYKPVDLSK_	1	440.677	386.963	415.187	848.955	868.214	883.33	0.675411	0.587445	0.662478	1.32996	1.39655	1.36863
Molecular Function	GO:0071814	3	protein-lipid complex binding	2.05	0.0438999	P10637	559	K	2.51619	1.04379e-05	Up	Microtubule-associated protein tau OS=Mus musculus OX=10090 GN=Mapt PE=1 SV=3	Mapt	_IGSTENLK[Acetyl (K)]HQPGGGK_	1	557.529	628.171	566.23	1419.7	1425.11	1488.65	0.539677	0.602274	0.57061	1.40465	1.44776	1.45672
Molecular Function	GO:0032550	5	purine ribonucleoside binding	1.26	0.0416078	P62827	23	K	2.09211	0.0214496	Up	GTP-binding nuclear protein Ran OS=Mus musculus OX=10090 GN=Ran PE=1 SV=3	Ran	_LVLVGDGGTGK[Acetyl (K)]TTFVK_	1	77.8846	40.4007	74.7747	140.345	122.873	141.01	0.747086	0.407258	0.785601	1.3384	1.30724	1.41293
Molecular Function	GO:0032550	5	purine ribonucleoside binding	1.26	0.0416078	P62823	74	K	1.58246	0.000506213	Up	Ras-related protein Rab-3C OS=Mus musculus OX=10090 GN=Rab3c PE=1 SV=1	Rab3c	_TVFK[Acetyl (K)]NEK_	1	551.049	536.191	609.911	1017.8	954.023	1022.19	0.795864	0.701337	0.799328	1.23904	1.18419	1.21092
Molecular Function	GO:0032550	5	purine ribonucleoside binding	1.26	0.0416078	P62821	191	K	2.34705	0.00174321	Up	Ras-related protein Rab-1A OS=Mus musculus OX=10090 GN=Rab1A PE=1 SV=3	Rab1A	_SNVK[Acetyl (K)]IQSTPVK_	1	130.247	108.29	119	321.994	330.119	315.709	0.640661	0.555966	0.566875	1.12065	1.41922	1.59915
Molecular Function	GO:0032550	5	purine ribonucleoside binding	1.26	0.0416078	P62821	187	K	3.83808	0.00240532	Up	Ras-related protein Rab-1A OS=Mus musculus OX=10090 GN=Rab1A PE=1 SV=3	Rab1A	_MGPGATAGGAEK[Acetyl (K)]SNVK_	1	18.965	17.627	13.7791	68.4731	71.0624	81.6312	0.455318	0.441716	0.320378	1.16318	1.49115	2.01819
Molecular Function	GO:0032550	5	purine ribonucleoside binding	1.26	0.0416078	P62492	95	K	3.53249	0.0246431	Up	Ras-related protein Rab-11A OS=Mus musculus OX=10090 GN=Rab11a PE=1 SV=3	Rab11a	_GAVGALLVYDIAK[Acetyl (K)]HLTYENVER_	1	9.84161	12.0261	16.5728	38.8075	26.7069	46.9908	0.237706	0.498677	0.824912	2.2665	1.86118	1.38758
Molecular Function	GO:0032550	5	purine ribonucleoside binding	1.26	0.0416078	P61205	36	K	1.88247	0.000175572	Up	ADP-ribosylation factor 3 OS=Mus musculus OX=10090 GN=Arf3 PE=2 SV=2	Arf3	_TTILYK[Acetyl (K)]LK_	1	309.101	255.64	280.145	582.397	538.65	585.653	0.739792	0.632988	0.685493	1.32504	1.26384	1.28576
Molecular Function	GO:0032550	5	purine ribonucleoside binding	1.26	0.0416078	P61027	49	K	1.63085	0.00175032	Up	Ras-related protein Rab-10 OS=Mus musculus OX=10090 GN=Rab10 PE=1 SV=1	Rab10	_IK[Acetyl (K)]TVELQGK_	1	156.762	148.252	171.928	240.703	266.074	245.792	0.732868	0.730578	0.828774	1.14728	1.36608	1.22491
Molecular Function	GO:0032550	5	purine ribonucleoside binding	1.26	0.0416078	P62827	134	K	1.54577	0.00173162	Up	GTP-binding nuclear protein Ran OS=Mus musculus OX=10090 GN=Ran PE=1 SV=3	Ran	_AK[Acetyl (K)]SIVFHR_	1	707.969	777.181	777.989	1188.68	1127.17	1189.05	0.703216	0.811258	0.846401	1.17385	1.24178	1.23375
Molecular Function	GO:0032550	5	purine ribonucleoside binding	1.26	0.0416078	P60764	183	K	2.34378	0.00153771	Up	Ras-related C3 botulinum toxin substrate 3 OS=Mus musculus OX=10090 GN=Rac3 PE=1 SV=1	Rac3	_AVLC[Carbamidomethyl (C)]PPPVK[Acetyl (K)]K_	1	222.398	186.33	231.84	437.749	424.731	385.576	0.623258	0.528131	0.721333	1.43476	1.64252	1.31198
Molecular Function	GO:0032550	5	purine ribonucleoside binding	1.26	0.0416078	P39054	393	K	1.83977	0.0485531	Up	Dynamin-2 OS=Mus musculus OX=10090 GN=Dnm2 PE=1 SV=2	Dnm2	_EISYAIK[Acetyl (K)]NIHGVR_	1	41.4738	40.3466	23.1968	69.4355	73.9631	50.7313	0.838984	0.80353	0.471989	1.51783	1.37086	1.00151
Molecular Function	GO:0032550	5	purine ribonucleoside binding	1.26	0.0416078	P36916	158	K	3.23211	0.0110161	Up	Guanine nucleotide-binding protein-like 1 OS=Mus musculus OX=10090 GN=Gnl1 PE=1 SV=4	Gnl1	_SFQEYLGK[Acetyl (K)]IHGAYTSEK_	1	7.3679	6.21367	2.921	17.7933	16.3211	14.339	0.608947	0.570027	0.270366	1.78439	1.57258	1.32746
Molecular Function	GO:0032550	5	purine ribonucleoside binding	1.26	0.0416078	P35283	54	K	2.71354	0.0106002	Up	Ras-related protein Rab-12 OS=Mus musculus OX=10090 GN=Rab12 PE=1 SV=3	Rab12	_GVGK[Acetyl (K)]TSLMER_	1	95.6115	84.3391	47.2301	204.904	213.512	230.688	0.655461	0.618897	0.326565	1.29434	1.50856	1.54126
Molecular Function	GO:0032550	5	purine ribonucleoside binding	1.26	0.0416078	P35282	155	K	1.88803	0.0310616	Up	Ras-related protein Rab-21 OS=Mus musculus OX=10090 GN=Rab21 PE=1 SV=4	Rab21	_HVSIQEAESYAESVGAK[Acetyl (K)]HYHTSAK_	1	79.6705	43.3504	57.7753	124.501	89.9323	116.204	0.87804	0.493008	0.717414	1.55644	1.076	1.31063
Molecular Function	GO:0032550	5	purine ribonucleoside binding	1.26	0.0416078	P35282	45	K	1.51329	0.0396848	Up	Ras-related protein Rab-21 OS=Mus musculus OX=10090 GN=Rab21 PE=1 SV=4	Rab21	_FNDK[Acetyl (K)]HITTLQASFLTK_	1	165.288	145.801	182.082	263.158	254.839	208.223	0.764019	0.695451	0.948289	1.37982	1.27882	0.984998
Molecular Function	GO:0032550	5	purine ribonucleoside binding	1.26	0.0416078	P35278	23	K	1.51468	0.0108424	Up	Ras-related protein Rab-5C OS=Mus musculus OX=10090 GN=Rab5c PE=1 SV=2	Rab5c	_IC[Carbamidomethyl (C)]QFK[Acetyl (K)]LVLLGESAVGK_	1	43.0133	47.1515	48.7406	78.3308	64.8252	72.9894	0.719631	0.798579	0.867568	1.37968	1.07386	1.16016
Molecular Function	GO:0032550	5	purine ribonucleoside binding	1.26	0.0416078	P28661	396	K	2.56257	0.0119787	Up	Septin-4 OS=Mus musculus OX=10090 GN=Septin4 PE=1 SV=1	Septin4	_THMQDLK[Acetyl (K)]DVTR_	1	9.4648	9.78238	10.0577	35.027	16.845	26.9466	0.504495	0.579043	0.582729	1.92635	0.959341	1.38423
Molecular Function	GO:0032550	5	purine ribonucleoside binding	1.26	0.0416078	P46638	95	K	2.95219	0.007954	Up	Ras-related protein Rab-11B OS=Mus musculus OX=10090 GN=Rab11b PE=1 SV=3	Rab11b	_GAVGALLVYDIAK[Acetyl (K)]HLTYENVER_	1	9.84161	12.0261	16.5728	38.8075	26.7069	46.9908	0.374041	0.500164	0.646654	1.49294	1.10956	1.88737
Molecular Function	GO:0032550	5	purine ribonucleoside binding	1.26	0.0416078	P63321	16	K	2.84403	0.0181937	Up	Ras-related protein Ral-A OS=Mus musculus OX=10090 GN=Rala PE=1 SV=1	Rala	_GQNSLALHK[Acetyl (K)]VIMVGSGGVGK_	1	16.9181	30.5675	42.1853	92.268	90.1628	70.0003	0.293793	0.546402	0.725932	1.6714	1.57919	1.20352
Molecular Function	GO:0032550	5	purine ribonucleoside binding	1.26	0.0416078	Q01768	26	K	1.6376	6.60938e-07	Up	Nucleoside diphosphate kinase B OS=Mus musculus OX=10090 GN=Nme2 PE=1 SV=1	Nme2	_GLVGEIIK[Acetyl (K)]R_	1	1740.54	1804.32	1713.61	2844.72	2846.47	2909.27	0.746951	0.762308	0.765973	1.23492	1.23761	1.25339
Molecular Function	GO:0032550	5	purine ribonucleoside binding	1.26	0.0416078	Q01768	31	K	2.3423	1.65689e-05	Up	Nucleoside diphosphate kinase B OS=Mus musculus OX=10090 GN=Nme2 PE=1 SV=1	Nme2	_FEQK[Acetyl (K)]GFR_	1	462.854	521.635	466.48	1168.8	1106.66	1117.2	0.568344	0.630582	0.596616	1.45177	1.37673	1.37719
Molecular Function	GO:0032550	5	purine ribonucleoside binding	1.26	0.0416078	Q921J2	97	K	2.17978	0.00225082	Up	GTP-binding protein Rheb OS=Mus musculus OX=10090 GN=Rheb PE=1 SV=1	Rheb	_SFEVIK[Acetyl (K)]VIHGK_	1	117.728	121.962	110.667	258.193	242.079	234.761	0.660575	0.707328	0.547881	1.61622	1.33451	1.22525
Molecular Function	GO:0032550	5	purine ribonucleoside binding	1.26	0.0416078	Q91V41	34	K	2.07572	0.00241738	Up	Ras-related protein Rab-14 OS=Mus musculus OX=10090 GN=Rab14 PE=1 SV=3	Rab14	_SC[Carbamidomethyl (C)]LLHQFTEK[Acetyl (K)]K_	1	96.4392	79.1137	71.47	173.666	203.099	187.781	0.759204	0.629554	0.532392	1.23691	1.37069	1.38016
Molecular Function	GO:0032550	5	purine ribonucleoside binding	1.26	0.0416078	Q8K1M6	105	K	4.217	0.000248819	Up	Dynamin-1-like protein OS=Mus musculus OX=10090 GN=Dnm1l PE=1 SV=2	Dnm1l	_NK[Acetyl (K)]LYTDFDEIR_	1	31.1819	32.0794	44.1678	168.968	145.483	140.429	0.340019	0.346325	0.461278	1.81279	1.56237	1.46436
Molecular Function	GO:0032550	5	purine ribonucleoside binding	1.26	0.0416078	Q8K1M6	103	K	2.00924	0.000806834	Up	Dynamin-1-like protein OS=Mus musculus OX=10090 GN=Dnm1l PE=1 SV=2	Dnm1l	_FLHTK[Acetyl (K)]NK_	1	143.805	165.547	158.373	331.97	333.075	280.639	0.623852	0.711026	0.658031	1.41693	1.42305	1.16425
Molecular Function	GO:0032550	5	purine ribonucleoside binding	1.26	0.0416078	Q8BRT1	865	K	1.63509	0.00550244	Up	CLIP-associating protein 2 OS=Mus musculus OX=10090 GN=Clasp2 PE=1 SV=1	Clasp2	_TFQDGATK[Acetyl (K)]LLHNHLR_	1	195.535	160.266	161.183	269.337	307.261	251.771	0.861142	0.703737	0.718769	1.16182	1.40746	1.16468
Molecular Function	GO:0032550	5	purine ribonucleoside binding	1.26	0.0416078	Q8BRT1	266	K	2.18953	0.00152385	Up	CLIP-associating protein 2 OS=Mus musculus OX=10090 GN=Clasp2 PE=1 SV=1	Clasp2	_HAAVLVETIK[Acetyl (K)]K_	1	12.5672	11.0878	11.4911	31.1863	21.4653	23.1585	0.671079	0.590334	0.621321	1.63114	1.1922	1.29896
Molecular Function	GO:0032550	5	purine ribonucleoside binding	1.26	0.0416078	Q8BH66	334	K	1.58161	6.03775e-05	Up	Atlastin-1 OS=Mus musculus OX=10090 GN=Atl1 PE=1 SV=1	Atl1	_AYIK[Acetyl (K)]IYQGEELPHPK_	1	317.386	286.645	320.984	511.674	483.483	526.013	0.775685	0.753839	0.783891	1.20395	1.18008	1.2749
Molecular Function	GO:0032550	5	purine ribonucleoside binding	1.26	0.0416078	Q8BH66	285	K	1.67578	0.00589443	Up	Atlastin-1 OS=Mus musculus OX=10090 GN=Atl1 PE=1 SV=1	Atl1	_VATNPNFDGK[Acetyl (K)]LK_	1	120.868	140.854	163.562	271.68	236.018	235.112	0.618618	0.775739	0.8365	1.3387	1.20638	1.19334
Molecular Function	GO:0032550	5	purine ribonucleoside binding	1.26	0.0416078	Q811U4	77	K	1.71342	0.00151351	Up	Mitofusin-1 OS=Mus musculus OX=10090 GN=Mfn1 PE=1 SV=3	Mfn1	_HMK[Acetyl (K)]VAFFGR_	1	71.5529	97.7015	99.5716	132.728	137.669	135.889	0.653331	0.77768	0.812099	1.22956	1.2843	1.32952
Molecular Function	GO:0032550	5	purine ribonucleoside binding	1.26	0.0416078	Q80U63	463	K	3.32874	1.74861e-05	Up	Mitofusin-2 OS=Mus musculus OX=10090 GN=Mfn2 PE=1 SV=3	Mfn2	_VYK[Acetyl (K)]NELHR_	1	107.676	121.342	119.767	403.316	411.112	398.696	0.417481	0.481167	0.472231	1.57692	1.52712	1.45926
Molecular Function	GO:0032550	5	purine ribonucleoside binding	1.26	0.0416078	Q6R0H7	835	K	3.0201	0.00117394	Up	Guanine nucleotide-binding protein G(s) subunit alpha isoforms XLas OS=Mus musculus OX=10090 GN=Gnas PE=1 SV=1	Gnas	_VQDIK[Acetyl (K)]NNLK_	1	110.737	169.141	127.081	399.915	397.169	425.751	0.396129	0.63094	0.469503	1.50387	1.49156	1.52437
Molecular Function	GO:0032550	5	purine ribonucleoside binding	1.26	0.0416078	Q6PHN9	121	K	2.96113	0.0245543	Up	Ras-related protein Rab-35 OS=Mus musculus OX=10090 GN=Rab35 PE=1 SV=1	Rab35	_ILVGNK[Acetyl (K)]NDDPER_	1	29.6602	21.8604	9.71384	56.3907	63.2986	71.4427	0.690808	0.566073	0.236246	1.37525	1.38791	1.65819
Molecular Function	GO:0032550	5	purine ribonucleoside binding	1.26	0.0416078	Q6PDL0	73	K	1.79669	0.000237119	Up	Cytoplasmic dynein 1 light intermediate chain 2 OS=Mus musculus OX=10090 GN=Dync1li2 PE=1 SV=2	Dync1li2	_TTLMTK[Acetyl (K)]LQGAEHGK_	1	67.0879	60.4559	68.0371	108.74	113.097	124.226	0.73511	0.66823	0.746217	1.21151	1.30023	1.35035
Molecular Function	GO:0032550	5	purine ribonucleoside binding	1.26	0.0416078	Q6NTA4	291	K	2.30904	0.00103601	Up	Ras-related GTP-binding protein B OS=Mus musculus OX=10090 GN=Rragb PE=1 SV=1	Rragb	_FEK[Acetyl (K)]ISNIIK_	1	79.0793	98.6657	83.2726	213.425	199.476	183.878	0.534183	0.699393	0.586686	1.52817	1.42439	1.25049
Molecular Function	GO:0032550	5	purine ribonucleoside binding	1.26	0.0416078	Q62159	7	K	2.23788	0.0207975	Up	Rho-related GTP-binding protein RhoC OS=Mus musculus OX=10090 GN=Rhoc PE=1 SV=2	Rhoc	_KK[Acetyl (K)]LVIVGDGAC[Carbamidomethyl (C)]GK_	0.970346	16.8801	18.6949	8.65458	28.7602	30.99	33.3824	0.594024	0.87452	0.413686	1.21166	1.44074	1.55981
Molecular Function	GO:0032550	5	purine ribonucleoside binding	1.26	0.0416078	Q149F3	285	K	3.14382	0.000308536	Up	Eukaryotic peptide chain release factor GTP-binding subunit ERF3B OS=Mus musculus OX=10090 GN=Gspt2 PE=1 SV=1	Gspt2	_K[Acetyl (K)]HFTILDAPGHK_	1	31.3805	28.85	33.1388	102.921	93.7041	78.7366	0.481862	0.460047	0.531826	1.75357	1.58006	1.29952
Molecular Function	GO:0032550	5	purine ribonucleoside binding	1.26	0.0416078	Q01768	39	K	1.78848	0.00426553	Up	Nucleoside diphosphate kinase B OS=Mus musculus OX=10090 GN=Nme2 PE=1 SV=1	Nme2	_LVAMK[Acetyl (K)]FLR_	1	139.041	116.424	154.938	251.608	235.007	248.708	0.721773	0.594988	0.837742	1.32121	1.23597	1.29611
Molecular Function	GO:0032550	5	purine ribonucleoside binding	1.26	0.0416078	P26443	399	K	1.90668	0.000171098	Up	Glutamate dehydrogenase 1, mitochondrial OS=Mus musculus OX=10090 GN=Glud1 PE=1 SV=1	Glud1	_AK[Acetyl (K)]IIAEGANGPTTPEADK_	1	329.365	357.798	353.696	705.036	694.897	685.514	0.63443	0.71204	0.704109	1.37633	1.29341	1.24005
Molecular Function	GO:0032550	5	purine ribonucleoside binding	1.26	0.0416078	P26443	211	K	2.15252	0.00326009	Up	Glutamate dehydrogenase 1, mitochondrial OS=Mus musculus OX=10090 GN=Glud1 PE=1 SV=1	Glud1	_FTMELAK[Acetyl (K)]K_	1	67.0926	91.7477	89.1852	194.346	169.754	197.91	0.498779	0.704675	0.685219	1.46425	1.21945	1.38172
Molecular Function	GO:0032550	5	purine ribonucleoside binding	1.26	0.0416078	P21981	425	K	1.81839	1.79095e-05	Up	Protein-glutamine gamma-glutamyltransferase 2 OS=Mus musculus OX=10090 GN=Tgm2 PE=1 SV=4	Tgm2	_SLVVGQK[Acetyl (K)]ISTK_	1	86.9202	73.7222	94.946	171.89	151.49	170.873	0.707212	0.682548	0.719975	1.30534	1.30118	1.22979
Molecular Function	GO:0032550	5	purine ribonucleoside binding	1.26	0.0416078	P21279	107	K	1.77898	0.0027235	Up	Guanine nucleotide-binding protein G(q) subunit alpha OS=Mus musculus OX=10090 GN=Gnaq PE=1 SV=4	Gnaq	_YEHNK[Acetyl (K)]AHAQLVR_	1	86.6399	72.6236	81.4053	161.556	130.938	136.511	0.753142	0.679417	0.727884	1.49546	1.18408	1.16383
Molecular Function	GO:0032550	5	purine ribonucleoside binding	1.26	0.0416078	O55131	386	K	3.26272	0.0130065	Up	Septin-7 OS=Mus musculus OX=10090 GN=Septin7 PE=1 SV=1	Septin7	_RHEQMK[Acetyl (K)]K_	1	65.2511	57.1989	104.274	283.523		288.901	0.427219	0.400733	0.699736	1.61042		1.71252
Molecular Function	GO:0032550	5	purine ribonucleoside binding	1.26	0.0416078	O55131	220	K	1.88888	0.00514018	Up	Septin-7 OS=Mus musculus OX=10090 GN=Septin7 PE=1 SV=1	Septin7	_IK[Acetyl (K)]IYEFPETDDEEENK_	1	227.052	317.01	278.409	605.956	594.768	604.965	0.542432	0.810395	0.681708	1.25588	1.2786	1.3085
Molecular Function	GO:0032550	5	purine ribonucleoside binding	1.26	0.0416078	O55131	207	K	1.92158	0.0155581	Up	Septin-7 OS=Mus musculus OX=10090 GN=Septin7 PE=1 SV=1	Septin7	_ADTLTPEEC[Carbamidomethyl (C)]QQFK[Acetyl (K)]K_	1	42.6665	23.6958	39.3335	76.5446	81.7138	75.3751	0.789473	0.469164	0.745947	1.22872	1.36055	1.2627
Molecular Function	GO:0032550	5	purine ribonucleoside binding	1.26	0.0416078	O55131	96	K	2.15713	0.00360818	Up	Septin-7 OS=Mus musculus OX=10090 GN=Septin7 PE=1 SV=1	Septin7	_TVQVEQSK[Acetyl (K)]VLIK_	1	76.2406	47.1824	63.515	172.4	149.952	142.812	0.734077	0.486115	0.626796	1.44007	1.2992	1.24493
Molecular Function	GO:0032550	5	purine ribonucleoside binding	1.26	0.0416078	B2RSH2	248	K	2.14994	0.000154862	Up	Guanine nucleotide-binding protein G(i) subunit alpha-1 OS=Mus musculus OX=10090 GN=Gnai1 PE=1 SV=1	Gnai1	_MHESMK[Acetyl (K)]LFDSIC[Carbamidomethyl (C)]NNK_	1	137.002	131.018	114.435	324.016	327.346	306.742	0.644181	0.644763	0.564503	1.33493	1.40009	1.24978
Molecular Function	GO:0001883	4	purine nucleoside binding	1.26	0.0416078	Q9Z2Q6	296	K	1.66503	4.25292e-06	Up	Septin-5 OS=Mus musculus OX=10090 GN=Septin5 PE=1 SV=2	Septin5	_THMHDLK[Acetyl (K)]DVTC[Carbamidomethyl (C)]DVHYENYR_	1	451.344	450.204	438.783	909.886	831.074	933.51	0.729167	0.748535	0.723626	1.23786	1.19602	1.2314
Molecular Function	GO:0001883	4	purine nucleoside binding	1.26	0.0416078	Q9Z2Q6	181	K	3.10696	0.0128475	Up	Septin-5 OS=Mus musculus OX=10090 GN=Septin5 PE=1 SV=2	Septin5	_ALHEK[Acetyl (K)]VNIVPLIAK_	1	83.4418	31.9162	59.2821	234.342	181.192	233.406	0.657145	0.258686	0.476591	1.55415	1.27115	1.50089
Molecular Function	GO:0001883	4	purine nucleoside binding	1.26	0.0416078	Q9Z2Q6	176	K	2.25559	0.00883275	Up	Septin-5 OS=Mus musculus OX=10090 GN=Septin5 PE=1 SV=2	Septin5	_PVDVGFMK[Acetyl (K)]ALHEK_	1	45.2528	26.7151	27.8724	79.1251	86.3927	103.703	0.795301	0.4832	0.500039	1.17103	1.35252	1.48811
Molecular Function	GO:0001883	4	purine nucleoside binding	1.26	0.0416078	Q9Z2Q6	90	K	3.26823	0.00798883	Up	Septin-5 OS=Mus musculus OX=10090 GN=Septin5 PE=1 SV=2	Septin5	_INQTVEILK[Acetyl (K)]HTVDIEEK_	1	43.3102	21.2312	22.9972	142.638	100.221	98.3353	0.655221	0.330564	0.355154	1.81718	1.35063	1.21469
Molecular Function	GO:0001883	4	purine nucleoside binding	1.26	0.0416078	Q9Z1S5	194	K	2.32989	0.0112447	Up	Neuronal-specific septin-3 OS=Mus musculus OX=10090 GN=Septin3 PE=1 SV=2	Septin3	_PLDLEFMK[Acetyl (K)]HLSK_	1	6.52969	6.59728		15.9781	22.435	16.6166	0.523183	0.539965		1.04564	1.52846	1.14143
Molecular Function	GO:0001883	4	purine nucleoside binding	1.26	0.0416078	Q9Z1S5	101	K	1.77096	0.000836402	Up	Neuronal-specific septin-3 OS=Mus musculus OX=10090 GN=Septin3 PE=1 SV=2	Septin3	_IPK[Acetyl (K)]TVEIK_	1	132.341	159.323	147.536	313.517	298.299	317.557	0.63369	0.779291	0.70128	1.22614	1.21451	1.30361
Molecular Function	GO:0001883	4	purine nucleoside binding	1.26	0.0416078	Q9WUM5	81	K	2.51607	0.00088967	Up	Succinate--CoA ligase [ADP/GDP-forming] subunit alpha, mitochondrial OS=Mus musculus OX=10090 GN=Suclg1 PE=1 SV=4	Suclg1	_QGTFHSQQALEYGTK[Acetyl (K)]LVGGTTPGK_	1	156.489	110.307	122.268	354.47	361.591	339.8	0.667713	0.481568	0.530445	1.49383	1.42837	1.3041
Molecular Function	GO:0001883	4	purine nucleoside binding	1.26	0.0416078	Q9WUM5	66	K	2.01599	0.00364909	Up	Succinate--CoA ligase [ADP/GDP-forming] subunit alpha, mitochondrial OS=Mus musculus OX=10090 GN=Suclg1 PE=1 SV=4	Suclg1	_IIC[Carbamidomethyl (C)]QGFTGK[Acetyl (K)]QGTFHSQQALEYGTK_	1	39.5616	28.1161	31.9394	66.7679	82.8142	67.3797	0.770448	0.560238	0.63244	1.28426	1.49311	1.18027
Molecular Function	GO:0001883	4	purine nucleoside binding	1.26	0.0416078	Q9JJK2	177	K	1.55613	0.025375	Up	LanC-like protein 2 OS=Mus musculus OX=10090 GN=Lancl2 PE=1 SV=1	Lancl2	_SEC[Carbamidomethyl (C)]ESQEC[Carbamidomethyl (C)]ITK[Acetyl (K)]LLQMHR_	1	62.3591	40.0709	57.644	91.7876	95.3236	91.6166	0.886677	0.588793	0.84243	1.17229	1.26653	1.16814
Molecular Function	GO:0001883	4	purine nucleoside binding	1.26	0.0416078	Q9D1G1	122	K	3.4174	9.08156e-06	Up	Ras-related protein Rab-1B OS=Mus musculus OX=10090 GN=Rab1b PE=1 SV=1	Rab1b	_LLVGNK[Acetyl (K)]SDLTTK_	1	100.338	106.118	91.4677	354.597	349.674	343.678	0.416002	0.480475	0.45283	1.56633	1.53732	1.50748
Molecular Function	GO:0001883	4	purine nucleoside binding	1.26	0.0416078	Q921J2	102	K	2.0752	0.000458225	Up	GTP-binding protein Rheb OS=Mus musculus OX=10090 GN=Rheb PE=1 SV=1	Rheb	_VIHGK[Acetyl (K)]LLDMVGK_	1	352.414	324.646	337.89	671.767	657.323	699.998	0.705068	0.671339	0.596455	1.49937	1.29206	1.30266
Molecular Function	GO:0001883	4	purine nucleoside binding	1.26	0.0416078	Q921J2	97	K	2.17978	0.00225082	Up	GTP-binding protein Rheb OS=Mus musculus OX=10090 GN=Rheb PE=1 SV=1	Rheb	_SFEVIK[Acetyl (K)]VIHGK_	1	117.728	121.962	110.667	258.193	242.079	234.761	0.660575	0.707328	0.547881	1.61622	1.33451	1.22525
Molecular Function	GO:0032550	5	purine ribonucleoside binding	1.26	0.0416078	O70443	46	K	1.91718	0.00125987	Up	Guanine nucleotide-binding protein G(z) subunit alpha OS=Mus musculus OX=10090 GN=Gnaz PE=1 SV=4	Gnaz	_LLLLGTSNSGK[Acetyl (K)]STIVK_	1	100.938	97.6657	82.3487	189.8	205.241	187.433	0.719771	0.724753	0.58943	1.25677	1.41428	1.22841
Molecular Function	GO:0032550	5	purine ribonucleoside binding	1.26	0.0416078	Q921J2	102	K	2.0752	0.000458225	Up	GTP-binding protein Rheb OS=Mus musculus OX=10090 GN=Rheb PE=1 SV=1	Rheb	_VIHGK[Acetyl (K)]LLDMVGK_	1	352.414	324.646	337.89	671.767	657.323	699.998	0.705068	0.671339	0.596455	1.49937	1.29206	1.30266
Molecular Function	GO:0032550	5	purine ribonucleoside binding	1.26	0.0416078	O70443	92	K	2.22246	0.00544976	Up	Guanine nucleotide-binding protein G(z) subunit alpha OS=Mus musculus OX=10090 GN=Gnaz PE=1 SV=4	Gnaz	_ALAALK[Acetyl (K)]IDFHNPDR_	1	32.0328	35.8085	49.5327	104.746	94.2656	82.8555	0.493998	0.574677	0.766756	1.49999	1.4048	1.17438
Molecular Function	GO:0032550	5	purine ribonucleoside binding	1.26	0.0416078	P07901	209	K	2.34605	0.000237044	Up	Heat shock protein HSP 90-alpha OS=Mus musculus OX=10090 GN=Hsp90aa1 PE=1 SV=4	Hsp90aa1	_K[Acetyl (K)]HSQFIGYPITLFVEK_	1	286.447	252.412	238.259	649.869	605.963	559.805	0.645822	0.596751	0.552301	1.49523	1.44997	1.26566
Molecular Function	GO:0032550	5	purine ribonucleoside binding	1.26	0.0416078	P21279	57	K	2.31186	2.42619e-05	Up	Guanine nucleotide-binding protein G(q) subunit alpha OS=Mus musculus OX=10090 GN=Gnaq PE=1 SV=4	Gnaq	_STFIK[Acetyl (K)]QMR_	1	1107.99	1122.75	1201.74	2650.62	2629.52	2706.79	0.564827	0.615973	0.630142	1.43886	1.39448	1.35332
Molecular Function	GO:0032550	5	purine ribonucleoside binding	1.26	0.0416078	P18872	278	K	2.37149	0.000194819	Up	Guanine nucleotide-binding protein G(o) subunit alpha OS=Mus musculus OX=10090 GN=Gnao1 PE=1 SV=3	Gnao1	_DLFGEK[Acetyl (K)]IK_	1	622.41	510.271	605.629	1476.14	1555.2	1555.71	0.613778	0.5114	0.617032	1.32092	1.43298	1.37773
Molecular Function	GO:0032550	5	purine ribonucleoside binding	1.26	0.0416078	P18872	193	K	2.1156	5.78812e-05	Up	Guanine nucleotide-binding protein G(o) subunit alpha OS=Mus musculus OX=10090 GN=Gnao1 PE=1 SV=3	Gnao1	_TTGIVETHFTFK[Acetyl (K)]NLHFR_	1	2885.75	3134.45	3008.96	7058.58	7317.59	6880.22	0.594352	0.6561	0.640274	1.31922	1.40822	1.27259
Molecular Function	GO:0032550	5	purine ribonucleoside binding	1.26	0.0416078	P15532	49	K	1.56235	0.0221053	Up	Nucleoside diphosphate kinase A OS=Mus musculus OX=10090 GN=Nme1 PE=1 SV=1	Nme1	_FLQASEDLLK[Acetyl (K)]EHYTDLK_	1	577.66	643.403	653.79	999.425	944.375	923.959	0.663912	0.811742	0.894304	1.4489	1.16298	1.09081
Molecular Function	GO:0032550	5	purine ribonucleoside binding	1.26	0.0416078	P15532	39	K	2.65204	0.00804692	Up	Nucleoside diphosphate kinase A OS=Mus musculus OX=10090 GN=Nme1 PE=1 SV=1	Nme1	_LVGLK[Acetyl (K)]FLQASEDLLK_	1	75.2298	76.9431	44.7587	194.234	148.634	156.268	0.589107	0.66141	0.417149	1.91859	1.24713	1.257
Molecular Function	GO:0032550	5	purine ribonucleoside binding	1.26	0.0416078	P14824	81	K	1.87452	2.11063e-05	Up	Annexin A6 OS=Mus musculus OX=10090 GN=Anxa6 PE=1 SV=3	Anxa6	_YELTGK[Acetyl (K)]FER_	1	83.777	84.735	86.2211	132.276	131.281	139.185	0.684594	0.711973	0.747345	1.31602	1.36314	1.33965
Molecular Function	GO:0032550	5	purine ribonucleoside binding	1.26	0.0416078	P14824	3	K	1.52345	0.00558579	Up	Annexin A6 OS=Mus musculus OX=10090 GN=Anxa6 PE=1 SV=3	Anxa6	_[Acetyl (Protein N-term)]AK[Acetyl (K)]IAQGAMYR_	1	395.184	427.138	474.76	536.917	572.295	558.158	0.716213	0.795983	0.912676	1.18474	1.31794	1.19149
Molecular Function	GO:0032550	5	purine ribonucleoside binding	1.26	0.0416078	P14576	323	K	4.02006	0.00183023	Up	Signal recognition particle 54 kDa protein OS=Mus musculus OX=10090 GN=Srp54 PE=1 SV=2	Srp54	_LK[Acetyl (K)]HGQFTLR_	1	29.1987	40.7715	21.0969	104.066	106.898	98.1252	0.431522	0.546842	0.281642	1.67471	1.71988	1.67071
Molecular Function	GO:0032550	5	purine ribonucleoside binding	1.26	0.0416078	P11499	577	K	1.59041	0.000195386	Up	Heat shock protein HSP 90-beta OS=Mus musculus OX=10090 GN=Hsp90ab1 PE=1 SV=3	Hsp90ab1	_KVEK[Acetyl (K)]VTISNR_	1	644.35	627.908	605.299	966.872	968.931	903.298	0.785194	0.787467	0.757694	1.25027	1.29685	1.15909
Molecular Function	GO:0032550	5	purine ribonucleoside binding	1.26	0.0416078	P11499	531	K	1.86043	0.00420477	Up	Heat shock protein HSP 90-beta OS=Mus musculus OX=10090 GN=Hsp90ab1 PE=1 SV=3	Hsp90ab1	_EFDGK[Acetyl (K)]SLVSVTK_	1	59.9031	62.5652	44.6854	103.421	90.4193	102.162	0.743381	0.799055	0.569634	1.36192	1.23244	1.335
Molecular Function	GO:0032550	5	purine ribonucleoside binding	1.26	0.0416078	P11499	438	K	2.66883	5.76765e-05	Up	Heat shock protein HSP 90-beta OS=Mus musculus OX=10090 GN=Hsp90ab1 PE=1 SV=3	Hsp90ab1	_NLK[Acetyl (K)]LGIHEDSTNR_	1	323.464	291.732	265.675	714.983	744.606	775.259	0.596702	0.553856	0.503443	1.39961	1.50869	1.50594
Molecular Function	GO:0032550	5	purine ribonucleoside binding	1.26	0.0416078	P11499	347	K	1.50489	0.0359355	Up	Heat shock protein HSP 90-beta OS=Mus musculus OX=10090 GN=Hsp90ab1 PE=1 SV=3	Hsp90ab1	_APFDLFENK[Acetyl (K)]K_	1	117.709	154.732	180.871	206.825	216.758	226.813	0.612977	0.82927	0.96755	1.14293	1.23981	1.24375
Molecular Function	GO:0032550	5	purine ribonucleoside binding	1.26	0.0416078	P11499	180	K	2.66823	8.30076e-05	Up	Heat shock protein HSP 90-beta OS=Mus musculus OX=10090 GN=Hsp90ab1 PE=1 SV=3	Hsp90ab1	_GTK[Acetyl (K)]VILHLK_	1	1028.8	981.752	1138.7	2515.57	2779.87	2696.41	0.530754	0.521248	0.603445	1.37715	1.57518	1.46479
Molecular Function	GO:0032550	5	purine ribonucleoside binding	1.26	0.0416078	P11499	148	K	5.66592	7.73464e-05	Up	Heat shock protein HSP 90-beta OS=Mus musculus OX=10090 GN=Hsp90ab1 PE=1 SV=3	Hsp90ab1	_VVVITK[Acetyl (K)]HNDDEQYAWESSAGGSFTVR_	1	51.7658	35.8733	41.164	231.869	240.361	220.336	0.362238	0.258347	0.295895	1.72177	1.84739	1.62355
Molecular Function	GO:0032550	5	purine ribonucleoside binding	1.26	0.0416078	P11499	107	K	2.42901	6.72378e-05	Up	Heat shock protein HSP 90-beta OS=Mus musculus OX=10090 GN=Hsp90ab1 PE=1 SV=3	Hsp90ab1	_ADLINNLGTIAK[Acetyl (K)]SGTK_	1	528.302	538.359	583.46	1192.97	1295.96	1325.28	0.555693	0.582781	0.630423	1.33157	1.49723	1.46788
Molecular Function	GO:0032550	5	purine ribonucleoside binding	1.26	0.0416078	P08752	313	K	1.83736	0.0217382	Up	Guanine nucleotide-binding protein G(i) subunit alpha-2 OS=Mus musculus OX=10090 GN=Gnai2 PE=1 SV=5	Gnai2	_FEDLNK[Acetyl (K)]R_	1	30.7066	17.8465	18.6384	37.8908	43.0727	50.4897	0.931669	0.571301	0.584854	1.13215	1.27796	1.42598
Molecular Function	GO:0032550	5	purine ribonucleoside binding	1.26	0.0416078	P07901	447	K	3.9659	0.000197433	Up	Heat shock protein HSP 90-alpha OS=Mus musculus OX=10090 GN=Hsp90aa1 PE=1 SV=4	Hsp90aa1	_NIK[Acetyl (K)]LGIHEDSQNR_	1	91.3247	117.343	98.6596	376.027	440.231	400.385	0.350301	0.471982	0.38909	1.47193	1.79217	1.54008
Molecular Function	GO:0032550	5	purine ribonucleoside binding	1.26	0.0416078	O88643	522	K	2.52572	0.000117317	Up	Serine/threonine-protein kinase PAK 1 OS=Mus musculus OX=10090 GN=Pak1 PE=1 SV=1	Pak1	_ELLQHQFLK[Acetyl (K)]IAK_	1	54.0933	60.0812	51.3483	158.791	166.774	161.614	0.52923	0.604106	0.515931	1.31228	1.49257	1.36074
Molecular Function	GO:0032550	5	purine ribonucleoside binding	1.26	0.0416078	Q9D1G1	122	K	3.4174	9.08156e-06	Up	Ras-related protein Rab-1B OS=Mus musculus OX=10090 GN=Rab1b PE=1 SV=1	Rab1b	_LLVGNK[Acetyl (K)]SDLTTK_	1	100.338	106.118	91.4677	354.597	349.674	343.678	0.416002	0.480475	0.45283	1.56633	1.53732	1.50748
Molecular Function	GO:0032550	5	purine ribonucleoside binding	1.26	0.0416078	Q9JJK2	177	K	1.55613	0.025375	Up	LanC-like protein 2 OS=Mus musculus OX=10090 GN=Lancl2 PE=1 SV=1	Lancl2	_SEC[Carbamidomethyl (C)]ESQEC[Carbamidomethyl (C)]ITK[Acetyl (K)]LLQMHR_	1	62.3591	40.0709	57.644	91.7876	95.3236	91.6166	0.886677	0.588793	0.84243	1.17229	1.26653	1.16814
Molecular Function	GO:0032550	5	purine ribonucleoside binding	1.26	0.0416078	Q9WUM5	66	K	2.01599	0.00364909	Up	Succinate--CoA ligase [ADP/GDP-forming] subunit alpha, mitochondrial OS=Mus musculus OX=10090 GN=Suclg1 PE=1 SV=4	Suclg1	_IIC[Carbamidomethyl (C)]QGFTGK[Acetyl (K)]QGTFHSQQALEYGTK_	1	39.5616	28.1161	31.9394	66.7679	82.8142	67.3797	0.770448	0.560238	0.63244	1.28426	1.49311	1.18027
Molecular Function	GO:0051011	6	microtubule minus-end binding	2.05	0.0438999	Q9JKK7	336	K	2.18803	0.00125399	Up	Tropomodulin-2 OS=Mus musculus OX=10090 GN=Tmod2 PE=1 SV=2	Tmod2	_VAAAITK[Acetyl (K)]NNDLVR_	1	203.177	216.707	187.31	486.112	425.121	474.445	0.656159	0.679428	0.539354	1.53307	1.22771	1.34164
Molecular Function	GO:0051011	6	microtubule minus-end binding	2.05	0.0438999	Q9JKK7	323	K	1.85461	0.00261011	Up	Tropomodulin-2 OS=Mus musculus OX=10090 GN=Tmod2 PE=1 SV=2	Tmod2	_FGYQFTK[Acetyl (K)]QGPR_	1	34.6825	42.286	46.3865	67.9763	75.6562	94.934	0.61675	0.730016	0.735477	1.18045	1.20308	1.47821
Molecular Function	GO:0051011	6	microtubule minus-end binding	2.05	0.0438999	Q9JKK7	316	K	2.71922	0.00149776	Up	Tropomodulin-2 OS=Mus musculus OX=10090 GN=Tmod2 PE=1 SV=2	Tmod2	_ILK[Acetyl (K)]FGYQFTK_	1	98.6305	105.493	76.5028	249.898	263.466	288.4	0.586463	0.608963	0.405588	1.45106	1.40089	1.50155
Molecular Function	GO:0051011	6	microtubule minus-end binding	2.05	0.0438999	Q9JKK7	229	K	3.43066	0.000215328	Up	Tropomodulin-2 OS=Mus musculus OX=10090 GN=Tmod2 PE=1 SV=2	Tmod2	_SLETNTHVK[Acetyl (K)]K_	1	35.6952	35.6078	35.1128	131.805	108.483	140.167	0.471857	0.456964	0.413851	1.70147	1.28236	1.62242
Molecular Function	GO:0051011	6	microtubule minus-end binding	2.05	0.0438999	Q9JKK7	220	K	2.65416	0.0196974	Up	Tropomodulin-2 OS=Mus musculus OX=10090 GN=Tmod2 PE=1 SV=2	Tmod2	_EFAK[Acetyl (K)]SLETNTHVK_	1	10.1372	9.87913	25.693	38.5566	43.1257	42.1954	0.384714	0.363979	0.869389	1.42893	1.46355	1.40217
Molecular Function	GO:0051011	6	microtubule minus-end binding	2.05	0.0438999	Q91ZU6	3832	K	2.17015	0.00603045	Up	Dystonin OS=Mus musculus OX=10090 GN=Dst PE=1 SV=2	Dst	_VHYEK[Acetyl (K)]VLAEC[Carbamidomethyl (C)]EK_	1	13.4838	14.6867		26.3253	34.5127	29.5558	0.549582	0.627601		1.10982	1.44637	1.27581
Molecular Function	GO:0051011	6	microtubule minus-end binding	2.05	0.0438999	Q80VC9	628	K	2.24472	0.00234759	Up	Calmodulin-regulated spectrin-associated protein 3 OS=Mus musculus OX=10090 GN=Camsap3 PE=1 SV=1	Camsap3	_IEAIFAK[Acetyl (K)]HR_	1	131.698	165.48	209.28	353.738	330.039	403.185	0.513264	0.604632	0.741412	1.38282	1.26751	1.5233
Molecular Function	GO:0001758	5	retinal dehydrogenase activity	2.05	0.0438999	Q9CZS1	157	K	1.86416	4.98179e-05	Up	Aldehyde dehydrogenase X, mitochondrial OS=Mus musculus OX=10090 GN=Aldh1b1 PE=1 SV=1	Aldh1b1	_YFAGWADK[Acetyl (K)]WHGK_	1	55.3914	48.9162	50.6258	93.1709	101.236	105.836	0.740478	0.665058	0.676826	1.28576	1.30691	1.28919
Molecular Function	GO:0001758	5	retinal dehydrogenase activity	2.05	0.0438999	P47738	157	K	2.00006	0.000535557	Up	Aldehyde dehydrogenase, mitochondrial OS=Mus musculus OX=10090 GN=Aldh2 PE=1 SV=1	Aldh2	_YYAGWADK[Acetyl (K)]YHGK_	1	88.7985	108.438	84.4093	187.71	178.696	181.29	0.629154	0.750758	0.629281	1.42033	1.34158	1.2566
Molecular Function	GO:0001758	5	retinal dehydrogenase activity	2.05	0.0438999	P45377	263	K	1.83706	0.00491313	Up	Aldose reductase-related protein 2 OS=Mus musculus OX=10090 GN=Akr1b8 PE=1 SV=2	Akr1b8	_NVVVIPK[Acetyl (K)]SVTPSR_	1	107.258	111.877	125.586	237.935	205.224	241.672	0.587104	0.700394	0.817278	1.4278	1.23141	1.20738
Molecular Function	GO:0001758	5	retinal dehydrogenase activity	2.05	0.0438999	P45376	263	K	1.74208	0.000116425	Up	Aldo-keto reductase family 1 member B1 OS=Mus musculus OX=10090 GN=Akr1b1 PE=1 SV=3	Akr1b1	_NLVVIPK[Acetyl (K)]SVTPVR_	1	339.047	363.28	376.976	650.116	666.889	654.079	0.678223	0.736913	0.759573	1.23971	1.30163	1.24718
Molecular Function	GO:0001758	5	retinal dehydrogenase activity	2.05	0.0438999	P45376	243	K	1.89329	0.000323149	Up	Aldo-keto reductase family 1 member B1 OS=Mus musculus OX=10090 GN=Akr1b1 PE=1 SV=3	Akr1b1	_YNK[Acetyl (K)]TTAQVLIR_	1	204.859	228.452	226.583	467.432	398.831	444.643	0.63428	0.717268	0.706635	1.37962	1.20485	1.31227
Molecular Function	GO:0001758	5	retinal dehydrogenase activity	2.05	0.0438999	P45376	195	K	1.74697	0.00145178	Up	Aldo-keto reductase family 1 member B1 OS=Mus musculus OX=10090 GN=Akr1b1 PE=1 SV=3	Akr1b1	_YKPAVNQIEC[Carbamidomethyl (C)]HPYLTQEK[Acetyl (K)]LIEYC[Carbamidomethyl (C)]HSK_	1	88.6668	106.204	101.817	172.431	193.167	177.671	0.644128	0.782369	0.745031	1.19411	1.36919	1.23031
Molecular Function	GO:0001758	5	retinal dehydrogenase activity	2.05	0.0438999	P24549	495	K	1.57563	0.000844933	Up	Aldehyde dehydrogenase 1A1 OS=Mus musculus OX=10090 GN=Aldh1a1 PE=1 SV=5	Aldh1a1	_TVAMK[Acetyl (K)]ISQK_	1	141.586	144.396	153.424	236.387	244.057	257.368	0.790279	0.708257	0.817702	1.16033	1.21863	1.27058
Molecular Function	GO:0001758	5	retinal dehydrogenase activity	2.05	0.0438999	P24549	419	K	1.56905	0.00146713	Up	Aldehyde dehydrogenase 1A1 OS=Mus musculus OX=10090 GN=Aldh1a1 PE=1 SV=5	Aldh1a1	_SVDDVIK[Acetyl (K)]R_	1	106.098	108.546	93.4797	183.071	165.193	166.672	0.847017	0.761508	0.712599	1.28529	1.17977	1.17689
Molecular Function	GO:0003785	5	actin monomer binding	2.05	0.0438999	Q9Z0J4	469	K	2.113	0.000497501	Up	Nitric oxide synthase, brain OS=Mus musculus OX=10090 GN=Nos1 PE=1 SV=1	Nos1	_TDGK[Acetyl (K)]HDFR_	1	50.1579	59.5786	56.5096	118.735	122.515	133.486	0.573868	0.661749	0.672008	1.21983	1.34996	1.46103
Molecular Function	GO:0003785	5	actin monomer binding	2.05	0.0438999	Q9Z0J4	406	K	3.24092	0.00143332	Up	Nitric oxide synthase, brain OS=Mus musculus OX=10090 GN=Nos1 PE=1 SV=1	Nos1	_DTELIYGAK[Acetyl (K)]HAWR_	1	41.384	25.3607	30.0212	118.284	103.12	114.482	0.592037	0.352216	0.4464	1.51947	1.42075	1.56676
Molecular Function	GO:0051011	6	microtubule minus-end binding	2.05	0.0438999	Q9QXS1	311	K	1.68199	0.0153418	Up	Plectin OS=Mus musculus OX=10090 GN=Plec PE=1 SV=3	Plec	_EK[Acetyl (K)]LLLWSQR_	1	52.6842	63.8195	45.3984	86.1744	82.415	109.296	0.709035	0.889339	0.632519	1.15248	1.13876	1.46111
Molecular Function	GO:0003785	5	actin monomer binding	2.05	0.0438999	Q9WUM4	391	K	2.57433	0.000335171	Up	Coronin-1C OS=Mus musculus OX=10090 GN=Coro1c PE=1 SV=2	Coro1c	_NADPILISLK[Acetyl (K)]HGYIPGK_	1	143.956	141.943	120.101	370.521	326.273	352.626	0.603062	0.580888	0.495326	1.57835	1.29732	1.44734
Molecular Function	GO:0051011	6	microtubule minus-end binding	2.05	0.0438999	Q9QXZ0	90	K	2.23901	0.000704188	Up	Microtubule-actin cross-linking factor 1, isoforms 1/2/3/4 OS=Mus musculus OX=10090 GN=Macf1 PE=1 SV=2	Macf1	_WVNK[Acetyl (K)]HLMK_	1	105.196	81.2782	96.8844	199.208	216.139	232.522	0.673142	0.5223	0.649523	1.29073	1.3961	1.44406
Molecular Function	GO:0051011	6	microtubule minus-end binding	2.05	0.0438999	Q9QXZ0	1157	K	4.67231	0.0151682	Up	Microtubule-actin cross-linking factor 1, isoforms 1/2/3/4 OS=Mus musculus OX=10090 GN=Macf1 PE=1 SV=2	Macf1	_LK[Acetyl (K)]TIDVIVR_	1	5.88886	7.42128		24.7584	45.4088	23.2841	0.273905	0.346645		1.16603	2.13199	1.05109
Molecular Function	GO:0071814	3	protein-lipid complex binding	2.05	0.0438999	P10637	551	K	1.67048	0.00320134	Up	Microtubule-associated protein tau OS=Mus musculus OX=10090 GN=Mapt PE=1 SV=3	Mapt	_SK[Acetyl (K)]IGSTENLK_	1	197.833	175.646	222.083	328.163	320.117	332.308	0.739362	0.650198	0.864079	1.25358	1.25559	1.25549
Molecular Function	GO:0071814	3	protein-lipid complex binding	2.05	0.0438999	P09813	67	K	2.48922	0.00116982	Up	Apolipoprotein A-II OS=Mus musculus OX=10090 GN=Apoa2 PE=1 SV=2	Apoa2	_AYFEK[Acetyl (K)]THEQLTPLVR_	1	175.847	216.674	221.963	401.694	416.871	418.888	0.48214	0.661557	0.664892	1.42124	1.48503	1.5957
Molecular Function	GO:0071814	3	protein-lipid complex binding	2.05	0.0438999	P09813	53	K	1.71502	0.0044223	Up	Apolipoprotein A-II OS=Mus musculus OX=10090 GN=Apoa2 PE=1 SV=2	Apoa2	_AK[Acetyl (K)]TSEIQSQAK_	1	89.0612	83.4777	80.8279	108.9	107.362	132.145	0.751486	0.784374	0.745117	1.18575	1.17701	1.54916
Molecular Function	GO:0071813	4	lipoprotein particle binding	2.05	0.0438999	Q62059	3288	K	2.36035	0.00163026	Up	Versican core protein OS=Mus musculus OX=10090 GN=Vcan PE=1 SV=2	Vcan	_YHC[Carbamidomethyl (C)]K[Acetyl (K)]DGFIQR_	1	72.5341	92.1049	77.4796	206.731	241.517	178.406	0.533152	0.676871	0.543388	1.33093	1.6024	1.20533
Molecular Function	GO:0071813	4	lipoprotein particle binding	2.05	0.0438999	Q62059	347	K	1.51042	0.00407894	Up	Versican core protein OS=Mus musculus OX=10090 GN=Vcan PE=1 SV=2	Vcan	_FDAYC[Carbamidomethyl (C)]FK[Acetyl (K)]PK_	1	37.6135	33.7875	36.8976	59.244	54.2012	65.4918	0.836221	0.751012	0.782688	1.15362	1.08768	1.3383
Molecular Function	GO:0071813	4	lipoprotein particle binding	2.05	0.0438999	Q00623	205	K	2.23411	0.00437751	Up	Apolipoprotein A-I OS=Mus musculus OX=10090 GN=Apoa1 PE=1 SV=2	Apoa1	_LAELK[Acetyl (K)]SNPTLNEYHTR_	1	31.4416	44.5399	46.2937	84.8626	65.3213	72.3408	0.505853	0.700836	0.722623	1.67019	1.28335	1.35676
Molecular Function	GO:0071813	4	lipoprotein particle binding	2.05	0.0438999	P63038	218	K	1.82704	0.000245864	Up	60 kDa heat shock protein, mitochondrial OS=Mus musculus OX=10090 GN=Hspd1 PE=1 SV=1	Hspd1	_TLNDELEIIEGMK[Acetyl (K)]FDR_	1	148.092	119.188	129.277	270.662	256.482	254.468	0.753431	0.639618	0.704566	1.2987	1.28445	1.24928
Molecular Function	GO:0071813	4	lipoprotein particle binding	2.05	0.0438999	P10637	677	K	2.02129	0.000415355	Up	Microtubule-associated protein tau OS=Mus musculus OX=10090 GN=Mapt PE=1 SV=3	Mapt	_AK[Acetyl (K)]TDHGAEIVYK_	1	455.869	408.911	365.638	877.635	786.268	778.776	0.731077	0.649534	0.610454	1.4386	1.32335	1.26256
Molecular Function	GO:0071813	4	lipoprotein particle binding	2.05	0.0438999	P10637	667	K	1.95648	9.78652e-05	Up	Microtubule-associated protein tau OS=Mus musculus OX=10090 GN=Mapt PE=1 SV=3	Mapt	_IETHK[Acetyl (K)]LTFR_	1	660.896	655.321	611.637	1161.93	1304.43	1238.6	0.691134	0.678787	0.665891	1.24198	1.43164	1.30941
Molecular Function	GO:0071813	4	lipoprotein particle binding	2.05	0.0438999	P10637	590	K	2.12698	7.93573e-05	Up	Microtubule-associated protein tau OS=Mus musculus OX=10090 GN=Mapt PE=1 SV=3	Mapt	_DNIK[Acetyl (K)]HVPGGGSVQIVYKPVDLSK_	1	440.677	386.963	415.187	848.955	868.214	883.33	0.675411	0.587445	0.662478	1.32996	1.39655	1.36863
Molecular Function	GO:0071813	4	lipoprotein particle binding	2.05	0.0438999	P10637	559	K	2.51619	1.04379e-05	Up	Microtubule-associated protein tau OS=Mus musculus OX=10090 GN=Mapt PE=1 SV=3	Mapt	_IGSTENLK[Acetyl (K)]HQPGGGK_	1	557.529	628.171	566.23	1419.7	1425.11	1488.65	0.539677	0.602274	0.57061	1.40465	1.44776	1.45672
Molecular Function	GO:0071813	4	lipoprotein particle binding	2.05	0.0438999	P10637	551	K	1.67048	0.00320134	Up	Microtubule-associated protein tau OS=Mus musculus OX=10090 GN=Mapt PE=1 SV=3	Mapt	_SK[Acetyl (K)]IGSTENLK_	1	197.833	175.646	222.083	328.163	320.117	332.308	0.739362	0.650198	0.864079	1.25358	1.25559	1.25549
Molecular Function	GO:0071813	4	lipoprotein particle binding	2.05	0.0438999	P09813	67	K	2.48922	0.00116982	Up	Apolipoprotein A-II OS=Mus musculus OX=10090 GN=Apoa2 PE=1 SV=2	Apoa2	_AYFEK[Acetyl (K)]THEQLTPLVR_	1	175.847	216.674	221.963	401.694	416.871	418.888	0.48214	0.661557	0.664892	1.42124	1.48503	1.5957
Molecular Function	GO:0071813	4	lipoprotein particle binding	2.05	0.0438999	P09813	53	K	1.71502	0.0044223	Up	Apolipoprotein A-II OS=Mus musculus OX=10090 GN=Apoa2 PE=1 SV=2	Apoa2	_AK[Acetyl (K)]TSEIQSQAK_	1	89.0612	83.4777	80.8279	108.9	107.362	132.145	0.751486	0.784374	0.745117	1.18575	1.17701	1.54916
Molecular Function	GO:0051011	6	microtubule minus-end binding	2.05	0.0438999	Q9QXZ0	6490	K	1.74001	0.0053003	Up	Microtubule-actin cross-linking factor 1, isoforms 1/2/3/4 OS=Mus musculus OX=10090 GN=Macf1 PE=1 SV=2	Macf1	_WEK[Acetyl (K)]VVQR_	1	94.0805	127.16	91.0491	185.284	173.852	194.508	0.647411	0.878754	0.656429	1.29103	1.20763	1.29906
Molecular Function	GO:0051011	6	microtubule minus-end binding	2.05	0.0438999	Q9QXZ0	6226	K	1.9366	0.0486985	Up	Microtubule-actin cross-linking factor 1, isoforms 1/2/3/4 OS=Mus musculus OX=10090 GN=Macf1 PE=1 SV=2	Macf1	_HHVLK[Acetyl (K)]NDVLAHQATVATVNK_	1	14.4209	28.7566	27.5492	38.2058	47.0599	55.1867	0.406916	0.814871	0.814432	1.0916	1.34041	1.51133
Molecular Function	GO:0051011	6	microtubule minus-end binding	2.05	0.0438999	Q9QXZ0	1494	K	1.9542	0.0103028	Up	Microtubule-actin cross-linking factor 1, isoforms 1/2/3/4 OS=Mus musculus OX=10090 GN=Macf1 PE=1 SV=2	Macf1	_TSQIFLAK[Acetyl (K)]HGHK_	1	42.0398	51.7844	31.6959	94.0758	78.0758	76.8699	0.668845	0.827371	0.528323	1.51552	1.25388	1.18695
Molecular Function	GO:0051011	6	microtubule minus-end binding	2.05	0.0438999	Q9QXZ0	684	K	3.28618	0.00854909	Up	Microtubule-actin cross-linking factor 1, isoforms 1/2/3/4 OS=Mus musculus OX=10090 GN=Macf1 PE=1 SV=2	Macf1	_HLQSLHK[Acetyl (K)]FVSR_	1	4.90215	2.98487	2.77926	14.9903	12.032	8.45356	0.633072	0.387106	0.376035	1.96018	1.56848	1.05954
Molecular Function	GO:0001883	4	purine nucleoside binding	1.26	0.0416078	Q8K1M6	105	K	4.217	0.000248819	Up	Dynamin-1-like protein OS=Mus musculus OX=10090 GN=Dnm1l PE=1 SV=2	Dnm1l	_NK[Acetyl (K)]LYTDFDEIR_	1	31.1819	32.0794	44.1678	168.968	145.483	140.429	0.340019	0.346325	0.461278	1.81279	1.56237	1.46436
Molecular Function	GO:0003785	5	actin monomer binding	2.05	0.0438999	Q9WUM4	337	K	2.0947	0.000719017	Up	Coronin-1C OS=Mus musculus OX=10090 GN=Coro1c PE=1 SV=2	Coro1c	_FFK[Acetyl (K)]LHER_	1	773.868	817.789	779.688	1375	1904.47	1731.6	0.63913	0.659795	0.633953	1.15474	1.4929	1.40118
Molecular Function	GO:0003785	5	actin monomer binding	2.05	0.0438999	P16054	421	K	2.16529	0.0200413	Up	Protein kinase C epsilon type OS=Mus musculus OX=10090 GN=Prkce PE=1 SV=1	Prkce	_GSFGK[Acetyl (K)]VMLAELK_	1	40.3914	55.9538	84.1927	160.953	177.339	162.702	0.406143	0.553638	0.855089	1.24879	1.3974	1.28353
Molecular Function	GO:0033293	5	monocarboxylic acid binding	1.51	0.0426714	P28474	323	K	2.74754	0.0343437	Up	Alcohol dehydrogenase class-3 OS=Mus musculus OX=10090 GN=Adh5 PE=1 SV=3	Adh5	_GTAFGGWK[Acetyl (K)]SVESVPK_	1	8.38391	10.2837	10.4587		29.3826	17.568	0.480165	0.691658	0.657553		2.15682	1.19404
Molecular Function	GO:0033293	5	monocarboxylic acid binding	1.51	0.0426714	P15532	49	K	1.56235	0.0221053	Up	Nucleoside diphosphate kinase A OS=Mus musculus OX=10090 GN=Nme1 PE=1 SV=1	Nme1	_FLQASEDLLK[Acetyl (K)]EHYTDLK_	1	577.66	643.403	653.79	999.425	944.375	923.959	0.663912	0.811742	0.894304	1.4489	1.16298	1.09081
Molecular Function	GO:0033293	5	monocarboxylic acid binding	1.51	0.0426714	P15532	39	K	2.65204	0.00804692	Up	Nucleoside diphosphate kinase A OS=Mus musculus OX=10090 GN=Nme1 PE=1 SV=1	Nme1	_LVGLK[Acetyl (K)]FLQASEDLLK_	1	75.2298	76.9431	44.7587	194.234	148.634	156.268	0.589107	0.66141	0.417149	1.91859	1.24713	1.257
Molecular Function	GO:0033293	5	monocarboxylic acid binding	1.51	0.0426714	P11404	82	K	1.76755	0.00439162	Up	Fatty acid-binding protein, heart OS=Mus musculus OX=10090 GN=Fabp3 PE=1 SV=5	Fabp3	_VK[Acetyl (K)]SLVTLDGGK_	1	305.526	244.579	252.527	421.387	459.905	459.823	0.731741	0.789853	0.679444	1.09575	1.4769	1.3178
Molecular Function	GO:0033293	5	monocarboxylic acid binding	1.51	0.0426714	P07724	558	K	2.42608	0.00730121	Up	Albumin OS=Mus musculus OX=10090 GN=Alb PE=1 SV=3	Alb	_QTALAELVK[Acetyl (K)]HKPK_	1	574.284	561.618	386.766	756.971	1071.09	769.212	0.696338	0.713226	0.480415	1.32035	1.91699	1.3479
Molecular Function	GO:0033293	5	monocarboxylic acid binding	1.51	0.0426714	P07724	438	K	1.74184	0.00124466	Up	Albumin OS=Mus musculus OX=10090 GN=Alb PE=1 SV=3	Alb	_YTQK[Acetyl (K)]APQVSTPTLVEAAR_	1	67.2384	71.9144	66.7192	78.3918	79.9024	94.5606	0.732231	0.820236	0.744313	1.22805	1.28437	1.48819
Molecular Function	GO:0033293	5	monocarboxylic acid binding	1.51	0.0426714	P07724	236	K	1.68299	5.16242e-05	Up	Albumin OS=Mus musculus OX=10090 GN=Alb PE=1 SV=3	Alb	_AFK[Acetyl (K)]AWAVAR_	1	417.789	382.737	419.928	472.501	471.152	502.796	0.782591	0.750879	0.805799	1.2732	1.30269	1.36109
Molecular Function	GO:0033293	5	monocarboxylic acid binding	1.51	0.0426714	P07724	75	K	2.75898	0.000348179	Up	Albumin OS=Mus musculus OX=10090 GN=Alb PE=1 SV=3	Alb	_LVQEVTDFAK[Acetyl (K)]TC[Carbamidomethyl (C)]VADESAANC[Carbamidomethyl (C)]DK_	1	61.3834	66.4704	60.7418	127.113	134.573	104.911	0.552321	0.626414	0.55989	1.64531	1.78731	1.3642
Molecular Function	GO:0033293	5	monocarboxylic acid binding	1.51	0.0426714	P07724	28	K	2.42128	2.80319e-06	Up	Albumin OS=Mus musculus OX=10090 GN=Alb PE=1 SV=3	Alb	_EAHK[Acetyl (K)]SEIAHR_	1	477.337	453.779	439.856	809.114	754.554	774.896	0.642821	0.640033	0.606806	1.56744	1.49988	1.50809
Molecular Function	GO:0033293	5	monocarboxylic acid binding	1.51	0.0426714	O55042	34	K	1.76783	0.00774747	Up	Alpha-synuclein OS=Mus musculus OX=10090 GN=Snca PE=1 SV=2	Snca	_TK[Acetyl (K)]EGVLYVGSK_	1	44.4773	52.1767	55.469	102.684	127.261	126.942	0.5839	0.716782	0.791511	1.07992	1.39067	1.22805
Molecular Function	GO:0032550	5	purine ribonucleoside binding	1.26	0.0416078	Q9Z2Q6	296	K	1.66503	4.25292e-06	Up	Septin-5 OS=Mus musculus OX=10090 GN=Septin5 PE=1 SV=2	Septin5	_THMHDLK[Acetyl (K)]DVTC[Carbamidomethyl (C)]DVHYENYR_	1	451.344	450.204	438.783	909.886	831.074	933.51	0.729167	0.748535	0.723626	1.23786	1.19602	1.2314
Molecular Function	GO:0032550	5	purine ribonucleoside binding	1.26	0.0416078	Q9Z2Q6	181	K	3.10696	0.0128475	Up	Septin-5 OS=Mus musculus OX=10090 GN=Septin5 PE=1 SV=2	Septin5	_ALHEK[Acetyl (K)]VNIVPLIAK_	1	83.4418	31.9162	59.2821	234.342	181.192	233.406	0.657145	0.258686	0.476591	1.55415	1.27115	1.50089
Molecular Function	GO:0032550	5	purine ribonucleoside binding	1.26	0.0416078	Q9Z2Q6	176	K	2.25559	0.00883275	Up	Septin-5 OS=Mus musculus OX=10090 GN=Septin5 PE=1 SV=2	Septin5	_PVDVGFMK[Acetyl (K)]ALHEK_	1	45.2528	26.7151	27.8724	79.1251	86.3927	103.703	0.795301	0.4832	0.500039	1.17103	1.35252	1.48811
Molecular Function	GO:0032550	5	purine ribonucleoside binding	1.26	0.0416078	Q9Z2Q6	90	K	3.26823	0.00798883	Up	Septin-5 OS=Mus musculus OX=10090 GN=Septin5 PE=1 SV=2	Septin5	_INQTVEILK[Acetyl (K)]HTVDIEEK_	1	43.3102	21.2312	22.9972	142.638	100.221	98.3353	0.655221	0.330564	0.355154	1.81718	1.35063	1.21469
Molecular Function	GO:0032550	5	purine ribonucleoside binding	1.26	0.0416078	Q9Z1S5	194	K	2.32989	0.0112447	Up	Neuronal-specific septin-3 OS=Mus musculus OX=10090 GN=Septin3 PE=1 SV=2	Septin3	_PLDLEFMK[Acetyl (K)]HLSK_	1	6.52969	6.59728		15.9781	22.435	16.6166	0.523183	0.539965		1.04564	1.52846	1.14143
Molecular Function	GO:0032550	5	purine ribonucleoside binding	1.26	0.0416078	Q9Z1S5	101	K	1.77096	0.000836402	Up	Neuronal-specific septin-3 OS=Mus musculus OX=10090 GN=Septin3 PE=1 SV=2	Septin3	_IPK[Acetyl (K)]TVEIK_	1	132.341	159.323	147.536	313.517	298.299	317.557	0.63369	0.779291	0.70128	1.22614	1.21451	1.30361
Molecular Function	GO:0032550	5	purine ribonucleoside binding	1.26	0.0416078	Q9WUM5	81	K	2.51607	0.00088967	Up	Succinate--CoA ligase [ADP/GDP-forming] subunit alpha, mitochondrial OS=Mus musculus OX=10090 GN=Suclg1 PE=1 SV=4	Suclg1	_QGTFHSQQALEYGTK[Acetyl (K)]LVGGTTPGK_	1	156.489	110.307	122.268	354.47	361.591	339.8	0.667713	0.481568	0.530445	1.49383	1.42837	1.3041
Molecular Function	GO:0033293	5	monocarboxylic acid binding	1.51	0.0426714	P51880	91	K	1.63765	0.00108577	Up	Fatty acid-binding protein, brain OS=Mus musculus OX=10090 GN=Fabp7 PE=1 SV=2	Fabp7	_LDGDK[Acetyl (K)]LIHVQK_	1	254.637	238.379	269.013	201.658	236.888	236.405	0.816894	0.776634	0.857162	1.20894	1.43239	1.37204
Molecular Function	GO:0003785	5	actin monomer binding	2.05	0.0438999	Q9JJV2	116	K	2.12615	0.0424293	Up	Profilin-2 OS=Mus musculus OX=10090 GN=Pfn2 PE=1 SV=3	Pfn2	_VLVFVMGK[Acetyl (K)]EGVHGGGLNK_	1	117.454	115.256	164.253	181.407	316.717	323.356	0.556251	0.558947	0.825786	0.864923	1.6192	1.6427
Molecular Function	GO:0033293	5	monocarboxylic acid binding	1.51	0.0426714	P53810	5	K	2.6706	0.000878708	Up	Phosphatidylinositol transfer protein alpha isoform OS=Mus musculus OX=10090 GN=Pitpna PE=1 SV=2	Pitpna	_VLLK[Acetyl (K)]EYR_	1	78.7637	99.5565	107.23	244.137	284.03	278.196	0.43164	0.582472	0.60143	1.33932	1.49903	1.47611
Molecular Function	GO:0033293	5	monocarboxylic acid binding	1.51	0.0426714	P53810	68	K	2.39468	1.7475e-05	Up	Phosphatidylinositol transfer protein alpha isoform OS=Mus musculus OX=10090 GN=Pitpna PE=1 SV=2	Pitpna	_IYHLQSK[Acetyl (K)]VPTFVR_	1	797.388	697.673	824.816	1907.68	1971.11	1969.28	0.584172	0.545673	0.618446	1.39905	1.39069	1.39686
Molecular Function	GO:0003785	5	actin monomer binding	2.05	0.0438999	P16054	9	K	1.92568	0.0428324	Up	Protein kinase C epsilon type OS=Mus musculus OX=10090 GN=Prkce PE=1 SV=1	Prkce	_VVFNGLLK[Acetyl (K)]IK_	1	9.88919	22.4217	13.5736	39.9935	39.9078	32.8825	0.427118	0.95293	0.592144	1.33284	1.35074	1.11423
Molecular Function	GO:0003785	5	actin monomer binding	2.05	0.0438999	O89053	339	K	2.47272	5.79357e-05	Up	Coronin-1A OS=Mus musculus OX=10090 GN=Coro1a PE=1 SV=5	Coro1a	_FYK[Acetyl (K)]LHER_	1	594.529	672.62	594.313	1745.62	1851.17	1718.07	0.534299	0.614218	0.528651	1.34805	1.4231	1.37602
Molecular Function	GO:0033293	5	monocarboxylic acid binding	1.51	0.0426714	Q9WUB3	295	K	2.38782	0.0391293	Up	Glycogen phosphorylase, muscle form OS=Mus musculus OX=10090 GN=Pygm PE=1 SV=3	Pygm	_LK[Acetyl (K)]QEYFVVAATLQDIIR_	1	36.3657	21.1829	54.8516	103.381	67.9069	82.2747	0.558508	0.336914	0.902486	1.75329	1.15162	1.38816
Molecular Function	GO:0033293	5	monocarboxylic acid binding	1.51	0.0426714	Q9ET01	42	K	2.09376	7.67404e-05	Up	Glycogen phosphorylase, liver form OS=Mus musculus OX=10090 GN=Pygl PE=1 SV=4	Pygl	_HLHFTLVK[Acetyl (K)]DR_	1	303.386	318.509	291.759	613.722	619.837	607.313	0.648916	0.657869	0.648959	1.4119	1.43504	1.24793
Molecular Function	GO:0033293	5	monocarboxylic acid binding	1.51	0.0426714	Q9CR21	92	K	1.51335	0.0160023	Up	Acyl carrier protein, mitochondrial OS=Mus musculus OX=10090 GN=Ndufab1 PE=1 SV=1	Ndufab1	_LYDK[Acetyl (K)]IDPEK_	1	336.33	275.685	306.27	541.033	489.396	546.017	0.919547	0.698816	0.749347	1.32975	1.06694	1.18648
Molecular Function	GO:0033293	5	monocarboxylic acid binding	1.51	0.0426714	Q99PT1	52	K	2.70631	1.43012e-05	Up	Rho GDP-dissociation inhibitor 1 OS=Mus musculus OX=10090 GN=Arhgdia PE=1 SV=3	Arhgdia	_YK[Acetyl (K)]EALLGR_	1	229.551	232.744	259.043	669.203	609.038	621.23	0.51752	0.535264	0.576739	1.48977	1.51475	1.40549
Molecular Function	GO:0033293	5	monocarboxylic acid binding	1.51	0.0426714	Q91ZA3	637	K	1.65118	0.0112813	Up	Propionyl-CoA carboxylase alpha chain, mitochondrial OS=Mus musculus OX=10090 GN=Pcca PE=1 SV=2	Pcca	_VHILTK[Acetyl (K)]LAAELNK_	1	107.178	117.769	90.1316	185.375	188.69	161.529	0.771291	0.836399	0.653664	1.36013	1.33243	1.04134
Molecular Function	GO:0033293	5	monocarboxylic acid binding	1.51	0.0426714	Q8CI94	609	K	2.33866	0.0131228	Up	Glycogen phosphorylase, brain form OS=Mus musculus OX=10090 GN=Pygb PE=1 SV=3	Pygb	_TVMIGGK[Acetyl (K)]AAPGYHMAK_	1	25.8431	16.9612	26.7805	64.8802	54.6575	43.6419	0.677294	0.433282	0.690924	1.72964	1.38457	1.09888
Molecular Function	GO:0033293	5	monocarboxylic acid binding	1.51	0.0426714	Q8CI94	569	K	2.69697	1.37515e-07	Up	Glycogen phosphorylase, brain form OS=Mus musculus OX=10090 GN=Pygb PE=1 SV=3	Pygb	_INPASMFDVHVK[Acetyl (K)]R_	1	246.594	251.816	248.175	665.846	680.467	677.476	0.54299	0.540475	0.537957	1.49141	1.44828	1.43324
Molecular Function	GO:0033293	5	monocarboxylic acid binding	1.51	0.0426714	Q8CI94	438	K	1.84869	7.0389e-05	Up	Glycogen phosphorylase, brain form OS=Mus musculus OX=10090 GN=Pygb PE=1 SV=3	Pygb	_MSVIEEGDC[Carbamidomethyl (C)]K[Acetyl (K)]R_	1	377.928	377.396	371.609	719.605	675.113	697.854	0.716092	0.697011	0.693145	1.38697	1.23643	1.2704
Molecular Function	GO:0033293	5	monocarboxylic acid binding	1.51	0.0426714	Q05816	61	K	1.72076	0.0240909	Up	Fatty acid-binding protein 5 OS=Mus musculus OX=10090 GN=Fabp5 PE=1 SV=3	Fabp5	_TESTVK[Acetyl (K)]TTVFSC[Carbamidomethyl (C)]NLGEK_	1	31.1572	39.2107	35.1164	65.8881	59.2583	41.8306	0.651774	0.851426	0.726798	1.48195	1.37989	0.975447
Molecular Function	GO:0033293	5	monocarboxylic acid binding	1.51	0.0426714	Q01768	39	K	1.78848	0.00426553	Up	Nucleoside diphosphate kinase B OS=Mus musculus OX=10090 GN=Nme2 PE=1 SV=1	Nme2	_LVAMK[Acetyl (K)]FLR_	1	139.041	116.424	154.938	251.608	235.007	248.708	0.721773	0.594988	0.837742	1.32121	1.23597	1.29611
Molecular Function	GO:0033293	5	monocarboxylic acid binding	1.51	0.0426714	Q01768	31	K	2.3423	1.65689e-05	Up	Nucleoside diphosphate kinase B OS=Mus musculus OX=10090 GN=Nme2 PE=1 SV=1	Nme2	_FEQK[Acetyl (K)]GFR_	1	462.854	521.635	466.48	1168.8	1106.66	1117.2	0.568344	0.630582	0.596616	1.45177	1.37673	1.37719
Molecular Function	GO:0033293	5	monocarboxylic acid binding	1.51	0.0426714	Q01768	26	K	1.6376	6.60938e-07	Up	Nucleoside diphosphate kinase B OS=Mus musculus OX=10090 GN=Nme2 PE=1 SV=1	Nme2	_GLVGEIIK[Acetyl (K)]R_	1	1740.54	1804.32	1713.61	2844.72	2846.47	2909.27	0.746951	0.762308	0.765973	1.23492	1.23761	1.25339
Molecular Function	GO:0033293	5	monocarboxylic acid binding	1.51	0.0426714	P63017	328	K	2.87959	0.000110266	Up	Heat shock cognate 71 kDa protein OS=Mus musculus OX=10090 GN=Hspa8 PE=1 SV=1	Hspa8	_LDK[Acetyl (K)]SQIHDIVLVGGSTR_	1	254.122	209.113	195.975	645.794	623.678	575.177	0.587283	0.48643	0.482136	1.54103	1.52646	1.41272
Molecular Function	GO:0033293	5	monocarboxylic acid binding	1.51	0.0426714	P63017	71	K	3.4812	5.55338e-05	Up	Heat shock cognate 71 kDa protein OS=Mus musculus OX=10090 GN=Hspa8 PE=1 SV=1	Hspa8	_NQVAMNPTNTVFDAK[Acetyl (K)]R_	1	103.844	108.426	94.8126	309.181	357.41	371.689	0.446641	0.469401	0.434116	1.3731	1.62803	1.69904
Molecular Function	GO:0033293	5	monocarboxylic acid binding	1.51	0.0426714	P53810	117	K	1.54986	0.00765896	Up	Phosphatidylinositol transfer protein alpha isoform OS=Mus musculus OX=10090 GN=Pitpna PE=1 SV=2	Pitpna	_EDFLIKIETWHK[Acetyl (K)]PDLGTQENVHK_	1	257.459	231.222	198.015	398.396	374.25	347.517	0.852645	0.817518	0.671169	1.32078	1.19363	1.11432
Molecular Function	GO:0033293	5	monocarboxylic acid binding	1.51	0.0426714	P53810	61	K	3.27267	0.00281866	Up	Phosphatidylinositol transfer protein alpha isoform OS=Mus musculus OX=10090 GN=Pitpna PE=1 SV=2	Pitpna	_GQYTHK[Acetyl (K)]IYHLQSK_	1	27.6871	18.8312	26.6467	107.072	70.7963	72.5999	0.511927	0.371721	0.504253	1.98181	1.26064	1.29969
Molecular Function	GO:0005102	3	signaling receptor binding	1.12	0.0357563	Q9JLV5	700	K	1.52073	0.00787225	Up	Cullin-3 OS=Mus musculus OX=10090 GN=Cul3 PE=1 SV=1	Cul3	_K[Acetyl (K)]HEIEAAIVR_	1	110.541	135.122	141.814	199.896	203.451	219.51	0.66549	0.821847	0.880822	1.15605	1.21864	1.22664
Molecular Function	GO:0022803	3	passive transmembrane transporter activity	1.32	0.0300189	P62812	417	K	1.6985	0.00167246	Up	Gamma-aminobutyric acid receptor subunit alpha-1 OS=Mus musculus OX=10090 GN=Gabra1 PE=1 SV=1	Gabra1	_TFNSVSK[Acetyl (K)]IDR_	1	191.885	169.244	196.583	373.905	396.654	422.567	0.72128	0.667154	0.773577	1.09869	1.24481	1.32868
Molecular Function	GO:0005102	3	signaling receptor binding	1.12	0.0357563	Q9JLV5	72	K	2.92906	0.000644589	Up	Cullin-3 OS=Mus musculus OX=10090 GN=Cul3 PE=1 SV=1	Cul3	_HGEK[Acetyl (K)]LYTGLR_	1	89.0483	69.755	78.3384	218.553	278.661	233.547	0.559599	0.442867	0.507899	1.31936	1.7423	1.36229
Molecular Function	GO:0015267	4	channel activity	1.32	0.0300189	P0DP26	95	K	2.04418	0.000336103	Up	Calmodulin-1 OS=Mus musculus OX=10090 GN=Calm1 PE=1 SV=1	Calm1	_VFDK[Acetyl (K)]DGNGYISAAELR_	1	1541.49	1294.68	1264.6	2924.3	2930.74	3066.62	0.731773	0.61773	0.60073	1.29583	1.35167	1.33913
Molecular Function	GO:0015267	4	channel activity	1.32	0.0300189	O88703	303	K	1.50901	0.0255974	Up	Potassium/sodium hyperpolarization-activated cyclic nucleotide-gated channel 2 OS=Mus musculus OX=10090 GN=Hcn2 PE=1 SV=1	Hcn2	_FTK[Acetyl (K)]ILSLLR_	1	178.142	220.106	180.646	325.192	367.502	379.578	0.746218	0.927029	0.680696	1.01188	1.2439	1.29634
Molecular Function	GO:0015267	4	channel activity	1.32	0.0300189	O35874	31	K	2.52969	0.000966604	Up	Neutral amino acid transporter A OS=Mus musculus OX=10090 GN=Slc1a4 PE=1 SV=1	Slc1a4	_TPETAMGK[Acetyl (K)]SQR_	1	86.395	80.3657	65.4325	179.054	171.961	195.104	0.654682	0.606239	0.471229	1.34114	1.51848	1.52218
Molecular Function	GO:0015267	4	channel activity	1.32	0.0300189	O08532	232	K	2.22918	0.0187086	Up	Voltage-dependent calcium channel subunit alpha-2/delta-1 OS=Mus musculus OX=10090 GN=Cacna2d1 PE=1 SV=1	Cacna2d1	_TPNK[Acetyl (K)]IDLYDVR_	1	27.4419	51.4773	31.5731	79.9637	94.4714	69.3007	0.45499	0.873224	0.536471	1.34798	1.6327	1.17603
Molecular Function	GO:0015267	4	channel activity	1.32	0.0300189	E9Q401	603	K	2.14451	0.00441538	Up	Ryanodine receptor 2 OS=Mus musculus OX=10090 GN=Ryr2 PE=1 SV=1	Ryr2	_SIISLLDK[Acetyl (K)]HGR_	1	68.2207	88.0175	101.053	216.153	220.138	203.258	0.477405	0.663706	0.721498	1.3833	1.39745	1.21364
Molecular Function	GO:0022803	3	passive transmembrane transporter activity	1.32	0.0300189	Q9Z2W8	787	K	2.12515	0.0120719	Up	Glutamate receptor 4 OS=Mus musculus OX=10090 GN=Gria4 PE=1 SV=2	Gria4	_NK[Acetyl (K)]WWYDK_	1	30.0212	40.6504	34.2093	70.3739	75.7288	72.0482	0.493883	0.876675	0.589394	1.2351	1.47342	1.45667
Molecular Function	GO:0022803	3	passive transmembrane transporter activity	1.32	0.0300189	Q9Z1L5	626	K	1.85351	0.00382873	Up	Voltage-dependent calcium channel subunit alpha-2/delta-3 OS=Mus musculus OX=10090 GN=Cacna2d3 PE=1 SV=1	Cacna2d3	_GHGK[Acetyl (K)]YFFR_	1	97.1716	141.215	130.495	273.181	249.921	311.737	0.56665	0.744289	0.727301	1.32459	1.12476	1.32855
Molecular Function	GO:0015267	4	channel activity	1.32	0.0300189	P14824	3	K	1.52345	0.00558579	Up	Annexin A6 OS=Mus musculus OX=10090 GN=Anxa6 PE=1 SV=3	Anxa6	_[Acetyl (Protein N-term)]AK[Acetyl (K)]IAQGAMYR_	1	395.184	427.138	474.76	536.917	572.295	558.158	0.716213	0.795983	0.912676	1.18474	1.31794	1.19149
Molecular Function	GO:0022803	3	passive transmembrane transporter activity	1.32	0.0300189	Q9Z1L5	329	K	3.25426	0.00359864	Up	Voltage-dependent calcium channel subunit alpha-2/delta-3 OS=Mus musculus OX=10090 GN=Cacna2d3 PE=1 SV=1	Cacna2d3	_EHLDK[Acetyl (K)]LFAK_	1	41.0571	28.5218	51.7767	164.152	159.093	163.195	0.474167	0.297719	0.571506	1.57632	1.418	1.37742
Molecular Function	GO:0022803	3	passive transmembrane transporter activity	1.32	0.0300189	Q9QYB1	199	K	2.49021	0.0277642	Up	Chloride intracellular channel protein 4 OS=Mus musculus OX=10090 GN=Clic4 PE=1 SV=3	Clic4	_LHIVK[Acetyl (K)]VVAK_	1	25.6741	36.9145	58.1044	92.3174	127.594	86.8849	0.353167	0.538037	0.82841	1.26305	1.83688	1.18227
Molecular Function	GO:0022803	3	passive transmembrane transporter activity	1.32	0.0300189	Q9JM63	216	K	1.92067	3.45039e-05	Up	ATP-sensitive inward rectifier potassium channel 10 OS=Mus musculus OX=10090 GN=Kcnj10 PE=1 SV=1	Kcnj10	_SLLIGC[Carbamidomethyl (C)]QVTGK[Acetyl (K)]LLQTHQTK_	1	215.441	227.426	220.156	390.946	385.2	410.364	0.665911	0.722142	0.689947	1.30228	1.29962	1.38925
Molecular Function	GO:0022803	3	passive transmembrane transporter activity	1.32	0.0300189	Q9JM63	6	K	3.93667	5.14609e-06	Up	ATP-sensitive inward rectifier potassium channel 10 OS=Mus musculus OX=10090 GN=Kcnj10 PE=1 SV=1	Kcnj10	_[Acetyl (Protein N-term)]TSVAK[Acetyl (K)]VYYSQTTQTESR_	1	431.474	433.234	471.501	1567.95	1627.44	1704.02	0.395572	0.408026	0.438279	1.54918	1.62861	1.71107
Molecular Function	GO:0022803	3	passive transmembrane transporter activity	1.32	0.0300189	Q9D5V5	518	K	4.06088	0.000849598	Up	Cullin-5 OS=Mus musculus OX=10090 GN=Cul5 PE=1 SV=3	Cul5	_NNK[Acetyl (K)]LALPADSVNIK_	1	69.1916	40.8452	54.8675	213.387	199.441	251.828	0.491765	0.29792	0.396932	1.5108	1.49703	1.81089
Molecular Function	GO:0022803	3	passive transmembrane transporter activity	1.32	0.0300189	Q9CZR3	38	K	3.48252	3.12676e-05	Up	Mitochondrial import receptor subunit TOM40B OS=Mus musculus OX=10090 GN=Tomm40l PE=1 SV=1	Tomm40l	_LC[Carbamidomethyl (C)]K[Acetyl (K)]DVFPAQMEGVK_	1	200.15	209.151	165.858	858.472	787.185	873.966	0.405901	0.439897	0.417983	1.31142	1.52896	1.56076
Molecular Function	GO:0022803	3	passive transmembrane transporter activity	1.32	0.0300189	Q922S4	900	K	4.38371	0.00271573	Up	cGMP-dependent 3',5'-cyclic phosphodiesterase OS=Mus musculus OX=10090 GN=Pde2a PE=1 SV=4	Pde2a	_VSHK[Acetyl (K)]FTIR_	1	49.1378	32.8149	66.8332	316.261	295.211	344.76	0.323785	0.210941	0.465163	1.46699	1.37151	1.54472
Molecular Function	GO:0022803	3	passive transmembrane transporter activity	1.32	0.0300189	Q922S4	896	K	3.38112	3.22435e-05	Up	cGMP-dependent 3',5'-cyclic phosphodiesterase OS=Mus musculus OX=10090 GN=Pde2a PE=1 SV=4	Pde2a	_EHWTK[Acetyl (K)]VSHK_	1	60.9284	64.5403	62.8822	337.361	292.385	293.879	0.398966	0.412282	0.434925	1.55507	1.34988	1.30851
Molecular Function	GO:0022803	3	passive transmembrane transporter activity	1.32	0.0300189	Q9Z0V2	103	K	2.23609	0.00317113	Up	Potassium voltage-gated channel subfamily D member 2 OS=Mus musculus OX=10090 GN=Kcnd2 PE=1 SV=1	Kcnd2	_TGK[Acetyl (K)]LHYPR_	1	100.692	76.2051	74.609	174.793	222.953	174.411	0.729132	0.554448	0.565027	1.21721	1.63526	1.28118
Molecular Function	GO:0015267	4	channel activity	1.32	0.0300189	P14824	81	K	1.87452	2.11063e-05	Up	Annexin A6 OS=Mus musculus OX=10090 GN=Anxa6 PE=1 SV=3	Anxa6	_YELTGK[Acetyl (K)]FER_	1	83.777	84.735	86.2211	132.276	131.281	139.185	0.684594	0.711973	0.747345	1.31602	1.36314	1.33965
Molecular Function	GO:0015267	4	channel activity	1.32	0.0300189	P15209	113	K	2.28039	0.00221605	Up	BDNF/NT-3 growth factors receptor OS=Mus musculus OX=10090 GN=Ntrk2 PE=1 SV=1	Ntrk2	_AFLK[Acetyl (K)]NSNLR_	1	255.348	210.767	237.415	526.265	532.599	521.268	0.567011	0.563662	0.728212	1.64423	1.35027	1.24447
Molecular Function	GO:0015267	4	channel activity	1.32	0.0300189	P15209	126	K	2.67212	0.0108223	Up	BDNF/NT-3 growth factors receptor OS=Mus musculus OX=10090 GN=Ntrk2 PE=1 SV=1	Ntrk2	_NK[Acetyl (K)]LTSLSR_	1	65.276	91.5998	87.2724	228.656	221.151	201.945	0.369476	0.624428	0.682337	1.82102	1.42916	1.22893
Molecular Function	GO:0015267	4	channel activity	1.32	0.0300189	Q62108	157	K	1.7699	0.0186388	Up	Disks large homolog 4 OS=Mus musculus OX=10090 GN=Dlg4 PE=1 SV=1	Dlg4	_RKPPAEK[Acetyl (K)]IIEIK_	0.999921	31.5588	43.5919	53.3641	91.2515	89.4903	91.4109	0.51769	0.713622	0.882994	1.25898	1.24212	1.24101
Molecular Function	GO:0015267	4	channel activity	1.32	0.0300189	Q60931	256	K	2.36004	0.00797066	Up	Voltage-dependent anion-selective channel protein 3 OS=Mus musculus OX=10090 GN=Vdac3 PE=1 SV=1	Vdac3	_PGVK[Acetyl (K)]LTLSALIDGK_	1	45.1374	64.9378	68.3441	153.205	155.537	111.445	0.439347	0.687984	0.662125	1.48766	1.59695	1.13858
Molecular Function	GO:0015267	4	channel activity	1.32	0.0300189	Q60931	197	K	3.06605	0.000591171	Up	Voltage-dependent anion-selective channel protein 3 OS=Mus musculus OX=10090 GN=Vdac3 PE=1 SV=1	Vdac3	_AADFQLHTHVNDGTEFGGSIYQK[Acetyl (K)]VNER_	1	186.398	218.626	187.942	695.646	614.964	506.845	0.450569	0.575217	0.452179	1.67752	1.56803	1.28596
Molecular Function	GO:0015267	4	channel activity	1.32	0.0300189	Q60931	61	K	2.39811	0.0161003	Up	Voltage-dependent anion-selective channel protein 3 OS=Mus musculus OX=10090 GN=Vdac3 PE=1 SV=1	Vdac3	_ASGNLETK[Acetyl (K)]YK[Acetyl (K)]VC[Carbamidomethyl (C)]NYGLTFTQK_	1	66.4769	65.5946	138.596	222.962	212.863	204.349	0.425246	0.456717	0.882448	1.42285	1.43633	1.37206
Molecular Function	GO:0015267	4	channel activity	1.32	0.0300189	Q60930	75	K	1.57896	0.0464878	Up	Voltage-dependent anion-selective channel protein 2 OS=Mus musculus OX=10090 GN=Vdac2 PE=1 SV=2	Vdac2	_YK[Acetyl (K)]WC[Carbamidomethyl (C)]EYGLTFTEK_	1	465.737	644.357	524.171	1099.22	948.494	735.355	0.636443	0.914	0.760037	1.39778	1.30437	0.946001
Molecular Function	GO:0015267	4	channel activity	1.32	0.0300189	Q60790	146	K	2.12186	0.0241622	Up	Ras GTPase-activating protein 3 OS=Mus musculus OX=10090 GN=Rasa3 PE=1 SV=2	Rasa3	_LSEVITDTGVVC[Carbamidomethyl (C)]HK[Acetyl (K)]LAAR_	1	11.074	5.57826	5.49574	17.9395	13.8618	16.5102	0.937401	0.481395	0.486589	1.45611	1.21544	1.3714
Molecular Function	GO:0015267	4	channel activity	1.32	0.0300189	Q56A07	86	K	3.44557	0.00580924	Up	Sodium channel subunit beta-2 OS=Mus musculus OX=10090 GN=Scn2b PE=1 SV=1	Scn2b	_MK[Acetyl (K)]IINLK_	1	102.045	132.696	174.67	436.538	472.588	479.699	0.359869	0.390886	0.640778	1.34222	1.35574	2.09666
Molecular Function	GO:0015267	4	channel activity	1.32	0.0300189	Q3UMR5	331	K	1.53523	8.86784e-05	Up	Calcium uniporter protein, mitochondrial OS=Mus musculus OX=10090 GN=Mcu PE=1 SV=2	Mcu	_DAIAQAEMDLK[Acetyl (K)]R_	1	367.891	309.271	318.837	633.379	623.732	572.558	0.801201	0.752119	0.767482	1.21366	1.20662	1.1427
Molecular Function	GO:0015267	4	channel activity	1.32	0.0300189	P97952	69	K	4.16104	0.000117476	Up	Sodium channel subunit beta-1 OS=Mus musculus OX=10090 GN=Scn1b PE=1 SV=1	Scn1b	_GTEEFVK[Acetyl (K)]ILR_	1	46.6095	46.5979	67.4571	257.375	228.943	261.636	0.319752	0.370238	0.431964	1.53941	1.4549	1.67417
Molecular Function	GO:0015267	4	channel activity	1.32	0.0300189	P63137	136	K	1.70068	0.00886353	Up	Gamma-aminobutyric acid receptor subunit beta-2 OS=Mus musculus OX=10090 GN=Gabrb2 PE=1 SV=2	Gabrb2	_SFVHGVTVK[Acetyl (K)]NR_	1	87.9233	122.061	108.505	236.222	253.288	227.398	0.623908	0.812039	0.718232	1.04863	1.3879	1.22705
Molecular Function	GO:0015267	4	channel activity	1.32	0.0300189	P62812	417	K	1.6985	0.00167246	Up	Gamma-aminobutyric acid receptor subunit alpha-1 OS=Mus musculus OX=10090 GN=Gabra1 PE=1 SV=1	Gabra1	_TFNSVSK[Acetyl (K)]IDR_	1	191.885	169.244	196.583	373.905	396.654	422.567	0.72128	0.667154	0.773577	1.09869	1.24481	1.32868
Molecular Function	GO:0015267	4	channel activity	1.32	0.0300189	P62482	134	K	3.57638	0.00677106	Up	Voltage-gated potassium channel subunit beta-2 OS=Mus musculus OX=10090 GN=Kcnab2 PE=1 SV=1	Kcnab2	_K[Acetyl (K)]HIIEGLK_	1	23.4418	35.2191	55.6968	137.548	158.696	142.619	0.25592	0.423887	0.607574	1.46529	1.73181	1.40706
Molecular Function	GO:0015267	4	channel activity	1.32	0.0300189	P60879	96	K	1.58073	0.000226183	Up	Synaptosomal-associated protein 25 OS=Mus musculus OX=10090 GN=Snap25 PE=1 SV=1	Snap25	_LK[Acetyl (K)]SSDAYK_	1	355.432	373.594	367.556	611.65	641.104	638.492	0.734962	0.791751	0.776962	1.1461	1.24018	1.25521
Molecular Function	GO:0015267	4	channel activity	1.32	0.0300189	P35802	189	K	3.19444	3.78122e-06	Up	Neuronal membrane glycoprotein M6-a OS=Mus musculus OX=10090 GN=Gpm6a PE=1 SV=1	Gpm6a	_QFGIVTIGEEK[Acetyl (K)]K_	1	145.356	125.926	142.576	525.865	558.801	548.939	0.464936	0.4286	0.461638	1.38754	1.48234	1.45914
Molecular Function	GO:0015267	4	channel activity	1.32	0.0300189	P35438	37	K	3.05142	7.60773e-05	Up	Glutamate receptor ionotropic, NMDA 1 OS=Mus musculus OX=10090 GN=Grin1 PE=1 SV=1	Grin1	_K[Acetyl (K)]HEQMFR_	1	29.4615	32.5439	33.8416	122.95	127.181	122.881	0.410166	0.479981	0.507392	1.37303	1.47765	1.41381
Molecular Function	GO:0015267	4	channel activity	1.32	0.0300189	P23819	228	K	1.60393	0.00539407	Up	Glutamate receptor 2 OS=Mus musculus OX=10090 GN=Gria2 PE=1 SV=3	Gria2	_DKVNDIVDQVITIGK[Acetyl (K)]HVK_	1	27.9417	27.9171	27.2292	59.8126	55.3288	44.8486	0.764782	0.746769	0.744746	1.33884	1.26523	1.01486
Molecular Function	GO:0015267	4	channel activity	1.32	0.0300189	P23242	144	K	1.98823	0.0179273	Up	Gap junction alpha-1 protein OS=Mus musculus OX=10090 GN=Gja1 PE=1 SV=2	Gja1	_YGIEEHGK[Acetyl (K)]VK_	1	62.3768	95.7792	66.5188	141.761	187.794	170.965	0.530282	0.857622	0.591432	1.05823	1.5137	1.36345
Molecular Function	GO:0022803	3	passive transmembrane transporter activity	1.32	0.0300189	Q921C1	237	K	1.9094	0.0136637	Up	Gap junction gamma-3 protein OS=Mus musculus OX=10090 GN=Gjc3 PE=1 SV=2	Gjc3	_HK[Acetyl (K)]LSFLK_	1	44.6122	28.4266	44.1239	84.5273	72.773	86.285	0.824693	0.501634	0.711403	1.3042	1.16601	1.42063
Molecular Function	GO:0022803	3	passive transmembrane transporter activity	1.32	0.0300189	Q8BNY6	50	K	3.37049	0.000606531	Up	Neuronal calcium sensor 1 OS=Mus musculus OX=10090 GN=Ncs1 PE=1 SV=3	Ncs1	_DC[Carbamidomethyl (C)]PSGQLDAAGFQK[Acetyl (K)]IYK_	1	75.6863	93.1956	112.478	325.357	343.278	361.346	0.353716	0.447525	0.542715	1.45343	1.51846	1.55791
Molecular Function	GO:0022803	3	passive transmembrane transporter activity	1.32	0.0300189	Q8BLE7	376	K	2.12059	0.00531295	Up	Vesicular glutamate transporter 2 OS=Mus musculus OX=10090 GN=Slc17a6 PE=1 SV=1	Slc17a6	_SK[Acetyl (K)]QILSTTTVR_	1	56.4365	56.8211	73.9442	160.529	106.213	131.223	0.555385	0.60196	0.762137	1.6002	1.13993	1.33031
Molecular Function	GO:0022803	3	passive transmembrane transporter activity	1.32	0.0300189	Q8BLE7	22	K	1.68453	0.000229641	Up	Vesicular glutamate transporter 2 OS=Mus musculus OX=10090 GN=Slc17a6 PE=1 SV=1	Slc17a6	_NFAGK[Acetyl (K)]SLGQIYR_	1	218.476	195.693	230.632	370.62	350.21	361.552	0.728415	0.702387	0.805361	1.25168	1.27341	1.2418
Molecular Function	GO:0022803	3	passive transmembrane transporter activity	1.32	0.0300189	P14824	3	K	1.52345	0.00558579	Up	Annexin A6 OS=Mus musculus OX=10090 GN=Anxa6 PE=1 SV=3	Anxa6	_[Acetyl (Protein N-term)]AK[Acetyl (K)]IAQGAMYR_	1	395.184	427.138	474.76	536.917	572.295	558.158	0.716213	0.795983	0.912676	1.18474	1.31794	1.19149
Molecular Function	GO:0022803	3	passive transmembrane transporter activity	1.32	0.0300189	P0DP26	95	K	2.04418	0.000336103	Up	Calmodulin-1 OS=Mus musculus OX=10090 GN=Calm1 PE=1 SV=1	Calm1	_VFDK[Acetyl (K)]DGNGYISAAELR_	1	1541.49	1294.68	1264.6	2924.3	2930.74	3066.62	0.731773	0.61773	0.60073	1.29583	1.35167	1.33913
Molecular Function	GO:0022803	3	passive transmembrane transporter activity	1.32	0.0300189	O88703	303	K	1.50901	0.0255974	Up	Potassium/sodium hyperpolarization-activated cyclic nucleotide-gated channel 2 OS=Mus musculus OX=10090 GN=Hcn2 PE=1 SV=1	Hcn2	_FTK[Acetyl (K)]ILSLLR_	1	178.142	220.106	180.646	325.192	367.502	379.578	0.746218	0.927029	0.680696	1.01188	1.2439	1.29634
Molecular Function	GO:0022803	3	passive transmembrane transporter activity	1.32	0.0300189	O35874	31	K	2.52969	0.000966604	Up	Neutral amino acid transporter A OS=Mus musculus OX=10090 GN=Slc1a4 PE=1 SV=1	Slc1a4	_TPETAMGK[Acetyl (K)]SQR_	1	86.395	80.3657	65.4325	179.054	171.961	195.104	0.654682	0.606239	0.471229	1.34114	1.51848	1.52218
Molecular Function	GO:0022803	3	passive transmembrane transporter activity	1.32	0.0300189	O08532	232	K	2.22918	0.0187086	Up	Voltage-dependent calcium channel subunit alpha-2/delta-1 OS=Mus musculus OX=10090 GN=Cacna2d1 PE=1 SV=1	Cacna2d1	_TPNK[Acetyl (K)]IDLYDVR_	1	27.4419	51.4773	31.5731	79.9637	94.4714	69.3007	0.45499	0.873224	0.536471	1.34798	1.6327	1.17603
Molecular Function	GO:0022803	3	passive transmembrane transporter activity	1.32	0.0300189	E9Q401	603	K	2.14451	0.00441538	Up	Ryanodine receptor 2 OS=Mus musculus OX=10090 GN=Ryr2 PE=1 SV=1	Ryr2	_SIISLLDK[Acetyl (K)]HGR_	1	68.2207	88.0175	101.053	216.153	220.138	203.258	0.477405	0.663706	0.721498	1.3833	1.39745	1.21364
Molecular Function	GO:0002020	4	protease binding	1.38	0.0290754	Q9Z218	710	K	1.96345	7.41548e-05	Up	Dipeptidyl aminopeptidase-like protein 6 OS=Mus musculus OX=10090 GN=Dpp6 PE=1 SV=1	Dpp6	_AYEMTK[Acetyl (K)]LAHR_	1	464.593	462.794	419.843	892.645	937.95	957.088	0.685443	0.692724	0.629555	1.24811	1.32887	1.36507
Molecular Function	GO:0002020	4	protease binding	1.38	0.0290754	Q9Z218	360	K	2.32379	0.000232019	Up	Dipeptidyl aminopeptidase-like protein 6 OS=Mus musculus OX=10090 GN=Dpp6 PE=1 SV=1	Dpp6	_K[Acetyl (K)]HEDESEAWLHR_	1	231.925	286.698	245.271	628.339	613.486	630.513	0.536696	0.6731	0.576867	1.37801	1.3633	1.41053
Molecular Function	GO:0002020	4	protease binding	1.38	0.0290754	Q9WV60	303	K	2.09517	6.76738e-06	Up	Glycogen synthase kinase-3 beta OS=Mus musculus OX=10090 GN=Gsk3b PE=1 SV=2	Gsk3b	_AHPWTK[Acetyl (K)]VFR_	1	251.413	248.528	252.848	528.232	533.94	531.367	0.630297	0.65574	0.65	1.31255	1.4075	1.33628
Molecular Function	GO:0002020	4	protease binding	1.38	0.0290754	Q9QXZ0	6490	K	1.74001	0.0053003	Up	Microtubule-actin cross-linking factor 1, isoforms 1/2/3/4 OS=Mus musculus OX=10090 GN=Macf1 PE=1 SV=2	Macf1	_WEK[Acetyl (K)]VVQR_	1	94.0805	127.16	91.0491	185.284	173.852	194.508	0.647411	0.878754	0.656429	1.29103	1.20763	1.29906
Molecular Function	GO:0002020	4	protease binding	1.38	0.0290754	Q9QXZ0	6226	K	1.9366	0.0486985	Up	Microtubule-actin cross-linking factor 1, isoforms 1/2/3/4 OS=Mus musculus OX=10090 GN=Macf1 PE=1 SV=2	Macf1	_HHVLK[Acetyl (K)]NDVLAHQATVATVNK_	1	14.4209	28.7566	27.5492	38.2058	47.0599	55.1867	0.406916	0.814871	0.814432	1.0916	1.34041	1.51133
Molecular Function	GO:0002020	4	protease binding	1.38	0.0290754	Q9QXZ0	1494	K	1.9542	0.0103028	Up	Microtubule-actin cross-linking factor 1, isoforms 1/2/3/4 OS=Mus musculus OX=10090 GN=Macf1 PE=1 SV=2	Macf1	_TSQIFLAK[Acetyl (K)]HGHK_	1	42.0398	51.7844	31.6959	94.0758	78.0758	76.8699	0.668845	0.827371	0.528323	1.51552	1.25388	1.18695
Molecular Function	GO:0002020	4	protease binding	1.38	0.0290754	Q9QXZ0	1157	K	4.67231	0.0151682	Up	Microtubule-actin cross-linking factor 1, isoforms 1/2/3/4 OS=Mus musculus OX=10090 GN=Macf1 PE=1 SV=2	Macf1	_LK[Acetyl (K)]TIDVIVR_	1	5.88886	7.42128		24.7584	45.4088	23.2841	0.273905	0.346645		1.16603	2.13199	1.05109
Molecular Function	GO:0002020	4	protease binding	1.38	0.0290754	Q9QXZ0	684	K	3.28618	0.00854909	Up	Microtubule-actin cross-linking factor 1, isoforms 1/2/3/4 OS=Mus musculus OX=10090 GN=Macf1 PE=1 SV=2	Macf1	_HLQSLHK[Acetyl (K)]FVSR_	1	4.90215	2.98487	2.77926	14.9903	12.032	8.45356	0.633072	0.387106	0.376035	1.96018	1.56848	1.05954
Molecular Function	GO:0002020	4	protease binding	1.38	0.0290754	Q9QXZ0	90	K	2.23901	0.000704188	Up	Microtubule-actin cross-linking factor 1, isoforms 1/2/3/4 OS=Mus musculus OX=10090 GN=Macf1 PE=1 SV=2	Macf1	_WVNK[Acetyl (K)]HLMK_	1	105.196	81.2782	96.8844	199.208	216.139	232.522	0.673142	0.5223	0.649523	1.29073	1.3961	1.44406
Molecular Function	GO:0002020	4	protease binding	1.38	0.0290754	Q9QXS1	311	K	1.68199	0.0153418	Up	Plectin OS=Mus musculus OX=10090 GN=Plec PE=1 SV=3	Plec	_EK[Acetyl (K)]LLLWSQR_	1	52.6842	63.8195	45.3984	86.1744	82.415	109.296	0.709035	0.889339	0.632519	1.15248	1.13876	1.46111
Molecular Function	GO:0002020	4	protease binding	1.38	0.0290754	Q9CPW0	714	K	2.88138	0.000980617	Up	Contactin-associated protein-like 2 OS=Mus musculus OX=10090 GN=Cntnap2 PE=1 SV=2	Cntnap2	_ANEK[Acetyl (K)]HYYWGGSEPGIQK_	1	18.6162	26.3743	26.4764	87.5538	70.7237	71.2042	0.402824	0.548654	0.55278	1.6348	1.38	1.31954
Molecular Function	GO:0022803	3	passive transmembrane transporter activity	1.32	0.0300189	P14824	81	K	1.87452	2.11063e-05	Up	Annexin A6 OS=Mus musculus OX=10090 GN=Anxa6 PE=1 SV=3	Anxa6	_YELTGK[Acetyl (K)]FER_	1	83.777	84.735	86.2211	132.276	131.281	139.185	0.684594	0.711973	0.747345	1.31602	1.36314	1.33965
Molecular Function	GO:0015267	4	channel activity	1.32	0.0300189	Q68ED2	71	K	1.70695	0.0105276	Up	Metabotropic glutamate receptor 7 OS=Mus musculus OX=10090 GN=Grm7 PE=1 SV=1	Grm7	_GPSGVPC[Carbamidomethyl (C)]GDIK[Acetyl (K)]R_	1	173.239	208.006	174.423	342.979	333.297	352.311	0.652553	0.897117	0.66142	1.11444	1.31732	1.34246
Molecular Function	GO:0022803	3	passive transmembrane transporter activity	1.32	0.0300189	P15209	113	K	2.28039	0.00221605	Up	BDNF/NT-3 growth factors receptor OS=Mus musculus OX=10090 GN=Ntrk2 PE=1 SV=1	Ntrk2	_AFLK[Acetyl (K)]NSNLR_	1	255.348	210.767	237.415	526.265	532.599	521.268	0.567011	0.563662	0.728212	1.64423	1.35027	1.24447
Molecular Function	GO:0022803	3	passive transmembrane transporter activity	1.32	0.0300189	P23242	144	K	1.98823	0.0179273	Up	Gap junction alpha-1 protein OS=Mus musculus OX=10090 GN=Gja1 PE=1 SV=2	Gja1	_YGIEEHGK[Acetyl (K)]VK_	1	62.3768	95.7792	66.5188	141.761	187.794	170.965	0.530282	0.857622	0.591432	1.05823	1.5137	1.36345
Molecular Function	GO:0022803	3	passive transmembrane transporter activity	1.32	0.0300189	Q6PHS9	149	K	2.54265	0.00821657	Up	Voltage-dependent calcium channel subunit alpha-2/delta-2 OS=Mus musculus OX=10090 GN=Cacna2d2 PE=1 SV=1	Cacna2d2	_LADAAENFQK[Acetyl (K)]AHR_	1	17.3008	12.4413	14.0431	49.7327	31.6878	27.5613	0.658257	0.48307	0.555343	1.9305	1.26051	1.12303
Molecular Function	GO:0022803	3	passive transmembrane transporter activity	1.32	0.0300189	Q68ED2	71	K	1.70695	0.0105276	Up	Metabotropic glutamate receptor 7 OS=Mus musculus OX=10090 GN=Grm7 PE=1 SV=1	Grm7	_GPSGVPC[Carbamidomethyl (C)]GDIK[Acetyl (K)]R_	1	173.239	208.006	174.423	342.979	333.297	352.311	0.652553	0.897117	0.66142	1.11444	1.31732	1.34246
Molecular Function	GO:0022803	3	passive transmembrane transporter activity	1.32	0.0300189	Q62108	157	K	1.7699	0.0186388	Up	Disks large homolog 4 OS=Mus musculus OX=10090 GN=Dlg4 PE=1 SV=1	Dlg4	_RKPPAEK[Acetyl (K)]IIEIK_	0.999921	31.5588	43.5919	53.3641	91.2515	89.4903	91.4109	0.51769	0.713622	0.882994	1.25898	1.24212	1.24101
Molecular Function	GO:0022803	3	passive transmembrane transporter activity	1.32	0.0300189	Q60931	256	K	2.36004	0.00797066	Up	Voltage-dependent anion-selective channel protein 3 OS=Mus musculus OX=10090 GN=Vdac3 PE=1 SV=1	Vdac3	_PGVK[Acetyl (K)]LTLSALIDGK_	1	45.1374	64.9378	68.3441	153.205	155.537	111.445	0.439347	0.687984	0.662125	1.48766	1.59695	1.13858
Molecular Function	GO:0022803	3	passive transmembrane transporter activity	1.32	0.0300189	Q60931	197	K	3.06605	0.000591171	Up	Voltage-dependent anion-selective channel protein 3 OS=Mus musculus OX=10090 GN=Vdac3 PE=1 SV=1	Vdac3	_AADFQLHTHVNDGTEFGGSIYQK[Acetyl (K)]VNER_	1	186.398	218.626	187.942	695.646	614.964	506.845	0.450569	0.575217	0.452179	1.67752	1.56803	1.28596
Molecular Function	GO:0022803	3	passive transmembrane transporter activity	1.32	0.0300189	Q60931	61	K	2.39811	0.0161003	Up	Voltage-dependent anion-selective channel protein 3 OS=Mus musculus OX=10090 GN=Vdac3 PE=1 SV=1	Vdac3	_ASGNLETK[Acetyl (K)]YK[Acetyl (K)]VC[Carbamidomethyl (C)]NYGLTFTQK_	1	66.4769	65.5946	138.596	222.962	212.863	204.349	0.425246	0.456717	0.882448	1.42285	1.43633	1.37206
Molecular Function	GO:0022803	3	passive transmembrane transporter activity	1.32	0.0300189	Q60930	75	K	1.57896	0.0464878	Up	Voltage-dependent anion-selective channel protein 2 OS=Mus musculus OX=10090 GN=Vdac2 PE=1 SV=2	Vdac2	_YK[Acetyl (K)]WC[Carbamidomethyl (C)]EYGLTFTEK_	1	465.737	644.357	524.171	1099.22	948.494	735.355	0.636443	0.914	0.760037	1.39778	1.30437	0.946001
Molecular Function	GO:0022803	3	passive transmembrane transporter activity	1.32	0.0300189	Q60790	146	K	2.12186	0.0241622	Up	Ras GTPase-activating protein 3 OS=Mus musculus OX=10090 GN=Rasa3 PE=1 SV=2	Rasa3	_LSEVITDTGVVC[Carbamidomethyl (C)]HK[Acetyl (K)]LAAR_	1	11.074	5.57826	5.49574	17.9395	13.8618	16.5102	0.937401	0.481395	0.486589	1.45611	1.21544	1.3714
Molecular Function	GO:0022803	3	passive transmembrane transporter activity	1.32	0.0300189	Q56A07	86	K	3.44557	0.00580924	Up	Sodium channel subunit beta-2 OS=Mus musculus OX=10090 GN=Scn2b PE=1 SV=1	Scn2b	_MK[Acetyl (K)]IINLK_	1	102.045	132.696	174.67	436.538	472.588	479.699	0.359869	0.390886	0.640778	1.34222	1.35574	2.09666
Molecular Function	GO:0022803	3	passive transmembrane transporter activity	1.32	0.0300189	Q3UMR5	331	K	1.53523	8.86784e-05	Up	Calcium uniporter protein, mitochondrial OS=Mus musculus OX=10090 GN=Mcu PE=1 SV=2	Mcu	_DAIAQAEMDLK[Acetyl (K)]R_	1	367.891	309.271	318.837	633.379	623.732	572.558	0.801201	0.752119	0.767482	1.21366	1.20662	1.1427
Molecular Function	GO:0022803	3	passive transmembrane transporter activity	1.32	0.0300189	P97952	69	K	4.16104	0.000117476	Up	Sodium channel subunit beta-1 OS=Mus musculus OX=10090 GN=Scn1b PE=1 SV=1	Scn1b	_GTEEFVK[Acetyl (K)]ILR_	1	46.6095	46.5979	67.4571	257.375	228.943	261.636	0.319752	0.370238	0.431964	1.53941	1.4549	1.67417
Molecular Function	GO:0022803	3	passive transmembrane transporter activity	1.32	0.0300189	P63137	136	K	1.70068	0.00886353	Up	Gamma-aminobutyric acid receptor subunit beta-2 OS=Mus musculus OX=10090 GN=Gabrb2 PE=1 SV=2	Gabrb2	_SFVHGVTVK[Acetyl (K)]NR_	1	87.9233	122.061	108.505	236.222	253.288	227.398	0.623908	0.812039	0.718232	1.04863	1.3879	1.22705
Molecular Function	GO:0022803	3	passive transmembrane transporter activity	1.32	0.0300189	P62482	134	K	3.57638	0.00677106	Up	Voltage-gated potassium channel subunit beta-2 OS=Mus musculus OX=10090 GN=Kcnab2 PE=1 SV=1	Kcnab2	_K[Acetyl (K)]HIIEGLK_	1	23.4418	35.2191	55.6968	137.548	158.696	142.619	0.25592	0.423887	0.607574	1.46529	1.73181	1.40706
Molecular Function	GO:0022803	3	passive transmembrane transporter activity	1.32	0.0300189	P60879	96	K	1.58073	0.000226183	Up	Synaptosomal-associated protein 25 OS=Mus musculus OX=10090 GN=Snap25 PE=1 SV=1	Snap25	_LK[Acetyl (K)]SSDAYK_	1	355.432	373.594	367.556	611.65	641.104	638.492	0.734962	0.791751	0.776962	1.1461	1.24018	1.25521
Molecular Function	GO:0022803	3	passive transmembrane transporter activity	1.32	0.0300189	P35802	189	K	3.19444	3.78122e-06	Up	Neuronal membrane glycoprotein M6-a OS=Mus musculus OX=10090 GN=Gpm6a PE=1 SV=1	Gpm6a	_QFGIVTIGEEK[Acetyl (K)]K_	1	145.356	125.926	142.576	525.865	558.801	548.939	0.464936	0.4286	0.461638	1.38754	1.48234	1.45914
Molecular Function	GO:0022803	3	passive transmembrane transporter activity	1.32	0.0300189	P35438	37	K	3.05142	7.60773e-05	Up	Glutamate receptor ionotropic, NMDA 1 OS=Mus musculus OX=10090 GN=Grin1 PE=1 SV=1	Grin1	_K[Acetyl (K)]HEQMFR_	1	29.4615	32.5439	33.8416	122.95	127.181	122.881	0.410166	0.479981	0.507392	1.37303	1.47765	1.41381
Molecular Function	GO:0022803	3	passive transmembrane transporter activity	1.32	0.0300189	P23819	228	K	1.60393	0.00539407	Up	Glutamate receptor 2 OS=Mus musculus OX=10090 GN=Gria2 PE=1 SV=3	Gria2	_DKVNDIVDQVITIGK[Acetyl (K)]HVK_	1	27.9417	27.9171	27.2292	59.8126	55.3288	44.8486	0.764782	0.746769	0.744746	1.33884	1.26523	1.01486
Molecular Function	GO:0022803	3	passive transmembrane transporter activity	1.32	0.0300189	P15209	126	K	2.67212	0.0108223	Up	BDNF/NT-3 growth factors receptor OS=Mus musculus OX=10090 GN=Ntrk2 PE=1 SV=1	Ntrk2	_NK[Acetyl (K)]LTSLSR_	1	65.276	91.5998	87.2724	228.656	221.151	201.945	0.369476	0.624428	0.682337	1.82102	1.42916	1.22893
Molecular Function	GO:0002020	4	protease binding	1.38	0.0290754	Q99JX4	324	K	2.54156	0.00479897	Up	Eukaryotic translation initiation factor 3 subunit M OS=Mus musculus OX=10090 GN=Eif3m PE=1 SV=1	Eif3m	_MVYC[Carbamidomethyl (C)]K[Acetyl (K)]IDQTQR_	1	79.5202	72.4058	57.8255	134.709	131.354	116.99	0.746905	0.643667	0.455905	1.82745	1.43833	1.42716
Molecular Function	GO:0015267	4	channel activity	1.32	0.0300189	Q6PHS9	149	K	2.54265	0.00821657	Up	Voltage-dependent calcium channel subunit alpha-2/delta-2 OS=Mus musculus OX=10090 GN=Cacna2d2 PE=1 SV=1	Cacna2d2	_LADAAENFQK[Acetyl (K)]AHR_	1	17.3008	12.4413	14.0431	49.7327	31.6878	27.5613	0.658257	0.48307	0.555343	1.9305	1.26051	1.12303
Molecular Function	GO:0015267	4	channel activity	1.32	0.0300189	Q8BLE7	376	K	2.12059	0.00531295	Up	Vesicular glutamate transporter 2 OS=Mus musculus OX=10090 GN=Slc17a6 PE=1 SV=1	Slc17a6	_SK[Acetyl (K)]QILSTTTVR_	1	56.4365	56.8211	73.9442	160.529	106.213	131.223	0.555385	0.60196	0.762137	1.6002	1.13993	1.33031
Molecular Function	GO:0005525	5	GTP binding	1.29	0.0330888	P21279	57	K	2.31186	2.42619e-05	Up	Guanine nucleotide-binding protein G(q) subunit alpha OS=Mus musculus OX=10090 GN=Gnaq PE=1 SV=4	Gnaq	_STFIK[Acetyl (K)]QMR_	1	1107.99	1122.75	1201.74	2650.62	2629.52	2706.79	0.564827	0.615973	0.630142	1.43886	1.39448	1.35332
Molecular Function	GO:0005525	5	GTP binding	1.29	0.0330888	P18872	278	K	2.37149	0.000194819	Up	Guanine nucleotide-binding protein G(o) subunit alpha OS=Mus musculus OX=10090 GN=Gnao1 PE=1 SV=3	Gnao1	_DLFGEK[Acetyl (K)]IK_	1	622.41	510.271	605.629	1476.14	1555.2	1555.71	0.613778	0.5114	0.617032	1.32092	1.43298	1.37773
Molecular Function	GO:0005525	5	GTP binding	1.29	0.0330888	P18872	193	K	2.1156	5.78812e-05	Up	Guanine nucleotide-binding protein G(o) subunit alpha OS=Mus musculus OX=10090 GN=Gnao1 PE=1 SV=3	Gnao1	_TTGIVETHFTFK[Acetyl (K)]NLHFR_	1	2885.75	3134.45	3008.96	7058.58	7317.59	6880.22	0.594352	0.6561	0.640274	1.31922	1.40822	1.27259
Molecular Function	GO:0005525	5	GTP binding	1.29	0.0330888	P15532	49	K	1.56235	0.0221053	Up	Nucleoside diphosphate kinase A OS=Mus musculus OX=10090 GN=Nme1 PE=1 SV=1	Nme1	_FLQASEDLLK[Acetyl (K)]EHYTDLK_	1	577.66	643.403	653.79	999.425	944.375	923.959	0.663912	0.811742	0.894304	1.4489	1.16298	1.09081
Molecular Function	GO:0005525	5	GTP binding	1.29	0.0330888	P15532	39	K	2.65204	0.00804692	Up	Nucleoside diphosphate kinase A OS=Mus musculus OX=10090 GN=Nme1 PE=1 SV=1	Nme1	_LVGLK[Acetyl (K)]FLQASEDLLK_	1	75.2298	76.9431	44.7587	194.234	148.634	156.268	0.589107	0.66141	0.417149	1.91859	1.24713	1.257
Molecular Function	GO:0005525	5	GTP binding	1.29	0.0330888	P14824	81	K	1.87452	2.11063e-05	Up	Annexin A6 OS=Mus musculus OX=10090 GN=Anxa6 PE=1 SV=3	Anxa6	_YELTGK[Acetyl (K)]FER_	1	83.777	84.735	86.2211	132.276	131.281	139.185	0.684594	0.711973	0.747345	1.31602	1.36314	1.33965
Molecular Function	GO:0005525	5	GTP binding	1.29	0.0330888	P14824	3	K	1.52345	0.00558579	Up	Annexin A6 OS=Mus musculus OX=10090 GN=Anxa6 PE=1 SV=3	Anxa6	_[Acetyl (Protein N-term)]AK[Acetyl (K)]IAQGAMYR_	1	395.184	427.138	474.76	536.917	572.295	558.158	0.716213	0.795983	0.912676	1.18474	1.31794	1.19149
Molecular Function	GO:0005525	5	GTP binding	1.29	0.0330888	P21279	107	K	1.77898	0.0027235	Up	Guanine nucleotide-binding protein G(q) subunit alpha OS=Mus musculus OX=10090 GN=Gnaq PE=1 SV=4	Gnaq	_YEHNK[Acetyl (K)]AHAQLVR_	1	86.6399	72.6236	81.4053	161.556	130.938	136.511	0.753142	0.679417	0.727884	1.49546	1.18408	1.16383
Molecular Function	GO:0005525	5	GTP binding	1.29	0.0330888	P14576	323	K	4.02006	0.00183023	Up	Signal recognition particle 54 kDa protein OS=Mus musculus OX=10090 GN=Srp54 PE=1 SV=2	Srp54	_LK[Acetyl (K)]HGQFTLR_	1	29.1987	40.7715	21.0969	104.066	106.898	98.1252	0.431522	0.546842	0.281642	1.67471	1.71988	1.67071
Molecular Function	GO:0005525	5	GTP binding	1.29	0.0330888	P11499	531	K	1.86043	0.00420477	Up	Heat shock protein HSP 90-beta OS=Mus musculus OX=10090 GN=Hsp90ab1 PE=1 SV=3	Hsp90ab1	_EFDGK[Acetyl (K)]SLVSVTK_	1	59.9031	62.5652	44.6854	103.421	90.4193	102.162	0.743381	0.799055	0.569634	1.36192	1.23244	1.335
Molecular Function	GO:0005525	5	GTP binding	1.29	0.0330888	P11499	438	K	2.66883	5.76765e-05	Up	Heat shock protein HSP 90-beta OS=Mus musculus OX=10090 GN=Hsp90ab1 PE=1 SV=3	Hsp90ab1	_NLK[Acetyl (K)]LGIHEDSTNR_	1	323.464	291.732	265.675	714.983	744.606	775.259	0.596702	0.553856	0.503443	1.39961	1.50869	1.50594
Molecular Function	GO:0005525	5	GTP binding	1.29	0.0330888	P11499	347	K	1.50489	0.0359355	Up	Heat shock protein HSP 90-beta OS=Mus musculus OX=10090 GN=Hsp90ab1 PE=1 SV=3	Hsp90ab1	_APFDLFENK[Acetyl (K)]K_	1	117.709	154.732	180.871	206.825	216.758	226.813	0.612977	0.82927	0.96755	1.14293	1.23981	1.24375
Molecular Function	GO:0005525	5	GTP binding	1.29	0.0330888	P11499	180	K	2.66823	8.30076e-05	Up	Heat shock protein HSP 90-beta OS=Mus musculus OX=10090 GN=Hsp90ab1 PE=1 SV=3	Hsp90ab1	_GTK[Acetyl (K)]VILHLK_	1	1028.8	981.752	1138.7	2515.57	2779.87	2696.41	0.530754	0.521248	0.603445	1.37715	1.57518	1.46479
Molecular Function	GO:0005525	5	GTP binding	1.29	0.0330888	P11499	148	K	5.66592	7.73464e-05	Up	Heat shock protein HSP 90-beta OS=Mus musculus OX=10090 GN=Hsp90ab1 PE=1 SV=3	Hsp90ab1	_VVVITK[Acetyl (K)]HNDDEQYAWESSAGGSFTVR_	1	51.7658	35.8733	41.164	231.869	240.361	220.336	0.362238	0.258347	0.295895	1.72177	1.84739	1.62355
Molecular Function	GO:0005525	5	GTP binding	1.29	0.0330888	P11499	107	K	2.42901	6.72378e-05	Up	Heat shock protein HSP 90-beta OS=Mus musculus OX=10090 GN=Hsp90ab1 PE=1 SV=3	Hsp90ab1	_ADLINNLGTIAK[Acetyl (K)]SGTK_	1	528.302	538.359	583.46	1192.97	1295.96	1325.28	0.555693	0.582781	0.630423	1.33157	1.49723	1.46788
Molecular Function	GO:0005525	5	GTP binding	1.29	0.0330888	P08752	313	K	1.83736	0.0217382	Up	Guanine nucleotide-binding protein G(i) subunit alpha-2 OS=Mus musculus OX=10090 GN=Gnai2 PE=1 SV=5	Gnai2	_FEDLNK[Acetyl (K)]R_	1	30.7066	17.8465	18.6384	37.8908	43.0727	50.4897	0.931669	0.571301	0.584854	1.13215	1.27796	1.42598
Molecular Function	GO:0005525	5	GTP binding	1.29	0.0330888	P11499	577	K	1.59041	0.000195386	Up	Heat shock protein HSP 90-beta OS=Mus musculus OX=10090 GN=Hsp90ab1 PE=1 SV=3	Hsp90ab1	_KVEK[Acetyl (K)]VTISNR_	1	644.35	627.908	605.299	966.872	968.931	903.298	0.785194	0.787467	0.757694	1.25027	1.29685	1.15909
Molecular Function	GO:0005525	5	GTP binding	1.29	0.0330888	P21981	425	K	1.81839	1.79095e-05	Up	Protein-glutamine gamma-glutamyltransferase 2 OS=Mus musculus OX=10090 GN=Tgm2 PE=1 SV=4	Tgm2	_SLVVGQK[Acetyl (K)]ISTK_	1	86.9202	73.7222	94.946	171.89	151.49	170.873	0.707212	0.682548	0.719975	1.30534	1.30118	1.22979
Molecular Function	GO:0005525	5	GTP binding	1.29	0.0330888	P26443	211	K	2.15252	0.00326009	Up	Glutamate dehydrogenase 1, mitochondrial OS=Mus musculus OX=10090 GN=Glud1 PE=1 SV=1	Glud1	_FTMELAK[Acetyl (K)]K_	1	67.0926	91.7477	89.1852	194.346	169.754	197.91	0.498779	0.704675	0.685219	1.46425	1.21945	1.38172
Molecular Function	GO:0005525	5	GTP binding	1.29	0.0330888	P26443	399	K	1.90668	0.000171098	Up	Glutamate dehydrogenase 1, mitochondrial OS=Mus musculus OX=10090 GN=Glud1 PE=1 SV=1	Glud1	_AK[Acetyl (K)]IIAEGANGPTTPEADK_	1	329.365	357.798	353.696	705.036	694.897	685.514	0.63443	0.71204	0.704109	1.37633	1.29341	1.24005
Molecular Function	GO:0005525	5	GTP binding	1.29	0.0330888	P63321	16	K	2.84403	0.0181937	Up	Ras-related protein Ral-A OS=Mus musculus OX=10090 GN=Rala PE=1 SV=1	Rala	_GQNSLALHK[Acetyl (K)]VIMVGSGGVGK_	1	16.9181	30.5675	42.1853	92.268	90.1628	70.0003	0.293793	0.546402	0.725932	1.6714	1.57919	1.20352
Molecular Function	GO:0005525	5	GTP binding	1.29	0.0330888	P62827	134	K	1.54577	0.00173162	Up	GTP-binding nuclear protein Ran OS=Mus musculus OX=10090 GN=Ran PE=1 SV=3	Ran	_AK[Acetyl (K)]SIVFHR_	1	707.969	777.181	777.989	1188.68	1127.17	1189.05	0.703216	0.811258	0.846401	1.17385	1.24178	1.23375
Molecular Function	GO:0005525	5	GTP binding	1.29	0.0330888	P62827	23	K	2.09211	0.0214496	Up	GTP-binding nuclear protein Ran OS=Mus musculus OX=10090 GN=Ran PE=1 SV=3	Ran	_LVLVGDGGTGK[Acetyl (K)]TTFVK_	1	77.8846	40.4007	74.7747	140.345	122.873	141.01	0.747086	0.407258	0.785601	1.3384	1.30724	1.41293
Molecular Function	GO:0005525	5	GTP binding	1.29	0.0330888	P62823	74	K	1.58246	0.000506213	Up	Ras-related protein Rab-3C OS=Mus musculus OX=10090 GN=Rab3c PE=1 SV=1	Rab3c	_TVFK[Acetyl (K)]NEK_	1	551.049	536.191	609.911	1017.8	954.023	1022.19	0.795864	0.701337	0.799328	1.23904	1.18419	1.21092
Molecular Function	GO:0005525	5	GTP binding	1.29	0.0330888	P62821	191	K	2.34705	0.00174321	Up	Ras-related protein Rab-1A OS=Mus musculus OX=10090 GN=Rab1A PE=1 SV=3	Rab1A	_SNVK[Acetyl (K)]IQSTPVK_	1	130.247	108.29	119	321.994	330.119	315.709	0.640661	0.555966	0.566875	1.12065	1.41922	1.59915
Molecular Function	GO:0005525	5	GTP binding	1.29	0.0330888	P62821	187	K	3.83808	0.00240532	Up	Ras-related protein Rab-1A OS=Mus musculus OX=10090 GN=Rab1A PE=1 SV=3	Rab1A	_MGPGATAGGAEK[Acetyl (K)]SNVK_	1	18.965	17.627	13.7791	68.4731	71.0624	81.6312	0.455318	0.441716	0.320378	1.16318	1.49115	2.01819
Molecular Function	GO:0005525	5	GTP binding	1.29	0.0330888	P62492	95	K	3.53249	0.0246431	Up	Ras-related protein Rab-11A OS=Mus musculus OX=10090 GN=Rab11a PE=1 SV=3	Rab11a	_GAVGALLVYDIAK[Acetyl (K)]HLTYENVER_	1	9.84161	12.0261	16.5728	38.8075	26.7069	46.9908	0.237706	0.498677	0.824912	2.2665	1.86118	1.38758
Molecular Function	GO:0005525	5	GTP binding	1.29	0.0330888	P61205	36	K	1.88247	0.000175572	Up	ADP-ribosylation factor 3 OS=Mus musculus OX=10090 GN=Arf3 PE=2 SV=2	Arf3	_TTILYK[Acetyl (K)]LK_	1	309.101	255.64	280.145	582.397	538.65	585.653	0.739792	0.632988	0.685493	1.32504	1.26384	1.28576
Molecular Function	GO:0005525	5	GTP binding	1.29	0.0330888	P61027	49	K	1.63085	0.00175032	Up	Ras-related protein Rab-10 OS=Mus musculus OX=10090 GN=Rab10 PE=1 SV=1	Rab10	_IK[Acetyl (K)]TVELQGK_	1	156.762	148.252	171.928	240.703	266.074	245.792	0.732868	0.730578	0.828774	1.14728	1.36608	1.22491
Molecular Function	GO:0005525	5	GTP binding	1.29	0.0330888	P60764	183	K	2.34378	0.00153771	Up	Ras-related C3 botulinum toxin substrate 3 OS=Mus musculus OX=10090 GN=Rac3 PE=1 SV=1	Rac3	_AVLC[Carbamidomethyl (C)]PPPVK[Acetyl (K)]K_	1	222.398	186.33	231.84	437.749	424.731	385.576	0.623258	0.528131	0.721333	1.43476	1.64252	1.31198
Molecular Function	GO:0005525	5	GTP binding	1.29	0.0330888	P46638	95	K	2.95219	0.007954	Up	Ras-related protein Rab-11B OS=Mus musculus OX=10090 GN=Rab11b PE=1 SV=3	Rab11b	_GAVGALLVYDIAK[Acetyl (K)]HLTYENVER_	1	9.84161	12.0261	16.5728	38.8075	26.7069	46.9908	0.374041	0.500164	0.646654	1.49294	1.10956	1.88737
Molecular Function	GO:0005525	5	GTP binding	1.29	0.0330888	P39054	393	K	1.83977	0.0485531	Up	Dynamin-2 OS=Mus musculus OX=10090 GN=Dnm2 PE=1 SV=2	Dnm2	_EISYAIK[Acetyl (K)]NIHGVR_	1	41.4738	40.3466	23.1968	69.4355	73.9631	50.7313	0.838984	0.80353	0.471989	1.51783	1.37086	1.00151
Molecular Function	GO:0005525	5	GTP binding	1.29	0.0330888	P36916	158	K	3.23211	0.0110161	Up	Guanine nucleotide-binding protein-like 1 OS=Mus musculus OX=10090 GN=Gnl1 PE=1 SV=4	Gnl1	_SFQEYLGK[Acetyl (K)]IHGAYTSEK_	1	7.3679	6.21367	2.921	17.7933	16.3211	14.339	0.608947	0.570027	0.270366	1.78439	1.57258	1.32746
Molecular Function	GO:0005525	5	GTP binding	1.29	0.0330888	P35283	54	K	2.71354	0.0106002	Up	Ras-related protein Rab-12 OS=Mus musculus OX=10090 GN=Rab12 PE=1 SV=3	Rab12	_GVGK[Acetyl (K)]TSLMER_	1	95.6115	84.3391	47.2301	204.904	213.512	230.688	0.655461	0.618897	0.326565	1.29434	1.50856	1.54126
Molecular Function	GO:0005525	5	GTP binding	1.29	0.0330888	P35282	155	K	1.88803	0.0310616	Up	Ras-related protein Rab-21 OS=Mus musculus OX=10090 GN=Rab21 PE=1 SV=4	Rab21	_HVSIQEAESYAESVGAK[Acetyl (K)]HYHTSAK_	1	79.6705	43.3504	57.7753	124.501	89.9323	116.204	0.87804	0.493008	0.717414	1.55644	1.076	1.31063
Molecular Function	GO:0005525	5	GTP binding	1.29	0.0330888	P35282	45	K	1.51329	0.0396848	Up	Ras-related protein Rab-21 OS=Mus musculus OX=10090 GN=Rab21 PE=1 SV=4	Rab21	_FNDK[Acetyl (K)]HITTLQASFLTK_	1	165.288	145.801	182.082	263.158	254.839	208.223	0.764019	0.695451	0.948289	1.37982	1.27882	0.984998
Molecular Function	GO:0005525	5	GTP binding	1.29	0.0330888	P28661	396	K	2.56257	0.0119787	Up	Septin-4 OS=Mus musculus OX=10090 GN=Septin4 PE=1 SV=1	Septin4	_THMQDLK[Acetyl (K)]DVTR_	1	9.4648	9.78238	10.0577	35.027	16.845	26.9466	0.504495	0.579043	0.582729	1.92635	0.959341	1.38423
Molecular Function	GO:0005525	5	GTP binding	1.29	0.0330888	P07901	447	K	3.9659	0.000197433	Up	Heat shock protein HSP 90-alpha OS=Mus musculus OX=10090 GN=Hsp90aa1 PE=1 SV=4	Hsp90aa1	_NIK[Acetyl (K)]LGIHEDSQNR_	1	91.3247	117.343	98.6596	376.027	440.231	400.385	0.350301	0.471982	0.38909	1.47193	1.79217	1.54008
Molecular Function	GO:0005525	5	GTP binding	1.29	0.0330888	P07901	209	K	2.34605	0.000237044	Up	Heat shock protein HSP 90-alpha OS=Mus musculus OX=10090 GN=Hsp90aa1 PE=1 SV=4	Hsp90aa1	_K[Acetyl (K)]HSQFIGYPITLFVEK_	1	286.447	252.412	238.259	649.869	605.963	559.805	0.645822	0.596751	0.552301	1.49523	1.44997	1.26566
Molecular Function	GO:0005525	5	GTP binding	1.29	0.0330888	O88643	522	K	2.52572	0.000117317	Up	Serine/threonine-protein kinase PAK 1 OS=Mus musculus OX=10090 GN=Pak1 PE=1 SV=1	Pak1	_ELLQHQFLK[Acetyl (K)]IAK_	1	54.0933	60.0812	51.3483	158.791	166.774	161.614	0.52923	0.604106	0.515931	1.31228	1.49257	1.36074
Molecular Function	GO:0005525	5	GTP binding	1.29	0.0330888	O70443	92	K	2.22246	0.00544976	Up	Guanine nucleotide-binding protein G(z) subunit alpha OS=Mus musculus OX=10090 GN=Gnaz PE=1 SV=4	Gnaz	_ALAALK[Acetyl (K)]IDFHNPDR_	1	32.0328	35.8085	49.5327	104.746	94.2656	82.8555	0.493998	0.574677	0.766756	1.49999	1.4048	1.17438
Molecular Function	GO:0008238	4	exopeptidase activity	1.56	0.0307076	Q11011	456	K	1.91598	0.00231857	Up	Puromycin-sensitive aminopeptidase OS=Mus musculus OX=10090 GN=Npepps PE=1 SV=2	Npepps	_MLHDYIGDK[Acetyl (K)]DFK_	1	51.0965	47.9999	60.8006	112.499	90.8661	117.872	0.632716	0.62983	0.778231	1.39348	1.14338	1.37323
Molecular Function	GO:0008238	4	exopeptidase activity	1.56	0.0307076	P24527	580	K	6.60749	0.00441432	Up	Leukotriene A-4 hydrolase OS=Mus musculus OX=10090 GN=Lta4h PE=1 SV=4	Lta4h	_DLAAFDK[Acetyl (K)]SHDQAVHTYQEHK_	1	3.79386	11.0041	7.57851	60.484	39.2053	45.7361	0.13308	0.393801	0.267463	2.17613	1.45479	1.6177
Molecular Function	GO:0008238	4	exopeptidase activity	1.56	0.0307076	O35409	217	K	1.83144	0.0167983	Up	Glutamate carboxypeptidase 2 OS=Mus musculus OX=10090 GN=Folh1 PE=1 SV=2	Folh1	_GNMVK[Acetyl (K)]NAQLAGAK_	1	21.6996	31.6051	34.8893	53.5347	54.219	64.829	0.508289	0.779422	0.811231	1.20406	1.2275	1.41252
Molecular Function	GO:0008238	4	exopeptidase activity	1.56	0.0307076	O08663	385	K	3.91729	0.0374685	Up	Methionine aminopeptidase 2 OS=Mus musculus OX=10090 GN=Metap2 PE=1 SV=1	Metap2	_GVVHDDMEC[Carbamidomethyl (C)]SHYMK[Acetyl (K)]NFDVGHVPIR_	1	2.44872	14.2431	3.50091	24.6437	23.0313	20.3812	0.148956	0.895153	0.23353	1.89518	1.57431	1.53539
Molecular Function	GO:0015267	4	channel activity	1.32	0.0300189	Q9Z2W8	787	K	2.12515	0.0120719	Up	Glutamate receptor 4 OS=Mus musculus OX=10090 GN=Gria4 PE=1 SV=2	Gria4	_NK[Acetyl (K)]WWYDK_	1	30.0212	40.6504	34.2093	70.3739	75.7288	72.0482	0.493883	0.876675	0.589394	1.2351	1.47342	1.45667
Molecular Function	GO:0015267	4	channel activity	1.32	0.0300189	Q9Z1L5	626	K	1.85351	0.00382873	Up	Voltage-dependent calcium channel subunit alpha-2/delta-3 OS=Mus musculus OX=10090 GN=Cacna2d3 PE=1 SV=1	Cacna2d3	_GHGK[Acetyl (K)]YFFR_	1	97.1716	141.215	130.495	273.181	249.921	311.737	0.56665	0.744289	0.727301	1.32459	1.12476	1.32855
Molecular Function	GO:0015267	4	channel activity	1.32	0.0300189	Q9Z1L5	329	K	3.25426	0.00359864	Up	Voltage-dependent calcium channel subunit alpha-2/delta-3 OS=Mus musculus OX=10090 GN=Cacna2d3 PE=1 SV=1	Cacna2d3	_EHLDK[Acetyl (K)]LFAK_	1	41.0571	28.5218	51.7767	164.152	159.093	163.195	0.474167	0.297719	0.571506	1.57632	1.418	1.37742
Molecular Function	GO:0015267	4	channel activity	1.32	0.0300189	Q9Z0V2	103	K	2.23609	0.00317113	Up	Potassium voltage-gated channel subfamily D member 2 OS=Mus musculus OX=10090 GN=Kcnd2 PE=1 SV=1	Kcnd2	_TGK[Acetyl (K)]LHYPR_	1	100.692	76.2051	74.609	174.793	222.953	174.411	0.729132	0.554448	0.565027	1.21721	1.63526	1.28118
Molecular Function	GO:0015267	4	channel activity	1.32	0.0300189	Q9QYB1	199	K	2.49021	0.0277642	Up	Chloride intracellular channel protein 4 OS=Mus musculus OX=10090 GN=Clic4 PE=1 SV=3	Clic4	_LHIVK[Acetyl (K)]VVAK_	1	25.6741	36.9145	58.1044	92.3174	127.594	86.8849	0.353167	0.538037	0.82841	1.26305	1.83688	1.18227
Molecular Function	GO:0015267	4	channel activity	1.32	0.0300189	Q9JM63	216	K	1.92067	3.45039e-05	Up	ATP-sensitive inward rectifier potassium channel 10 OS=Mus musculus OX=10090 GN=Kcnj10 PE=1 SV=1	Kcnj10	_SLLIGC[Carbamidomethyl (C)]QVTGK[Acetyl (K)]LLQTHQTK_	1	215.441	227.426	220.156	390.946	385.2	410.364	0.665911	0.722142	0.689947	1.30228	1.29962	1.38925
Molecular Function	GO:0015267	4	channel activity	1.32	0.0300189	Q9JM63	6	K	3.93667	5.14609e-06	Up	ATP-sensitive inward rectifier potassium channel 10 OS=Mus musculus OX=10090 GN=Kcnj10 PE=1 SV=1	Kcnj10	_[Acetyl (Protein N-term)]TSVAK[Acetyl (K)]VYYSQTTQTESR_	1	431.474	433.234	471.501	1567.95	1627.44	1704.02	0.395572	0.408026	0.438279	1.54918	1.62861	1.71107
Molecular Function	GO:0015267	4	channel activity	1.32	0.0300189	Q9D5V5	518	K	4.06088	0.000849598	Up	Cullin-5 OS=Mus musculus OX=10090 GN=Cul5 PE=1 SV=3	Cul5	_NNK[Acetyl (K)]LALPADSVNIK_	1	69.1916	40.8452	54.8675	213.387	199.441	251.828	0.491765	0.29792	0.396932	1.5108	1.49703	1.81089
Molecular Function	GO:0015267	4	channel activity	1.32	0.0300189	Q9CZR3	38	K	3.48252	3.12676e-05	Up	Mitochondrial import receptor subunit TOM40B OS=Mus musculus OX=10090 GN=Tomm40l PE=1 SV=1	Tomm40l	_LC[Carbamidomethyl (C)]K[Acetyl (K)]DVFPAQMEGVK_	1	200.15	209.151	165.858	858.472	787.185	873.966	0.405901	0.439897	0.417983	1.31142	1.52896	1.56076
Molecular Function	GO:0015267	4	channel activity	1.32	0.0300189	Q922S4	900	K	4.38371	0.00271573	Up	cGMP-dependent 3',5'-cyclic phosphodiesterase OS=Mus musculus OX=10090 GN=Pde2a PE=1 SV=4	Pde2a	_VSHK[Acetyl (K)]FTIR_	1	49.1378	32.8149	66.8332	316.261	295.211	344.76	0.323785	0.210941	0.465163	1.46699	1.37151	1.54472
Molecular Function	GO:0015267	4	channel activity	1.32	0.0300189	Q922S4	896	K	3.38112	3.22435e-05	Up	cGMP-dependent 3',5'-cyclic phosphodiesterase OS=Mus musculus OX=10090 GN=Pde2a PE=1 SV=4	Pde2a	_EHWTK[Acetyl (K)]VSHK_	1	60.9284	64.5403	62.8822	337.361	292.385	293.879	0.398966	0.412282	0.434925	1.55507	1.34988	1.30851
Molecular Function	GO:0015267	4	channel activity	1.32	0.0300189	Q921C1	237	K	1.9094	0.0136637	Up	Gap junction gamma-3 protein OS=Mus musculus OX=10090 GN=Gjc3 PE=1 SV=2	Gjc3	_HK[Acetyl (K)]LSFLK_	1	44.6122	28.4266	44.1239	84.5273	72.773	86.285	0.824693	0.501634	0.711403	1.3042	1.16601	1.42063
Molecular Function	GO:0015267	4	channel activity	1.32	0.0300189	Q8BNY6	50	K	3.37049	0.000606531	Up	Neuronal calcium sensor 1 OS=Mus musculus OX=10090 GN=Ncs1 PE=1 SV=3	Ncs1	_DC[Carbamidomethyl (C)]PSGQLDAAGFQK[Acetyl (K)]IYK_	1	75.6863	93.1956	112.478	325.357	343.278	361.346	0.353716	0.447525	0.542715	1.45343	1.51846	1.55791
Molecular Function	GO:0008238	4	exopeptidase activity	1.56	0.0307076	Q11011	459	K	2.10026	0.00198464	Up	Puromycin-sensitive aminopeptidase OS=Mus musculus OX=10090 GN=Npepps PE=1 SV=2	Npepps	_MLHDYIGDKDFK[Acetyl (K)]K_	0.918284	15.672	14.0949		29.3502	31.1796	37.6074	0.608333	0.579756		1.13963	1.22987	1.37344
Molecular Function	GO:0015267	4	channel activity	1.32	0.0300189	Q8BLE7	22	K	1.68453	0.000229641	Up	Vesicular glutamate transporter 2 OS=Mus musculus OX=10090 GN=Slc17a6 PE=1 SV=1	Slc17a6	_NFAGK[Acetyl (K)]SLGQIYR_	1	218.476	195.693	230.632	370.62	350.21	361.552	0.728415	0.702387	0.805361	1.25168	1.27341	1.2418
Molecular Function	GO:0008238	4	exopeptidase activity	1.56	0.0307076	Q11011	468	K	1.98874	0.0086757	Up	Puromycin-sensitive aminopeptidase OS=Mus musculus OX=10090 GN=Npepps PE=1 SV=2	Npepps	_GMNMYLTK[Acetyl (K)]FQQK_	1	99.5051	71.5309	119.457	185.203	192.375	226.875	0.662418	0.504598	0.822021	1.2333	1.30138	1.42099
Molecular Function	GO:0008238	4	exopeptidase activity	1.56	0.0307076	Q6NXK7	741	K	2.22107	0.000925381	Up	Inactive dipeptidyl peptidase 10 OS=Mus musculus OX=10090 GN=Dpp10 PE=1 SV=1	Dpp10	_VHFQHSAELIK[Acetyl (K)]HLIK_	1	25.8967	25.1319	33.515	70.7124	67.8272	80.8915	0.550172	0.555138	0.70185	1.30962	1.25035	1.45384
Molecular Function	GO:0005525	5	GTP binding	1.29	0.0330888	O70443	46	K	1.91718	0.00125987	Up	Guanine nucleotide-binding protein G(z) subunit alpha OS=Mus musculus OX=10090 GN=Gnaz PE=1 SV=4	Gnaz	_LLLLGTSNSGK[Acetyl (K)]STIVK_	1	100.938	97.6657	82.3487	189.8	205.241	187.433	0.719771	0.724753	0.58943	1.25677	1.41428	1.22841
Molecular Function	GO:0005525	5	GTP binding	1.29	0.0330888	O55131	386	K	3.26272	0.0130065	Up	Septin-7 OS=Mus musculus OX=10090 GN=Septin7 PE=1 SV=1	Septin7	_RHEQMK[Acetyl (K)]K_	1	65.2511	57.1989	104.274	283.523		288.901	0.427219	0.400733	0.699736	1.61042		1.71252
Molecular Function	GO:0005525	5	GTP binding	1.29	0.0330888	O55131	220	K	1.88888	0.00514018	Up	Septin-7 OS=Mus musculus OX=10090 GN=Septin7 PE=1 SV=1	Septin7	_IK[Acetyl (K)]IYEFPETDDEEENK_	1	227.052	317.01	278.409	605.956	594.768	604.965	0.542432	0.810395	0.681708	1.25588	1.2786	1.3085
Molecular Function	GO:0005525	5	GTP binding	1.29	0.0330888	O55131	207	K	1.92158	0.0155581	Up	Septin-7 OS=Mus musculus OX=10090 GN=Septin7 PE=1 SV=1	Septin7	_ADTLTPEEC[Carbamidomethyl (C)]QQFK[Acetyl (K)]K_	1	42.6665	23.6958	39.3335	76.5446	81.7138	75.3751	0.789473	0.469164	0.745947	1.22872	1.36055	1.2627
Molecular Function	GO:0005525	5	GTP binding	1.29	0.0330888	O55131	96	K	2.15713	0.00360818	Up	Septin-7 OS=Mus musculus OX=10090 GN=Septin7 PE=1 SV=1	Septin7	_TVQVEQSK[Acetyl (K)]VLIK_	1	76.2406	47.1824	63.515	172.4	149.952	142.812	0.734077	0.486115	0.626796	1.44007	1.2992	1.24493
Molecular Function	GO:0005525	5	GTP binding	1.29	0.0330888	B2RSH2	248	K	2.14994	0.000154862	Up	Guanine nucleotide-binding protein G(i) subunit alpha-1 OS=Mus musculus OX=10090 GN=Gnai1 PE=1 SV=1	Gnai1	_MHESMK[Acetyl (K)]LFDSIC[Carbamidomethyl (C)]NNK_	1	137.002	131.018	114.435	324.016	327.346	306.742	0.644181	0.644763	0.564503	1.33493	1.40009	1.24978
Molecular Function	GO:0008238	4	exopeptidase activity	1.56	0.0307076	Q9Z218	710	K	1.96345	7.41548e-05	Up	Dipeptidyl aminopeptidase-like protein 6 OS=Mus musculus OX=10090 GN=Dpp6 PE=1 SV=1	Dpp6	_AYEMTK[Acetyl (K)]LAHR_	1	464.593	462.794	419.843	892.645	937.95	957.088	0.685443	0.692724	0.629555	1.24811	1.32887	1.36507
Molecular Function	GO:0008238	4	exopeptidase activity	1.56	0.0307076	Q9Z218	360	K	2.32379	0.000232019	Up	Dipeptidyl aminopeptidase-like protein 6 OS=Mus musculus OX=10090 GN=Dpp6 PE=1 SV=1	Dpp6	_K[Acetyl (K)]HEDESEAWLHR_	1	231.925	286.698	245.271	628.339	613.486	630.513	0.536696	0.6731	0.576867	1.37801	1.3633	1.41053
Molecular Function	GO:0008238	4	exopeptidase activity	1.56	0.0307076	Q9R0P9	78	K	1.82198	0.0018111	Up	Ubiquitin carboxyl-terminal hydrolase isozyme L1 OS=Mus musculus OX=10090 GN=Uchl1 PE=1 SV=1	Uchl1	_GQEVSPK[Acetyl (K)]VYFMK_	1	126.112	149.324	139.38	262.555	220.626	259.972	0.648453	0.768182	0.716621	1.43807	1.14989	1.29879
Molecular Function	GO:0008238	4	exopeptidase activity	1.56	0.0307076	Q9D1A2	383	K	2.33428	0.000319447	Up	Cytosolic non-specific dipeptidase OS=Mus musculus OX=10090 GN=Cndp2 PE=1 SV=1	Cndp2	_VYMGHGGK[Acetyl (K)]PWVSDFNHPHYQAGR_	1	167.737	155.055	179.822	367.535	385.059	408.191	0.584512	0.566947	0.65527	1.25303	1.43799	1.52639
Molecular Function	GO:0008238	4	exopeptidase activity	1.56	0.0307076	Q99KK7	209	K	1.69352	0.000879208	Up	Dipeptidyl peptidase 3 OS=Mus musculus OX=10090 GN=Dpp3 PE=1 SV=2	Dpp3	_VVGQEGK[Acetyl (K)]SHYEVR_	1	137.203	126.306	112.045	185.775	182.444	202.353	0.786277	0.791329	0.681191	1.25959	1.20951	1.35622
Molecular Function	GO:0008238	4	exopeptidase activity	1.56	0.0307076	Q8R016	309	K	1.83511	0.000710045	Up	Bleomycin hydrolase OS=Mus musculus OX=10090 GN=Blmh PE=1 SV=1	Blmh	_TLYNNQPIDFLK[Acetyl (K)]K_	1	105.681	109.89	113.671	164.671	195.36	197.921	0.698431	0.727015	0.716514	1.15157	1.40703	1.37214
Molecular Function	GO:0008238	4	exopeptidase activity	1.56	0.0307076	Q8R016	244	K	1.83336	0.00269264	Up	Bleomycin hydrolase OS=Mus musculus OX=10090 GN=Blmh PE=1 SV=1	Blmh	_NYHK[Acetyl (K)]IGPITPLQFYK_	1	184.123	154.938	161.043	247.107	287.212	313.678	0.800818	0.674588	0.668055	1.13724	1.36134	1.43115
Molecular Function	GO:0008238	4	exopeptidase activity	1.56	0.0307076	Q8C0M9	120	K	2.89309	0.00198395	Up	Isoaspartyl peptidase/L-asparaginase OS=Mus musculus OX=10090 GN=Asrgl1 PE=1 SV=1	Asrgl1	_C[Carbamidomethyl (C)]IANPVK[Acetyl (K)]LAR_	1	28.7023	26.3427	26.4059	64.9494	78.6303	91.4731	0.546199	0.47679	0.529057	1.12514	1.5629	1.80217
Molecular Function	GO:0008238	4	exopeptidase activity	1.56	0.0307076	Q80V42	338	K	1.87797	0.00792661	Up	Carboxypeptidase M OS=Mus musculus OX=10090 GN=Cpm PE=1 SV=2	Cpm	_K[Acetyl (K)]HIC[Carbamidomethyl (C)]PFR_	1	65.4865	82.2756	88.1238	174.935	156.445	164.007	0.535004	0.777276	0.748451	1.42369	1.25936	1.18694
Molecular Function	GO:0008238	4	exopeptidase activity	1.56	0.0307076	Q6P1B1	322	K	1.76589	0.000271965	Up	Xaa-Pro aminopeptidase 1 OS=Mus musculus OX=10090 GN=Xpnpep1 PE=1 SV=1	Xpnpep1	_AVK[Acetyl (K)]NSAESDGMR_	1	17.4258	16.8433	17.8753	31.429	29.0819	32.709	0.770954	0.686204	0.710424	1.27406	1.2057	1.34796
Molecular Function	GO:0008238	4	exopeptidase activity	1.56	0.0307076	Q6NXK7	767	K	2.17555	0.000169883	Up	Inactive dipeptidyl peptidase 10 OS=Mus musculus OX=10090 GN=Dpp10 PE=1 SV=1	Dpp10	_SK[Acetyl (K)]HHFYSTILR_	1	203.299	224.255	199.645	528.565	550.495	519.197	0.58994	0.676606	0.571059	1.33711	1.38612	1.27458
Molecular Function	GO:0008238	4	exopeptidase activity	1.56	0.0307076	Q11136	110	K	1.92188	0.0372696	Up	Xaa-Pro dipeptidase OS=Mus musculus OX=10090 GN=Pepd PE=1 SV=3	Pepd	_LPDSYATWMGK[Acetyl (K)]IHSK_	1	23.2094	12.0191	26.9503	35.3929	36.8006	34.447	0.7637	0.423011	0.896222	1.35434	1.31493	1.33388
Molecular Function	GO:0002020	4	protease binding	1.38	0.0290754	Q91ZU6	3832	K	2.17015	0.00603045	Up	Dystonin OS=Mus musculus OX=10090 GN=Dst PE=1 SV=2	Dst	_VHYEK[Acetyl (K)]VLAEC[Carbamidomethyl (C)]EK_	1	13.4838	14.6867		26.3253	34.5127	29.5558	0.549582	0.627601		1.10982	1.44637	1.27581
Molecular Function	GO:0002020	4	protease binding	1.38	0.0290754	Q8VHP7	317	K	1.7231	0.00327842	Up	Leukocyte elastase inhibitor B OS=Mus musculus OX=10090 GN=Serpinb1b PE=1 SV=1	Serpinb1b	_DLFVSK[Acetyl (K)]IVHK_	1	130.469	147.001	152.942	214.379	212.079	237.965	0.686995	0.792154	0.763024	1.21385	1.16558	1.48407
Molecular Function	GO:0002020	4	protease binding	1.38	0.0290754	Q8VHP7	260	K	3.1766	0.000718818	Up	Leukocyte elastase inhibitor B OS=Mus musculus OX=10090 GN=Serpinb1b PE=1 SV=1	Serpinb1b	_LHEWTK[Acetyl (K)]HENLR_	1	77.7415	82.2356	68.8969	210.317	199.225	242.789	0.508594	0.550581	0.427053	1.47954	1.36038	1.88123
Molecular Function	GO:0032561	5	guanyl ribonucleotide binding	1.27	0.0270707	Q8K1M6	105	K	4.217	0.000248819	Up	Dynamin-1-like protein OS=Mus musculus OX=10090 GN=Dnm1l PE=1 SV=2	Dnm1l	_NK[Acetyl (K)]LYTDFDEIR_	1	31.1819	32.0794	44.1678	168.968	145.483	140.429	0.340019	0.346325	0.461278	1.81279	1.56237	1.46436
Molecular Function	GO:0032561	5	guanyl ribonucleotide binding	1.27	0.0270707	Q8K1M6	103	K	2.00924	0.000806834	Up	Dynamin-1-like protein OS=Mus musculus OX=10090 GN=Dnm1l PE=1 SV=2	Dnm1l	_FLHTK[Acetyl (K)]NK_	1	143.805	165.547	158.373	331.97	333.075	280.639	0.623852	0.711026	0.658031	1.41693	1.42305	1.16425
Molecular Function	GO:0032561	5	guanyl ribonucleotide binding	1.27	0.0270707	Q8BRT1	865	K	1.63509	0.00550244	Up	CLIP-associating protein 2 OS=Mus musculus OX=10090 GN=Clasp2 PE=1 SV=1	Clasp2	_TFQDGATK[Acetyl (K)]LLHNHLR_	1	195.535	160.266	161.183	269.337	307.261	251.771	0.861142	0.703737	0.718769	1.16182	1.40746	1.16468
Molecular Function	GO:0032561	5	guanyl ribonucleotide binding	1.27	0.0270707	Q8BRT1	266	K	2.18953	0.00152385	Up	CLIP-associating protein 2 OS=Mus musculus OX=10090 GN=Clasp2 PE=1 SV=1	Clasp2	_HAAVLVETIK[Acetyl (K)]K_	1	12.5672	11.0878	11.4911	31.1863	21.4653	23.1585	0.671079	0.590334	0.621321	1.63114	1.1922	1.29896
Molecular Function	GO:0032561	5	guanyl ribonucleotide binding	1.27	0.0270707	Q8BH66	334	K	1.58161	6.03775e-05	Up	Atlastin-1 OS=Mus musculus OX=10090 GN=Atl1 PE=1 SV=1	Atl1	_AYIK[Acetyl (K)]IYQGEELPHPK_	1	317.386	286.645	320.984	511.674	483.483	526.013	0.775685	0.753839	0.783891	1.20395	1.18008	1.2749
Molecular Function	GO:0032561	5	guanyl ribonucleotide binding	1.27	0.0270707	Q8BH66	285	K	1.67578	0.00589443	Up	Atlastin-1 OS=Mus musculus OX=10090 GN=Atl1 PE=1 SV=1	Atl1	_VATNPNFDGK[Acetyl (K)]LK_	1	120.868	140.854	163.562	271.68	236.018	235.112	0.618618	0.775739	0.8365	1.3387	1.20638	1.19334
Molecular Function	GO:0032561	5	guanyl ribonucleotide binding	1.27	0.0270707	Q811U4	77	K	1.71342	0.00151351	Up	Mitofusin-1 OS=Mus musculus OX=10090 GN=Mfn1 PE=1 SV=3	Mfn1	_HMK[Acetyl (K)]VAFFGR_	1	71.5529	97.7015	99.5716	132.728	137.669	135.889	0.653331	0.77768	0.812099	1.22956	1.2843	1.32952
Molecular Function	GO:0032561	5	guanyl ribonucleotide binding	1.27	0.0270707	Q91V41	34	K	2.07572	0.00241738	Up	Ras-related protein Rab-14 OS=Mus musculus OX=10090 GN=Rab14 PE=1 SV=3	Rab14	_SC[Carbamidomethyl (C)]LLHQFTEK[Acetyl (K)]K_	1	96.4392	79.1137	71.47	173.666	203.099	187.781	0.759204	0.629554	0.532392	1.23691	1.37069	1.38016
Molecular Function	GO:0032561	5	guanyl ribonucleotide binding	1.27	0.0270707	Q80U63	463	K	3.32874	1.74861e-05	Up	Mitofusin-2 OS=Mus musculus OX=10090 GN=Mfn2 PE=1 SV=3	Mfn2	_VYK[Acetyl (K)]NELHR_	1	107.676	121.342	119.767	403.316	411.112	398.696	0.417481	0.481167	0.472231	1.57692	1.52712	1.45926
Molecular Function	GO:0032561	5	guanyl ribonucleotide binding	1.27	0.0270707	Q6PHN9	121	K	2.96113	0.0245543	Up	Ras-related protein Rab-35 OS=Mus musculus OX=10090 GN=Rab35 PE=1 SV=1	Rab35	_ILVGNK[Acetyl (K)]NDDPER_	1	29.6602	21.8604	9.71384	56.3907	63.2986	71.4427	0.690808	0.566073	0.236246	1.37525	1.38791	1.65819
Molecular Function	GO:0032561	5	guanyl ribonucleotide binding	1.27	0.0270707	Q6PDL0	73	K	1.79669	0.000237119	Up	Cytoplasmic dynein 1 light intermediate chain 2 OS=Mus musculus OX=10090 GN=Dync1li2 PE=1 SV=2	Dync1li2	_TTLMTK[Acetyl (K)]LQGAEHGK_	1	67.0879	60.4559	68.0371	108.74	113.097	124.226	0.73511	0.66823	0.746217	1.21151	1.30023	1.35035
Molecular Function	GO:0032561	5	guanyl ribonucleotide binding	1.27	0.0270707	Q6NTA4	291	K	2.30904	0.00103601	Up	Ras-related GTP-binding protein B OS=Mus musculus OX=10090 GN=Rragb PE=1 SV=1	Rragb	_FEK[Acetyl (K)]ISNIIK_	1	79.0793	98.6657	83.2726	213.425	199.476	183.878	0.534183	0.699393	0.586686	1.52817	1.42439	1.25049
Molecular Function	GO:0032561	5	guanyl ribonucleotide binding	1.27	0.0270707	Q62159	7	K	2.23788	0.0207975	Up	Rho-related GTP-binding protein RhoC OS=Mus musculus OX=10090 GN=Rhoc PE=1 SV=2	Rhoc	_KK[Acetyl (K)]LVIVGDGAC[Carbamidomethyl (C)]GK_	0.970346	16.8801	18.6949	8.65458	28.7602	30.99	33.3824	0.594024	0.87452	0.413686	1.21166	1.44074	1.55981
Molecular Function	GO:0032561	5	guanyl ribonucleotide binding	1.27	0.0270707	Q61481	375	K	2.22513	2.40038e-05	Up	Dual specificity calcium/calmodulin-dependent 3',5'-cyclic nucleotide phosphodiesterase 1A OS=Mus musculus OX=10090 GN=Pde1a PE=1 SV=3	Pde1a	_TWK[Acetyl (K)]LHYR_	1	283.139	262.979	298.77	836.192	832.629	855.138	0.576132	0.577354	0.611071	1.33281	1.36118	1.23238
Molecular Function	GO:0032561	5	guanyl ribonucleotide binding	1.27	0.0270707	Q149F3	285	K	3.14382	0.000308536	Up	Eukaryotic peptide chain release factor GTP-binding subunit ERF3B OS=Mus musculus OX=10090 GN=Gspt2 PE=1 SV=1	Gspt2	_K[Acetyl (K)]HFTILDAPGHK_	1	31.3805	28.85	33.1388	102.921	93.7041	78.7366	0.481862	0.460047	0.531826	1.75357	1.58006	1.29952
Molecular Function	GO:0032561	5	guanyl ribonucleotide binding	1.27	0.0270707	Q01768	39	K	1.78848	0.00426553	Up	Nucleoside diphosphate kinase B OS=Mus musculus OX=10090 GN=Nme2 PE=1 SV=1	Nme2	_LVAMK[Acetyl (K)]FLR_	1	139.041	116.424	154.938	251.608	235.007	248.708	0.721773	0.594988	0.837742	1.32121	1.23597	1.29611
Molecular Function	GO:0032561	5	guanyl ribonucleotide binding	1.27	0.0270707	Q6R0H7	835	K	3.0201	0.00117394	Up	Guanine nucleotide-binding protein G(s) subunit alpha isoforms XLas OS=Mus musculus OX=10090 GN=Gnas PE=1 SV=1	Gnas	_VQDIK[Acetyl (K)]NNLK_	1	110.737	169.141	127.081	399.915	397.169	425.751	0.396129	0.63094	0.469503	1.50387	1.49156	1.52437
Molecular Function	GO:0032561	5	guanyl ribonucleotide binding	1.27	0.0270707	Q921J2	97	K	2.17978	0.00225082	Up	GTP-binding protein Rheb OS=Mus musculus OX=10090 GN=Rheb PE=1 SV=1	Rheb	_SFEVIK[Acetyl (K)]VIHGK_	1	117.728	121.962	110.667	258.193	242.079	234.761	0.660575	0.707328	0.547881	1.61622	1.33451	1.22525
Molecular Function	GO:0032561	5	guanyl ribonucleotide binding	1.27	0.0270707	Q921J2	102	K	2.0752	0.000458225	Up	GTP-binding protein Rheb OS=Mus musculus OX=10090 GN=Rheb PE=1 SV=1	Rheb	_VIHGK[Acetyl (K)]LLDMVGK_	1	352.414	324.646	337.89	671.767	657.323	699.998	0.705068	0.671339	0.596455	1.49937	1.29206	1.30266
Molecular Function	GO:0032561	5	guanyl ribonucleotide binding	1.27	0.0270707	Q922S4	896	K	3.38112	3.22435e-05	Up	cGMP-dependent 3',5'-cyclic phosphodiesterase OS=Mus musculus OX=10090 GN=Pde2a PE=1 SV=4	Pde2a	_EHWTK[Acetyl (K)]VSHK_	1	60.9284	64.5403	62.8822	337.361	292.385	293.879	0.398966	0.412282	0.434925	1.55507	1.34988	1.30851
Molecular Function	GO:0089720	5	caspase binding	2.46	0.0272396	Q91ZU6	3832	K	2.17015	0.00603045	Up	Dystonin OS=Mus musculus OX=10090 GN=Dst PE=1 SV=2	Dst	_VHYEK[Acetyl (K)]VLAEC[Carbamidomethyl (C)]EK_	1	13.4838	14.6867		26.3253	34.5127	29.5558	0.549582	0.627601		1.10982	1.44637	1.27581
Molecular Function	GO:0005501	4	retinoid binding	2.46	0.0272396	Q9CZS1	157	K	1.86416	4.98179e-05	Up	Aldehyde dehydrogenase X, mitochondrial OS=Mus musculus OX=10090 GN=Aldh1b1 PE=1 SV=1	Aldh1b1	_YFAGWADK[Acetyl (K)]WHGK_	1	55.3914	48.9162	50.6258	93.1709	101.236	105.836	0.740478	0.665058	0.676826	1.28576	1.30691	1.28919
Molecular Function	GO:0005501	4	retinoid binding	2.46	0.0272396	Q05816	61	K	1.72076	0.0240909	Up	Fatty acid-binding protein 5 OS=Mus musculus OX=10090 GN=Fabp5 PE=1 SV=3	Fabp5	_TESTVK[Acetyl (K)]TTVFSC[Carbamidomethyl (C)]NLGEK_	1	31.1572	39.2107	35.1164	65.8881	59.2583	41.8306	0.651774	0.851426	0.726798	1.48195	1.37989	0.975447
Molecular Function	GO:0005501	4	retinoid binding	2.46	0.0272396	P47738	157	K	2.00006	0.000535557	Up	Aldehyde dehydrogenase, mitochondrial OS=Mus musculus OX=10090 GN=Aldh2 PE=1 SV=1	Aldh2	_YYAGWADK[Acetyl (K)]YHGK_	1	88.7985	108.438	84.4093	187.71	178.696	181.29	0.629154	0.750758	0.629281	1.42033	1.34158	1.2566
Molecular Function	GO:0005501	4	retinoid binding	2.46	0.0272396	P24549	495	K	1.57563	0.000844933	Up	Aldehyde dehydrogenase 1A1 OS=Mus musculus OX=10090 GN=Aldh1a1 PE=1 SV=5	Aldh1a1	_TVAMK[Acetyl (K)]ISQK_	1	141.586	144.396	153.424	236.387	244.057	257.368	0.790279	0.708257	0.817702	1.16033	1.21863	1.27058
Molecular Function	GO:0005501	4	retinoid binding	2.46	0.0272396	P24549	419	K	1.56905	0.00146713	Up	Aldehyde dehydrogenase 1A1 OS=Mus musculus OX=10090 GN=Aldh1a1 PE=1 SV=5	Aldh1a1	_SVDDVIK[Acetyl (K)]R_	1	106.098	108.546	93.4797	183.071	165.193	166.672	0.847017	0.761508	0.712599	1.28529	1.17977	1.17689
Molecular Function	GO:0032561	5	guanyl ribonucleotide binding	1.27	0.0270707	Q9Z2Q6	296	K	1.66503	4.25292e-06	Up	Septin-5 OS=Mus musculus OX=10090 GN=Septin5 PE=1 SV=2	Septin5	_THMHDLK[Acetyl (K)]DVTC[Carbamidomethyl (C)]DVHYENYR_	1	451.344	450.204	438.783	909.886	831.074	933.51	0.729167	0.748535	0.723626	1.23786	1.19602	1.2314
Molecular Function	GO:0032561	5	guanyl ribonucleotide binding	1.27	0.0270707	Q9Z2Q6	181	K	3.10696	0.0128475	Up	Septin-5 OS=Mus musculus OX=10090 GN=Septin5 PE=1 SV=2	Septin5	_ALHEK[Acetyl (K)]VNIVPLIAK_	1	83.4418	31.9162	59.2821	234.342	181.192	233.406	0.657145	0.258686	0.476591	1.55415	1.27115	1.50089
Molecular Function	GO:0032561	5	guanyl ribonucleotide binding	1.27	0.0270707	Q9Z2Q6	176	K	2.25559	0.00883275	Up	Septin-5 OS=Mus musculus OX=10090 GN=Septin5 PE=1 SV=2	Septin5	_PVDVGFMK[Acetyl (K)]ALHEK_	1	45.2528	26.7151	27.8724	79.1251	86.3927	103.703	0.795301	0.4832	0.500039	1.17103	1.35252	1.48811
Molecular Function	GO:0032561	5	guanyl ribonucleotide binding	1.27	0.0270707	Q9Z2Q6	90	K	3.26823	0.00798883	Up	Septin-5 OS=Mus musculus OX=10090 GN=Septin5 PE=1 SV=2	Septin5	_INQTVEILK[Acetyl (K)]HTVDIEEK_	1	43.3102	21.2312	22.9972	142.638	100.221	98.3353	0.655221	0.330564	0.355154	1.81718	1.35063	1.21469
Molecular Function	GO:0032561	5	guanyl ribonucleotide binding	1.27	0.0270707	Q9Z1S5	194	K	2.32989	0.0112447	Up	Neuronal-specific septin-3 OS=Mus musculus OX=10090 GN=Septin3 PE=1 SV=2	Septin3	_PLDLEFMK[Acetyl (K)]HLSK_	1	6.52969	6.59728		15.9781	22.435	16.6166	0.523183	0.539965		1.04564	1.52846	1.14143
Molecular Function	GO:0032561	5	guanyl ribonucleotide binding	1.27	0.0270707	Q9Z1S5	101	K	1.77096	0.000836402	Up	Neuronal-specific septin-3 OS=Mus musculus OX=10090 GN=Septin3 PE=1 SV=2	Septin3	_IPK[Acetyl (K)]TVEIK_	1	132.341	159.323	147.536	313.517	298.299	317.557	0.63369	0.779291	0.70128	1.22614	1.21451	1.30361
Molecular Function	GO:0032561	5	guanyl ribonucleotide binding	1.27	0.0270707	Q9WUM5	81	K	2.51607	0.00088967	Up	Succinate--CoA ligase [ADP/GDP-forming] subunit alpha, mitochondrial OS=Mus musculus OX=10090 GN=Suclg1 PE=1 SV=4	Suclg1	_QGTFHSQQALEYGTK[Acetyl (K)]LVGGTTPGK_	1	156.489	110.307	122.268	354.47	361.591	339.8	0.667713	0.481568	0.530445	1.49383	1.42837	1.3041
Molecular Function	GO:0032561	5	guanyl ribonucleotide binding	1.27	0.0270707	Q9WUM5	66	K	2.01599	0.00364909	Up	Succinate--CoA ligase [ADP/GDP-forming] subunit alpha, mitochondrial OS=Mus musculus OX=10090 GN=Suclg1 PE=1 SV=4	Suclg1	_IIC[Carbamidomethyl (C)]QGFTGK[Acetyl (K)]QGTFHSQQALEYGTK_	1	39.5616	28.1161	31.9394	66.7679	82.8142	67.3797	0.770448	0.560238	0.63244	1.28426	1.49311	1.18027
Molecular Function	GO:0032561	5	guanyl ribonucleotide binding	1.27	0.0270707	Q9JJK2	177	K	1.55613	0.025375	Up	LanC-like protein 2 OS=Mus musculus OX=10090 GN=Lancl2 PE=1 SV=1	Lancl2	_SEC[Carbamidomethyl (C)]ESQEC[Carbamidomethyl (C)]ITK[Acetyl (K)]LLQMHR_	1	62.3591	40.0709	57.644	91.7876	95.3236	91.6166	0.886677	0.588793	0.84243	1.17229	1.26653	1.16814
Molecular Function	GO:0032561	5	guanyl ribonucleotide binding	1.27	0.0270707	Q9D1G1	122	K	3.4174	9.08156e-06	Up	Ras-related protein Rab-1B OS=Mus musculus OX=10090 GN=Rab1b PE=1 SV=1	Rab1b	_LLVGNK[Acetyl (K)]SDLTTK_	1	100.338	106.118	91.4677	354.597	349.674	343.678	0.416002	0.480475	0.45283	1.56633	1.53732	1.50748
Molecular Function	GO:0032561	5	guanyl ribonucleotide binding	1.27	0.0270707	Q922S4	900	K	4.38371	0.00271573	Up	cGMP-dependent 3',5'-cyclic phosphodiesterase OS=Mus musculus OX=10090 GN=Pde2a PE=1 SV=4	Pde2a	_VSHK[Acetyl (K)]FTIR_	1	49.1378	32.8149	66.8332	316.261	295.211	344.76	0.323785	0.210941	0.465163	1.46699	1.37151	1.54472
Molecular Function	GO:0032561	5	guanyl ribonucleotide binding	1.27	0.0270707	Q01768	31	K	2.3423	1.65689e-05	Up	Nucleoside diphosphate kinase B OS=Mus musculus OX=10090 GN=Nme2 PE=1 SV=1	Nme2	_FEQK[Acetyl (K)]GFR_	1	462.854	521.635	466.48	1168.8	1106.66	1117.2	0.568344	0.630582	0.596616	1.45177	1.37673	1.37719
Molecular Function	GO:0032561	5	guanyl ribonucleotide binding	1.27	0.0270707	Q01768	26	K	1.6376	6.60938e-07	Up	Nucleoside diphosphate kinase B OS=Mus musculus OX=10090 GN=Nme2 PE=1 SV=1	Nme2	_GLVGEIIK[Acetyl (K)]R_	1	1740.54	1804.32	1713.61	2844.72	2846.47	2909.27	0.746951	0.762308	0.765973	1.23492	1.23761	1.25339
Molecular Function	GO:0032561	5	guanyl ribonucleotide binding	1.27	0.0270707	P63321	16	K	2.84403	0.0181937	Up	Ras-related protein Ral-A OS=Mus musculus OX=10090 GN=Rala PE=1 SV=1	Rala	_GQNSLALHK[Acetyl (K)]VIMVGSGGVGK_	1	16.9181	30.5675	42.1853	92.268	90.1628	70.0003	0.293793	0.546402	0.725932	1.6714	1.57919	1.20352
Molecular Function	GO:0032561	5	guanyl ribonucleotide binding	1.27	0.0270707	P62827	134	K	1.54577	0.00173162	Up	GTP-binding nuclear protein Ran OS=Mus musculus OX=10090 GN=Ran PE=1 SV=3	Ran	_AK[Acetyl (K)]SIVFHR_	1	707.969	777.181	777.989	1188.68	1127.17	1189.05	0.703216	0.811258	0.846401	1.17385	1.24178	1.23375
Molecular Function	GO:0032561	5	guanyl ribonucleotide binding	1.27	0.0270707	P18872	278	K	2.37149	0.000194819	Up	Guanine nucleotide-binding protein G(o) subunit alpha OS=Mus musculus OX=10090 GN=Gnao1 PE=1 SV=3	Gnao1	_DLFGEK[Acetyl (K)]IK_	1	622.41	510.271	605.629	1476.14	1555.2	1555.71	0.613778	0.5114	0.617032	1.32092	1.43298	1.37773
Molecular Function	GO:0032561	5	guanyl ribonucleotide binding	1.27	0.0270707	P18872	193	K	2.1156	5.78812e-05	Up	Guanine nucleotide-binding protein G(o) subunit alpha OS=Mus musculus OX=10090 GN=Gnao1 PE=1 SV=3	Gnao1	_TTGIVETHFTFK[Acetyl (K)]NLHFR_	1	2885.75	3134.45	3008.96	7058.58	7317.59	6880.22	0.594352	0.6561	0.640274	1.31922	1.40822	1.27259
Molecular Function	GO:0032561	5	guanyl ribonucleotide binding	1.27	0.0270707	P15532	49	K	1.56235	0.0221053	Up	Nucleoside diphosphate kinase A OS=Mus musculus OX=10090 GN=Nme1 PE=1 SV=1	Nme1	_FLQASEDLLK[Acetyl (K)]EHYTDLK_	1	577.66	643.403	653.79	999.425	944.375	923.959	0.663912	0.811742	0.894304	1.4489	1.16298	1.09081
Molecular Function	GO:0032561	5	guanyl ribonucleotide binding	1.27	0.0270707	P15532	39	K	2.65204	0.00804692	Up	Nucleoside diphosphate kinase A OS=Mus musculus OX=10090 GN=Nme1 PE=1 SV=1	Nme1	_LVGLK[Acetyl (K)]FLQASEDLLK_	1	75.2298	76.9431	44.7587	194.234	148.634	156.268	0.589107	0.66141	0.417149	1.91859	1.24713	1.257
Molecular Function	GO:0032561	5	guanyl ribonucleotide binding	1.27	0.0270707	P14824	81	K	1.87452	2.11063e-05	Up	Annexin A6 OS=Mus musculus OX=10090 GN=Anxa6 PE=1 SV=3	Anxa6	_YELTGK[Acetyl (K)]FER_	1	83.777	84.735	86.2211	132.276	131.281	139.185	0.684594	0.711973	0.747345	1.31602	1.36314	1.33965
Molecular Function	GO:0032561	5	guanyl ribonucleotide binding	1.27	0.0270707	P14824	3	K	1.52345	0.00558579	Up	Annexin A6 OS=Mus musculus OX=10090 GN=Anxa6 PE=1 SV=3	Anxa6	_[Acetyl (Protein N-term)]AK[Acetyl (K)]IAQGAMYR_	1	395.184	427.138	474.76	536.917	572.295	558.158	0.716213	0.795983	0.912676	1.18474	1.31794	1.19149
Molecular Function	GO:0032561	5	guanyl ribonucleotide binding	1.27	0.0270707	P14576	323	K	4.02006	0.00183023	Up	Signal recognition particle 54 kDa protein OS=Mus musculus OX=10090 GN=Srp54 PE=1 SV=2	Srp54	_LK[Acetyl (K)]HGQFTLR_	1	29.1987	40.7715	21.0969	104.066	106.898	98.1252	0.431522	0.546842	0.281642	1.67471	1.71988	1.67071
Molecular Function	GO:0032561	5	guanyl ribonucleotide binding	1.27	0.0270707	P11499	577	K	1.59041	0.000195386	Up	Heat shock protein HSP 90-beta OS=Mus musculus OX=10090 GN=Hsp90ab1 PE=1 SV=3	Hsp90ab1	_KVEK[Acetyl (K)]VTISNR_	1	644.35	627.908	605.299	966.872	968.931	903.298	0.785194	0.787467	0.757694	1.25027	1.29685	1.15909
Molecular Function	GO:0032561	5	guanyl ribonucleotide binding	1.27	0.0270707	P11499	531	K	1.86043	0.00420477	Up	Heat shock protein HSP 90-beta OS=Mus musculus OX=10090 GN=Hsp90ab1 PE=1 SV=3	Hsp90ab1	_EFDGK[Acetyl (K)]SLVSVTK_	1	59.9031	62.5652	44.6854	103.421	90.4193	102.162	0.743381	0.799055	0.569634	1.36192	1.23244	1.335
Molecular Function	GO:0032561	5	guanyl ribonucleotide binding	1.27	0.0270707	P11499	438	K	2.66883	5.76765e-05	Up	Heat shock protein HSP 90-beta OS=Mus musculus OX=10090 GN=Hsp90ab1 PE=1 SV=3	Hsp90ab1	_NLK[Acetyl (K)]LGIHEDSTNR_	1	323.464	291.732	265.675	714.983	744.606	775.259	0.596702	0.553856	0.503443	1.39961	1.50869	1.50594
Molecular Function	GO:0032561	5	guanyl ribonucleotide binding	1.27	0.0270707	P11499	347	K	1.50489	0.0359355	Up	Heat shock protein HSP 90-beta OS=Mus musculus OX=10090 GN=Hsp90ab1 PE=1 SV=3	Hsp90ab1	_APFDLFENK[Acetyl (K)]K_	1	117.709	154.732	180.871	206.825	216.758	226.813	0.612977	0.82927	0.96755	1.14293	1.23981	1.24375
Molecular Function	GO:0032561	5	guanyl ribonucleotide binding	1.27	0.0270707	P11499	180	K	2.66823	8.30076e-05	Up	Heat shock protein HSP 90-beta OS=Mus musculus OX=10090 GN=Hsp90ab1 PE=1 SV=3	Hsp90ab1	_GTK[Acetyl (K)]VILHLK_	1	1028.8	981.752	1138.7	2515.57	2779.87	2696.41	0.530754	0.521248	0.603445	1.37715	1.57518	1.46479
Molecular Function	GO:0032561	5	guanyl ribonucleotide binding	1.27	0.0270707	P11499	148	K	5.66592	7.73464e-05	Up	Heat shock protein HSP 90-beta OS=Mus musculus OX=10090 GN=Hsp90ab1 PE=1 SV=3	Hsp90ab1	_VVVITK[Acetyl (K)]HNDDEQYAWESSAGGSFTVR_	1	51.7658	35.8733	41.164	231.869	240.361	220.336	0.362238	0.258347	0.295895	1.72177	1.84739	1.62355
Molecular Function	GO:0032561	5	guanyl ribonucleotide binding	1.27	0.0270707	P11499	107	K	2.42901	6.72378e-05	Up	Heat shock protein HSP 90-beta OS=Mus musculus OX=10090 GN=Hsp90ab1 PE=1 SV=3	Hsp90ab1	_ADLINNLGTIAK[Acetyl (K)]SGTK_	1	528.302	538.359	583.46	1192.97	1295.96	1325.28	0.555693	0.582781	0.630423	1.33157	1.49723	1.46788
Molecular Function	GO:0016247	2	channel regulator activity	1.35	0.0467621	P68510	127	K	1.97687	3.23107e-06	Up	14-3-3 protein eta OS=Mus musculus OX=10090 GN=Ywhah PE=1 SV=2	Ywhah	_MK[Acetyl (K)]GDYYR_	1	3455.71	3537.98	3573.83	7124.09	6977.41	6918.6	0.661908	0.670753	0.681556	1.29078	1.36628	1.32478
Molecular Function	GO:0032561	5	guanyl ribonucleotide binding	1.27	0.0270707	P08752	313	K	1.83736	0.0217382	Up	Guanine nucleotide-binding protein G(i) subunit alpha-2 OS=Mus musculus OX=10090 GN=Gnai2 PE=1 SV=5	Gnai2	_FEDLNK[Acetyl (K)]R_	1	30.7066	17.8465	18.6384	37.8908	43.0727	50.4897	0.931669	0.571301	0.584854	1.13215	1.27796	1.42598
Molecular Function	GO:0032561	5	guanyl ribonucleotide binding	1.27	0.0270707	P07901	447	K	3.9659	0.000197433	Up	Heat shock protein HSP 90-alpha OS=Mus musculus OX=10090 GN=Hsp90aa1 PE=1 SV=4	Hsp90aa1	_NIK[Acetyl (K)]LGIHEDSQNR_	1	91.3247	117.343	98.6596	376.027	440.231	400.385	0.350301	0.471982	0.38909	1.47193	1.79217	1.54008
Molecular Function	GO:0032561	5	guanyl ribonucleotide binding	1.27	0.0270707	P21279	57	K	2.31186	2.42619e-05	Up	Guanine nucleotide-binding protein G(q) subunit alpha OS=Mus musculus OX=10090 GN=Gnaq PE=1 SV=4	Gnaq	_STFIK[Acetyl (K)]QMR_	1	1107.99	1122.75	1201.74	2650.62	2629.52	2706.79	0.564827	0.615973	0.630142	1.43886	1.39448	1.35332
Molecular Function	GO:0089720	5	caspase binding	2.46	0.0272396	Q99JX4	324	K	2.54156	0.00479897	Up	Eukaryotic translation initiation factor 3 subunit M OS=Mus musculus OX=10090 GN=Eif3m PE=1 SV=1	Eif3m	_MVYC[Carbamidomethyl (C)]K[Acetyl (K)]IDQTQR_	1	79.5202	72.4058	57.8255	134.709	131.354	116.99	0.746905	0.643667	0.455905	1.82745	1.43833	1.42716
Molecular Function	GO:0032561	5	guanyl ribonucleotide binding	1.27	0.0270707	P21279	107	K	1.77898	0.0027235	Up	Guanine nucleotide-binding protein G(q) subunit alpha OS=Mus musculus OX=10090 GN=Gnaq PE=1 SV=4	Gnaq	_YEHNK[Acetyl (K)]AHAQLVR_	1	86.6399	72.6236	81.4053	161.556	130.938	136.511	0.753142	0.679417	0.727884	1.49546	1.18408	1.16383
Molecular Function	GO:0032561	5	guanyl ribonucleotide binding	1.27	0.0270707	P26443	211	K	2.15252	0.00326009	Up	Glutamate dehydrogenase 1, mitochondrial OS=Mus musculus OX=10090 GN=Glud1 PE=1 SV=1	Glud1	_FTMELAK[Acetyl (K)]K_	1	67.0926	91.7477	89.1852	194.346	169.754	197.91	0.498779	0.704675	0.685219	1.46425	1.21945	1.38172
Molecular Function	GO:0032561	5	guanyl ribonucleotide binding	1.27	0.0270707	P62827	23	K	2.09211	0.0214496	Up	GTP-binding nuclear protein Ran OS=Mus musculus OX=10090 GN=Ran PE=1 SV=3	Ran	_LVLVGDGGTGK[Acetyl (K)]TTFVK_	1	77.8846	40.4007	74.7747	140.345	122.873	141.01	0.747086	0.407258	0.785601	1.3384	1.30724	1.41293
Molecular Function	GO:0032561	5	guanyl ribonucleotide binding	1.27	0.0270707	P62823	74	K	1.58246	0.000506213	Up	Ras-related protein Rab-3C OS=Mus musculus OX=10090 GN=Rab3c PE=1 SV=1	Rab3c	_TVFK[Acetyl (K)]NEK_	1	551.049	536.191	609.911	1017.8	954.023	1022.19	0.795864	0.701337	0.799328	1.23904	1.18419	1.21092
Molecular Function	GO:0032561	5	guanyl ribonucleotide binding	1.27	0.0270707	P62821	191	K	2.34705	0.00174321	Up	Ras-related protein Rab-1A OS=Mus musculus OX=10090 GN=Rab1A PE=1 SV=3	Rab1A	_SNVK[Acetyl (K)]IQSTPVK_	1	130.247	108.29	119	321.994	330.119	315.709	0.640661	0.555966	0.566875	1.12065	1.41922	1.59915
Molecular Function	GO:0032561	5	guanyl ribonucleotide binding	1.27	0.0270707	P62821	187	K	3.83808	0.00240532	Up	Ras-related protein Rab-1A OS=Mus musculus OX=10090 GN=Rab1A PE=1 SV=3	Rab1A	_MGPGATAGGAEK[Acetyl (K)]SNVK_	1	18.965	17.627	13.7791	68.4731	71.0624	81.6312	0.455318	0.441716	0.320378	1.16318	1.49115	2.01819
Molecular Function	GO:0032561	5	guanyl ribonucleotide binding	1.27	0.0270707	P62492	95	K	3.53249	0.0246431	Up	Ras-related protein Rab-11A OS=Mus musculus OX=10090 GN=Rab11a PE=1 SV=3	Rab11a	_GAVGALLVYDIAK[Acetyl (K)]HLTYENVER_	1	9.84161	12.0261	16.5728	38.8075	26.7069	46.9908	0.237706	0.498677	0.824912	2.2665	1.86118	1.38758
Molecular Function	GO:0032561	5	guanyl ribonucleotide binding	1.27	0.0270707	P61205	36	K	1.88247	0.000175572	Up	ADP-ribosylation factor 3 OS=Mus musculus OX=10090 GN=Arf3 PE=2 SV=2	Arf3	_TTILYK[Acetyl (K)]LK_	1	309.101	255.64	280.145	582.397	538.65	585.653	0.739792	0.632988	0.685493	1.32504	1.26384	1.28576
Molecular Function	GO:0032561	5	guanyl ribonucleotide binding	1.27	0.0270707	P61027	49	K	1.63085	0.00175032	Up	Ras-related protein Rab-10 OS=Mus musculus OX=10090 GN=Rab10 PE=1 SV=1	Rab10	_IK[Acetyl (K)]TVELQGK_	1	156.762	148.252	171.928	240.703	266.074	245.792	0.732868	0.730578	0.828774	1.14728	1.36608	1.22491
Molecular Function	GO:0032561	5	guanyl ribonucleotide binding	1.27	0.0270707	P60764	183	K	2.34378	0.00153771	Up	Ras-related C3 botulinum toxin substrate 3 OS=Mus musculus OX=10090 GN=Rac3 PE=1 SV=1	Rac3	_AVLC[Carbamidomethyl (C)]PPPVK[Acetyl (K)]K_	1	222.398	186.33	231.84	437.749	424.731	385.576	0.623258	0.528131	0.721333	1.43476	1.64252	1.31198
Molecular Function	GO:0032561	5	guanyl ribonucleotide binding	1.27	0.0270707	P46638	95	K	2.95219	0.007954	Up	Ras-related protein Rab-11B OS=Mus musculus OX=10090 GN=Rab11b PE=1 SV=3	Rab11b	_GAVGALLVYDIAK[Acetyl (K)]HLTYENVER_	1	9.84161	12.0261	16.5728	38.8075	26.7069	46.9908	0.374041	0.500164	0.646654	1.49294	1.10956	1.88737
Molecular Function	GO:0032561	5	guanyl ribonucleotide binding	1.27	0.0270707	P39054	393	K	1.83977	0.0485531	Up	Dynamin-2 OS=Mus musculus OX=10090 GN=Dnm2 PE=1 SV=2	Dnm2	_EISYAIK[Acetyl (K)]NIHGVR_	1	41.4738	40.3466	23.1968	69.4355	73.9631	50.7313	0.838984	0.80353	0.471989	1.51783	1.37086	1.00151
Molecular Function	GO:0032561	5	guanyl ribonucleotide binding	1.27	0.0270707	P36916	158	K	3.23211	0.0110161	Up	Guanine nucleotide-binding protein-like 1 OS=Mus musculus OX=10090 GN=Gnl1 PE=1 SV=4	Gnl1	_SFQEYLGK[Acetyl (K)]IHGAYTSEK_	1	7.3679	6.21367	2.921	17.7933	16.3211	14.339	0.608947	0.570027	0.270366	1.78439	1.57258	1.32746
Molecular Function	GO:0032561	5	guanyl ribonucleotide binding	1.27	0.0270707	P35283	54	K	2.71354	0.0106002	Up	Ras-related protein Rab-12 OS=Mus musculus OX=10090 GN=Rab12 PE=1 SV=3	Rab12	_GVGK[Acetyl (K)]TSLMER_	1	95.6115	84.3391	47.2301	204.904	213.512	230.688	0.655461	0.618897	0.326565	1.29434	1.50856	1.54126
Molecular Function	GO:0032561	5	guanyl ribonucleotide binding	1.27	0.0270707	P35282	155	K	1.88803	0.0310616	Up	Ras-related protein Rab-21 OS=Mus musculus OX=10090 GN=Rab21 PE=1 SV=4	Rab21	_HVSIQEAESYAESVGAK[Acetyl (K)]HYHTSAK_	1	79.6705	43.3504	57.7753	124.501	89.9323	116.204	0.87804	0.493008	0.717414	1.55644	1.076	1.31063
Molecular Function	GO:0032561	5	guanyl ribonucleotide binding	1.27	0.0270707	P35282	45	K	1.51329	0.0396848	Up	Ras-related protein Rab-21 OS=Mus musculus OX=10090 GN=Rab21 PE=1 SV=4	Rab21	_FNDK[Acetyl (K)]HITTLQASFLTK_	1	165.288	145.801	182.082	263.158	254.839	208.223	0.764019	0.695451	0.948289	1.37982	1.27882	0.984998
Molecular Function	GO:0032561	5	guanyl ribonucleotide binding	1.27	0.0270707	P35278	23	K	1.51468	0.0108424	Up	Ras-related protein Rab-5C OS=Mus musculus OX=10090 GN=Rab5c PE=1 SV=2	Rab5c	_IC[Carbamidomethyl (C)]QFK[Acetyl (K)]LVLLGESAVGK_	1	43.0133	47.1515	48.7406	78.3308	64.8252	72.9894	0.719631	0.798579	0.867568	1.37968	1.07386	1.16016
Molecular Function	GO:0032561	5	guanyl ribonucleotide binding	1.27	0.0270707	P28661	396	K	2.56257	0.0119787	Up	Septin-4 OS=Mus musculus OX=10090 GN=Septin4 PE=1 SV=1	Septin4	_THMQDLK[Acetyl (K)]DVTR_	1	9.4648	9.78238	10.0577	35.027	16.845	26.9466	0.504495	0.579043	0.582729	1.92635	0.959341	1.38423
Molecular Function	GO:0032561	5	guanyl ribonucleotide binding	1.27	0.0270707	P26443	399	K	1.90668	0.000171098	Up	Glutamate dehydrogenase 1, mitochondrial OS=Mus musculus OX=10090 GN=Glud1 PE=1 SV=1	Glud1	_AK[Acetyl (K)]IIAEGANGPTTPEADK_	1	329.365	357.798	353.696	705.036	694.897	685.514	0.63443	0.71204	0.704109	1.37633	1.29341	1.24005
Molecular Function	GO:0032561	5	guanyl ribonucleotide binding	1.27	0.0270707	P21981	425	K	1.81839	1.79095e-05	Up	Protein-glutamine gamma-glutamyltransferase 2 OS=Mus musculus OX=10090 GN=Tgm2 PE=1 SV=4	Tgm2	_SLVVGQK[Acetyl (K)]ISTK_	1	86.9202	73.7222	94.946	171.89	151.49	170.873	0.707212	0.682548	0.719975	1.30534	1.30118	1.22979
Molecular Function	GO:0089720	5	caspase binding	2.46	0.0272396	Q9QXS1	311	K	1.68199	0.0153418	Up	Plectin OS=Mus musculus OX=10090 GN=Plec PE=1 SV=3	Plec	_EK[Acetyl (K)]LLLWSQR_	1	52.6842	63.8195	45.3984	86.1744	82.415	109.296	0.709035	0.889339	0.632519	1.15248	1.13876	1.46111
Molecular Function	GO:0089720	5	caspase binding	2.46	0.0272396	Q9QXZ0	90	K	2.23901	0.000704188	Up	Microtubule-actin cross-linking factor 1, isoforms 1/2/3/4 OS=Mus musculus OX=10090 GN=Macf1 PE=1 SV=2	Macf1	_WVNK[Acetyl (K)]HLMK_	1	105.196	81.2782	96.8844	199.208	216.139	232.522	0.673142	0.5223	0.649523	1.29073	1.3961	1.44406
Molecular Function	GO:0089720	5	caspase binding	2.46	0.0272396	Q9QXZ0	684	K	3.28618	0.00854909	Up	Microtubule-actin cross-linking factor 1, isoforms 1/2/3/4 OS=Mus musculus OX=10090 GN=Macf1 PE=1 SV=2	Macf1	_HLQSLHK[Acetyl (K)]FVSR_	1	4.90215	2.98487	2.77926	14.9903	12.032	8.45356	0.633072	0.387106	0.376035	1.96018	1.56848	1.05954
Molecular Function	GO:0002020	4	protease binding	1.38	0.0290754	Q01853	505	K	1.91796	0.000115198	Up	Transitional endoplasmic reticulum ATPase OS=Mus musculus OX=10090 GN=Vcp PE=1 SV=4	Vcp	_FLK[Acetyl (K)]FGMTPSK_	1	561.351	541.424	588.192	993.5	1029.36	1123.87	0.674368	0.655741	0.736216	1.27419	1.30032	1.38861
Molecular Function	GO:0002020	4	protease binding	1.38	0.0290754	Q01853	386	K	1.75418	0.00192188	Up	Transitional endoplasmic reticulum ATPase OS=Mus musculus OX=10090 GN=Vcp PE=1 SV=4	Vcp	_LEILQIHTK[Acetyl (K)]NMK_	1	39.7807	40.6057	32.4234	67.8293	58.0521	65.5287	0.759952	0.782046	0.64535	1.38336	1.16614	1.2875
Molecular Function	GO:0002020	4	protease binding	1.38	0.0290754	P70232	851	K	2.18239	0.00765092	Up	Neural cell adhesion molecule L1-like protein OS=Mus musculus OX=10090 GN=Chl1 PE=1 SV=2	Chl1	_GYQINWWK[Acetyl (K)]TK_	1	30.919	52.2888	33.1812	86.6938	73.5477	88.2244	0.499077	0.836888	0.553615	1.42851	1.27734	1.41795
Molecular Function	GO:0002020	4	protease binding	1.38	0.0290754	P70232	528	K	2.58031	0.00137165	Up	Neural cell adhesion molecule L1-like protein OS=Mus musculus OX=10090 GN=Chl1 PE=1 SV=2	Chl1	_IPK[Acetyl (K)]SHVLELYC[Carbamidomethyl (C)]ESQC[Carbamidomethyl (C)]DSHLK_	1	33.277	44.6235	45.8056	94.2245	104.916	113.621	0.449007	0.597022	0.638856	1.29785	1.52317	1.5265
Molecular Function	GO:0002020	4	protease binding	1.38	0.0290754	P63038	218	K	1.82704	0.000245864	Up	60 kDa heat shock protein, mitochondrial OS=Mus musculus OX=10090 GN=Hspd1 PE=1 SV=1	Hspd1	_TLNDELEIIEGMK[Acetyl (K)]FDR_	1	148.092	119.188	129.277	270.662	256.482	254.468	0.753431	0.639618	0.704566	1.2987	1.28445	1.24928
Molecular Function	GO:0002020	4	protease binding	1.38	0.0290754	P54728	6	K	1.55082	0.0430866	Up	UV excision repair protein RAD23 homolog B OS=Mus musculus OX=10090 GN=Rad23b PE=1 SV=2	Rad23b	_MQVTLK[Acetyl (K)]TLQQQTFK_	1	27.0279	38.5635	27.5761	49.9376	36.2234	50.7511	0.66092	0.999799	0.706127	1.24935	1.03769	1.38352
Molecular Function	GO:0002020	4	protease binding	1.38	0.0290754	P34884	78	K	2.96338	0.0003223	Up	Macrophage migration inhibitory factor OS=Mus musculus OX=10090 GN=Mif PE=1 SV=2	Mif	_NYSK[Acetyl (K)]LLC[Carbamidomethyl (C)]GLLSDR_	1	404.696	343.149	410.631	1383.71	1154.49	1108.19	0.527512	0.433201	0.531712	1.65632	1.44744	1.31886
Molecular Function	GO:0002020	4	protease binding	1.38	0.0290754	P28665	339	K	3.57225	0.00125373	Up	Murinoglobulin-1 OS=Mus musculus OX=10090 GN=Mug1 PE=1 SV=3	Mug1	_ITNK[Acetyl (K)]LIFLK_	1	13.8458	8.55201	13.1127	46.6574	42.1497	48.6883	0.515177	0.309627	0.459358	1.48087	1.45181	1.65467
Molecular Function	GO:0002020	4	protease binding	1.38	0.0290754	P28665	116	K	3.09779	0.000348189	Up	Murinoglobulin-1 OS=Mus musculus OX=10090 GN=Mug1 PE=1 SV=3	Mug1	_GPTHEFSK[Acetyl (K)]R_	1	27.3525	21.1746	21.7004	87.9373	73.5094	75.313	0.573557	0.432044	0.428417	1.57293	1.42692	1.44244
Molecular Function	GO:0002020	4	protease binding	1.38	0.0290754	P07758	186	K	2.24856	8.78731e-05	Up	Alpha-1-antitrypsin 1-1 OS=Mus musculus OX=10090 GN=Serpina1a PE=1 SV=4	Serpina1a	_GTQGK[Acetyl (K)]IAEAVK_	1	35.7576	41.9447	43.7153	74.9804	76.2303	79.9488	0.583715	0.643873	0.679129	1.36401	1.44245	1.48092
Molecular Function	GO:0002020	4	protease binding	1.38	0.0290754	P05064	99	K	2.49736	0.000298712	Up	Fructose-bisphosphate aldolase A OS=Mus musculus OX=10090 GN=Aldoa PE=1 SV=2	Aldoa	_PFPQVIK[Acetyl (K)]SK_	1	88.2242	110.242	99.8902	274.574	248.124	265.514	0.488078	0.63563	0.572633	1.44043	1.37072	1.42523
Molecular Function	GO:0002020	4	protease binding	1.38	0.0290754	P05063	330	K	4.71667	5.99546e-06	Up	Fructose-bisphosphate aldolase C OS=Mus musculus OX=10090 GN=Aldoc PE=1 SV=4	Aldoc	_DNAGAATEEFIK[Acetyl (K)]R_	1	66.0354	71.2118	64.6231	287.97	292.12	314.797	0.339373	0.387479	0.344966	1.60821	1.68767	1.75953
Molecular Function	GO:0002020	4	protease binding	1.38	0.0290754	P04370	222	K	1.93335	0.000379288	Up	Myelin basic protein OS=Mus musculus OX=10090 GN=Mbp PE=1 SV=2	Mbp	_TQDENPVVHFFK[Acetyl (K)]NIVTPR_	1	1216.72	1386.06	1411.41	2659.38	2847.98	2950.78	0.60557	0.726522	0.687114	1.24025	1.35606	1.30751
Molecular Function	GO:0002020	4	protease binding	1.38	0.0290754	P04370	205	K	1.98911	0.000185517	Up	Myelin basic protein OS=Mus musculus OX=10090 GN=Mbp PE=1 SV=2	Mbp	_TTHYGSLPQK[Acetyl (K)]SQHGR_	1	631.357	671.162	646.875	1424.64	1430.97	1366.36	0.635059	0.710984	0.636448	1.34276	1.37702	1.22361
Molecular Function	GO:0002020	4	protease binding	1.38	0.0290754	P04370	145	K	2.12131	1.97292e-05	Up	Myelin basic protein OS=Mus musculus OX=10090 GN=Mbp PE=1 SV=2	Mbp	_SK[Acetyl (K)]YLATASTMDHAR_	1	666.977	660.05	678.5	1465.53	1580.25	1586.28	0.623765	0.6501	0.620674	1.28428	1.41386	1.32077
Molecular Function	GO:0002020	4	protease binding	1.38	0.0290754	O54991	1223	K	2.67401	0.000220896	Up	Contactin-associated protein 1 OS=Mus musculus OX=10090 GN=Cntnap1 PE=1 SV=2	Cntnap1	_FNNVAPLK[Acetyl (K)]THFR_	1	78.2497	71.5736	79.8845	198.307	213.808	256.012	0.550926	0.490148	0.560657	1.29395	1.37998	1.60912
Molecular Function	GO:0002020	4	protease binding	1.38	0.0290754	E9Q401	603	K	2.14451	0.00441538	Up	Ryanodine receptor 2 OS=Mus musculus OX=10090 GN=Ryr2 PE=1 SV=1	Ryr2	_SIISLLDK[Acetyl (K)]HGR_	1	68.2207	88.0175	101.053	216.153	220.138	203.258	0.477405	0.663706	0.721498	1.3833	1.39745	1.21364
Molecular Function	GO:0002020	4	protease binding	1.38	0.0290754	Q2NL51	366	K	2.17786	7.77783e-05	Up	Glycogen synthase kinase-3 alpha OS=Mus musculus OX=10090 GN=Gsk3a PE=1 SV=2	Gsk3a	_AHPWTK[Acetyl (K)]VFK_	1	187.512	170.567	202.676	406.27	403.129	419.014	0.645549	0.57243	0.667827	1.36021	1.36205	1.38476
Molecular Function	GO:0004862	6	cAMP-dependent protein kinase inhibitor activity	2.46	0.0272396	Q9DBC7	24	K	1.52939	0.0256647	Up	cAMP-dependent protein kinase type I-alpha regulatory subunit OS=Mus musculus OX=10090 GN=Prkar1a PE=1 SV=3	Prkar1a	_EC[Carbamidomethyl (C)]ELYVQK[Acetyl (K)]HNIQALLK_	1	50.9405	40.3164	36.0113	67.7806	81.4484	64.2232	0.910721	0.747573	0.69214	1.08448	1.42445	1.0858
Molecular Function	GO:0002020	4	protease binding	1.38	0.0290754	Q60634	350	K	1.5494	0.0038772	Up	Flotillin-2 OS=Mus musculus OX=10090 GN=Flot2 PE=1 SV=2	Flot2	_AEAYQK[Acetyl (K)]YGDAAK_	1	84.6627	72.6376	77.5372	108.643	126.491	123.336	0.823944	0.729456	0.806886	1.10448	1.36461	1.18795
Molecular Function	GO:0002020	4	protease binding	1.38	0.0290754	Q61838	306	K	3.70636	4.79588e-05	Up	Pregnancy zone protein OS=Mus musculus OX=10090 GN=Pzp PE=1 SV=3	Pzp	_TK[Acetyl (K)]VFQLR_	1	87.9216	102.045	108.453	361.225	372.12	361.888	0.37446	0.434079	0.470678	1.5615	1.64576	1.53397
Molecular Function	GO:0002020	4	protease binding	1.38	0.0290754	Q810U4	881	K	1.55171	0.00531173	Up	Neuronal cell adhesion molecule OS=Mus musculus OX=10090 GN=Nrcam PE=1 SV=2	Nrcam	_IYYWK[Acetyl (K)]TQSSSK_	1	195.74	170.91	142.347	276.331	296.235	284.099	0.866008	0.784269	0.678989	1.12336	1.28345	1.20754
Molecular Function	GO:0002020	4	protease binding	1.38	0.0290754	Q810U4	556	K	1.54963	0.00309194	Up	Neuronal cell adhesion molecule OS=Mus musculus OX=10090 GN=Nrcam PE=1 SV=2	Nrcam	_GSK[Acetyl (K)]VSFEC[Carbamidomethyl (C)]R_	1	144.895	152.419	160.368	259.908	273.967	239.754	0.711003	0.775734	0.848416	1.17189	1.31649	1.13024
Molecular Function	GO:0002020	4	protease binding	1.38	0.0290754	Q810U4	143	K	2.00137	3.11935e-07	Up	Neuronal cell adhesion molecule OS=Mus musculus OX=10090 GN=Nrcam PE=1 SV=2	Nrcam	_SPLWTK[Acetyl (K)]ER_	1	191.192	178.896	174.029	405.111	387.385	393.374	0.667745	0.648036	0.655296	1.30007	1.32491	1.31988
Molecular Function	GO:0002020	4	protease binding	1.38	0.0290754	Q810U3	546	K	2.0167	0.00145249	Up	Neurofascin OS=Mus musculus OX=10090 GN=Nfasc PE=1 SV=1	Nfasc	_VK[Acetyl (K)]HDPSLK_	1	140.434	164.561	169.751	335.537	361.689	352.544	0.558921	0.67944	0.725178	1.21313	1.41766	1.32908
Molecular Function	GO:0002020	4	protease binding	1.38	0.0290754	Q810U3	299	K	2.83066	0.00127436	Up	Neurofascin OS=Mus musculus OX=10090 GN=Nfasc PE=1 SV=1	Nfasc	_FENFNK[Acetyl (K)]ALR_	1	60.4542	76.4454	72.5003	190.79	243.89	213.659	0.427644	0.560986	0.550488	1.22602	1.69906	1.43164
Molecular Function	GO:0002020	4	protease binding	1.38	0.0290754	Q810U3	232	K	1.95819	0.000715569	Up	Neurofascin OS=Mus musculus OX=10090 GN=Nfasc PE=1 SV=1	Nfasc	_NPFTLK[Acetyl (K)]VLTTR_	1	102.51	112.517	120.117	238.472	242.082	239.362	0.589521	0.671267	0.741465	1.24583	1.37105	1.30391
Molecular Function	GO:0002020	4	protease binding	1.38	0.0290754	Q6NXK7	767	K	2.17555	0.000169883	Up	Inactive dipeptidyl peptidase 10 OS=Mus musculus OX=10090 GN=Dpp10 PE=1 SV=1	Dpp10	_SK[Acetyl (K)]HHFYSTILR_	1	203.299	224.255	199.645	528.565	550.495	519.197	0.58994	0.676606	0.571059	1.33711	1.38612	1.27458
Molecular Function	GO:0002020	4	protease binding	1.38	0.0290754	Q6NXK7	741	K	2.22107	0.000925381	Up	Inactive dipeptidyl peptidase 10 OS=Mus musculus OX=10090 GN=Dpp10 PE=1 SV=1	Dpp10	_VHFQHSAELIK[Acetyl (K)]HLIK_	1	25.8967	25.1319	33.515	70.7124	67.8272	80.8915	0.550172	0.555138	0.70185	1.30962	1.25035	1.45384
Molecular Function	GO:0002020	4	protease binding	1.38	0.0290754	Q68FD5	1609	K	2.30515	1.76432e-06	Up	Clathrin heavy chain 1 OS=Mus musculus OX=10090 GN=Cltc PE=1 SV=3	Cltc	_EYLTK[Acetyl (K)]VDK_	1	1031.08	1005.42	991.76	2468.11	2483.14	2672.02	0.595947	0.601167	0.587061	1.32919	1.36812	1.41549
Molecular Function	GO:0002020	4	protease binding	1.38	0.0290754	Q68FD5	1529	K	1.6334	0.00232776	Up	Clathrin heavy chain 1 OS=Mus musculus OX=10090 GN=Cltc PE=1 SV=3	Cltc	_QSVELC[Carbamidomethyl (C)]K[Acetyl (K)]K_	1	52.0816	51.8835	49.5654	98.5121	94.3036	80.7063	0.750807	0.773762	0.731789	1.32325	1.29593	1.06637
Molecular Function	GO:0002020	4	protease binding	1.38	0.0290754	Q68FD5	1397	K	2.82036	0.00354831	Up	Clathrin heavy chain 1 OS=Mus musculus OX=10090 GN=Cltc PE=1 SV=3	Cltc	_DIITK[Acetyl (K)]VANVELYYK_	1	43.9255	69.6257	70.3095	204.667	187.762	175.038	0.359926	0.5902	0.590029	1.56261	1.4666	1.31457
Molecular Function	GO:0002020	4	protease binding	1.38	0.0290754	Q68FD5	806	K	1.52626	0.0156993	Up	Clathrin heavy chain 1 OS=Mus musculus OX=10090 GN=Cltc PE=1 SV=3	Cltc	_YIEIYVQK[Acetyl (K)]VNPSR_	1	703.05	711.547	640.365	1262.92	1207.32	949.062	0.790653	0.827822	0.737548	1.32338	1.29429	0.978249
Molecular Function	GO:0002020	4	protease binding	1.38	0.0290754	Q68FD5	637	K	2.58167	1.30644e-05	Up	Clathrin heavy chain 1 OS=Mus musculus OX=10090 GN=Cltc PE=1 SV=3	Cltc	_ALEHFTDLYDIK[Acetyl (K)]R_	1	749.017	791.645	718.042	2140.28	2126.42	2100.54	0.534577	0.584498	0.524846	1.4233	1.44669	1.37406
Molecular Function	GO:0002020	4	protease binding	1.38	0.0290754	Q68FD5	506	K	2.20001	4.11822e-05	Up	Clathrin heavy chain 1 OS=Mus musculus OX=10090 GN=Cltc PE=1 SV=3	Cltc	_IVLYAK[Acetyl (K)]K_	1	436.159	376.883	378.321	941.755	957.945	959.101	0.662976	0.592643	0.588947	1.33383	1.38804	1.3362
Molecular Function	GO:0002020	4	protease binding	1.38	0.0290754	Q68FD5	487	K	1.75481	0.000322803	Up	Clathrin heavy chain 1 OS=Mus musculus OX=10090 GN=Cltc PE=1 SV=3	Cltc	_ANVPNK[Acetyl (K)]VIQC[Carbamidomethyl (C)]FAETGQVQK_	1	77.7574	72.3201	68.3657	129.355	141.839	147.145	0.751755	0.723315	0.676917	1.16527	1.30719	1.30387
Molecular Function	GO:0002020	4	protease binding	1.38	0.0290754	Q68FD5	227	K	2.18926	0.00584231	Up	Clathrin heavy chain 1 OS=Mus musculus OX=10090 GN=Cltc PE=1 SV=3	Cltc	_GQAGGK[Acetyl (K)]LHIIEVGTPPTGNQPFPK_	1	82.2485	59.8482	91.8577	217.326	172.005	169.225	0.638923	0.480956	0.7308	1.57304	1.27371	1.20487
Molecular Function	GO:0002020	4	protease binding	1.38	0.0290754	Q61838	353	K	2.51579	0.0013134	Up	Pregnancy zone protein OS=Mus musculus OX=10090 GN=Pzp PE=1 SV=3	Pzp	_FTK[Acetyl (K)]VNTNYR_	1	93.5577	65.136	82.0879	183.731	208.916	207.037	0.66073	0.459447	0.590739	1.31699	1.53211	1.45521
Molecular Function	GO:0002020	4	protease binding	1.38	0.0290754	Q60854	177	K	1.74641	0.000939603	Up	Serpin B6 OS=Mus musculus OX=10090 GN=Serpinb6 PE=1 SV=1	Serpinb6	_GNWEK[Acetyl (K)]QFNK_	1	192.273	207.519	209.452	346.516	309.31	361.088	0.687832	0.697356	0.816837	1.29065	1.20648	1.3485
Molecular Function	GO:0005525	5	GTP binding	1.29	0.0330888	Q01768	26	K	1.6376	6.60938e-07	Up	Nucleoside diphosphate kinase B OS=Mus musculus OX=10090 GN=Nme2 PE=1 SV=1	Nme2	_GLVGEIIK[Acetyl (K)]R_	1	1740.54	1804.32	1713.61	2844.72	2846.47	2909.27	0.746951	0.762308	0.765973	1.23492	1.23761	1.25339
Molecular Function	GO:0004862	6	cAMP-dependent protein kinase inhibitor activity	2.46	0.0272396	P31324	285	K	1.94492	0.0179108	Up	cAMP-dependent protein kinase type II-beta regulatory subunit OS=Mus musculus OX=10090 GN=Prkar2b PE=1 SV=3	Prkar2b	_LK[Acetyl (K)]VVDVIGTK_	1	53.1985	74.7047	94.5851	203.239	151.341	159.231	0.493091	0.645783	0.839907	1.50361	1.13398	1.21098
Molecular Function	GO:0004862	6	cAMP-dependent protein kinase inhibitor activity	2.46	0.0272396	P12849	24	K	2.28544	0.0363239	Up	cAMP-dependent protein kinase type I-beta regulatory subunit OS=Mus musculus OX=10090 GN=Prkar1b PE=1 SV=2	Prkar1b	_GC[Carbamidomethyl (C)]EMYVQK[Acetyl (K)]HGIQQVLK_	1	6.43363	8.43424	5.16502	11.7177	20.4582	14.4398	0.543357	0.81716	0.483496	0.950535	1.94821	1.31564
Molecular Function	GO:0048403	5	brain-derived neurotrophic factor binding	2.46	0.0272396	Q61838	353	K	2.51579	0.0013134	Up	Pregnancy zone protein OS=Mus musculus OX=10090 GN=Pzp PE=1 SV=3	Pzp	_FTK[Acetyl (K)]VNTNYR_	1	93.5577	65.136	82.0879	183.731	208.916	207.037	0.66073	0.459447	0.590739	1.31699	1.53211	1.45521
Molecular Function	GO:0048403	5	brain-derived neurotrophic factor binding	2.46	0.0272396	Q61838	306	K	3.70636	4.79588e-05	Up	Pregnancy zone protein OS=Mus musculus OX=10090 GN=Pzp PE=1 SV=3	Pzp	_TK[Acetyl (K)]VFQLR_	1	87.9216	102.045	108.453	361.225	372.12	361.888	0.37446	0.434079	0.470678	1.5615	1.64576	1.53397
Molecular Function	GO:0048403	5	brain-derived neurotrophic factor binding	2.46	0.0272396	P28665	339	K	3.57225	0.00125373	Up	Murinoglobulin-1 OS=Mus musculus OX=10090 GN=Mug1 PE=1 SV=3	Mug1	_ITNK[Acetyl (K)]LIFLK_	1	13.8458	8.55201	13.1127	46.6574	42.1497	48.6883	0.515177	0.309627	0.459358	1.48087	1.45181	1.65467
Molecular Function	GO:0048403	5	brain-derived neurotrophic factor binding	2.46	0.0272396	P28665	116	K	3.09779	0.000348189	Up	Murinoglobulin-1 OS=Mus musculus OX=10090 GN=Mug1 PE=1 SV=3	Mug1	_GPTHEFSK[Acetyl (K)]R_	1	27.3525	21.1746	21.7004	87.9373	73.5094	75.313	0.573557	0.432044	0.428417	1.57293	1.42692	1.44244
Molecular Function	GO:0048403	5	brain-derived neurotrophic factor binding	2.46	0.0272396	P15209	126	K	2.67212	0.0108223	Up	BDNF/NT-3 growth factors receptor OS=Mus musculus OX=10090 GN=Ntrk2 PE=1 SV=1	Ntrk2	_NK[Acetyl (K)]LTSLSR_	1	65.276	91.5998	87.2724	228.656	221.151	201.945	0.369476	0.624428	0.682337	1.82102	1.42916	1.22893
Molecular Function	GO:0048403	5	brain-derived neurotrophic factor binding	2.46	0.0272396	P15209	113	K	2.28039	0.00221605	Up	BDNF/NT-3 growth factors receptor OS=Mus musculus OX=10090 GN=Ntrk2 PE=1 SV=1	Ntrk2	_AFLK[Acetyl (K)]NSNLR_	1	255.348	210.767	237.415	526.265	532.599	521.268	0.567011	0.563662	0.728212	1.64423	1.35027	1.24447
Molecular Function	GO:0048403	5	brain-derived neurotrophic factor binding	2.46	0.0272396	O35668	60	K	1.67371	0.0258789	Up	Huntingtin-associated protein 1 OS=Mus musculus OX=10090 GN=Hap1 PE=1 SV=1	Hap1	_TK[Acetyl (K)]TGSFC[Carbamidomethyl (C)]R_	1	204.222	124.419	136.543	202.268	200.697	231.896	0.998644	0.621994	0.680545	1.19582	1.23538	1.42031
Molecular Function	GO:0010181	4	FMN binding	2.46	0.0272396	Q9Z0J4	469	K	2.113	0.000497501	Up	Nitric oxide synthase, brain OS=Mus musculus OX=10090 GN=Nos1 PE=1 SV=1	Nos1	_TDGK[Acetyl (K)]HDFR_	1	50.1579	59.5786	56.5096	118.735	122.515	133.486	0.573868	0.661749	0.672008	1.21983	1.34996	1.46103
Molecular Function	GO:0010181	4	FMN binding	2.46	0.0272396	Q9Z0J4	406	K	3.24092	0.00143332	Up	Nitric oxide synthase, brain OS=Mus musculus OX=10090 GN=Nos1 PE=1 SV=1	Nos1	_DTELIYGAK[Acetyl (K)]HAWR_	1	41.384	25.3607	30.0212	118.284	103.12	114.482	0.592037	0.352216	0.4464	1.51947	1.42075	1.56676
Molecular Function	GO:0010181	4	FMN binding	2.46	0.0272396	Q91XF0	163	K	1.96182	0.0033058	Up	Pyridoxine-5'-phosphate oxidase OS=Mus musculus OX=10090 GN=Pnpo PE=1 SV=1	Pnpo	_PK[Acetyl (K)]SSQIGAVVSR_	1	107.499	121.145	88.4891	207.686	213.828	188.647	0.646191	0.814275	0.575797	1.30143	1.43304	1.2603
Molecular Function	GO:0010181	4	FMN binding	2.46	0.0272396	P37040	610	K	2.2905	0.00539023	Up	NADPH--cytochrome P450 reductase OS=Mus musculus OX=10090 GN=Por PE=1 SV=2	Por	_VYVQHLLK[Acetyl (K)]R_	1	35.5694	29.8723	22.9804	71.8101	62.555	57.4662	0.733692	0.645831	0.466581	1.606	1.37334	1.24917
Molecular Function	GO:0010181	4	FMN binding	2.46	0.0272396	P37040	602	K	2.51022	0.0222464	Up	NADPH--cytochrome P450 reductase OS=Mus musculus OX=10090 GN=Por PE=1 SV=2	Por	_EQAHK[Acetyl (K)]VYVQHLLK_	1	13.0831	24.6229	11.5168	33.4486	37.701	47.1503	0.451468	0.890566	0.391182	1.25145	1.38467	1.71464
Molecular Function	GO:0010181	4	FMN binding	2.46	0.0272396	O35435	99	K	3.15566	0.00728362	Up	Dihydroorotate dehydrogenase (quinone), mitochondrial OS=Mus musculus OX=10090 GN=Dhodh PE=1 SV=2	Dhodh	_NPVGIAAGFDK[Acetyl (K)]HGEAVDGLYK_	1	32.3507	23.424		100.722	90.1537	79.5405	0.510287	0.350949		1.52916	1.40007	1.14742
Molecular Function	GO:0089720	5	caspase binding	2.46	0.0272396	Q9QXZ0	6490	K	1.74001	0.0053003	Up	Microtubule-actin cross-linking factor 1, isoforms 1/2/3/4 OS=Mus musculus OX=10090 GN=Macf1 PE=1 SV=2	Macf1	_WEK[Acetyl (K)]VVQR_	1	94.0805	127.16	91.0491	185.284	173.852	194.508	0.647411	0.878754	0.656429	1.29103	1.20763	1.29906
Molecular Function	GO:0089720	5	caspase binding	2.46	0.0272396	Q9QXZ0	6226	K	1.9366	0.0486985	Up	Microtubule-actin cross-linking factor 1, isoforms 1/2/3/4 OS=Mus musculus OX=10090 GN=Macf1 PE=1 SV=2	Macf1	_HHVLK[Acetyl (K)]NDVLAHQATVATVNK_	1	14.4209	28.7566	27.5492	38.2058	47.0599	55.1867	0.406916	0.814871	0.814432	1.0916	1.34041	1.51133
Molecular Function	GO:0089720	5	caspase binding	2.46	0.0272396	Q9QXZ0	1494	K	1.9542	0.0103028	Up	Microtubule-actin cross-linking factor 1, isoforms 1/2/3/4 OS=Mus musculus OX=10090 GN=Macf1 PE=1 SV=2	Macf1	_TSQIFLAK[Acetyl (K)]HGHK_	1	42.0398	51.7844	31.6959	94.0758	78.0758	76.8699	0.668845	0.827371	0.528323	1.51552	1.25388	1.18695
Molecular Function	GO:0089720	5	caspase binding	2.46	0.0272396	Q9QXZ0	1157	K	4.67231	0.0151682	Up	Microtubule-actin cross-linking factor 1, isoforms 1/2/3/4 OS=Mus musculus OX=10090 GN=Macf1 PE=1 SV=2	Macf1	_LK[Acetyl (K)]TIDVIVR_	1	5.88886	7.42128		24.7584	45.4088	23.2841	0.273905	0.346645		1.16603	2.13199	1.05109
Molecular Function	GO:0019840	3	isoprenoid binding	2.46	0.0272396	P24549	419	K	1.56905	0.00146713	Up	Aldehyde dehydrogenase 1A1 OS=Mus musculus OX=10090 GN=Aldh1a1 PE=1 SV=5	Aldh1a1	_SVDDVIK[Acetyl (K)]R_	1	106.098	108.546	93.4797	183.071	165.193	166.672	0.847017	0.761508	0.712599	1.28529	1.17977	1.17689
Molecular Function	GO:0004862	6	cAMP-dependent protein kinase inhibitor activity	2.46	0.0272396	P31324	135	K	3.22062	0.00116457	Up	cAMP-dependent protein kinase type II-beta regulatory subunit OS=Mus musculus OX=10090 GN=Prkar2b PE=1 SV=3	Prkar2b	_IIHPK[Acetyl (K)]TDDQR_	1	205.861	142.171	208.646	698.694	711.773	732.146	0.520483	0.335238	0.505387	1.41	1.45477	1.51883
Molecular Function	GO:0019840	3	isoprenoid binding	2.46	0.0272396	P24549	495	K	1.57563	0.000844933	Up	Aldehyde dehydrogenase 1A1 OS=Mus musculus OX=10090 GN=Aldh1a1 PE=1 SV=5	Aldh1a1	_TVAMK[Acetyl (K)]ISQK_	1	141.586	144.396	153.424	236.387	244.057	257.368	0.790279	0.708257	0.817702	1.16033	1.21863	1.27058
Molecular Function	GO:0019840	3	isoprenoid binding	2.46	0.0272396	Q05816	61	K	1.72076	0.0240909	Up	Fatty acid-binding protein 5 OS=Mus musculus OX=10090 GN=Fabp5 PE=1 SV=3	Fabp5	_TESTVK[Acetyl (K)]TTVFSC[Carbamidomethyl (C)]NLGEK_	1	31.1572	39.2107	35.1164	65.8881	59.2583	41.8306	0.651774	0.851426	0.726798	1.48195	1.37989	0.975447
Molecular Function	GO:0004862	6	cAMP-dependent protein kinase inhibitor activity	2.46	0.0272396	P12367	269	K	1.55731	0.00576873	Up	cAMP-dependent protein kinase type II-alpha regulatory subunit OS=Mus musculus OX=10090 GN=Prkar2a PE=1 SV=2	Prkar2a	_MK[Acetyl (K)]IVDVIGEK_	1	101.343	87.7169	99.0729	144.547	135.318	152.915	0.717972	0.72793	0.922448	1.25279	1.18311	1.25235
Molecular Function	GO:0004862	6	cAMP-dependent protein kinase inhibitor activity	2.46	0.0272396	P12367	240	K	1.63657	0.00611332	Up	cAMP-dependent protein kinase type II-alpha regulatory subunit OS=Mus musculus OX=10090 GN=Prkar2a PE=1 SV=2	Prkar2a	_IIVK[Acetyl (K)]NNAK_	1	747.865	752.629	773.947	1181.59	1233.37	1179.71	0.650799	0.767183	0.885135	1.2579	1.32457	1.18675
Molecular Function	GO:0004862	6	cAMP-dependent protein kinase inhibitor activity	2.46	0.0272396	P12367	119	K	2.39943	0.000119146	Up	cAMP-dependent protein kinase type II-alpha regulatory subunit OS=Mus musculus OX=10090 GN=Prkar2a PE=1 SV=2	Prkar2a	_VVHPK[Acetyl (K)]TDEQR_	1	172.091	144.915	147.761	349.427	323.541	397.408	0.572538	0.564748	0.646072	1.4222	1.32842	1.52843
Molecular Function	GO:0016917	4	GABA receptor activity	2.46	0.0272396	Q9WV18	302	K	1.96188	0.00477465	Up	Gamma-aminobutyric acid type B receptor subunit 1 OS=Mus musculus OX=10090 GN=Gabbr1 PE=1 SV=1	Gabbr1	_LFEK[Acetyl (K)]WGWK_	1	41.1034	35.9577	45.2674	75.2322	94.3832	86.5847	0.65236	0.549034	0.814577	1.3046	1.41574	1.23475
Molecular Function	GO:0016917	4	GABA receptor activity	2.46	0.0272396	Q80T41	582	K	2.74113	0.00014187	Up	Gamma-aminobutyric acid type B receptor subunit 2 OS=Mus musculus OX=10090 GN=Gabbr2 PE=1 SV=2	Gabbr2	_VHAIFK[Acetyl (K)]NVK_	1	68.0102	67.9312	65.8722	180.706	206.037	202.878	0.526664	0.556898	0.500372	1.28512	1.60053	1.45611
Molecular Function	GO:0016917	4	GABA receptor activity	2.46	0.0272396	P63137	136	K	1.70068	0.00886353	Up	Gamma-aminobutyric acid receptor subunit beta-2 OS=Mus musculus OX=10090 GN=Gabrb2 PE=1 SV=2	Gabrb2	_SFVHGVTVK[Acetyl (K)]NR_	1	87.9233	122.061	108.505	236.222	253.288	227.398	0.623908	0.812039	0.718232	1.04863	1.3879	1.22705
Molecular Function	GO:0016917	4	GABA receptor activity	2.46	0.0272396	P62812	417	K	1.6985	0.00167246	Up	Gamma-aminobutyric acid receptor subunit alpha-1 OS=Mus musculus OX=10090 GN=Gabra1 PE=1 SV=1	Gabra1	_TFNSVSK[Acetyl (K)]IDR_	1	191.885	169.244	196.583	373.905	396.654	422.567	0.72128	0.667154	0.773577	1.09869	1.24481	1.32868
Molecular Function	GO:0005540	4	hyaluronic acid binding	2.46	0.0272396	Q9QUP5	342	K	1.57663	0.000402444	Up	Hyaluronan and proteoglycan link protein 1 OS=Mus musculus OX=10090 GN=Hapln1 PE=1 SV=1	Hapln1	_FVGFPDK[Acetyl (K)]K_	1	93.173	82.8895	84.8769	143.469	174.299	154.637	0.801323	0.745828	0.743824	1.15743	1.2866	1.16798
Molecular Function	GO:0005540	4	hyaluronic acid binding	2.46	0.0272396	Q9QUP5	245	K	1.79572	0.0473704	Up	Hyaluronan and proteoglycan link protein 1 OS=Mus musculus OX=10090 GN=Hapln1 PE=1 SV=1	Hapln1	_NYGFWDK[Acetyl (K)]DK_	1	24.9937	51.0335	32.9219	67.4119	77.0577	81.5597	0.470586	1.00528	0.631622	1.19059	1.24525	1.34862
Molecular Function	GO:0005540	4	hyaluronic acid binding	2.46	0.0272396	Q9QUP5	85	K	1.59629	0.000256333	Up	Hyaluronan and proteoglycan link protein 1 OS=Mus musculus OX=10090 GN=Hapln1 PE=1 SV=1	Hapln1	_WTK[Acetyl (K)]LTSDYLR_	1	173.765	159.132	181.584	286.735	324.415	331.46	0.752146	0.720639	0.800903	1.16423	1.20523	1.26001
Molecular Function	GO:0005540	4	hyaluronic acid binding	2.46	0.0272396	Q62059	3288	K	2.36035	0.00163026	Up	Versican core protein OS=Mus musculus OX=10090 GN=Vcan PE=1 SV=2	Vcan	_YHC[Carbamidomethyl (C)]K[Acetyl (K)]DGFIQR_	1	72.5341	92.1049	77.4796	206.731	241.517	178.406	0.533152	0.676871	0.543388	1.33093	1.6024	1.20533
Molecular Function	GO:0005540	4	hyaluronic acid binding	2.46	0.0272396	Q62059	347	K	1.51042	0.00407894	Up	Versican core protein OS=Mus musculus OX=10090 GN=Vcan PE=1 SV=2	Vcan	_FDAYC[Carbamidomethyl (C)]FK[Acetyl (K)]PK_	1	37.6135	33.7875	36.8976	59.244	54.2012	65.4918	0.836221	0.751012	0.782688	1.15362	1.08768	1.3383
Molecular Function	GO:0005540	4	hyaluronic acid binding	2.46	0.0272396	Q61361	154	K	1.91486	0.0033089	Up	Brevican core protein OS=Mus musculus OX=10090 GN=Bcan PE=1 SV=2	Bcan	_VK[Acetyl (K)]GVVFLYR_	1	90.5031	101.653	128.881	204.781	218.988	213.698	0.582298	0.6373	0.827577	1.29978	1.30316	1.31712
Molecular Function	GO:0005540	4	hyaluronic acid binding	2.46	0.0272396	Q61361	98	K	2.191	0.0136365	Up	Brevican core protein OS=Mus musculus OX=10090 GN=Bcan PE=1 SV=2	Bcan	_VK[Acetyl (K)]VNEAYR_	1	39.8001	44.4655	55.1877	75.8366	108.119	133.614	0.537059	0.584655	0.743219	1.00952	1.34939	1.72716
Molecular Function	GO:0005540	4	hyaluronic acid binding	2.46	0.0272396	P55066	1046	K	6.20939	0.000109445	Up	Neurocan core protein OS=Mus musculus OX=10090 GN=Ncan PE=1 SV=1	Ncan	_GWHK[Acetyl (K)]FQGHC[Carbamidomethyl (C)]YR_	1	10.6896	11.0091		75.1971	86.4292	73.1174	0.220861	0.238036		1.44163	1.53083	1.30175
Molecular Function	GO:0005540	4	hyaluronic acid binding	2.46	0.0272396	P55066	79	K	3.60758	0.00033992	Up	Neurocan core protein OS=Mus musculus OX=10090 GN=Ncan PE=1 SV=1	Ncan	_WTK[Acetyl (K)]VQTASGQR_	1	59.9846	40.6593	50.5906	189.8	200.481	237.717	0.489444	0.347181	0.413703	1.43699	1.40231	1.67136
Molecular Function	GO:0019840	3	isoprenoid binding	2.46	0.0272396	Q9CZS1	157	K	1.86416	4.98179e-05	Up	Aldehyde dehydrogenase X, mitochondrial OS=Mus musculus OX=10090 GN=Aldh1b1 PE=1 SV=1	Aldh1b1	_YFAGWADK[Acetyl (K)]WHGK_	1	55.3914	48.9162	50.6258	93.1709	101.236	105.836	0.740478	0.665058	0.676826	1.28576	1.30691	1.28919
Molecular Function	GO:0019840	3	isoprenoid binding	2.46	0.0272396	P47738	157	K	2.00006	0.000535557	Up	Aldehyde dehydrogenase, mitochondrial OS=Mus musculus OX=10090 GN=Aldh2 PE=1 SV=1	Aldh2	_YYAGWADK[Acetyl (K)]YHGK_	1	88.7985	108.438	84.4093	187.71	178.696	181.29	0.629154	0.750758	0.629281	1.42033	1.34158	1.2566
Molecular Function	GO:0005525	5	GTP binding	1.29	0.0330888	Q01768	31	K	2.3423	1.65689e-05	Up	Nucleoside diphosphate kinase B OS=Mus musculus OX=10090 GN=Nme2 PE=1 SV=1	Nme2	_FEQK[Acetyl (K)]GFR_	1	462.854	521.635	466.48	1168.8	1106.66	1117.2	0.568344	0.630582	0.596616	1.45177	1.37673	1.37719
Molecular Function	GO:0005525	5	GTP binding	1.29	0.0330888	Q01768	39	K	1.78848	0.00426553	Up	Nucleoside diphosphate kinase B OS=Mus musculus OX=10090 GN=Nme2 PE=1 SV=1	Nme2	_LVAMK[Acetyl (K)]FLR_	1	139.041	116.424	154.938	251.608	235.007	248.708	0.721773	0.594988	0.837742	1.32121	1.23597	1.29611
Molecular Function	GO:0005525	5	GTP binding	1.29	0.0330888	Q149F3	285	K	3.14382	0.000308536	Up	Eukaryotic peptide chain release factor GTP-binding subunit ERF3B OS=Mus musculus OX=10090 GN=Gspt2 PE=1 SV=1	Gspt2	_K[Acetyl (K)]HFTILDAPGHK_	1	31.3805	28.85	33.1388	102.921	93.7041	78.7366	0.481862	0.460047	0.531826	1.75357	1.58006	1.29952
Molecular Function	GO:0005102	3	signaling receptor binding	1.12	0.0357563	Q61656	56	K	1.73545	0.00728188	Up	Probable ATP-dependent RNA helicase DDX5 OS=Mus musculus OX=10090 GN=Ddx5 PE=1 SV=2	Ddx5	_FEK[Acetyl (K)]NFYQEHPDLAR_	1	20.1304	19.2504	24.7161	36.5533	33.9941	29.8758	0.716311	0.64529	0.865849	1.4371	1.29412	1.13441
Molecular Function	GO:0005102	3	signaling receptor binding	1.12	0.0357563	Q61239	366	K	2.75783	0.00720453	Up	Protein farnesyltransferase/geranylgeranyltransferase type-1 subunit alpha OS=Mus musculus OX=10090 GN=Fnta PE=1 SV=1	Fnta	_SLQSK[Acetyl (K)]HC[Carbamidomethyl (C)]R_	1	14.7949	25.6465	29.433	48.1675	44.5746	46.1828	0.382968	0.575678	0.772145	1.69303	1.45616	1.62404
Molecular Function	GO:0005102	3	signaling receptor binding	1.12	0.0357563	Q60760	613	K	2.27837	0.0336498	Up	Growth factor receptor-bound protein 10 OS=Mus musculus OX=10090 GN=Grb10 PE=1 SV=2	Grb10	_LK[Acetyl (K)]HHC[Carbamidomethyl (C)]IR_	1	29.7736	16.0463	27.075	62.0192	35.5049	45.3166	0.816457	0.398742	0.678555	1.8399	1.07299	1.40179
Molecular Function	GO:0005102	3	signaling receptor binding	1.12	0.0357563	Q60634	350	K	1.5494	0.0038772	Up	Flotillin-2 OS=Mus musculus OX=10090 GN=Flot2 PE=1 SV=2	Flot2	_AEAYQK[Acetyl (K)]YGDAAK_	1	84.6627	72.6376	77.5372	108.643	126.491	123.336	0.823944	0.729456	0.806886	1.10448	1.36461	1.18795
Molecular Function	GO:0005102	3	signaling receptor binding	1.12	0.0357563	Q60631	109	K	1.76618	0.000143634	Up	Growth factor receptor-bound protein 2 OS=Mus musculus OX=10090 GN=Grb2 PE=1 SV=1	Grb2	_FGNDVQHFK[Acetyl (K)]VLR_	1	70.2536	68.452	76.4828	123.387	133.518	129.037	0.697083	0.712334	0.75558	1.19442	1.30971	1.31964
Molecular Function	GO:0005102	3	signaling receptor binding	1.12	0.0357563	Q3UHD6	402	K	2.55964	0.000760038	Up	Sorting nexin-27 OS=Mus musculus OX=10090 GN=Snx27 PE=1 SV=2	Snx27	_SYQLQK[Acetyl (K)]LHEQR_	1	46.3094	51.1587	45.18	141.01	135.472	108.601	0.504645	0.624231	0.540813	1.48726	1.57522	1.21131
Molecular Function	GO:0005102	3	signaling receptor binding	1.12	0.0357563	Q3UHD6	46	K	1.83074	0.00166388	Up	Sorting nexin-27 OS=Mus musculus OX=10090 GN=Snx27 PE=1 SV=2	Snx27	_IVK[Acetyl (K)]SESGYGFNVR_	1	46.5126	51.3904	45.6375	87.6005	92	97.0366	0.6366	0.787567	0.686124	1.16044	1.34357	1.35938
Molecular Function	GO:0005102	3	signaling receptor binding	1.12	0.0357563	Q61656	388	K	2.82996	0.000135939	Up	Probable ATP-dependent RNA helicase DDX5 OS=Mus musculus OX=10090 GN=Ddx5 PE=1 SV=2	Ddx5	_DWVLNEFK[Acetyl (K)]HGK_	1	125.413	108.783	113.575	269.09	298.412	323.103	0.592866	0.484441	0.528581	1.40548	1.50923	1.62989
Molecular Function	GO:0005102	3	signaling receptor binding	1.12	0.0357563	Q2NL51	366	K	2.17786	7.77783e-05	Up	Glycogen synthase kinase-3 alpha OS=Mus musculus OX=10090 GN=Gsk3a PE=1 SV=2	Gsk3a	_AHPWTK[Acetyl (K)]VFK_	1	187.512	170.567	202.676	406.27	403.129	419.014	0.645549	0.57243	0.667827	1.36021	1.36205	1.38476
Molecular Function	GO:0005102	3	signaling receptor binding	1.12	0.0357563	Q03265	316	K	1.6616	0.0142718	Up	ATP synthase subunit alpha, mitochondrial OS=Mus musculus OX=10090 GN=Atp5f1a PE=1 SV=1	Atp5f1a	_HALIIYDDLSK[Acetyl (K)]QAVAYR_	1	66.3646	43.7024	58.4184	93.2719	104.287	97.8716	0.870888	0.590753	0.777627	1.16656	1.36154	1.19266
Molecular Function	GO:0005102	3	signaling receptor binding	1.12	0.0357563	Q03265	239	K	1.66589	6.08153e-05	Up	ATP synthase subunit alpha, mitochondrial OS=Mus musculus OX=10090 GN=Atp5f1a PE=1 SV=1	Atp5f1a	_FNDGTDEK[Acetyl (K)]K_	1	2944.34	3026.1	3065.79	5215.73	5347.97	5370.17	0.717849	0.759981	0.758199	1.21196	1.2972	1.21581
Molecular Function	GO:0005102	3	signaling receptor binding	1.12	0.0357563	Q03265	218	K	3.55265	9.05828e-05	Up	ATP synthase subunit alpha, mitochondrial OS=Mus musculus OX=10090 GN=Atp5f1a PE=1 SV=1	Atp5f1a	_QTGK[Acetyl (K)]TSIAIDTIINQK_	1	122.578	120.034	144.888	505.438	499.679	450.166	0.404951	0.408479	0.485533	1.59143	1.64232	1.38101
Molecular Function	GO:0005102	3	signaling receptor binding	1.12	0.0357563	Q03265	167	K	1.60026	0.00608303	Up	ATP synthase subunit alpha, mitochondrial OS=Mus musculus OX=10090 GN=Atp5f1a PE=1 SV=1	Atp5f1a	_GPIGSK[Acetyl (K)]TR_	1	1843.68	2054.68	1695.69	3494.58	3101	2879.65	0.744831	0.85505	0.69489	1.34554	1.24638	1.0803
Molecular Function	GO:0005102	3	signaling receptor binding	1.12	0.0357563	Q02248	288	K	1.62006	0.00913821	Up	Catenin beta-1 OS=Mus musculus OX=10090 GN=Ctnnb1 PE=1 SV=1	Ctnnb1	_MVALLNK[Acetyl (K)]TNVK_	1	168.995	126.11	180.192	244.041	262.786	263.908	0.807419	0.618577	0.86184	1.17834	1.26426	1.26383
Molecular Function	GO:0005102	3	signaling receptor binding	1.12	0.0357563	Q01853	505	K	1.91796	0.000115198	Up	Transitional endoplasmic reticulum ATPase OS=Mus musculus OX=10090 GN=Vcp PE=1 SV=4	Vcp	_FLK[Acetyl (K)]FGMTPSK_	1	561.351	541.424	588.192	993.5	1029.36	1123.87	0.674368	0.655741	0.736216	1.27419	1.30032	1.38861
Molecular Function	GO:0005102	3	signaling receptor binding	1.12	0.0357563	Q01853	386	K	1.75418	0.00192188	Up	Transitional endoplasmic reticulum ATPase OS=Mus musculus OX=10090 GN=Vcp PE=1 SV=4	Vcp	_LEILQIHTK[Acetyl (K)]NMK_	1	39.7807	40.6057	32.4234	67.8293	58.0521	65.5287	0.759952	0.782046	0.64535	1.38336	1.16614	1.2875
Molecular Function	GO:0005102	3	signaling receptor binding	1.12	0.0357563	Q05816	61	K	1.72076	0.0240909	Up	Fatty acid-binding protein 5 OS=Mus musculus OX=10090 GN=Fabp5 PE=1 SV=3	Fabp5	_TESTVK[Acetyl (K)]TTVFSC[Carbamidomethyl (C)]NLGEK_	1	31.1572	39.2107	35.1164	65.8881	59.2583	41.8306	0.651774	0.851426	0.726798	1.48195	1.37989	0.975447
Molecular Function	GO:0005102	3	signaling receptor binding	1.12	0.0357563	Q61838	306	K	3.70636	4.79588e-05	Up	Pregnancy zone protein OS=Mus musculus OX=10090 GN=Pzp PE=1 SV=3	Pzp	_TK[Acetyl (K)]VFQLR_	1	87.9216	102.045	108.453	361.225	372.12	361.888	0.37446	0.434079	0.470678	1.5615	1.64576	1.53397
Molecular Function	GO:0005102	3	signaling receptor binding	1.12	0.0357563	Q61838	353	K	2.51579	0.0013134	Up	Pregnancy zone protein OS=Mus musculus OX=10090 GN=Pzp PE=1 SV=3	Pzp	_FTK[Acetyl (K)]VNTNYR_	1	93.5577	65.136	82.0879	183.731	208.916	207.037	0.66073	0.459447	0.590739	1.31699	1.53211	1.45521
Molecular Function	GO:0005102	3	signaling receptor binding	1.12	0.0357563	Q62108	157	K	1.7699	0.0186388	Up	Disks large homolog 4 OS=Mus musculus OX=10090 GN=Dlg4 PE=1 SV=1	Dlg4	_RKPPAEK[Acetyl (K)]IIEIK_	0.999921	31.5588	43.5919	53.3641	91.2515	89.4903	91.4109	0.51769	0.713622	0.882994	1.25898	1.24212	1.24101
Molecular Function	GO:0005102	3	signaling receptor binding	1.12	0.0357563	Q6NXK7	767	K	2.17555	0.000169883	Up	Inactive dipeptidyl peptidase 10 OS=Mus musculus OX=10090 GN=Dpp10 PE=1 SV=1	Dpp10	_SK[Acetyl (K)]HHFYSTILR_	1	203.299	224.255	199.645	528.565	550.495	519.197	0.58994	0.676606	0.571059	1.33711	1.38612	1.27458
Molecular Function	GO:0005102	3	signaling receptor binding	1.12	0.0357563	Q6NXK7	741	K	2.22107	0.000925381	Up	Inactive dipeptidyl peptidase 10 OS=Mus musculus OX=10090 GN=Dpp10 PE=1 SV=1	Dpp10	_VHFQHSAELIK[Acetyl (K)]HLIK_	1	25.8967	25.1319	33.515	70.7124	67.8272	80.8915	0.550172	0.555138	0.70185	1.30962	1.25035	1.45384
Molecular Function	GO:0005102	3	signaling receptor binding	1.12	0.0357563	Q68FD5	1609	K	2.30515	1.76432e-06	Up	Clathrin heavy chain 1 OS=Mus musculus OX=10090 GN=Cltc PE=1 SV=3	Cltc	_EYLTK[Acetyl (K)]VDK_	1	1031.08	1005.42	991.76	2468.11	2483.14	2672.02	0.595947	0.601167	0.587061	1.32919	1.36812	1.41549
Molecular Function	GO:0005102	3	signaling receptor binding	1.12	0.0357563	Q68FD5	1529	K	1.6334	0.00232776	Up	Clathrin heavy chain 1 OS=Mus musculus OX=10090 GN=Cltc PE=1 SV=3	Cltc	_QSVELC[Carbamidomethyl (C)]K[Acetyl (K)]K_	1	52.0816	51.8835	49.5654	98.5121	94.3036	80.7063	0.750807	0.773762	0.731789	1.32325	1.29593	1.06637
Molecular Function	GO:0005102	3	signaling receptor binding	1.12	0.0357563	Q68FD5	1397	K	2.82036	0.00354831	Up	Clathrin heavy chain 1 OS=Mus musculus OX=10090 GN=Cltc PE=1 SV=3	Cltc	_DIITK[Acetyl (K)]VANVELYYK_	1	43.9255	69.6257	70.3095	204.667	187.762	175.038	0.359926	0.5902	0.590029	1.56261	1.4666	1.31457
Molecular Function	GO:0005102	3	signaling receptor binding	1.12	0.0357563	Q68FD5	806	K	1.52626	0.0156993	Up	Clathrin heavy chain 1 OS=Mus musculus OX=10090 GN=Cltc PE=1 SV=3	Cltc	_YIEIYVQK[Acetyl (K)]VNPSR_	1	703.05	711.547	640.365	1262.92	1207.32	949.062	0.790653	0.827822	0.737548	1.32338	1.29429	0.978249
Molecular Function	GO:0005102	3	signaling receptor binding	1.12	0.0357563	Q68FD5	637	K	2.58167	1.30644e-05	Up	Clathrin heavy chain 1 OS=Mus musculus OX=10090 GN=Cltc PE=1 SV=3	Cltc	_ALEHFTDLYDIK[Acetyl (K)]R_	1	749.017	791.645	718.042	2140.28	2126.42	2100.54	0.534577	0.584498	0.524846	1.4233	1.44669	1.37406
Molecular Function	GO:0005102	3	signaling receptor binding	1.12	0.0357563	Q68FD5	506	K	2.20001	4.11822e-05	Up	Clathrin heavy chain 1 OS=Mus musculus OX=10090 GN=Cltc PE=1 SV=3	Cltc	_IVLYAK[Acetyl (K)]K_	1	436.159	376.883	378.321	941.755	957.945	959.101	0.662976	0.592643	0.588947	1.33383	1.38804	1.3362
Molecular Function	GO:0005102	3	signaling receptor binding	1.12	0.0357563	Q68FD5	487	K	1.75481	0.000322803	Up	Clathrin heavy chain 1 OS=Mus musculus OX=10090 GN=Cltc PE=1 SV=3	Cltc	_ANVPNK[Acetyl (K)]VIQC[Carbamidomethyl (C)]FAETGQVQK_	1	77.7574	72.3201	68.3657	129.355	141.839	147.145	0.751755	0.723315	0.676917	1.16527	1.30719	1.30387
Molecular Function	GO:0005102	3	signaling receptor binding	1.12	0.0357563	Q68FD5	227	K	2.18926	0.00584231	Up	Clathrin heavy chain 1 OS=Mus musculus OX=10090 GN=Cltc PE=1 SV=3	Cltc	_GQAGGK[Acetyl (K)]LHIIEVGTPPTGNQPFPK_	1	82.2485	59.8482	91.8577	217.326	172.005	169.225	0.638923	0.480956	0.7308	1.57304	1.27371	1.20487
Molecular Function	GO:0005102	3	signaling receptor binding	1.12	0.0357563	Q68ED2	71	K	1.70695	0.0105276	Up	Metabotropic glutamate receptor 7 OS=Mus musculus OX=10090 GN=Grm7 PE=1 SV=1	Grm7	_GPSGVPC[Carbamidomethyl (C)]GDIK[Acetyl (K)]R_	1	173.239	208.006	174.423	342.979	333.297	352.311	0.652553	0.897117	0.66142	1.11444	1.31732	1.34246
Molecular Function	GO:0005102	3	signaling receptor binding	1.12	0.0357563	Q62421	67	K	2.65986	1.33121e-05	Up	Endophilin-A3 OS=Mus musculus OX=10090 GN=Sh3gl3 PE=1 SV=1	Sh3gl3	_AK[Acetyl (K)]LGMLNTVSK_	1	81.8328	80.468	86.5266	251.102	257.9	255.77	0.544242	0.495912	0.548538	1.37899	1.46437	1.38233
Molecular Function	GO:0005102	3	signaling receptor binding	1.12	0.0357563	Q62420	149	K	1.96104	0.00478541	Up	Endophilin-A1 OS=Mus musculus OX=10090 GN=Sh3gl2 PE=1 SV=2	Sh3gl2	_QNFIDPLQNLHDK[Acetyl (K)]DLR_	1	32.0235	36.6534	26.2302	82.1015	75.1472	78.2318	0.645045	0.786632	0.525528	1.36195	1.25762	1.21859
Molecular Function	GO:0005102	3	signaling receptor binding	1.12	0.0357563	Q62419	171	K	2.46791	0.022884	Up	Endophilin-A2 OS=Mus musculus OX=10090 GN=Sh3gl1 PE=1 SV=1	Sh3gl1	_LDFDYK[Acetyl (K)]K_	1	28.3993	35.7743		74.8523	70.006	100.541	0.449564	0.620368		1.199	1.08496	1.67678
Molecular Function	GO:0005102	3	signaling receptor binding	1.12	0.0357563	Q62419	159	K	2.03785	0.00115708	Up	Endophilin-A2 OS=Mus musculus OX=10090 GN=Sh3gl1 PE=1 SV=1	Sh3gl1	_EIQHHLK[Acetyl (K)]K_	1	56.3705	66.2887	69.4828	132.672	128.088	136.249	0.56267	0.724829	0.68739	1.34002	1.25171	1.43279
Molecular Function	GO:0005102	3	signaling receptor binding	1.12	0.0357563	Q62419	67	K	1.9694	0.00391683	Up	Endophilin-A2 OS=Mus musculus OX=10090 GN=Sh3gl1 PE=1 SV=1	Sh3gl1	_AK[Acetyl (K)]LTMLNTVSK_	1	39.9826	48.4747	59.0534	99.4709	103.531	91.667	0.531743	0.706219	0.778393	1.33862	1.34801	1.28437
Molecular Function	GO:0005102	3	signaling receptor binding	1.12	0.0357563	Q62419	28	K	1.5554	0.0121595	Up	Endophilin-A2 OS=Mus musculus OX=10090 GN=Sh3gl1 PE=1 SV=1	Sh3gl1	_VGGAEGTK[Acetyl (K)]LDDDFK_	1		22.4412	30.1612	43.5726	40.8949	40.788		0.677352	0.823659	1.21484	1.10316	1.184
Molecular Function	GO:0005102	3	signaling receptor binding	1.12	0.0357563	Q00623	205	K	2.23411	0.00437751	Up	Apolipoprotein A-I OS=Mus musculus OX=10090 GN=Apoa1 PE=1 SV=2	Apoa1	_LAELK[Acetyl (K)]SNPTLNEYHTR_	1	31.4416	44.5399	46.2937	84.8626	65.3213	72.3408	0.505853	0.700836	0.722623	1.67019	1.28335	1.35676
Molecular Function	GO:0005102	3	signaling receptor binding	1.12	0.0357563	P99029	70	K	2.46317	0.00239212	Up	Peroxiredoxin-5, mitochondrial OS=Mus musculus OX=10090 GN=Prdx5 PE=1 SV=2	Prdx5	_VGDAIPSVEVFEGEPGK[Acetyl (K)]K_	1	24.639	22.4602	34.0797	67.807	65.3094	71.1512	0.49099	0.498925	0.738033	1.47	1.38956	1.39667
Molecular Function	GO:0005102	3	signaling receptor binding	1.12	0.0357563	P97798	915	K	3.41595	0.000613238	Up	Neogenin OS=Mus musculus OX=10090 GN=Neo1 PE=1 SV=2	Neo1	_HQK[Acetyl (K)]ITDSR_	1	9.23795	12.7914	12.1108	34.116	35.6367	42.4817	0.373045	0.51669	0.484349	1.41007	1.47262	1.81111
Molecular Function	GO:0005102	3	signaling receptor binding	1.12	0.0357563	P97490	499	K	2.05807	0.0295844	Up	Adenylate cyclase type 8 OS=Mus musculus OX=10090 GN=Adcy8 PE=1 SV=2	Adcy8	_TK[Acetyl (K)]HDVDMR_	1	14.149	12.8949	23.368	38.8849	27.3952	41.416	0.569946	0.484899	0.896748	1.57603	1.03029	1.4102
Molecular Function	GO:0005102	3	signaling receptor binding	1.12	0.0357563	P63017	71	K	3.4812	5.55338e-05	Up	Heat shock cognate 71 kDa protein OS=Mus musculus OX=10090 GN=Hspa8 PE=1 SV=1	Hspa8	_NQVAMNPTNTVFDAK[Acetyl (K)]R_	1	103.844	108.426	94.8126	309.181	357.41	371.689	0.446641	0.469401	0.434116	1.3731	1.62803	1.69904
Molecular Function	GO:0005102	3	signaling receptor binding	1.12	0.0357563	P62827	134	K	1.54577	0.00173162	Up	GTP-binding nuclear protein Ran OS=Mus musculus OX=10090 GN=Ran PE=1 SV=3	Ran	_AK[Acetyl (K)]SIVFHR_	1	707.969	777.181	777.989	1188.68	1127.17	1189.05	0.703216	0.811258	0.846401	1.17385	1.24178	1.23375
Molecular Function	GO:0005102	3	signaling receptor binding	1.12	0.0357563	P62827	23	K	2.09211	0.0214496	Up	GTP-binding nuclear protein Ran OS=Mus musculus OX=10090 GN=Ran PE=1 SV=3	Ran	_LVLVGDGGTGK[Acetyl (K)]TTFVK_	1	77.8846	40.4007	74.7747	140.345	122.873	141.01	0.747086	0.407258	0.785601	1.3384	1.30724	1.41293
Molecular Function	GO:0005102	3	signaling receptor binding	1.12	0.0357563	P62812	417	K	1.6985	0.00167246	Up	Gamma-aminobutyric acid receptor subunit alpha-1 OS=Mus musculus OX=10090 GN=Gabra1 PE=1 SV=1	Gabra1	_TFNSVSK[Acetyl (K)]IDR_	1	191.885	169.244	196.583	373.905	396.654	422.567	0.72128	0.667154	0.773577	1.09869	1.24481	1.32868
Molecular Function	GO:0005102	3	signaling receptor binding	1.12	0.0357563	P62196	330	K	2.57827	0.000552068	Up	26S proteasome regulatory subunit 8 OS=Mus musculus OX=10090 GN=Psmc5 PE=1 SV=1	Psmc5	_LDILK[Acetyl (K)]IHSR_	1	103.065	76.9484	102.523	246.173	213.204	230.708	0.61407	0.466215	0.615483	1.49793	1.39152	1.48269
Molecular Function	GO:0005102	3	signaling receptor binding	1.12	0.0357563	P62069	269	K	2.91501	0.0080311	Up	Ubiquitin carboxyl-terminal hydrolase 46 OS=Mus musculus OX=10090 GN=Usp46 PE=1 SV=1	Usp46	_YTK[Acetyl (K)]LSYR_	1	72.5108		98.7182	262.37	255.9	290.195	0.373269		0.545068	1.17158	1.32315	1.5207
Molecular Function	GO:0005102	3	signaling receptor binding	1.12	0.0357563	P61982	142	K	1.76515	0.00223582	Up	14-3-3 protein gamma OS=Mus musculus OX=10090 GN=Ywhag PE=1 SV=2	Ywhag	_YLAEVATGEK[Acetyl (K)]R_	1	149.934	139.538	167.248	253.828	279.096	295.158	0.701688	0.654859	0.807665	1.14508	1.30447	1.37062
Molecular Function	GO:0005102	3	signaling receptor binding	1.12	0.0357563	P61982	120	K	1.57184	0.00198384	Up	14-3-3 protein gamma OS=Mus musculus OX=10090 GN=Ywhag PE=1 SV=2	Ywhag	_NC[Carbamidomethyl (C)]SETQYESK[Acetyl (K)]VFYLK_	1	651.849	578.984	638.86	932.262	1044.3	1039.87	0.802161	0.714484	0.811238	1.10587	1.28345	1.26974
Molecular Function	GO:0005102	3	signaling receptor binding	1.12	0.0357563	P61264	71	K	1.8564	0.000884609	Up	Syntaxin-1B OS=Mus musculus OX=10090 GN=Stx1b PE=1 SV=1	Stx1b	_TK[Acetyl (K)]QELEDLTADIK_	1	46.6292	48.6599	49.1911	90.079	110.487	97.1299	0.65778	0.696822	0.714831	1.16312	1.44452	1.23406
Molecular Function	GO:0005102	3	signaling receptor binding	1.12	0.0357563	P61264	54	K	2.50639	0.000357411	Up	Syntaxin-1B OS=Mus musculus OX=10090 GN=Stx1b PE=1 SV=1	Stx1b	_LSEDVEQVK[Acetyl (K)]K_	1	38.5237	31.6061	35.9333	100.871	86.1201	108.368	0.598611	0.498557	0.575185	1.4347	1.24025	1.51662
Molecular Function	GO:0005102	3	signaling receptor binding	1.12	0.0357563	P61202	93	K	2.07952	0.00282461	Up	COP9 signalosome complex subunit 2 OS=Mus musculus OX=10090 GN=Cops2 PE=1 SV=1	Cops2	_YK[Acetyl (K)]QLLTYIR_	1	44.1741	49.8994	33.6641	83.6138	86.2926	96.8811	0.660583	0.748347	0.53602	1.24754	1.29361	1.50342
Molecular Function	GO:0005102	3	signaling receptor binding	1.12	0.0357563	P61202	77	K	2.48289	0.0271694	Up	COP9 signalosome complex subunit 2 OS=Mus musculus OX=10090 GN=Cops2 PE=1 SV=1	Cops2	_QMIK[Acetyl (K)]INFK_	1	29.6015	15.0326	37.6622	67.6924	71.6842	68.5116	0.60183	0.306507	0.815306	1.37314	1.46102	1.44546
Molecular Function	GO:0005102	3	signaling receptor binding	1.12	0.0357563	P57780	633	K	1.82211	0.014137	Up	Alpha-actinin-4 OS=Mus musculus OX=10090 GN=Actn4 PE=1 SV=1	Actn4	_VQQLVPK[Acetyl (K)]R_	1	27.4529	42.4388	30.3044	64.8845	68.4965	67.8313	0.543394	0.903404	0.655168	1.25805	1.32235	1.24962
Molecular Function	GO:0005102	3	signaling receptor binding	1.12	0.0357563	P56480	201	K	2.2962	1.08411e-06	Up	ATP synthase subunit beta, mitochondrial OS=Mus musculus OX=10090 GN=Atp5f1b PE=1 SV=2	Atp5f1b	_GGK[Acetyl (K)]IGLFGGAGVGK_	1	3342.99	3198.28	3362.89	7802.55	8041.54	8419.04	0.596395	0.593648	0.607396	1.33528	1.40827	1.38373
Molecular Function	GO:0005102	3	signaling receptor binding	1.12	0.0357563	P55302	343	K	2.4241	0.000498053	Up	Alpha-2-macroglobulin receptor-associated protein OS=Mus musculus OX=10090 GN=Lrpap1 PE=1 SV=1	Lrpap1	_K[Acetyl (K)]HLQDLSSR_	1	76.102	74.1037	75.6767	130.804	167.88	164.743	0.58027	0.640392	0.596928	1.24665	1.54046	1.61891
Molecular Function	GO:0005102	3	signaling receptor binding	1.12	0.0357563	P55302	299	K	3.10086	0.000225572	Up	Alpha-2-macroglobulin receptor-associated protein OS=Mus musculus OX=10090 GN=Lrpap1 PE=1 SV=1	Lrpap1	_HNHYQK[Acetyl (K)]QLEISHQK_	1	112.549	89.948	84.71	274.906	238.655	237.454	0.569769	0.516086	0.443627	1.73953	1.45393	1.54924
Molecular Function	GO:0005102	3	signaling receptor binding	1.12	0.0357563	P55302	293	K	1.94733	0.0141502	Up	Alpha-2-macroglobulin receptor-associated protein OS=Mus musculus OX=10090 GN=Lrpap1 PE=1 SV=1	Lrpap1	_IEK[Acetyl (K)]HNHYQK_	1	22.5421	24.4288	15.1711	33.6014	36.597	32.8473	0.717241	0.880938	0.499358	1.33634	1.4013	1.34695
Molecular Function	GO:0005102	3	signaling receptor binding	1.12	0.0357563	P63017	328	K	2.87959	0.000110266	Up	Heat shock cognate 71 kDa protein OS=Mus musculus OX=10090 GN=Hspa8 PE=1 SV=1	Hspa8	_LDK[Acetyl (K)]SQIHDIVLVGGSTR_	1	254.122	209.113	195.975	645.794	623.678	575.177	0.587283	0.48643	0.482136	1.54103	1.52646	1.41272
Molecular Function	GO:0005102	3	signaling receptor binding	1.12	0.0357563	Q6P8X1	53	K	2.59255	0.0388175	Up	Sorting nexin-6 OS=Mus musculus OX=10090 GN=Snx6 PE=1 SV=2	Snx6	_FTVHTK[Acetyl (K)]SSLPNFK_	1	30.3868	14.4097		47.9211	54.7577	59.2924	0.70071	0.339118		1.15484	1.45033	1.43854
Molecular Function	GO:0005102	3	signaling receptor binding	1.12	0.0357563	P63037	32	K	1.71939	0.00925849	Up	DnaJ homolog subfamily A member 1 OS=Mus musculus OX=10090 GN=Dnaja1 PE=1 SV=1	Dnaja1	_LALK[Acetyl (K)]YHPDK_	1	90.6818	70.4427	101.65	136.021	152.193	136.717	0.782539	0.591659	0.851011	1.2296	1.38137	1.21504
Molecular Function	GO:0005102	3	signaling receptor binding	1.12	0.0357563	P63037	296	K	2.72214	8.58902e-05	Up	DnaJ homolog subfamily A member 1 OS=Mus musculus OX=10090 GN=Dnaja1 PE=1 SV=1	Dnaja1	_TIVITSHPGQIVK[Acetyl (K)]HGDIK_	1	270.592	249.374	224.841	632.362	630.544	646.157	0.605095	0.542762	0.487785	1.48131	1.48303	1.48809
Molecular Function	GO:0005102	3	signaling receptor binding	1.12	0.0357563	P84091	139	K	2.42081	0.00014274	Up	AP-2 complex subunit mu OS=Mus musculus OX=10090 GN=Ap2m1 PE=1 SV=1	Ap2m1	_TFITQQGIK[Acetyl (K)]SQHQTK_	1	9.59688	10.302	9.1556	22.5932	28.2393	27.3656	0.561257	0.608428	0.544964	1.24193	1.45989	1.44901
Molecular Function	GO:0005102	3	signaling receptor binding	1.12	0.0357563	P84091	59	K	1.64724	1.7354e-05	Up	AP-2 complex subunit mu OS=Mus musculus OX=10090 GN=Ap2m1 PE=1 SV=1	Ap2m1	_TSFFHVK[Acetyl (K)]R_	1	2523.65	2625.99	2590.83	4687.26	4781.03	4679.73	0.72319	0.75993	0.755633	1.2625	1.2111	1.21417
Molecular Function	GO:0005102	3	signaling receptor binding	1.12	0.0357563	P70296	150	K	1.78039	1.33119e-05	Up	Phosphatidylethanolamine-binding protein 1 OS=Mus musculus OX=10090 GN=Pebp1 PE=1 SV=3	Pebp1	_FK[Acetyl (K)]VETFR_	1	635.604	600.275	619.92	1146.94	1207.9	1204.64	0.71949	0.694986	0.721221	1.22144	1.30019	1.28074
Molecular Function	GO:0005102	3	signaling receptor binding	1.12	0.0357563	P70232	851	K	2.18239	0.00765092	Up	Neural cell adhesion molecule L1-like protein OS=Mus musculus OX=10090 GN=Chl1 PE=1 SV=2	Chl1	_GYQINWWK[Acetyl (K)]TK_	1	30.919	52.2888	33.1812	86.6938	73.5477	88.2244	0.499077	0.836888	0.553615	1.42851	1.27734	1.41795
Molecular Function	GO:0005102	3	signaling receptor binding	1.12	0.0357563	P70232	528	K	2.58031	0.00137165	Up	Neural cell adhesion molecule L1-like protein OS=Mus musculus OX=10090 GN=Chl1 PE=1 SV=2	Chl1	_IPK[Acetyl (K)]SHVLELYC[Carbamidomethyl (C)]ESQC[Carbamidomethyl (C)]DSHLK_	1	33.277	44.6235	45.8056	94.2245	104.916	113.621	0.449007	0.597022	0.638856	1.29785	1.52317	1.5265
Molecular Function	GO:0005102	3	signaling receptor binding	1.12	0.0357563	P68510	142	K	2.51234	0.00213265	Up	14-3-3 protein eta OS=Mus musculus OX=10090 GN=Ywhah PE=1 SV=2	Ywhah	_YLAEVASGEK[Acetyl (K)]K_	1	32.512	41.0413	33.0975	75.4812	90.4513	102.691	0.524171	0.654931	0.531288	1.15114	1.49084	1.65511
Molecular Function	GO:0005102	3	signaling receptor binding	1.12	0.0357563	P68510	127	K	1.97687	3.23107e-06	Up	14-3-3 protein eta OS=Mus musculus OX=10090 GN=Ywhah PE=1 SV=2	Ywhah	_MK[Acetyl (K)]GDYYR_	1	3455.71	3537.98	3573.83	7124.09	6977.41	6918.6	0.661908	0.670753	0.681556	1.29078	1.36628	1.32478
Molecular Function	GO:0005102	3	signaling receptor binding	1.12	0.0357563	P68510	110	K	1.5682	0.00875645	Up	14-3-3 protein eta OS=Mus musculus OX=10090 GN=Ywhah PE=1 SV=2	Ywhah	_FLIK[Acetyl (K)]NC[Carbamidomethyl (C)]NDFQYESK_	1	295.722	217.394	241.051	397.362	389.006	404.118	0.920067	0.669468	0.746708	1.16946	1.23731	1.25692
Molecular Function	GO:0005102	3	signaling receptor binding	1.12	0.0357563	P68404	595	K	1.8969	0.0275575	Up	Protein kinase C beta type OS=Mus musculus OX=10090 GN=Prkcb PE=1 SV=4	Prkcb	_DIK[Acetyl (K)]EHAFFR_	1	19.2356	34.2417	33.8214	73.5713	85.0526	75.1904	0.438496	0.768932	0.761755	1.14427	1.41318	1.1779
Molecular Function	GO:0005102	3	signaling receptor binding	1.12	0.0357563	P68404	355	K	1.75952	0.000556475	Up	Protein kinase C beta type OS=Mus musculus OX=10090 GN=Prkcb PE=1 SV=4	Prkcb	_GSFGK[Acetyl (K)]VMLSER_	1	941.9	810.365	873.671	2127.38	2209.91	2209.69	0.75165	0.637036	0.688845	1.15829	1.28539	1.21179
Molecular Function	GO:0005102	3	signaling receptor binding	1.12	0.0357563	P68404	199	K	1.57774	0.00220436	Up	Protein kinase C beta type OS=Mus musculus OX=10090 GN=Prkcb PE=1 SV=4	Prkcb	_LK[Acetyl (K)]LIPDPK_	1	59.8148	58.7771	58.3112	123.794	142.735	128.237	0.765918	0.741402	0.737714	1.08152	1.33215	1.12842
Molecular Function	GO:0005102	3	signaling receptor binding	1.12	0.0357563	P68404	38	K	3.93443	0.00947837	Up	Protein kinase C beta type OS=Mus musculus OX=10090 GN=Prkcb PE=1 SV=4	Prkcb	_NHK[Acetyl (K)]FTAR_	1	102.382	92.6705	39.4174	411.7	464.55	430.321	0.486327	0.433628	0.184993	1.33428	1.60837	1.40469
Molecular Function	GO:0005102	3	signaling receptor binding	1.12	0.0357563	P68040	185	K	3.19661	0.00128349	Up	Receptor of activated protein C kinase 1 OS=Mus musculus OX=10090 GN=Rack1 PE=1 SV=3	Rack1	_LK[Acetyl (K)]TNHIGHTGYLNTVTVSPDGSLC[Carbamidomethyl (C)]ASGGK_	1	10.6951	9.78021	10.3433	33.3699	28.4198	23.3907	0.513478	0.463952	0.515923	1.96969	1.5806	1.22338
Molecular Function	GO:0005102	3	signaling receptor binding	1.12	0.0357563	P63321	16	K	2.84403	0.0181937	Up	Ras-related protein Ral-A OS=Mus musculus OX=10090 GN=Rala PE=1 SV=1	Rala	_GQNSLALHK[Acetyl (K)]VIMVGSGGVGK_	1	16.9181	30.5675	42.1853	92.268	90.1628	70.0003	0.293793	0.546402	0.725932	1.6714	1.57919	1.20352
Molecular Function	GO:0005102	3	signaling receptor binding	1.12	0.0357563	P63318	592	K	1.54667	0.000813876	Up	Protein kinase C gamma type OS=Mus musculus OX=10090 GN=Prkcg PE=1 SV=1	Prkcg	_GFLTK[Acetyl (K)]HPGK_	1	393.979	413.461	411.08	780.685	810.735	829.607	0.741045	0.764292	0.792563	1.08535	1.21584	1.2529
Molecular Function	GO:0005102	3	signaling receptor binding	1.12	0.0357563	P63318	364	K	2.11107	0.000390674	Up	Protein kinase C gamma type OS=Mus musculus OX=10090 GN=Prkcg PE=1 SV=1	Prkcg	_GSFGK[Acetyl (K)]VMLAER_	1	437.326	393.816	451.258	1122.46	1171.51	1186.97	0.628509	0.556227	0.664764	1.19235	1.34239	1.36968
Molecular Function	GO:0005102	3	signaling receptor binding	1.12	0.0357563	P63318	37	K	4.85836	0.000638386	Up	Protein kinase C gamma type OS=Mus musculus OX=10090 GN=Prkcg PE=1 SV=1	Prkcg	_SHK[Acetyl (K)]FTAR_	1	69.5566	42.3001	52.1218	311.262	349.607	361.995	0.401202	0.239783	0.308164	1.32701	1.6078	1.67649
Molecular Function	GO:0005102	3	signaling receptor binding	1.12	0.0357563	P63037	130	K	2.82373	0.00467691	Up	DnaJ homolog subfamily A member 1 OS=Mus musculus OX=10090 GN=Dnaja1 PE=1 SV=1	Dnaja1	_LALQK[Acetyl (K)]NVIC[Carbamidomethyl (C)]DK_	1	42.3441	22.8026	33.1589	84.0045	87.1423	90.7124	0.697717	0.365697	0.530066	1.44998	1.51023	1.53935
Molecular Function	GO:0005102	3	signaling receptor binding	1.12	0.0357563	Q6P9K9	411	K	1.84927	0.00280353	Up	Neurexin-3 OS=Mus musculus OX=10090 GN=Nrxn3 PE=1 SV=2	Nrxn3	_EVVYK[Acetyl (K)]NNDIR_	1	137.542	113.723	141.858	250.711	269.625	300.695	0.72843	0.579147	0.762605	1.21764	1.22719	1.3835
Molecular Function	GO:0005102	3	signaling receptor binding	1.12	0.0357563	Q6PIC6	146	K	1.83847	0.000103399	Up	Sodium/potassium-transporting ATPase subunit alpha-3 OS=Mus musculus OX=10090 GN=Atp1a3 PE=1 SV=1	Atp1a3	_SSK[Acetyl (K)]IMESFK_	1	773.775	821.526	789.75	1525.15	1491.86	1667.78	0.668526	0.740264	0.685047	1.24012	1.26315	1.3462
Molecular Function	GO:0005102	3	signaling receptor binding	1.12	0.0357563	Q6PIC6	602	K	2.55567	0.00142898	Up	Sodium/potassium-transporting ATPase subunit alpha-3 OS=Mus musculus OX=10090 GN=Atp1a3 PE=1 SV=1	Atp1a3	_SAGIK[Acetyl (K)]VIMVTGDHPITAK_	1	321.083	336.483	465.412	948.759	1054.69	1054.48	0.469095	0.512706	0.682666	1.3045	1.51005	1.43928
Molecular Function	GO:0005102	3	signaling receptor binding	1.12	0.0357563	Q99K51	537	K	3.25611	0.024434	Up	Plastin-3 OS=Mus musculus OX=10090 GN=Pls3 PE=1 SV=3	Pls3	_TLSEAGK[Acetyl (K)]STSIQSFK_	1	7.00924	12.6782		21.2227	34.7662	31.8123	0.312531	0.549302		1.02702	1.67417	1.50815
Molecular Function	GO:0005102	3	signaling receptor binding	1.12	0.0357563	Q99JY8	282	K	1.75686	0.00582505	Up	Phospholipid phosphatase 3 OS=Mus musculus OX=10090 GN=Plpp3 PE=1 SV=1	Plpp3	_TK[Acetyl (K)]TSLSLPAPAIR_	1	285.737	263.474	310.153	436.789	471.733	520.685	0.765841	0.653948	0.782446	1.07591	1.37074	1.42238
Molecular Function	GO:0005102	3	signaling receptor binding	1.12	0.0357563	Q99JY8	112	K	2.16357	0.00200324	Up	Phospholipid phosphatase 3 OS=Mus musculus OX=10090 GN=Plpp3 PE=1 SV=1	Plpp3	_IYYLK[Acetyl (K)]EK_	1	115.308	114.475	86.3178	237.284	210.902	203.976	0.73047	0.671564	0.514694	1.38148	1.44848	1.31701
Molecular Function	GO:0005102	3	signaling receptor binding	1.12	0.0357563	Q99104	1713	K	1.94508	0.0039074	Up	Unconventional myosin-Va OS=Mus musculus OX=10090 GN=Myo5a PE=1 SV=2	Myo5a	_DMC[Carbamidomethyl (C)]SWSK[Acetyl (K)]GMQIR_	1	60.8838	67.9941	61.966	150.213	105.693	134.795	0.632307	0.727154	0.661697	1.53233	1.07898	1.32001
Molecular Function	GO:0005102	3	signaling receptor binding	1.12	0.0357563	Q99104	1487	K	2.3617	0.00216536	Up	Unconventional myosin-Va OS=Mus musculus OX=10090 GN=Myo5a PE=1 SV=2	Myo5a	_LVK[Acetyl (K)]NLILELKPR_	1	72.4209	86.2877	107.967	217.047	212.343	234.527	0.470018	0.576672	0.720475	1.38364	1.35465	1.43523
Molecular Function	GO:0005102	3	signaling receptor binding	1.12	0.0357563	Q99104	556	K	3.9112	0.0152751	Up	Unconventional myosin-Va OS=Mus musculus OX=10090 GN=Myo5a PE=1 SV=2	Myo5a	_HFADK[Acetyl (K)]VEYQC[Carbamidomethyl (C)]EGFLEK_	1	3.40327	1	1.20739	7.61091	7.29372	8.00564	0.720681	0.218059	0.262889	1.58307	1.51822	1.59852
Molecular Function	GO:0005102	3	signaling receptor binding	1.12	0.0357563	Q99104	551	K	2.33366	0.00604807	Up	Unconventional myosin-Va OS=Mus musculus OX=10090 GN=Myo5a PE=1 SV=2	Myo5a	_AFIIK[Acetyl (K)]HFADK_	1	59.3088	98.7762	87.6273	199.514	204.417	200.574	0.421307	0.722538	0.640027	1.39211	1.42737	1.34348
Molecular Function	GO:0005102	3	signaling receptor binding	1.12	0.0357563	Q99104	526	K	2.26178	0.0153471	Up	Unconventional myosin-Va OS=Mus musculus OX=10090 GN=Myo5a PE=1 SV=2	Myo5a	_GTDDTWAQK[Acetyl (K)]LYNTHLNK_	1	22.7917	44.1566	37.6015	85.7966	83.0933	80.4803	0.388939	0.775943	0.659766	1.43811	1.39383	1.295
Molecular Function	GO:0005102	3	signaling receptor binding	1.12	0.0357563	Q99104	405	K	2.09372	0.000289903	Up	Unconventional myosin-Va OS=Mus musculus OX=10090 GN=Myo5a PE=1 SV=2	Myo5a	_DALAK[Acetyl (K)]HIYAK_	1	96.6466	99.3708	113.604	222.248	214.638	245.909	0.58817	0.622736	0.710867	1.32853	1.28399	1.41113
Molecular Function	GO:0005102	3	signaling receptor binding	1.12	0.0357563	Q922S4	900	K	4.38371	0.00271573	Up	cGMP-dependent 3',5'-cyclic phosphodiesterase OS=Mus musculus OX=10090 GN=Pde2a PE=1 SV=4	Pde2a	_VSHK[Acetyl (K)]FTIR_	1	49.1378	32.8149	66.8332	316.261	295.211	344.76	0.323785	0.210941	0.465163	1.46699	1.37151	1.54472
Molecular Function	GO:0005102	3	signaling receptor binding	1.12	0.0357563	Q922S4	896	K	3.38112	3.22435e-05	Up	cGMP-dependent 3',5'-cyclic phosphodiesterase OS=Mus musculus OX=10090 GN=Pde2a PE=1 SV=4	Pde2a	_EHWTK[Acetyl (K)]VSHK_	1	60.9284	64.5403	62.8822	337.361	292.385	293.879	0.398966	0.412282	0.434925	1.55507	1.34988	1.30851
Molecular Function	GO:0005102	3	signaling receptor binding	1.12	0.0357563	Q921M7	308	K	5.5626	0.00017161	Up	CYFIP-related Rac1 interactor B OS=Mus musculus OX=10090 GN=Cyrib PE=1 SV=1	Cyrib	_YTTK[Acetyl (K)]HLNDETTSK_	1	25.2939	23.3011	30.0284	168.27	134.718	125.481	0.293286	0.268295	0.360589	2.02448	1.61178	1.4934
Molecular Function	GO:0005102	3	signaling receptor binding	1.12	0.0357563	Q921M7	207	K	1.94612	0.00304377	Up	CYFIP-related Rac1 interactor B OS=Mus musculus OX=10090 GN=Cyrib PE=1 SV=1	Cyrib	_TLSDATTK[Acetyl (K)]FVSENK_	1	47.6218	38.7618	33.2159	82.0036	73.347	71.8668	0.807363	0.652572	0.583195	1.44253	1.28307	1.25059
Molecular Function	GO:0005102	3	signaling receptor binding	1.12	0.0357563	Q921I1	572	K	2.64771	0.00016223	Up	Serotransferrin OS=Mus musculus OX=10090 GN=Tf PE=1 SV=1	Tf	_NPAEWAK[Acetyl (K)]NLK_	1	61.1434	49.6017	58.3476	102.457	114.709	122.894	0.615564	0.520511	0.615736	1.42354	1.56166	1.65309
Molecular Function	GO:0005102	3	signaling receptor binding	1.12	0.0357563	Q921I1	299	K	1.56412	0.0171346	Up	Serotransferrin OS=Mus musculus OX=10090 GN=Tf PE=1 SV=1	Tf	_SK[Acetyl (K)]DFQLFSSPLGK_	1	250.203	291.935	322.824	290.299	372.558	368.341	0.676378	0.822609	0.914767	1.08305	1.36192	1.33042
Molecular Function	GO:0005102	3	signaling receptor binding	1.12	0.0357563	Q91ZU6	3832	K	2.17015	0.00603045	Up	Dystonin OS=Mus musculus OX=10090 GN=Dst PE=1 SV=2	Dst	_VHYEK[Acetyl (K)]VLAEC[Carbamidomethyl (C)]EK_	1	13.4838	14.6867		26.3253	34.5127	29.5558	0.549582	0.627601		1.10982	1.44637	1.27581
Molecular Function	GO:0005102	3	signaling receptor binding	1.12	0.0357563	Q91YJ2	361	K	2.15649	0.00466166	Up	Sorting nexin-4 OS=Mus musculus OX=10090 GN=Snx4 PE=1 SV=1	Snx4	_GMTTK[Acetyl (K)]LFGQETPEQR_	1	44.9507	45.6016	60.9583	114.531	95.1306	114.27	0.549143	0.563224	0.796948	1.47533	1.20129	1.44081
Molecular Function	GO:0005102	3	signaling receptor binding	1.12	0.0357563	Q99MK8	399	K	2.3797	0.0104307	Up	Beta-adrenergic receptor kinase 1 OS=Mus musculus OX=10090 GN=Grk2 PE=1 SV=2	Grk2	_DK[Acetyl (K)]HEIDR_	1		35.3163	51.6283	106.046	108.723	96.3515		0.460833	0.635617	1.45978	1.31683	1.13723
Molecular Function	GO:0005102	3	signaling receptor binding	1.12	0.0357563	Q91YJ2	253	K	3.15435	0.00280952	Up	Sorting nexin-4 OS=Mus musculus OX=10090 GN=Snx4 PE=1 SV=1	Snx4	_LYGVYK[Acetyl (K)]VHGNYGR_	1	18.0571	12.8495	19.7472	42.3773	61.5283	54.5611	0.501532	0.360818	0.586954	1.24108	1.76646	1.56407
Molecular Function	GO:0005102	3	signaling receptor binding	1.12	0.0357563	Q99N28	247	K	2.15767	0.000424772	Up	Cell adhesion molecule 3 OS=Mus musculus OX=10090 GN=Cadm3 PE=1 SV=1	Cadm3	_EGQK[Acetyl (K)]LLLHC[Carbamidomethyl (C)]EGR_	1	125.234	98.7823	116.406	281.259	251.763	266.835	0.691985	0.542526	0.63627	1.35624	1.31979	1.36049
Molecular Function	GO:0005102	3	signaling receptor binding	1.12	0.0357563	Q9CQN1	89	K	2.79959	0.00956021	Up	Heat shock protein 75 kDa, mitochondrial OS=Mus musculus OX=10090 GN=Trap1 PE=1 SV=1	Trap1	_GSVSK[Acetyl (K)]HEFQAETK_	1	7.96784	9.47078	5.00014	25.5245	19.0087	16.9805	0.565075	0.674006	0.347911	1.78808	1.42879	1.22606
Molecular Function	GO:0005102	3	signaling receptor binding	1.12	0.0357563	Q9JLV5	68	K	2.25969	0.00042471	Up	Cullin-3 OS=Mus musculus OX=10090 GN=Cul3 PE=1 SV=1	Cul3	_NAYTMVLHK[Acetyl (K)]HGEK_	1	62.1407	59.4559	63.8404	168.677	134.507	139.11	0.602124	0.582037	0.6382	1.57008	1.29673	1.25116
Molecular Function	GO:0005102	3	signaling receptor binding	1.12	0.0357563	Q9JJK2	177	K	1.55613	0.025375	Up	LanC-like protein 2 OS=Mus musculus OX=10090 GN=Lancl2 PE=1 SV=1	Lancl2	_SEC[Carbamidomethyl (C)]ESQEC[Carbamidomethyl (C)]ITK[Acetyl (K)]LLQMHR_	1	62.3591	40.0709	57.644	91.7876	95.3236	91.6166	0.886677	0.588793	0.84243	1.17229	1.26653	1.16814
Molecular Function	GO:0005102	3	signaling receptor binding	1.12	0.0357563	Q9JIA1	513	K	1.8271	0.000900143	Up	Leucine-rich glioma-inactivated protein 1 OS=Mus musculus OX=10090 GN=Lgi1 PE=1 SV=1	Lgi1	_FVK[Acetyl (K)]FQELNVQAPR_	1	104.303	87.8725	90.0238	193.293	218.164	193.663	0.761013	0.642543	0.670833	1.2382	1.37428	1.17763
Molecular Function	GO:0005102	3	signaling receptor binding	1.12	0.0357563	Q9JI91	443	K	2.22157	0.000810891	Up	Alpha-actinin-2 OS=Mus musculus OX=10090 GN=Actn2 PE=1 SV=2	Actn2	_K[Acetyl (K)]HEAFESDLAAHQDR_	1	183.514	186.25	139.267	683.228	671.582	635.129	0.637936	0.574975	0.475011	1.20158	1.27401	1.27424
Molecular Function	GO:0005102	3	signaling receptor binding	1.12	0.0357563	Q9JI90	245	K	1.94354	0.00309437	Up	E3 ubiquitin-protein ligase RNF14 OS=Mus musculus OX=10090 GN=Rnf14 PE=1 SV=2	Rnf14	_HVYC[Carbamidomethyl (C)]K[Acetyl (K)]AC[Carbamidomethyl (C)]LK_	1	46.9645	44.1336	48.8924	80.8044	94.4373	87.6654	0.668204	0.629008	0.763756	1.11578	1.45127	1.43851
Molecular Function	GO:0005102	3	signaling receptor binding	1.12	0.0357563	Q9EQH3	768	K	3.28672	0.000549325	Up	Vacuolar protein sorting-associated protein 35 OS=Mus musculus OX=10090 GN=Vps35 PE=1 SV=1	Vps35	_IREDLPNLESSEETEQINK[Acetyl (K)]HFHNTLEHLR_	1	94.0671	123.67	124.801	423.256	334.693	383.085	0.376974	0.511956	0.506389	1.68869	1.35516	1.54218
Molecular Function	GO:0005102	3	signaling receptor binding	1.12	0.0357563	Q9EQH3	515	K	2.1193	0.000174309	Up	Vacuolar protein sorting-associated protein 35 OS=Mus musculus OX=10090 GN=Vps35 PE=1 SV=1	Vps35	_K[Acetyl (K)]HFGAGGNQR_	1	293.328	256.4	316.62	619.621	607.547	628.798	0.640617	0.578437	0.700123	1.34724	1.34058	1.3795
Molecular Function	GO:0005102	3	signaling receptor binding	1.12	0.0357563	Q9EPL2	229	K	2.77191	0.00106092	Up	Calsyntenin-1 OS=Mus musculus OX=10090 GN=Clstn1 PE=1 SV=1	Clstn1	_LNYGK[Acetyl (K)]EHQYK_	1	9.31382	15.7324	15.8456	39.5154	42.6229	35.2219	0.414595	0.57597	0.576942	1.49472	1.54464	1.30563
Molecular Function	GO:0005102	3	signaling receptor binding	1.12	0.0357563	Q9DCM2	167	K	1.52423	0.0067721	Up	Glutathione S-transferase kappa 1 OS=Mus musculus OX=10090 GN=Gstk1 PE=1 SV=3	Gstk1	_NK[Acetyl (K)]LIENTDAAC[Carbamidomethyl (C)]K_	1	76.458	93.808	73.6972	115.651	108.324	126.891	0.763479	0.858207	0.772554	1.31906	1.04852	1.28178
Molecular Function	GO:0005102	3	signaling receptor binding	1.12	0.0357563	Q9D8B7	287	K	3.05369	0.000379069	Up	Junctional adhesion molecule C OS=Mus musculus OX=10090 GN=Jam3 PE=1 SV=2	Jam3	_SPGK[Acetyl (K)]HDGVNYIR_	1	39.9202	40.7683	29.1523	106.947	105.593	125.96	0.534758	0.527173	0.412429	1.49691	1.35737	1.64797
Molecular Function	GO:0005102	3	signaling receptor binding	1.12	0.0357563	Q9D8B7	97	K	3.09695	0.000190643	Up	Junctional adhesion molecule C OS=Mus musculus OX=10090 GN=Jam3 PE=1 SV=2	Jam3	_TDVFGK[Acetyl (K)]TSLR_	1	71.8537	90.4457	83.2589	269.556	243.524	255.858	0.425374	0.516863	0.520552	1.66738	1.38344	1.47936
Molecular Function	GO:0005102	3	signaling receptor binding	1.12	0.0357563	Q9CXW4	159	K	2.40297	0.00511654	Up	60S ribosomal protein L11 OS=Mus musculus OX=10090 GN=Rpl11 PE=1 SV=4	Rpl11	_ISK[Acetyl (K)]EEAMR_	1	80.6404	90.7554	63.7196	176.049	166.704	142.436	0.601931	0.739072	0.490464	1.71146	1.49522	1.19427
Molecular Function	GO:0005102	3	signaling receptor binding	1.12	0.0357563	Q9CVB6	269	K	1.75113	8.23487e-05	Up	Actin-related protein 2/3 complex subunit 2 OS=Mus musculus OX=10090 GN=Arpc2 PE=1 SV=3	Arpc2	_AK[Acetyl (K)]TSDFLK_	1	266.75	249.49	247.136	477.414	448.228	518.581	0.722126	0.716079	0.719396	1.27841	1.17814	1.32169
Molecular Function	GO:0005102	3	signaling receptor binding	1.12	0.0357563	Q9CVB6	256	K	2.51139	0.00022188	Up	Actin-related protein 2/3 complex subunit 2 OS=Mus musculus OX=10090 GN=Arpc2 PE=1 SV=3	Arpc2	_DYLHYHIK[Acetyl (K)]C[Carbamidomethyl (C)]SK_	1	185.048	157.313	190.293	509.294	471.337	463.179	0.559532	0.504319	0.618708	1.52326	1.38376	1.31854
Molecular Function	GO:0005102	3	signaling receptor binding	1.12	0.0357563	Q9CS84	451	K	2.14728	0.00444646	Up	Neurexin-1 OS=Mus musculus OX=10090 GN=Nrxn1 PE=1 SV=3	Nrxn1	_EVVYK[Acetyl (K)]NNDVR_	1	69.8378	55.6053	83.7465	160.601	184.882	153.821	0.613033	0.497338	0.761052	1.31564	1.47686	1.22597
Molecular Function	GO:0005102	3	signaling receptor binding	1.12	0.0357563	Q9CR16	244	K	1.73851	0.00664341	Up	Peptidyl-prolyl cis-trans isomerase D OS=Mus musculus OX=10090 GN=Ppid PE=1 SV=3	Ppid	_SQNWEMAIK[Acetyl (K)]K_	1	53.6128	73.9756	63.0644	104.619	116.272	115.994	0.603071	0.85764	0.727711	1.17561	1.33359	1.29539
Molecular Function	GO:0005102	3	signaling receptor binding	1.12	0.0357563	Q9CR16	111	K	2.89707	0.000102686	Up	Peptidyl-prolyl cis-trans isomerase D OS=Mus musculus OX=10090 GN=Ppid PE=1 SV=3	Ppid	_FEDENFHYK[Acetyl (K)]HDR_	1	278.325	312.167	322.837	956.544	898.336	832.303	0.458713	0.530265	0.545817	1.57488	1.50965	1.36187
Molecular Function	GO:0005102	3	signaling receptor binding	1.12	0.0357563	Q9CQ43	65	K	2.51738	0.0177821	Up	Deoxyuridine 5'-triphosphate nucleotidohydrolase OS=Mus musculus OX=10090 GN=Dut PE=1 SV=1	Dut	_AIVK[Acetyl (K)]TDIQIAVPSGC[Carbamidomethyl (C)]YGR_	1	126.573	143.037	138.896	286.947	265.888	206.123	0.62093	0.62846	0.625257	2.29707	1.34201	1.08012
Molecular Function	GO:0005102	3	signaling receptor binding	1.12	0.0357563	P55302	223	K	1.57073	0.00261129	Up	Alpha-2-macroglobulin receptor-associated protein OS=Mus musculus OX=10090 GN=Lrpap1 PE=1 SV=1	Lrpap1	_SDTLISK[Acetyl (K)]HSELK_	1	103.773	92.197	85.8618	125.229	119.504	129.041	0.83194	0.837712	0.712083	1.25488	1.15293	1.33325
Molecular Function	GO:0005102	3	signaling receptor binding	1.12	0.0357563	Q91XM9	752	K	1.53052	0.0335054	Up	Disks large homolog 2 OS=Mus musculus OX=10090 GN=Dlg2 PE=1 SV=2	Dlg2	_GK[Acetyl (K)]HC[Carbamidomethyl (C)]ILDVSGNAIK_	1	106.795	76.1469	111.767	193.452	184.165	166.188	0.839484	0.592266	0.896497	1.27312	1.21401	1.07629
Molecular Function	GO:0005102	3	signaling receptor binding	1.12	0.0357563	Q91WQ3	374	K	2.87262	0.000117969	Up	Tyrosine--tRNA ligase, cytoplasmic OS=Mus musculus OX=10090 GN=Yars1 PE=1 SV=3	Yars1	_VGK[Acetyl (K)]ILSVEK_	1	40.6802	47.9401	44.6676	136.058	114.097	128.476	0.468177	0.559526	0.526171	1.62196	1.37674	1.465
Molecular Function	GO:0005102	3	signaling receptor binding	1.12	0.0357563	Q810U4	556	K	1.54963	0.00309194	Up	Neuronal cell adhesion molecule OS=Mus musculus OX=10090 GN=Nrcam PE=1 SV=2	Nrcam	_GSK[Acetyl (K)]VSFEC[Carbamidomethyl (C)]R_	1	144.895	152.419	160.368	259.908	273.967	239.754	0.711003	0.775734	0.848416	1.17189	1.31649	1.13024
Molecular Function	GO:0005102	3	signaling receptor binding	1.12	0.0357563	Q810U4	143	K	2.00137	3.11935e-07	Up	Neuronal cell adhesion molecule OS=Mus musculus OX=10090 GN=Nrcam PE=1 SV=2	Nrcam	_SPLWTK[Acetyl (K)]ER_	1	191.192	178.896	174.029	405.111	387.385	393.374	0.667745	0.648036	0.655296	1.30007	1.32491	1.31988
Molecular Function	GO:0005102	3	signaling receptor binding	1.12	0.0357563	Q810U3	546	K	2.0167	0.00145249	Up	Neurofascin OS=Mus musculus OX=10090 GN=Nfasc PE=1 SV=1	Nfasc	_VK[Acetyl (K)]HDPSLK_	1	140.434	164.561	169.751	335.537	361.689	352.544	0.558921	0.67944	0.725178	1.21313	1.41766	1.32908
Molecular Function	GO:0005102	3	signaling receptor binding	1.12	0.0357563	Q810U3	299	K	2.83066	0.00127436	Up	Neurofascin OS=Mus musculus OX=10090 GN=Nfasc PE=1 SV=1	Nfasc	_FENFNK[Acetyl (K)]ALR_	1	60.4542	76.4454	72.5003	190.79	243.89	213.659	0.427644	0.560986	0.550488	1.22602	1.69906	1.43164
Molecular Function	GO:0005102	3	signaling receptor binding	1.12	0.0357563	Q810U3	232	K	1.95819	0.000715569	Up	Neurofascin OS=Mus musculus OX=10090 GN=Nfasc PE=1 SV=1	Nfasc	_NPFTLK[Acetyl (K)]VLTTR_	1	102.51	112.517	120.117	238.472	242.082	239.362	0.589521	0.671267	0.741465	1.24583	1.37105	1.30391
Molecular Function	GO:0005102	3	signaling receptor binding	1.12	0.0357563	Q80TM9	355	K	2.17108	0.00436203	Up	Nischarin OS=Mus musculus OX=10090 GN=Nisch PE=1 SV=2	Nisch	_LSSLEGVHTK[Acetyl (K)]LGNVK_	1	19.8676	21.7427	24.2981	55.8835	41.6415	43.851	0.54553	0.659346	0.698498	1.69238	1.22405	1.21596
Molecular Function	GO:0005102	3	signaling receptor binding	1.12	0.0357563	Q80TM9	231	K	2.18812	9.16196e-05	Up	Nischarin OS=Mus musculus OX=10090 GN=Nisch PE=1 SV=2	Nisch	_SLHQVEISHC[Carbamidomethyl (C)]DAK[Acetyl (K)]HIR_	1	81.1797	66.25	81.6375	160.815	157.395	177.137	0.637825	0.574866	0.671525	1.39354	1.32386	1.40549
Molecular Function	GO:0005102	3	signaling receptor binding	1.12	0.0357563	Q71LX4	539	K	1.75144	0.00152158	Up	Talin-2 OS=Mus musculus OX=10090 GN=Tln2 PE=1 SV=3	Tln2	_VWVQNK[Acetyl (K)]VDESK_	1	35.3011	27.152	27.3432	56.7284	56.3781	54.9635	0.823002	0.660043	0.676248	1.27006	1.30304	1.20878
Molecular Function	GO:0005102	3	signaling receptor binding	1.12	0.0357563	Q6R0H7	835	K	3.0201	0.00117394	Up	Guanine nucleotide-binding protein G(s) subunit alpha isoforms XLas OS=Mus musculus OX=10090 GN=Gnas PE=1 SV=1	Gnas	_VQDIK[Acetyl (K)]NNLK_	1	110.737	169.141	127.081	399.915	397.169	425.751	0.396129	0.63094	0.469503	1.50387	1.49156	1.52437
Molecular Function	GO:0005102	3	signaling receptor binding	1.12	0.0357563	Q6Q477	356	K	1.71641	0.000916522	Up	Plasma membrane calcium-transporting ATPase 4 OS=Mus musculus OX=10090 GN=Atp2b4 PE=1 SV=1	Atp2b4	_SVLQGK[Acetyl (K)]LTR_	1	467.707	517.347	533.674	956.065	918.912	994.524	0.664261	0.750897	0.768841	1.1829	1.21241	1.35334
Molecular Function	GO:0005102	3	signaling receptor binding	1.12	0.0357563	Q6PIE5	1016	K	1.92592	0.00012347	Up	Sodium/potassium-transporting ATPase subunit alpha-2 OS=Mus musculus OX=10090 GN=Atp1a2 PE=1 SV=1	Atp1a2	_RYPGGWVEK[Acetyl (K)]ETYY_	1	476.903	415.548	477.064	888.674	929.805	947.891	0.696583	0.624821	0.713609	1.26231	1.34044	1.31652
Molecular Function	GO:0005102	3	signaling receptor binding	1.12	0.0357563	Q6PIE5	523	K	1.55723	0.00289223	Up	Sodium/potassium-transporting ATPase subunit alpha-2 OS=Mus musculus OX=10090 GN=Atp1a2 PE=1 SV=1	Atp1a2	_C[Carbamidomethyl (C)]STILVQGK[Acetyl (K)]EIPLDK_	1	80.7849	63.581	73.552	112.572	122.843	120.207	0.850899	0.689392	0.793383	1.15307	1.27705	1.20394
Molecular Function	GO:0005102	3	signaling receptor binding	1.12	0.0357563	Q6PIE5	154	K	1.62302	2.58037e-05	Up	Sodium/potassium-transporting ATPase subunit alpha-2 OS=Mus musculus OX=10090 GN=Atp1a2 PE=1 SV=1	Atp1a2	_SSK[Acetyl (K)]IMDSFK_	1	550.596	548.911	525.52	946.228	878.903	942.877	0.757147	0.777034	0.740076	1.26538	1.19289	1.2329
Molecular Function	GO:0005102	3	signaling receptor binding	1.12	0.0357563	Q6PIC6	940	K	1.50745	0.00315867	Up	Sodium/potassium-transporting ATPase subunit alpha-3 OS=Mus musculus OX=10090 GN=Atp1a3 PE=1 SV=1	Atp1a3	_NSVFQQGMK[Acetyl (K)]NK_	1	169.693	194.342	196.368	287.193	310.403	304.057	0.708947	0.846795	0.823661	1.12919	1.27086	1.18678
Molecular Function	GO:0005102	3	signaling receptor binding	1.12	0.0357563	Q6PIC6	763	K	2.4672	2.07007e-05	Up	Sodium/potassium-transporting ATPase subunit alpha-3 OS=Mus musculus OX=10090 GN=Atp1a3 PE=1 SV=1	Atp1a3	_LIFDNLK[Acetyl (K)]K_	1	1916.43	2055.12	2011.14	5081.86	5217.77	5461.04	0.538368	0.602123	0.567226	1.34355	1.43646	1.43327
Molecular Function	GO:0005102	3	signaling receptor binding	1.12	0.0357563	Q6PIC6	688	K	2.57262	6.37645e-06	Up	Sodium/potassium-transporting ATPase subunit alpha-3 OS=Mus musculus OX=10090 GN=Atp1a3 PE=1 SV=1	Atp1a3	_TSPQQK[Acetyl (K)]LIIVEGC[Carbamidomethyl (C)]QR_	1	11019.4	10688.7	10619.2	28386.7	29908.6	30430.9	0.556025	0.562498	0.537969	1.34802	1.47896	1.43455
Molecular Function	GO:0005102	3	signaling receptor binding	1.12	0.0357563	Q6PIC6	615	K	2.09394	0.00066303	Up	Sodium/potassium-transporting ATPase subunit alpha-3 OS=Mus musculus OX=10090 GN=Atp1a3 PE=1 SV=1	Atp1a3	_VIMVTGDHPITAK[Acetyl (K)]AIAK_	1	7.62953	8.86262	7.42004	18.647	16.0783	18.864	0.601313	0.728496	0.587133	1.38311	1.24185	1.389
Molecular Function	GO:0005102	3	signaling receptor binding	1.12	0.0357563	Q810U4	881	K	1.55171	0.00531173	Up	Neuronal cell adhesion molecule OS=Mus musculus OX=10090 GN=Nrcam PE=1 SV=2	Nrcam	_IYYWK[Acetyl (K)]TQSSSK_	1	195.74	170.91	142.347	276.331	296.235	284.099	0.866008	0.784269	0.678989	1.12336	1.28345	1.20754
Molecular Function	GO:0005102	3	signaling receptor binding	1.12	0.0357563	Q91XM9	511	K	1.72976	0.00149284	Up	Disks large homolog 2 OS=Mus musculus OX=10090 GN=Dlg2 PE=1 SV=2	Dlg2	_FEAK[Acetyl (K)]IHDLR_	1	94.626	89.0766	101.032	188.323	218.159	186.74	0.710408	0.661707	0.773984	1.18369	1.37349	1.15506
Molecular Function	GO:0005102	3	signaling receptor binding	1.12	0.0357563	Q8BGH4	123	K	2.77639	0.00309728	Up	Receptor expression-enhancing protein 1 OS=Mus musculus OX=10090 GN=Reep1 PE=1 SV=1	Reep1	_SYDALVHFGK[Acetyl (K)]R_	1	38.8209	37.4831	56.5258	131.125	110.71	159.628	0.466076	0.439788	0.652274	1.58187	1.15942	1.58471
Molecular Function	GO:0005102	3	signaling receptor binding	1.12	0.0357563	Q8BYI9	547	K	1.86571	0.000486234	Up	Tenascin-R OS=Mus musculus OX=10090 GN=Tnr PE=1 SV=2	Tnr	_YGLVGGEGGK[Acetyl (K)]TTFR_	1	85.5443	100.085	96.7116	217.494	190.788	200.044	0.625829	0.710081	0.71341	1.37659	1.19238	1.25447
Molecular Function	GO:0005102	3	signaling receptor binding	1.12	0.0357563	Q8VDN2	1019	K	2.70443	0.000102915	Up	Sodium/potassium-transporting ATPase subunit alpha-1 OS=Mus musculus OX=10090 GN=Atp1a1 PE=1 SV=1	Atp1a1	_RPGGWVEK[Acetyl (K)]ETYY_	1	75.8333	65.117	80.3703	225.138	211.49	225.935	0.53273	0.469693	0.580221	1.44624	1.36989	1.46403
Molecular Function	GO:0005102	3	signaling receptor binding	1.12	0.0357563	Q8VDN2	502	K	2.91193	0.000529582	Up	Sodium/potassium-transporting ATPase subunit alpha-1 OS=Mus musculus OX=10090 GN=Atp1a1 PE=1 SV=1	Atp1a1	_NPNASEPK[Acetyl (K)]HLLVMK_	1	49.947	40.2739	35.2657	128.483	148.126	127.195	0.585946	0.485114	0.42516	1.37828	1.60224	1.37637
Molecular Function	GO:0005102	3	signaling receptor binding	1.12	0.0357563	Q8VDN2	476	K	1.63213	0.00109895	Up	Sodium/potassium-transporting ATPase subunit alpha-1 OS=Mus musculus OX=10090 GN=Atp1a1 PE=1 SV=1	Atp1a1	_YSK[Acetyl (K)]IVEIPFNSTNK_	1	1301.11	1101.16	1173.37	2067.38	2059.21	2328.59	0.805417	0.69989	0.746434	1.17023	1.17531	1.32959
Molecular Function	GO:0005102	3	signaling receptor binding	1.12	0.0357563	Q8R5M8	417	K	3.0388	0.00266709	Up	Cell adhesion molecule 1 OS=Mus musculus OX=10090 GN=Cadm1 PE=1 SV=2	Cadm1	_HK[Acetyl (K)]GTYFTHEAK_	1	24.4629	41.2314	37.2577	100.183	108.496	123.356	0.351946	0.623669	0.489964	1.37512	1.48702	1.59147
Molecular Function	GO:0005102	3	signaling receptor binding	1.12	0.0357563	Q8R5H1	154	K	1.61171	0.018598	Up	Ubiquitin carboxyl-terminal hydrolase 15 OS=Mus musculus OX=10090 GN=Usp15 PE=1 SV=1	Usp15	_FSK[Acetyl (K)]ADTIDTIEK_	1	59.8766	65.438	74.9315	121.436	88.5271	97.7024	0.714036	0.763336	0.835831	1.51424	1.02893	1.18505
Molecular Function	GO:0005102	3	signaling receptor binding	1.12	0.0357563	Q8R5H1	125	K	2.12845	0.00655102	Up	Ubiquitin carboxyl-terminal hydrolase 15 OS=Mus musculus OX=10090 GN=Usp15 PE=1 SV=1	Usp15	_VVEQGMFVK[Acetyl (K)]HC[Carbamidomethyl (C)]K_	1	14.2819	13.423	12.9483	20.1928	31.3258	31.9321	0.697031	0.640824	0.591112	1.0305	1.4901	1.58512
Molecular Function	GO:0005102	3	signaling receptor binding	1.12	0.0357563	Q8R317	61	K	2.749	0.0011549	Up	Ubiquilin-1 OS=Mus musculus OX=10090 GN=Ubqln1 PE=1 SV=1	Ubqln1	_FK[Acetyl (K)]SHIDQLVLIFAGK_	1	38.984	35.8621	40.2373	75.8627	74.6429	82.3076	0.703775	0.543391	0.500487	1.5096	1.47288	1.82181
Molecular Function	GO:0005102	3	signaling receptor binding	1.12	0.0357563	Q8CIQ7	108	K	2.2957	0.0133285	Up	Dedicator of cytokinesis protein 3 OS=Mus musculus OX=10090 GN=Dock3 PE=1 SV=1	Dock3	_HK[Acetyl (K)]VDLFYK_	1	21.0067	30.2409	43.605	78.2229	83.8165	81.4472	0.39765	0.57019	0.811785	1.34426	1.38185	1.35939
Molecular Function	GO:0005102	3	signaling receptor binding	1.12	0.0357563	Q8CIB5	408	K	1.74386	0.00254258	Up	Fermitin family homolog 2 OS=Mus musculus OX=10090 GN=Fermt2 PE=1 SV=1	Fermt2	_DTSISC[Carbamidomethyl (C)]YK[Acetyl (K)]SR_	1	59.4921	55.8974	58.2791	89.6874	102.866	84.6614	0.754427	0.719378	0.743233	1.25583	1.48471	1.12566
Molecular Function	GO:0005102	3	signaling receptor binding	1.12	0.0357563	Q8CHG7	896	K	3.35634	0.000693502	Up	Rap guanine nucleotide exchange factor 2 OS=Mus musculus OX=10090 GN=Rapgef2 PE=1 SV=2	Rapgef2	_VDGLVNFEK[Acetyl (K)]LR_	1	36.6615	45.0346		166.032	147.707	148.952	0.366363	0.431559		1.45758	1.28583	1.27374
Molecular Function	GO:0005102	3	signaling receptor binding	1.12	0.0357563	Q8CHG7	793	K	4.21847	0.00691523	Up	Rap guanine nucleotide exchange factor 2 OS=Mus musculus OX=10090 GN=Rapgef2 PE=1 SV=2	Rapgef2	_HFIK[Acetyl (K)]IALHC[Carbamidomethyl (C)]R_	1	14.9843	12.0048		46.8844	67.559	79.0209	0.369766	0.28408		1.01639	1.4523	1.66866
Molecular Function	GO:0005102	3	signaling receptor binding	1.12	0.0357563	Q8CHG7	217	K	1.70903	0.0233804	Up	Rap guanine nucleotide exchange factor 2 OS=Mus musculus OX=10090 GN=Rapgef2 PE=1 SV=2	Rapgef2	_TK[Acetyl (K)]VDDC[Carbamidomethyl (C)]QFVC[Carbamidomethyl (C)]IAQQDYC[Carbamidomethyl (C)]R_	1	9.08439	10.2047	6.55537	16.4979	18.5815	14.539	0.785873	0.846543	0.550316	1.25379	1.40029	1.07628
Molecular Function	GO:0005102	3	signaling receptor binding	1.12	0.0357563	Q8CFE4	493	K	1.60907	0.044448	Up	SCY1-like protein 2 OS=Mus musculus OX=10090 GN=Scyl2 PE=1 SV=1	Scyl2	_IK[Acetyl (K)]NAC[Carbamidomethyl (C)]LQTSSLAVR_	1	20.4404	17.4416	15.4497	29.668	36.41	25.741	0.947085	0.751878	0.598302	1.16609	1.4797	1.05066
Molecular Function	GO:0005102	3	signaling receptor binding	1.12	0.0357563	Q8C878	307	K	2.08636	0.000745228	Up	NEDD8-activating enzyme E1 catalytic subunit OS=Mus musculus OX=10090 GN=Uba3 PE=1 SV=2	Uba3	_LTQGVVK[Acetyl (K)]R_	1	71.0913	63.4178	65.1794	149.46	159.099	138.09	0.702123	0.595957	0.626392	1.33152	1.48599	1.19762
Molecular Function	GO:0005102	3	signaling receptor binding	1.12	0.0357563	Q8C166	181	K	1.70415	0.0457384	Up	Copine-1 OS=Mus musculus OX=10090 GN=Cpne1 PE=1 SV=1	Cpne1	_TEVVK[Acetyl (K)]NNLNPTWK_	1	47.0345	53.1739	57.1894	81.0794	99.4857	64.5602	0.712595	0.72411	0.825988	1.20183	1.70541	0.94873
Molecular Function	GO:0005102	3	signaling receptor binding	1.12	0.0357563	Q8BYM5	572	K	2.21918	0.00739923	Up	Neuroligin-3 OS=Mus musculus OX=10090 GN=Nlgn3 PE=1 SV=2	Nlgn3	_FEEVAWSK[Acetyl (K)]YNPR_	1	40.2395	41.0581	58.2448	96.7634	104.017	111.183	0.601927	0.470328	0.811019	1.47297	1.42995	1.2764
Molecular Function	GO:0005102	3	signaling receptor binding	1.12	0.0357563	Q8BYI9	1301	K	1.59525	0.00073749	Up	Tenascin-R OS=Mus musculus OX=10090 GN=Tnr PE=1 SV=2	Tnr	_GAWWYK[Acetyl (K)]NC[Carbamidomethyl (C)]HR_	1	155.077	144.958	153.92	270.688	301.641	265.239	0.782392	0.709245	0.783012	1.18151	1.30006	1.14706
Molecular Function	GO:0005102	3	signaling receptor binding	1.12	0.0357563	Q8BIZ1	1114	K	1.85624	0.00162463	Up	Ankyrin repeat and sterile alpha motif domain-containing protein 1B OS=Mus musculus OX=10090 GN=Anks1b PE=1 SV=3	Anks1b	_GVK[Acetyl (K)]FIDAANK_	1	120.311	95.2378	116.84	248.578	283.318	261.434	0.750389	0.597021	0.679888	1.25446	1.35872	1.14997
Molecular Function	GO:0005102	3	signaling receptor binding	1.12	0.0357563	Q9JLV5	271	K	2.85503	0.00012152	Up	Cullin-3 OS=Mus musculus OX=10090 GN=Cul3 PE=1 SV=1	Cul3	_ELISK[Acetyl (K)]HMK_	1	49.3642	42.2324	45.3694	147.649	137.386	126.978	0.54694	0.472737	0.518611	1.57149	1.51449	1.30587
Molecular Function	GO:0005102	3	signaling receptor binding	1.12	0.0357563	P49615	74	K	1.55056	0.0196711	Up	Cyclin-dependent kinase 5 OS=Mus musculus OX=10090 GN=Cdk5 PE=1 SV=1	Cdk5	_LHDVLHSDK[Acetyl (K)]K_	1	126.581	169.68	164.972	251.058	223.81	225.541	0.648007	0.867022	0.848581	1.39732	1.15676	1.11083
Molecular Function	GO:0005102	3	signaling receptor binding	1.12	0.0357563	P46460	639	K	2.43475	0.00517818	Up	Vesicle-fusing ATPase OS=Mus musculus OX=10090 GN=Nsf PE=1 SV=2	Nsf	_K[Acetyl (K)]LLIIGTTSR_	1	77.7122	116.93	130.057	302.512	266.856	298.477	0.405985	0.622895	0.685342	1.46442	1.3007	1.40857
Molecular Function	GO:0005102	3	signaling receptor binding	1.12	0.0357563	P08113	404	K	2.08706	0.00989276	Up	Endoplasmin OS=Mus musculus OX=10090 GN=Hsp90b1 PE=1 SV=2	Hsp90b1	_GLFDEYGSK[Acetyl (K)]K_	1	63.7625	36.8519	51.5349	91.8145	77.8654	101.499	0.829637	0.50087	0.664089	1.39085	1.21458	1.5574
Molecular Function	GO:0005102	3	signaling receptor binding	1.12	0.0357563	P08113	168	K	2.35701	0.0015351	Up	Endoplasmin OS=Mus musculus OX=10090 GN=Hsp90b1 PE=1 SV=2	Hsp90b1	_NLGTIAK[Acetyl (K)]SGTSEFLNK_	1	42.2988	55.9987	57.7363	111.539	95.0595	108.99	0.494009	0.683167	0.667816	1.51663	1.33095	1.50109
Molecular Function	GO:0005102	3	signaling receptor binding	1.12	0.0357563	P08113	161	K	2.15619	0.000702194	Up	Endoplasmin OS=Mus musculus OX=10090 GN=Hsp90b1 PE=1 SV=2	Hsp90b1	_EELVK[Acetyl (K)]NLGTIAK_	1	88.0995	102.858	111.16	174.449	185.177	198.346	0.564195	0.688078	0.705028	1.30068	1.42168	1.49794
Molecular Function	GO:0005102	3	signaling receptor binding	1.12	0.0357563	P08113	95	K	1.58518	7.50735e-05	Up	Endoplasmin OS=Mus musculus OX=10090 GN=Hsp90b1 PE=1 SV=2	Hsp90b1	_LIINSLYK[Acetyl (K)]NK_	1	227.333	225.956	239.354	328.751	312.369	299.381	0.766722	0.796052	0.799497	1.29089	1.263	1.19074
Molecular Function	GO:0005102	3	signaling receptor binding	1.12	0.0357563	P07901	447	K	3.9659	0.000197433	Up	Heat shock protein HSP 90-alpha OS=Mus musculus OX=10090 GN=Hsp90aa1 PE=1 SV=4	Hsp90aa1	_NIK[Acetyl (K)]LGIHEDSQNR_	1	91.3247	117.343	98.6596	376.027	440.231	400.385	0.350301	0.471982	0.38909	1.47193	1.79217	1.54008
Molecular Function	GO:0005102	3	signaling receptor binding	1.12	0.0357563	P07901	209	K	2.34605	0.000237044	Up	Heat shock protein HSP 90-alpha OS=Mus musculus OX=10090 GN=Hsp90aa1 PE=1 SV=4	Hsp90aa1	_K[Acetyl (K)]HSQFIGYPITLFVEK_	1	286.447	252.412	238.259	649.869	605.963	559.805	0.645822	0.596751	0.552301	1.49523	1.44997	1.26566
Molecular Function	GO:0005102	3	signaling receptor binding	1.12	0.0357563	P03995	408	K	2.26892	0.000381091	Up	Glial fibrillary acidic protein OS=Mus musculus OX=10090 GN=Gfap PE=1 SV=4	Gfap	_NIVVK[Acetyl (K)]TVEMR_	1	134.901	111.84	106.678	251.084	243.305	297.696	0.681821	0.588972	0.56627	1.31151	1.33107	1.52556
Molecular Function	GO:0005102	3	signaling receptor binding	1.12	0.0357563	P08113	410	K	3.02188	0.000758214	Up	Endoplasmin OS=Mus musculus OX=10090 GN=Hsp90b1 PE=1 SV=2	Hsp90b1	_SDYIK[Acetyl (K)]LYVR_	1	80.51	109.866	80.8257	248.474	225.66	230.798	0.454298	0.647584	0.451691	1.63237	1.52652	1.53581
Molecular Function	GO:0005102	3	signaling receptor binding	1.12	0.0357563	P03995	276	K	1.61387	0.00233038	Up	Glial fibrillary acidic protein OS=Mus musculus OX=10090 GN=Gfap PE=1 SV=4	Gfap	_QAK[Acetyl (K)]HEANDYR_	1	76.1482	70.399	86.1606	131.421	114.622	125.676	0.729404	0.702617	0.866782	1.30098	1.18842	1.22057
Molecular Function	GO:0005102	3	signaling receptor binding	1.12	0.0357563	P01831	61	K	3.23785	2.40168e-05	Up	Thy-1 membrane glycoprotein OS=Mus musculus OX=10090 GN=Thy1 PE=1 SV=1	Thy1	_K[Acetyl (K)]HVLSGTLGIPEHTYR_	1	4126.24	4066.3	4121.72	14706.9	14550.5	14925.1	0.452203	0.450073	0.480031	1.63566	1.39366	1.44638
Molecular Function	GO:0005102	3	signaling receptor binding	1.12	0.0357563	O70589	393	K	3.58896	0.0184263	Up	Peripheral plasma membrane protein CASK OS=Mus musculus OX=10090 GN=Cask PE=1 SV=2	Cask	_INTK[Acetyl (K)]SSPQIR_	1	20.8987	8.01666	25.883	66.3532	80.9075	68.6555	0.483333	0.189078	0.600094	1.45095	1.71951	1.39651
Molecular Function	GO:0005102	3	signaling receptor binding	1.12	0.0357563	O70443	92	K	2.22246	0.00544976	Up	Guanine nucleotide-binding protein G(z) subunit alpha OS=Mus musculus OX=10090 GN=Gnaz PE=1 SV=4	Gnaz	_ALAALK[Acetyl (K)]IDFHNPDR_	1	32.0328	35.8085	49.5327	104.746	94.2656	82.8555	0.493998	0.574677	0.766756	1.49999	1.4048	1.17438
Molecular Function	GO:0005102	3	signaling receptor binding	1.12	0.0357563	O70443	46	K	1.91718	0.00125987	Up	Guanine nucleotide-binding protein G(z) subunit alpha OS=Mus musculus OX=10090 GN=Gnaz PE=1 SV=4	Gnaz	_LLLLGTSNSGK[Acetyl (K)]STIVK_	1	100.938	97.6657	82.3487	189.8	205.241	187.433	0.719771	0.724753	0.58943	1.25677	1.41428	1.22841
Molecular Function	GO:0005102	3	signaling receptor binding	1.12	0.0357563	O70318	500	K	2.79388	0.00550451	Up	Band 4.1-like protein 2 OS=Mus musculus OX=10090 GN=Epb41l2 PE=1 SV=2	Epb41l2	_TK[Acetyl (K)]FLTLGSK_	1	32.191	52.8976	34.2637	97.2953	119.689	118.264	0.415281	0.712512	0.45881	1.20641	1.60366	1.62271
Molecular Function	GO:0005102	3	signaling receptor binding	1.12	0.0357563	O70318	479	K	1.77144	0.00149228	Up	Band 4.1-like protein 2 OS=Mus musculus OX=10090 GN=Epb41l2 PE=1 SV=2	Epb41l2	_LWK[Acetyl (K)]VC[Carbamidomethyl (C)]VEHHTFYR_	1	247.236	280.393	284.927	496.007	447.524	506.705	0.640775	0.758767	0.76651	1.2356	1.20465	1.39678
Molecular Function	GO:0005102	3	signaling receptor binding	1.12	0.0357563	O70318	451	K	2.49457	4.41912e-06	Up	Band 4.1-like protein 2 OS=Mus musculus OX=10090 GN=Epb41l2 PE=1 SV=2	Epb41l2	_SNFYIK[Acetyl (K)]VR_	1	222.386	216.442	200.925	580.122	517.39	511.292	0.580018	0.589418	0.54395	1.45428	1.40153	1.41835
Molecular Function	GO:0005102	3	signaling receptor binding	1.12	0.0357563	P03995	83	K	2.03292	1.82259e-05	Up	Glial fibrillary acidic protein OS=Mus musculus OX=10090 GN=Gfap PE=1 SV=4	Gfap	_FASYIEK[Acetyl (K)]VR_	1	192.384	188.002	198.117	377.136	379.621	406.002	0.639672	0.65132	0.691835	1.29594	1.36626	1.36873
Molecular Function	GO:0005102	3	signaling receptor binding	1.12	0.0357563	P08113	455	K	2.34309	0.000929025	Up	Endoplasmin OS=Mus musculus OX=10090 GN=Hsp90b1 PE=1 SV=2	Hsp90b1	_ETLQQHK[Acetyl (K)]LLK_	1	44.7127	37.8664	38.0509	82.5126	67.9902	91.7258	0.678725	0.600425	0.572044	1.45824	1.23728	1.64199
Molecular Function	GO:0005102	3	signaling receptor binding	1.12	0.0357563	P08553	53	K	1.87959	0.00192618	Up	Neurofilament medium polypeptide OS=Mus musculus OX=10090 GN=Nefm PE=1 SV=4	Nefm	_GSPSTVSSSYK[Acetyl (K)]R_	1	77.2228	61.0352	59.767	113.471	86.1781	98.7464	0.807703	0.67525	0.668109	1.47138	1.19406	1.37768
Molecular Function	GO:0005102	3	signaling receptor binding	1.12	0.0357563	P08553	116	K	1.78524	1.2656e-05	Up	Neurofilament medium polypeptide OS=Mus musculus OX=10090 GN=Nefm PE=1 SV=4	Nefm	_FAGYIEK[Acetyl (K)]VHYLEQQNK_	1	322.191	299.696	298.887	444.881	427.294	445.16	0.74746	0.735418	0.741074	1.27953	1.31319	1.37756
Molecular Function	GO:0005102	3	signaling receptor binding	1.12	0.0357563	P11499	107	K	2.42901	6.72378e-05	Up	Heat shock protein HSP 90-beta OS=Mus musculus OX=10090 GN=Hsp90ab1 PE=1 SV=3	Hsp90ab1	_ADLINNLGTIAK[Acetyl (K)]SGTK_	1	528.302	538.359	583.46	1192.97	1295.96	1325.28	0.555693	0.582781	0.630423	1.33157	1.49723	1.46788
Molecular Function	GO:0005102	3	signaling receptor binding	1.12	0.0357563	P10637	677	K	2.02129	0.000415355	Up	Microtubule-associated protein tau OS=Mus musculus OX=10090 GN=Mapt PE=1 SV=3	Mapt	_AK[Acetyl (K)]TDHGAEIVYK_	1	455.869	408.911	365.638	877.635	786.268	778.776	0.731077	0.649534	0.610454	1.4386	1.32335	1.26256
Molecular Function	GO:0005102	3	signaling receptor binding	1.12	0.0357563	P10637	667	K	1.95648	9.78652e-05	Up	Microtubule-associated protein tau OS=Mus musculus OX=10090 GN=Mapt PE=1 SV=3	Mapt	_IETHK[Acetyl (K)]LTFR_	1	660.896	655.321	611.637	1161.93	1304.43	1238.6	0.691134	0.678787	0.665891	1.24198	1.43164	1.30941
Molecular Function	GO:0005102	3	signaling receptor binding	1.12	0.0357563	P10637	590	K	2.12698	7.93573e-05	Up	Microtubule-associated protein tau OS=Mus musculus OX=10090 GN=Mapt PE=1 SV=3	Mapt	_DNIK[Acetyl (K)]HVPGGGSVQIVYKPVDLSK_	1	440.677	386.963	415.187	848.955	868.214	883.33	0.675411	0.587445	0.662478	1.32996	1.39655	1.36863
Molecular Function	GO:0005102	3	signaling receptor binding	1.12	0.0357563	P10637	559	K	2.51619	1.04379e-05	Up	Microtubule-associated protein tau OS=Mus musculus OX=10090 GN=Mapt PE=1 SV=3	Mapt	_IGSTENLK[Acetyl (K)]HQPGGGK_	1	557.529	628.171	566.23	1419.7	1425.11	1488.65	0.539677	0.602274	0.57061	1.40465	1.44776	1.45672
Molecular Function	GO:0005102	3	signaling receptor binding	1.12	0.0357563	P10637	551	K	1.67048	0.00320134	Up	Microtubule-associated protein tau OS=Mus musculus OX=10090 GN=Mapt PE=1 SV=3	Mapt	_SK[Acetyl (K)]IGSTENLK_	1	197.833	175.646	222.083	328.163	320.117	332.308	0.739362	0.650198	0.864079	1.25358	1.25559	1.25549
Molecular Function	GO:0005102	3	signaling receptor binding	1.12	0.0357563	P0DP26	95	K	2.04418	0.000336103	Up	Calmodulin-1 OS=Mus musculus OX=10090 GN=Calm1 PE=1 SV=1	Calm1	_VFDK[Acetyl (K)]DGNGYISAAELR_	1	1541.49	1294.68	1264.6	2924.3	2930.74	3066.62	0.731773	0.61773	0.60073	1.29583	1.35167	1.33913
Molecular Function	GO:0005102	3	signaling receptor binding	1.12	0.0357563	P0C192	109	K	2.17407	0.00813989	Up	Leucine-rich repeat-containing protein 4B OS=Mus musculus OX=10090 GN=Lrrc4b PE=1 SV=1	Lrrc4b	_TDTFK[Acetyl (K)]HLR_	1	27.3893		39.7276	80.5816	63.4167	76.6347	0.572957		0.619571	1.38006	1.07107	1.43783
Molecular Function	GO:0005102	3	signaling receptor binding	1.12	0.0357563	P09813	67	K	2.48922	0.00116982	Up	Apolipoprotein A-II OS=Mus musculus OX=10090 GN=Apoa2 PE=1 SV=2	Apoa2	_AYFEK[Acetyl (K)]THEQLTPLVR_	1	175.847	216.674	221.963	401.694	416.871	418.888	0.48214	0.661557	0.664892	1.42124	1.48503	1.5957
Molecular Function	GO:0005102	3	signaling receptor binding	1.12	0.0357563	P09813	53	K	1.71502	0.0044223	Up	Apolipoprotein A-II OS=Mus musculus OX=10090 GN=Apoa2 PE=1 SV=2	Apoa2	_AK[Acetyl (K)]TSEIQSQAK_	1	89.0612	83.4777	80.8279	108.9	107.362	132.145	0.751486	0.784374	0.745117	1.18575	1.17701	1.54916
Molecular Function	GO:0005102	3	signaling receptor binding	1.12	0.0357563	P09103	446	K	2.41317	0.000537769	Up	Protein disulfide-isomerase OS=Mus musculus OX=10090 GN=P4hb PE=1 SV=2	P4hb	_VHSFPTLK[Acetyl (K)]FFPASADR_	1	71.32	71.6701	57.8192	134.536	123.805	128.654	0.641088	0.684598	0.520173	1.55695	1.4093	1.48811
Molecular Function	GO:0005102	3	signaling receptor binding	1.12	0.0357563	P09103	67	K	1.91975	0.00113798	Up	Protein disulfide-isomerase OS=Mus musculus OX=10090 GN=P4hb PE=1 SV=2	P4hb	_ALAPEYAK[Acetyl (K)]AAAK_	1	92.1863	84.6607	109.761	132.701	149.214	156.028	0.672259	0.656061	0.8011	1.24588	1.37797	1.46412
Molecular Function	GO:0005102	3	signaling receptor binding	1.12	0.0357563	P08752	313	K	1.83736	0.0217382	Up	Guanine nucleotide-binding protein G(i) subunit alpha-2 OS=Mus musculus OX=10090 GN=Gnai2 PE=1 SV=5	Gnai2	_FEDLNK[Acetyl (K)]R_	1	30.7066	17.8465	18.6384	37.8908	43.0727	50.4897	0.931669	0.571301	0.584854	1.13215	1.27796	1.42598
Molecular Function	GO:0005102	3	signaling receptor binding	1.12	0.0357563	P08553	834	K	2.09394	0.0138425	Up	Neurofilament medium polypeptide OS=Mus musculus OX=10090 GN=Nefm PE=1 SV=4	Nefm	_KVEK[Acetyl (K)]VTSHAIVK_	0.999999	88.7755	45.8155	71.9991	125.836	110.293	109.74	0.834351	0.455456	0.723207	1.4662	1.37318	1.37576
Molecular Function	GO:0005102	3	signaling receptor binding	1.12	0.0357563	P08553	807	K	2.00078	0.000487833	Up	Neurofilament medium polypeptide OS=Mus musculus OX=10090 GN=Nefm PE=1 SV=4	Nefm	_YITK[Acetyl (K)]SVTVTQK_	1	136.183	152.89	153.786	242.896	224.214	244.945	0.612249	0.727049	0.738931	1.35382	1.33535	1.46891
Molecular Function	GO:0005102	3	signaling receptor binding	1.12	0.0357563	P08553	372	K	1.83879	0.00103878	Up	Neurofilament medium polypeptide OS=Mus musculus OX=10090 GN=Nefm PE=1 SV=4	Nefm	_GTK[Acetyl (K)]WEMAR_	1	163.537	176.545	196.113	275.121	262.724	255.171	0.63882	0.72945	0.818745	1.33235	1.35952	1.32958
Molecular Function	GO:0005102	3	signaling receptor binding	1.12	0.0357563	P08553	261	K	2.76287	0.000225567	Up	Neurofilament medium polypeptide OS=Mus musculus OX=10090 GN=Nefm PE=1 SV=4	Nefm	_DYLK[Acetyl (K)]TDISTALK_	1	166.143	195.587	188.684	422.854	429.991	370.285	0.486404	0.605665	0.590375	1.53475	1.66762	1.44601
Molecular Function	GO:0005102	3	signaling receptor binding	1.12	0.0357563	O70318	373	K	3.75795	0.000873086	Up	Band 4.1-like protein 2 OS=Mus musculus OX=10090 GN=Epb41l2 PE=1 SV=2	Epb41l2	_VSELHK[Acetyl (K)]THR_	1	20.6758	23.1587	16.1972	72.8363	90.5712	63.6257	0.422395	0.493994	0.343471	1.43022	1.92176	1.38251
Molecular Function	GO:0005102	3	signaling receptor binding	1.12	0.0357563	O55143	169	K	1.88551	0.000593417	Up	Sarcoplasmic/endoplasmic reticulum calcium ATPase 2 OS=Mus musculus OX=10090 GN=Atp2a2 PE=1 SV=2	Atp2a2	_LTSIK[Acetyl (K)]STTLR_	1	118.736	124.588	119.313	268.1	240.055	217.947	0.661409	0.721895	0.677565	1.41454	1.31351	1.15772
Molecular Function	GO:0005102	3	signaling receptor binding	1.12	0.0357563	O54901	66	K	3.34709	0.00448847	Up	OX-2 membrane glycoprotein OS=Mus musculus OX=10090 GN=Cd200 PE=1 SV=1	Cd200	_TSQEPLIVTWQK[Acetyl (K)]K_	1	74.9743	53.1288	60.7075	140.625	237.462	194.739	0.553338	0.404932	0.466903	1.12383	2.12609	1.52025
Molecular Function	GO:0005102	3	signaling receptor binding	1.12	0.0357563	O35927	620	K	1.76444	0.00159294	Up	Catenin delta-2 OS=Mus musculus OX=10090 GN=Ctnnd2 PE=1 SV=1	Ctnnd2	_NLVYGK[Acetyl (K)]ANDDNK_	1	43.0969	50.8364	41.466	94.2901	80.8001	94.2463	0.704952	0.772898	0.656705	1.32761	1.11536	1.32332
Molecular Function	GO:0005525	5	GTP binding	1.29	0.0330888	Q9JJK2	177	K	1.55613	0.025375	Up	LanC-like protein 2 OS=Mus musculus OX=10090 GN=Lancl2 PE=1 SV=1	Lancl2	_SEC[Carbamidomethyl (C)]ESQEC[Carbamidomethyl (C)]ITK[Acetyl (K)]LLQMHR_	1	62.3591	40.0709	57.644	91.7876	95.3236	91.6166	0.886677	0.588793	0.84243	1.17229	1.26653	1.16814
Molecular Function	GO:0005525	5	GTP binding	1.29	0.0330888	Q9D1G1	122	K	3.4174	9.08156e-06	Up	Ras-related protein Rab-1B OS=Mus musculus OX=10090 GN=Rab1b PE=1 SV=1	Rab1b	_LLVGNK[Acetyl (K)]SDLTTK_	1	100.338	106.118	91.4677	354.597	349.674	343.678	0.416002	0.480475	0.45283	1.56633	1.53732	1.50748
Molecular Function	GO:0005525	5	GTP binding	1.29	0.0330888	Q921J2	102	K	2.0752	0.000458225	Up	GTP-binding protein Rheb OS=Mus musculus OX=10090 GN=Rheb PE=1 SV=1	Rheb	_VIHGK[Acetyl (K)]LLDMVGK_	1	352.414	324.646	337.89	671.767	657.323	699.998	0.705068	0.671339	0.596455	1.49937	1.29206	1.30266
Molecular Function	GO:0005525	5	GTP binding	1.29	0.0330888	Q921J2	97	K	2.17978	0.00225082	Up	GTP-binding protein Rheb OS=Mus musculus OX=10090 GN=Rheb PE=1 SV=1	Rheb	_SFEVIK[Acetyl (K)]VIHGK_	1	117.728	121.962	110.667	258.193	242.079	234.761	0.660575	0.707328	0.547881	1.61622	1.33451	1.22525
Molecular Function	GO:0005525	5	GTP binding	1.29	0.0330888	Q91V41	34	K	2.07572	0.00241738	Up	Ras-related protein Rab-14 OS=Mus musculus OX=10090 GN=Rab14 PE=1 SV=3	Rab14	_SC[Carbamidomethyl (C)]LLHQFTEK[Acetyl (K)]K_	1	96.4392	79.1137	71.47	173.666	203.099	187.781	0.759204	0.629554	0.532392	1.23691	1.37069	1.38016
Molecular Function	GO:0005525	5	GTP binding	1.29	0.0330888	Q8K1M6	105	K	4.217	0.000248819	Up	Dynamin-1-like protein OS=Mus musculus OX=10090 GN=Dnm1l PE=1 SV=2	Dnm1l	_NK[Acetyl (K)]LYTDFDEIR_	1	31.1819	32.0794	44.1678	168.968	145.483	140.429	0.340019	0.346325	0.461278	1.81279	1.56237	1.46436
Molecular Function	GO:0005525	5	GTP binding	1.29	0.0330888	Q8K1M6	103	K	2.00924	0.000806834	Up	Dynamin-1-like protein OS=Mus musculus OX=10090 GN=Dnm1l PE=1 SV=2	Dnm1l	_FLHTK[Acetyl (K)]NK_	1	143.805	165.547	158.373	331.97	333.075	280.639	0.623852	0.711026	0.658031	1.41693	1.42305	1.16425
Molecular Function	GO:0005525	5	GTP binding	1.29	0.0330888	Q8BRT1	865	K	1.63509	0.00550244	Up	CLIP-associating protein 2 OS=Mus musculus OX=10090 GN=Clasp2 PE=1 SV=1	Clasp2	_TFQDGATK[Acetyl (K)]LLHNHLR_	1	195.535	160.266	161.183	269.337	307.261	251.771	0.861142	0.703737	0.718769	1.16182	1.40746	1.16468
Molecular Function	GO:0005525	5	GTP binding	1.29	0.0330888	Q8BRT1	266	K	2.18953	0.00152385	Up	CLIP-associating protein 2 OS=Mus musculus OX=10090 GN=Clasp2 PE=1 SV=1	Clasp2	_HAAVLVETIK[Acetyl (K)]K_	1	12.5672	11.0878	11.4911	31.1863	21.4653	23.1585	0.671079	0.590334	0.621321	1.63114	1.1922	1.29896
Molecular Function	GO:0005525	5	GTP binding	1.29	0.0330888	Q8BH66	334	K	1.58161	6.03775e-05	Up	Atlastin-1 OS=Mus musculus OX=10090 GN=Atl1 PE=1 SV=1	Atl1	_AYIK[Acetyl (K)]IYQGEELPHPK_	1	317.386	286.645	320.984	511.674	483.483	526.013	0.775685	0.753839	0.783891	1.20395	1.18008	1.2749
Molecular Function	GO:0005525	5	GTP binding	1.29	0.0330888	Q8BH66	285	K	1.67578	0.00589443	Up	Atlastin-1 OS=Mus musculus OX=10090 GN=Atl1 PE=1 SV=1	Atl1	_VATNPNFDGK[Acetyl (K)]LK_	1	120.868	140.854	163.562	271.68	236.018	235.112	0.618618	0.775739	0.8365	1.3387	1.20638	1.19334
Molecular Function	GO:0005525	5	GTP binding	1.29	0.0330888	Q811U4	77	K	1.71342	0.00151351	Up	Mitofusin-1 OS=Mus musculus OX=10090 GN=Mfn1 PE=1 SV=3	Mfn1	_HMK[Acetyl (K)]VAFFGR_	1	71.5529	97.7015	99.5716	132.728	137.669	135.889	0.653331	0.77768	0.812099	1.22956	1.2843	1.32952
Molecular Function	GO:0005525	5	GTP binding	1.29	0.0330888	Q80U63	463	K	3.32874	1.74861e-05	Up	Mitofusin-2 OS=Mus musculus OX=10090 GN=Mfn2 PE=1 SV=3	Mfn2	_VYK[Acetyl (K)]NELHR_	1	107.676	121.342	119.767	403.316	411.112	398.696	0.417481	0.481167	0.472231	1.57692	1.52712	1.45926
Molecular Function	GO:0005525	5	GTP binding	1.29	0.0330888	Q6R0H7	835	K	3.0201	0.00117394	Up	Guanine nucleotide-binding protein G(s) subunit alpha isoforms XLas OS=Mus musculus OX=10090 GN=Gnas PE=1 SV=1	Gnas	_VQDIK[Acetyl (K)]NNLK_	1	110.737	169.141	127.081	399.915	397.169	425.751	0.396129	0.63094	0.469503	1.50387	1.49156	1.52437
Molecular Function	GO:0005525	5	GTP binding	1.29	0.0330888	Q6PHN9	121	K	2.96113	0.0245543	Up	Ras-related protein Rab-35 OS=Mus musculus OX=10090 GN=Rab35 PE=1 SV=1	Rab35	_ILVGNK[Acetyl (K)]NDDPER_	1	29.6602	21.8604	9.71384	56.3907	63.2986	71.4427	0.690808	0.566073	0.236246	1.37525	1.38791	1.65819
Molecular Function	GO:0005525	5	GTP binding	1.29	0.0330888	Q6NTA4	291	K	2.30904	0.00103601	Up	Ras-related GTP-binding protein B OS=Mus musculus OX=10090 GN=Rragb PE=1 SV=1	Rragb	_FEK[Acetyl (K)]ISNIIK_	1	79.0793	98.6657	83.2726	213.425	199.476	183.878	0.534183	0.699393	0.586686	1.52817	1.42439	1.25049
Molecular Function	GO:0005525	5	GTP binding	1.29	0.0330888	Q62159	7	K	2.23788	0.0207975	Up	Rho-related GTP-binding protein RhoC OS=Mus musculus OX=10090 GN=Rhoc PE=1 SV=2	Rhoc	_KK[Acetyl (K)]LVIVGDGAC[Carbamidomethyl (C)]GK_	0.970346	16.8801	18.6949	8.65458	28.7602	30.99	33.3824	0.594024	0.87452	0.413686	1.21166	1.44074	1.55981
Molecular Function	GO:0005525	5	GTP binding	1.29	0.0330888	Q9Z1S5	101	K	1.77096	0.000836402	Up	Neuronal-specific septin-3 OS=Mus musculus OX=10090 GN=Septin3 PE=1 SV=2	Septin3	_IPK[Acetyl (K)]TVEIK_	1	132.341	159.323	147.536	313.517	298.299	317.557	0.63369	0.779291	0.70128	1.22614	1.21451	1.30361
Molecular Function	GO:0005102	3	signaling receptor binding	1.12	0.0357563	P11499	148	K	5.66592	7.73464e-05	Up	Heat shock protein HSP 90-beta OS=Mus musculus OX=10090 GN=Hsp90ab1 PE=1 SV=3	Hsp90ab1	_VVVITK[Acetyl (K)]HNDDEQYAWESSAGGSFTVR_	1	51.7658	35.8733	41.164	231.869	240.361	220.336	0.362238	0.258347	0.295895	1.72177	1.84739	1.62355
Molecular Function	GO:0005525	5	GTP binding	1.29	0.0330888	Q9Z1S5	194	K	2.32989	0.0112447	Up	Neuronal-specific septin-3 OS=Mus musculus OX=10090 GN=Septin3 PE=1 SV=2	Septin3	_PLDLEFMK[Acetyl (K)]HLSK_	1	6.52969	6.59728		15.9781	22.435	16.6166	0.523183	0.539965		1.04564	1.52846	1.14143
Molecular Function	GO:0005525	5	GTP binding	1.29	0.0330888	Q9Z2Q6	176	K	2.25559	0.00883275	Up	Septin-5 OS=Mus musculus OX=10090 GN=Septin5 PE=1 SV=2	Septin5	_PVDVGFMK[Acetyl (K)]ALHEK_	1	45.2528	26.7151	27.8724	79.1251	86.3927	103.703	0.795301	0.4832	0.500039	1.17103	1.35252	1.48811
Molecular Function	GO:0005102	3	signaling receptor binding	1.12	0.0357563	O35927	371	K	1.84786	0.000586136	Up	Catenin delta-2 OS=Mus musculus OX=10090 GN=Ctnnd2 PE=1 SV=1	Ctnnd2	_LVHASEQYSK[Acetyl (K)]HSQELYATATLQR_	1	84.0671	103.255	103.106	201.764	215.459	188.32	0.62118	0.709147	0.73763	1.28329	1.34353	1.19447
Molecular Function	GO:0005102	3	signaling receptor binding	1.12	0.0357563	O35668	60	K	1.67371	0.0258789	Up	Huntingtin-associated protein 1 OS=Mus musculus OX=10090 GN=Hap1 PE=1 SV=1	Hap1	_TK[Acetyl (K)]TGSFC[Carbamidomethyl (C)]R_	1	204.222	124.419	136.543	202.268	200.697	231.896	0.998644	0.621994	0.680545	1.19582	1.23538	1.42031
Molecular Function	GO:0005102	3	signaling receptor binding	1.12	0.0357563	O35526	57	K	2.83564	0.00013562	Up	Syntaxin-1A OS=Mus musculus OX=10090 GN=Stx1a PE=1 SV=3	Stx1a	_K[Acetyl (K)]HSAILASPNPDEK_	1	49.3717	43.7966	35.3798	161.732	158.345	163.959	0.538681	0.499689	0.42513	1.37213	1.34084	1.43698
Molecular Function	GO:0005102	3	signaling receptor binding	1.12	0.0357563	O35526	55	K	1.90975	0.00436329	Up	Syntaxin-1A OS=Mus musculus OX=10090 GN=Stx1a PE=1 SV=3	Stx1a	_IAENVEEVK[Acetyl (K)]R_	1	66.1926	50.9162	70.534	170.729	158.136	150.579	0.663201	0.533455	0.778302	1.33012	1.22967	1.21189
Molecular Function	GO:0005102	3	signaling receptor binding	1.12	0.0357563	O09126	641	K	1.80297	0.0026269	Up	Semaphorin-4D OS=Mus musculus OX=10090 GN=Sema4d PE=1 SV=2	Sema4d	_TVSQLLAK[Acetyl (K)]HVLEVK_	1	25.5615	37.7914	34.4604	60.7724	63.6353	58.569	0.613456	0.79171	0.720664	1.30373	1.36753	1.16155
Molecular Function	GO:0005102	3	signaling receptor binding	1.12	0.0357563	G5E829	773	K	3.00705	2.03768e-05	Up	Plasma membrane calcium-transporting ATPase 1 OS=Mus musculus OX=10090 GN=Atp2b1 PE=1 SV=1	Atp2b1	_SSPTDK[Acetyl (K)]HTLVK_	1	881.08	818.887	891.184	3189.43	3271.76	3152.42	0.480965	0.444786	0.49852	1.40816	1.51885	1.35585
Molecular Function	GO:0005102	3	signaling receptor binding	1.12	0.0357563	G5E829	590	K	1.62961	0.000558195	Up	Plasma membrane calcium-transporting ATPase 1 OS=Mus musculus OX=10090 GN=Atp2b1 PE=1 SV=1	Atp2b1	_SMSTVLK[Acetyl (K)]NSDGSFR_	1	316.579	307.66	324.58	652.85	647.886	606.419	0.738509	0.714123	0.775912	1.23176	1.28531	1.11459
Molecular Function	GO:0005102	3	signaling receptor binding	1.12	0.0357563	G5E829	365	K	1.58022	0.000213004	Up	Plasma membrane calcium-transporting ATPase 1 OS=Mus musculus OX=10090 GN=Atp2b1 PE=1 SV=1	Atp2b1	_SVLQGK[Acetyl (K)]LTK_	1	538.374	564.641	583.658	1118.15	1078.1	1094.69	0.720593	0.751984	0.800538	1.21045	1.22716	1.15443
Molecular Function	GO:0005102	3	signaling receptor binding	1.12	0.0357563	G5E829	62	K	1.51139	0.00133833	Up	Plasma membrane calcium-transporting ATPase 1 OS=Mus musculus OX=10090 GN=Atp2b1 PE=1 SV=1	Atp2b1	_IQESYGDVYGIC[Carbamidomethyl (C)]TK[Acetyl (K)]LK_	1	67.7508	64.9193	68.9448	137.829	113.465	125.449	0.780451	0.744105	0.813861	1.28413	1.11155	1.13859
Molecular Function	GO:0005102	3	signaling receptor binding	1.12	0.0357563	F8VPU2	1006	K	1.73922	0.00451091	Up	FERM, ARHGEF and pleckstrin domain-containing protein 1 OS=Mus musculus OX=10090 GN=Farp1 PE=1 SV=1	Farp1	_LHFK[Acetyl (K)]SHVYYFR_	1	80.4148	73.2757	66.478	128.801	105.712	128.832	0.833935	0.724382	0.650446	1.38476	1.12426	1.33251
Molecular Function	GO:0005102	3	signaling receptor binding	1.12	0.0357563	F8VPU2	742	K	2.27892	0.0296749	Up	FERM, ARHGEF and pleckstrin domain-containing protein 1 OS=Mus musculus OX=10090 GN=Farp1 PE=1 SV=1	Farp1	_MENFQK[Acetyl (K)]LHELK_	1	8.00991		11.5033	22.8217	24.1005	16.1489	0.489098		0.662716	1.44469	1.50917	0.983469
Molecular Function	GO:0005102	3	signaling receptor binding	1.12	0.0357563	F8VPU2	696	K	1.50362	0.0164811	Up	FERM, ARHGEF and pleckstrin domain-containing protein 1 OS=Mus musculus OX=10090 GN=Farp1 PE=1 SV=1	Farp1	_LMHYK[Acetyl (K)]HVLER_	1	55.0061	50.565	49.1354	61.452	73.168	86.3764	0.885959	0.776362	0.74668	1.02612	1.20856	1.38755
[truncated: 20,071 more rows]

## Sheet: down
GO Terms Level 1	GO Terms ID	GO Terms Level	GO Terms Description	Fold Enrichment	Fisher's exact test p value	Protein accession	Position	Amino acid	case/con Ratio	case/con P value	Regulated Type	Protein description	Gene name	Modified sequence	Localization probability	Intensity con1	Intensity con2	Intensity con3	Intensity case1	Intensity case2	Intensity case3	con1	con2	con3	case1	case2	case3
[truncated: 2,787 more rows]
