# Supplementary material for: Acetylome Analyses Provide New Insights into the Effect of Chronic Intermittent Hypoxia on Hypothalamus-Dependent Endocrine Metabolism Impairment
Source: Biology (Basel). 2024 Jul 24;13(8):559. doi: 10.3390/biology13080559 (PMC11351355; doi:10.3390/biology13080559)
Supplement: Supplementary file 1 [file biology-13-00559-s001.zip › S11-BP_Q1_4.xlsx]

## Sheet: groups
Group	GO Terms Level 1	GO Terms Description	GO Terms Level	GO Terms ID	Mapping	Background	All Mapping	All Background	Fold Enrichment	Fisher's exact test p value	#NAME?	Related proteins	Log2 Fold enrichment
Q1	Biological Process	coenzyme A metabolic process	6	GO:0015936	4	8	81	2564	15.83	5.88129e-05	4.23	Q8QZT1 Q8VDG5 Q91V12 Q91V92	3.98459
	Biological Process	coenzyme A biosynthetic process	7	GO:0015937	3	5	81	2564	18.99	0.000290334	3.54	Q8QZT1 Q8VDG5 Q91V12	4.24717
	Biological Process	nucleoside bisphosphate biosynthetic process	6	GO:0033866	6	31	81	2564	6.13	0.000322909	3.49	O08749 Q6P3A8 Q8QZT1 Q8VDG5 Q91V12 Q91V92	2.61589
	Biological Process	ribonucleoside bisphosphate biosynthetic process	7	GO:0034030	6	31	81	2564	6.13	0.000322909	3.49	O08749 Q6P3A8 Q8QZT1 Q8VDG5 Q91V12 Q91V92	2.61589
	Biological Process	maintenance of lens transparency	6	GO:0036438	2	2	81	2564	31.65	0.000986071	3.01	Q9D8B3 Q9Z1W9	4.98413
	Biological Process	monocarboxylic acid catabolic process	6	GO:0072329	7	55	81	2564	4.03	0.00144145	2.84	P32020 Q8BH95 Q8C0M9 Q8QZT1 Q91V12 Q9CQ62 Q9JLZ3	2.01078
	Biological Process	base-excision repair	6	GO:0006284	3	8	81	2564	11.87	0.00151738	2.82	P30681 Q60596 Q7TMY8	3.56925
	Biological Process	ribonucleoside bisphosphate metabolic process	6	GO:0033875	7	57	81	2564	3.89	0.00178467	2.75	O08749 P32020 Q6P3A8 Q8QZT1 Q8VDG5 Q91V12 Q91V92	1.95977
	Biological Process	cellular response to UV-B	7	GO:0071493	2	3	81	2564	21.1	0.0028974	2.54	P19253 P63254	4.39917
	Biological Process	DNA ligation involved in DNA repair	6	GO:0051103	2	3	81	2564	21.1	0.0028974	2.54	P30681 Q60596	4.39917
	Biological Process	positive regulation of DNA ligation	7	GO:0051106	2	3	81	2564	21.1	0.0028974	2.54	P30681 Q60596	4.39917
	Biological Process	citrate metabolic process	7	GO:0006101	5	34	81	2564	4.66	0.00376408	2.42	O08749 Q91V92 Q99KI0 Q9D6R2 Q9Z172	2.22033
	Biological Process	negative regulation of stem cell differentiation	6	GO:2000737	3	12	81	2564	7.91	0.00543907	2.26	P38647 Q8BZ21 Q8VEK3	2.98368
	Biological Process	response to UV-B	6	GO:0010224	2	4	81	2564	15.83	0.00567596	2.25	P19253 P63254	3.98459
	Biological Process	ribonucleoside bisphosphate catabolic process	7	GO:0034031	2	4	81	2564	15.83	0.00567596	2.25	Q8QZT1 Q91V12	3.98459
	Biological Process	purine nucleoside bisphosphate catabolic process	6	GO:0034034	2	4	81	2564	15.83	0.00567596	2.25	Q8QZT1 Q91V12	3.98459
	Biological Process	nucleoside bisphosphate catabolic process	6	GO:0033869	2	4	81	2564	15.83	0.00567596	2.25	Q8QZT1 Q91V12	3.98459
	Biological Process	regulation of DNA ligation	6	GO:0051105	2	4	81	2564	15.83	0.00567596	2.25	P30681 Q60596	3.98459
	Biological Process	tricarboxylic acid metabolic process	6	GO:0072350	5	38	81	2564	4.17	0.00615119	2.21	O08749 Q91V92 Q99KI0 Q9D6R2 Q9Z172	2.06005
	Biological Process	monocarboxylic acid metabolic process	6	GO:0032787	13	186	81	2564	2.21	0.00673271	2.17	O08749 O55042 P28653 P32020 Q71RI9 Q8BH95 Q8C0M9 Q8CHT0 Q8QZT1 Q91V12 Q91V92 Q9CQ62 Q9JLZ3	1.14405
Q2	Biological Process	pyridine nucleotide biosynthetic process	6	GO:0019363	11	26	182	2564	5.96	5.17262e-07	6.29	P06745 P06801 P12382 P16858 P17182 P17183 P52480 P54071 Q8K4Z3 Q924M7 Q9WUM5	2.57531
	Biological Process	nicotinamide nucleotide biosynthetic process	7	GO:0019359	11	26	182	2564	5.96	5.17262e-07	6.29	P06745 P06801 P12382 P16858 P17182 P17183 P52480 P54071 Q8K4Z3 Q924M7 Q9WUM5	2.57531
	Biological Process	pyruvate metabolic process	7	GO:0006090	14	47	182	2564	4.2	2.14896e-06	5.67	P06745 P06801 P12382 P16858 P17182 P17183 P35486 P52480 Q8BMF3 Q8BMF4 Q8QZT1 Q924M7 Q99KE1 Q9WUM5	2.07039
	Biological Process	monocarboxylic acid metabolic process	6	GO:0032787	31	186	182	2564	2.35	3.62673e-06	5.44	P06745 P06801 P12382 P16858 P17182 P17183 P19096 P32020 P34914 P35486 P47934 P52480 P97467 Q8BMF3 Q8BMF4 Q8BRK8 Q8JZN5 Q8K1N1 Q8QZT1 Q8VCW8 Q91V12 Q921H8 Q922D8 Q924M7 Q99KE1 Q9CQ62 Q9JII6 Q9JLZ3 Q9R0H0 Q9WUM5 Q9WV68	1.23266
	Biological Process	nicotinamide nucleotide metabolic process	6	GO:0046496	15	65	182	2564	3.25	2.9198e-05	4.53	O88844 P06745 P06801 P12382 P16858 P17182 P17183 P35486 P52480 P54071 P70404 Q8BMF4 Q8K4Z3 Q924M7 Q9WUM5	1.70044
	Biological Process	pyruvate biosynthetic process	7	GO:0042866	8	21	182	2564	5.37	5.0516e-05	4.3	P06745 P12382 P16858 P17182 P17183 P52480 Q924M7 Q9WUM5	2.42492
	Biological Process	purine nucleotide biosynthetic process	6	GO:0006164	18	93	182	2564	2.73	5.86796e-05	4.23	O55125 P06745 P12382 P16858 P17182 P17183 P19096 P28650 P35486 P52480 Q8BMF4 Q8CIH9 Q8QZT1 Q91V12 Q922D8 Q924M7 Q9CWJ9 Q9WUM5	1.4489
	Biological Process	nucleotide catabolic process	6	GO:0009166	12	47	182	2564	3.6	6.58875e-05	4.18	P06745 P12382 P16858 P17182 P17183 P52480 Q8BVU5 Q8QZT1 Q91V12 Q924M7 Q9R111 Q9WUM5	1.848
	Biological Process	ADP metabolic process	7	GO:0046031	9	28	182	2564	4.53	7.96783e-05	4.1	P06745 P12382 P16858 P17182 P17183 P52480 Q8BVU5 Q924M7 Q9WUM5	2.17951
	Biological Process	glycolytic process through fructose-6-phosphate	6	GO:0061615	7	17	182	2564	5.8	8.56001e-05	4.07	P06745 P12382 P16858 P17182 P17183 Q924M7 Q9WUM5	2.53605
	Biological Process	nucleotide biosynthetic process	6	GO:0009165	21	124	182	2564	2.39	0.000110479	3.96	O55125 P06745 P06801 P12382 P16858 P17182 P17183 P19096 P28650 P35486 P52480 P54071 Q8BMF4 Q8CIH9 Q8K4Z3 Q8QZT1 Q91V12 Q922D8 Q924M7 Q9CWJ9 Q9WUM5	1.25701
	Biological Process	purine ribonucleotide biosynthetic process	7	GO:0009152	17	90	182	2564	2.66	0.000131015	3.88	O55125 P06745 P12382 P16858 P17182 P17183 P19096 P28650 P35486 P52480 Q8BMF4 Q8CIH9 Q8QZT1 Q91V12 Q924M7 Q9CWJ9 Q9WUM5	1.41143
	Biological Process	monocarboxylic acid biosynthetic process	6	GO:0072330	16	82	182	2564	2.75	0.000139551	3.86	P06745 P12382 P16858 P17182 P17183 P19096 P32020 P34914 P52480 Q8K1N1 Q8QZT1 Q8VCW8 Q91V12 Q924M7 Q9WUM5 Q9WV68	1.45943
	Biological Process	protein localization to peroxisome	6	GO:0072662	8	24	182	2564	4.7	0.000151614	3.82	O88844 P32020 P34914 P47934 Q921H8 Q9DCM2 Q9R0H0 Q9WV68	2.23266
	Biological Process	tricarboxylic acid metabolic process	6	GO:0072350	10	38	182	2564	3.71	0.000208356	3.68	O88844 P35486 P54071 P70288 P70404 Q8BMF3 Q8K2B3 Q99KE1 Q9CQA3 Q9WUM5	1.89142
	Biological Process	ribonucleotide biosynthetic process	6	GO:0009260	17	96	182	2564	2.49	0.000298303	3.53	O55125 P06745 P12382 P16858 P17182 P17183 P19096 P28650 P35486 P52480 Q8BMF4 Q8CIH9 Q8QZT1 Q91V12 Q924M7 Q9CWJ9 Q9WUM5	1.31615
	Biological Process	fatty acid beta-oxidation using acyl-CoA oxidase	7	GO:0033540	5	10	182	2564	7.04	0.000320825	3.49	P32020 P47934 Q921H8 Q9R0H0 Q9WV68	2.81558
	Biological Process	homoserine metabolic process	6	GO:0009092	3	3	182	2564	14.09	0.00035219	3.45	Q91WT9 Q922D8 Q99J99	3.8166
	Biological Process	transsulfuration	6	GO:0019346	3	3	182	2564	14.09	0.00035219	3.45	Q91WT9 Q922D8 Q99J99	3.8166
	Biological Process	citrate metabolic process	7	GO:0006101	9	34	182	2564	3.73	0.000416267	3.38	P35486 P54071 P70288 P70404 Q8BMF3 Q8K2B3 Q99KE1 Q9CQA3 Q9WUM5	1.89918
Q3	Biological Process	sensory perception of sound	6	GO:0007605	27	58	533	2564	2.24	8.94196e-06	5.05	G5E829 O54983 O88342 P04370 P08228 P12960 P14094 P14873 P20060 P39053 P39054 P43006 P56564 P62812 P63137 Q60854 Q64331 Q68ED2 Q6PER3 Q6PIC6 Q6PIE5 Q6Q477 Q8VDN2 Q8VHP7 Q921C1 Q9DBF1 Q9QYR6	1.1635
	Biological Process	chemical synaptic transmission	6	GO:0007268	68	203	533	2564	1.61	1.23019e-05	4.91	O08599 O35526 O35668 O55042 O55143 O88343 P04370 P09411 P16054 P16330 P16546 P20444 P23819 P39053 P39054 P43006 P47708 P48320 P48453 P49615 P56564 P60202 P60879 P61264 P62812 P62823 P63005 P63085 P63137 P63318 P63328 P80560 Q02248 Q04690 Q3UUG6 Q5SSM3 Q60930 Q61644 Q62108 Q62261 Q64331 Q68ED2 Q68FD5 Q69ZS6 Q6P5E8 Q6P9K9 Q6PIC6 Q6PIE5 Q6ZQ18 Q7TQF7 Q80TT2 Q8BLE7 Q8BSS9 Q8CHC4 Q8JZP2 Q8VDN2 Q91XM9 …	0.687061
	Biological Process	receptor internalization	7	GO:0031623	15	26	533	2564	2.78	3.8058e-05	4.42	O35643 O55042 P12960 P23819 P26040 P39053 P39054 P60879 P84091 Q60631 Q68FD5 Q8CFE4 Q8CHC4 Q9DBG3 Q9WV80	1.47508
	Biological Process	receptor-mediated endocytosis	6	GO:0006898	29	72	533	2564	1.94	0.000159671	3.8	O35643 O55042 P07214 P07724 P08113 P12960 P14211 P23819 P26040 P35278 P35564 P39053 P39054 P40124 P60879 P62743 P63005 P84091 Q60631 Q62419 Q62420 Q68FD5 Q8CFE4 Q8CHC4 Q8VHI6 Q99KJ8 Q9DBG3 Q9JKY5 Q9WV80	0.956057
	Biological Process	ribonucleoside triphosphate biosynthetic process	7	GO:0009201	21	47	533	2564	2.15	0.000186407	3.73	O55125 P06745 P09411 P12382 P15532 P17182 P17183 P17710 P47857 P52480 P97450 Q01768 Q03265 Q04447 Q06185 Q9CQQ7 Q9D0F9 Q9D0M3 Q9DB20 Q9DCX2 Q9WUA3	1.10434
	Biological Process	positive regulation of insulin secretion	7	GO:0032024	16	33	533	2564	2.33	0.000328784	3.48	P12382 P15105 P16054 P17710 P23242 P26443 P28738 P47708 P47857 P48453 P60879 P62761 Q3UMR5 Q80TT2 Q9QUH0 Q9WUA3	1.22033
	Biological Process	cortical cytoskeleton organization	6	GO:0030865	28	72	533	2564	1.87	0.000334895	3.48	A2APV2 O55131 O70318 O88342 P14211 P26040 P35282 P39053 P39054 P49025 P49615 P53810 P59999 P62823 P63005 P70336 Q5SQX6 Q68FD5 Q71LX4 Q8C079 Q8VHI6 Q91XM9 Q9CVB6 Q9QXS1 Q9QXZ0 Q9WU78 Q9WV92 Q9Z2H5	0.903038
	Biological Process	regulation of cell shape	6	GO:0008360	30	79	533	2564	1.83	0.000352311	3.45	A2APV2 O09126 O35136 O55131 O70318 O88342 P13595 P18760 P20060 P26040 P40124 P59999 P70336 P97393 Q01405 Q5SQX6 Q61771 Q61879 Q6PIC6 Q6PIE5 Q8C079 Q8CHG7 Q8VDN2 Q8VHI6 Q91XM9 Q9CVB6 Q9DC28 Q9EPC1 Q9WV92 Q9Z2H5	0.871844
	Biological Process	cell-cell junction assembly	6	GO:0007043	21	48	533	2564	2.1	0.000417058	3.38	O35927 O70318 O88342 P12960 P20444 P23242 P57780 P63318 Q02248 Q6PIC6 Q6PIE5 Q71LX4 Q810U3 Q810U4 Q8VDN2 Q91XM9 Q99JT2 Q99KH8 Q9WU78 Q9WV92 Q9Z2H5	1.07039
	Biological Process	nucleoside triphosphate biosynthetic process	6	GO:0009142	22	53	533	2564	2	0.000492982	3.31	O55125 P06745 P09411 P12382 P15532 P17182 P17183 P17710 P47857 P52480 P97450 Q01768 Q03265 Q04447 Q06185 Q9CQQ7 Q9D0F9 Q9D0M3 Q9DB20 Q9DCX2 Q9R0Y5 Q9WUA3	1
	Biological Process	response to mineralocorticoid	6	GO:0051385	9	14	533	2564	3.09	0.000498028	3.3	G5E829 O88703 P20444 P62827 P70296 Q80XN0 Q811U4 Q8BW75 Q9JM63	1.62761
	Biological Process	negative regulation of protein depolymerization	7	GO:1901880	15	31	533	2564	2.33	0.000520284	3.28	P14873 P16546 P18760 P20357 P26040 P47754 Q62261 Q8BRT1 Q9JKK7 Q9JLM8 Q9QXS1 Q9QXZ0 Q9QYB5 Q9QYC0 Q9QYR6	1.22033
	Biological Process	regulation of microtubule depolymerization	6	GO:0031114	10	17	533	2564	2.83	0.000653057	3.19	P14873 P16546 P20357 Q62261 Q8BH66 Q8BRT1 Q9JLM8 Q9QXS1 Q9QXZ0 Q9QYR6	1.5008
	Biological Process	positive regulation of protein secretion	6	GO:0050714	30	81	533	2564	1.78	0.000684362	3.16	P04370 P06745 P12382 P15105 P16054 P17710 P17742 P23242 P26040 P26443 P28738 P47708 P47857 P48453 P60879 P62761 P63038 P84091 Q3UMR5 Q5SSM3 Q60634 Q61361 Q61879 Q62261 Q80TT2 Q8CIB5 Q8VHK9 Q9CR16 Q9QUH0 Q9WUA3	0.831877
	Biological Process	regulation of protein depolymerization	6	GO:1901879	18	41	533	2564	2.11	0.000713547	3.15	O88342 P14873 P16546 P18760 P20357 P26040 P47754 Q62261 Q8BH66 Q8BRT1 Q9CVB6 Q9JKK7 Q9JLM8 Q9QXS1 Q9QXZ0 Q9QYB5 Q9QYC0 Q9QYR6	1.07724
	Biological Process	protein homooligomerization	7	GO:0051260	38	111	533	2564	1.65	0.000730496	3.14	O08553 P09671 P10518 P10637 P12382 P14824 P15105 P21981 P23927 P24270 P24549 P26645 P43006 P47857 P52480 P56564 P97427 P97742 Q01853 Q3UMR5 Q61937 Q6PDL0 Q80W04 Q8BH66 Q8BWF0 Q8CGK3 Q8R4N0 Q8VCX5 Q9CQR4 Q9CZS1 Q9ESN9 Q9JHI5 Q9JIA1 Q9JIF0 Q9JM63 Q9QXY6 Q9WU78 Q9WUA3	0.722466
	Biological Process	regulation of amino acid transport	6	GO:0051955	11	20	533	2564	2.65	0.000756958	3.12	O08553 O08599 O55042 O88703 P35455 P97427 Q68ED2 Q69ZS6 Q6PIE5 Q9JIS5 Q9WV18	1.40599
	Biological Process	positive regulation of peptide hormone secretion	6	GO:0090277	17	38	533	2564	2.15	0.000835261	3.08	P12382 P15105 P16054 P17710 P23242 P26443 P28738 P47708 P47857 P48453 P60879 P62761 Q3UMR5 Q80TT2 Q9QUH0 Q9WUA3 Q9WV18	1.10434
	Biological Process	purine ribonucleotide biosynthetic process	7	GO:0009152	32	90	533	2564	1.71	0.000869978	3.06	O08739 O08749 O55125 O70503 P06745 P09411 P12382 P15532 P17182 P17183 P17710 P19096 P47857 P51830 P52480 P97450 Q01768 Q03265 Q04447 Q06185 Q91WC3 Q99PU5 Q9CQQ7 Q9CY27 Q9D051 Q9D0F9 Q9D0M3 Q9DB20 Q9DBT5 Q9DCX2 Q9R0Y5 Q9WUA3	0.773996
	Biological Process	purine nucleotide biosynthetic process	6	GO:0006164	33	93	533	2564	1.71	0.000965765	3.02	O08739 O08749 O55125 O70503 P06745 P09411 P12382 P15532 P17182 P17183 P17710 P19096 P47857 P51830 P52480 P97450 Q01768 Q03265 Q04447 Q06185 Q91WC3 Q922D8 Q99PU5 Q9CQQ7 Q9CY27 Q9D051 Q9D0F9 Q9D0M3 Q9DB20 Q9DBT5 Q9DCX2 Q9R0Y5 Q9WUA3	0.773996
Q4	Biological Process	regulation of cell maturation	6	GO:1903429	28	47	693	2564	2.2	2.56331e-06	5.59	O08599 O35136 O35526 P05132 P12367 P13595 P46096 P46097 P46638 P58281 P59326 P60764 P61264 P62492 P62878 P68181 P97490 Q11011 Q2NL51 Q60760 Q6R0H7 Q76MZ3 Q8VHJ5 Q91YT7 Q99104 Q9DC07 Q9JHU4 Q9WV60	1.1375
	Biological Process	positive regulation of neuron differentiation	6	GO:0045666	81	197	693	2564	1.52	8.28915e-06	5.08	B9EKR1 O08553 O08599 O35685 O54829 O55091 O70589 O88643 P08551 P10637 P12023 P12960 P14873 P15209 P15532 P17427 P18760 P20029 P21279 P26645 P28652 P31938 P34884 P46096 P46097 P46638 P50396 P58281 P60764 P61161 P62492 P62631 P62821 P62878 P70232 P70704 P97333 P97427 P97798 P97952 Q01768 Q04690 Q2NL51 Q3UUG6 Q4KUS2 Q60790 Q61598 Q61644 Q62074 Q62188 Q62419 Q62421 Q62448 Q63932 Q6NS82 Q7TMB8 Q80U63 …	0.604071
	Biological Process	protein localization to paranode region of axon	6	GO:0002175	9	10	693	2564	3.33	5.62425e-05	4.25	O54991 O70318 P70232 Q64676 Q810U3 Q810U4 Q9CPW0 Q9WV92 Q9Z2H5	1.73552
	Biological Process	cellular response to interleukin-4	6	GO:0071353	10	13	693	2564	2.85	0.00024655	3.61	O89053 P05213 P07901 P11499 P19096 P20029 P24547 P25444 P27659 Q9WUM4	1.51096
	Biological Process	negative regulation of protein depolymerization	7	GO:1901880	18	31	693	2564	2.15	0.000299615	3.52	P14873 P16546 P18760 P20357 P26041 P58771 Q08509 Q2KN98 Q62261 Q8BRT1 Q91ZU6 Q9JKK7 Q9JLM8 Q9JMG7 Q9QXZ0 Q9QYB8 Q9QYC0 Q9Z0H8	1.10434
	Biological Process	metal ion transport	6	GO:0030001	56	137	693	2564	1.51	0.000333812	3.48	E9Q401 G5E829 O08532 O70589 O88343 O89053 P09528 P10852 P12658 P14094 P16054 P17710 P28652 P35438 P35802 P43006 P46460 P46638 P50516 P56564 P58281 P61022 P62482 P63318 P68404 P97370 P97952 Q56A07 Q5DTL9 Q60790 Q62351 Q68FD5 Q6PHS9 Q6PHZ2 Q6PIC6 Q8BLE7 Q8BMD8 Q8BNY6 Q8BVE3 Q8C8R3 Q8K596 Q8VDN2 Q921I1 Q922S4 Q9D5V5 Q9EPE9 Q9JIS8 Q9JM63 Q9JME5 Q9WUM4 Q9Z0V2 Q9Z1G3 Q9Z1G4 Q9Z1L5 Q9Z2I0 Q9Z2W8	0.594549
	Biological Process	negative regulation of cytoskeleton organization	7	GO:0051494	29	60	693	2564	1.79	0.000353416	3.45	O88342 O89053 P05064 P14873 P16546 P18760 P20357 P26041 P54227 P58771 Q08509 Q2KN98 Q2PFD7 Q61166 Q62261 Q80U63 Q8BRT1 Q8R001 Q91ZU6 Q9CQI3 Q9JJV2 Q9JKK7 Q9JLM8 Q9JMG7 Q9QXZ0 Q9QYB8 Q9QYC0 Q9WUM4 Q9Z0H8	0.83996
	Biological Process	monovalent inorganic cation homeostasis	7	GO:0055067	20	37	693	2564	2	0.000531656	3.27	O88343 P14094 P28652 P50516 P56480 P61022 P97370 Q5DTL9 Q6PHZ2 Q6PIC6 Q8BFP9 Q8BPN8 Q8BVE3 Q8K596 Q8VDN2 Q91V41 Q9JIS8 Q9JM63 Q9QYB1 Q9Z1G4	1
	Biological Process	glucose catabolic process to pyruvate	7	GO:0061718	11	16	693	2564	2.54	0.000572619	3.24	P05063 P05064 P06745 P15327 P17183 P17710 P17751 P47857 Q9DBJ1 Q9WUA3 Q9WUM5	1.34483
	Biological Process	glycolytic process through glucose-6-phosphate	7	GO:0061620	11	16	693	2564	2.54	0.000572619	3.24	P05063 P05064 P06745 P15327 P17183 P17710 P17751 P47857 Q9DBJ1 Q9WUA3 Q9WUM5	1.34483
	Biological Process	L-alpha-amino acid transmembrane transport	6	GO:1902475	8	10	693	2564	2.96	0.000722795	3.14	O35633 O35874 P10852 P43006 P56564 Q8BH59 Q8BLE7 Q9JM63	1.5656
	Biological Process	regulation of cell shape	6	GO:0008360	35	79	693	2564	1.64	0.000758163	3.12	O35136 O55131 O70318 O88342 O89053 P05063 P05064 P13595 P18760 P20060 P26041 P27773 P28660 P40124 P46638 P58771 P60764 P62492 Q08509 Q61879 Q62159 Q6PIC6 Q7TMB8 Q80Y17 Q8CHG7 Q8VDN2 Q91YM2 Q99PT1 Q9CVB6 Q9CYT6 Q9DC28 Q9WUM4 Q9WV92 Q9Z0U1 Q9Z2H5	0.713696
	Biological Process	positive regulation of axon extension	6	GO:0045773	22	43	693	2564	1.89	0.000760993	3.12	O88643 P10637 P14873 P15209 P46638 P50396 P60764 P62492 P70232 P97333 Q2NL51 Q61598 Q62448 Q7TMB8 Q810U3 Q810U4 Q91ZU6 Q99104 Q9D8E6 Q9QUR8 Q9QXZ0 Q9WV60	0.918386
	Biological Process	glucose catabolic process	6	GO:0006007	12	19	693	2564	2.34	0.000998077	3	P05063 P05064 P06745 P15327 P16125 P17183 P17710 P17751 P47857 Q9DBJ1 Q9WUA3 Q9WUM5	1.22651
	Biological Process	regulation of protein depolymerization	6	GO:1901879	21	41	693	2564	1.9	0.0010654	2.97	O88342 P14873 P16546 P18760 P20357 P26041 P58771 Q08509 Q2KN98 Q62261 Q8BRT1 Q91ZU6 Q9CVB6 Q9JI91 Q9JKK7 Q9JLM8 Q9JMG7 Q9QXZ0 Q9QYB8 Q9QYC0 Q9Z0H8	0.925999
	Biological Process	cellular monovalent inorganic cation homeostasis	6	GO:0030004	18	33	693	2564	2.02	0.00107817	2.97	O88343 P14094 P28652 P50516 P56480 P61022 P97370 Q5DTL9 Q6PHZ2 Q6PIC6 Q8BPN8 Q8BVE3 Q8K596 Q8VDN2 Q91V41 Q9JIS8 Q9QYB1 Q9Z1G4	1.01436
	Biological Process	glycolytic process through fructose-6-phosphate	6	GO:0061615	11	17	693	2564	2.39	0.00122934	2.91	P05063 P05064 P06745 P15327 P17183 P17710 P17751 P47857 Q9DBJ1 Q9WUA3 Q9WUM5	1.25701
	Biological Process	regulation of microtubule depolymerization	6	GO:0031114	11	17	693	2564	2.39	0.00122934	2.91	P14873 P16546 P20357 Q2KN98 Q62261 Q8BRT1 Q91ZU6 Q9JLM8 Q9JMG7 Q9QXZ0 Q9Z0H8	1.25701
	Biological Process	nucleotide phosphorylation	6	GO:0046939	16	29	693	2564	2.04	0.00127993	2.89	P05063 P05064 P06745 P15327 P15532 P17183 P17710 P17751 P47857 P52480 Q01768 Q64520 Q9DBJ1 Q9DBP5 Q9WUA3 Q9WUM5	1.02857
	Biological Process	protein localization to endoplasmic reticulum	6	GO:0070972	31	69	693	2564	1.66	0.00136049	2.87	E9Q401 O55142 P14131 P14206 P14576 P20029 P25444 P47911 P47962 P47963 P53026 P61255 P62082 P62267 P62281 P62717 P62843 P62889 P62911 P62918 P63325 P84099 P97351 Q6ZWN5 Q8BMG7 Q8C8R3 Q91ZU6 Q9CXW4 Q9CZM2 Q9D8E6 Q9QXZ0	0.731183
