# Supplementary material for: Acetylome Analyses Provide New Insights into the Effect of Chronic Intermittent Hypoxia on Hypothalamus-Dependent Endocrine Metabolism Impairment
Source: Biology (Basel). 2024 Jul 24;13(8):559. doi: 10.3390/biology13080559 (PMC11351355; doi:10.3390/biology13080559)
Supplement: Supplementary file 1 [file biology-13-00559-s001.zip › S12-domain_Q1_4.xlsx]

## Sheet: groups
Group	Domain description	Mapping	Background	All Mapping	All Background	Fold Enrichment	Fisher's exact test p value	#NAME?	Related proteins	Log2 Fold enrichment
Q1	PF13671 AAA domain	2	6	48	1773	12.31	0.0100461	2	P16330 Q8VEK3	3.62176
	PF00108 Thiolase, N-terminal domain	2	7	48	1773	10.55	0.0138227	1.86	P32020 Q8QZT1	3.39917
	PF02803 Thiolase, C-terminal domain	2	7	48	1773	10.55	0.0138227	1.86	P32020 Q8QZT1	3.39917
	PF00378 Enoyl-CoA hydratase/isomerase	2	8	48	1773	9.23	0.018114	1.74	Q8BH95 Q9JLZ3	3.20633
Q2	PF00390 Malic enzyme, N-terminal domain	3	3	119	1773	14.9	0.000295273	3.53	P06801 Q8BMF3 Q99KE1	3.89724
	PF03949 Malic enzyme, NAD binding domain	3	3	119	1773	14.9	0.000295273	3.53	P06801 Q8BMF3 Q99KE1	3.89724
	PF00113 Enolase, C-terminal TIM barrel domain	2	2	119	1773	14.9	0.00446948	2.35	P17182 P17183	3.89724
	PF03952 Enolase, N-terminal domain	2	2	119	1773	14.9	0.00446948	2.35	P17182 P17183	3.89724
	PF00180 Isocitrate/isopropylmalate dehydrogenase	3	4	119	1773	11.17	0.00112304	2.95	O88844 P54071 P70404	3.48156
	PF07978 NIPSNAP	2	3	119	1773	9.93	0.0128179	1.89	O55125 Q9CQE1	3.31179
	PF00899 ThiF family	2	4	119	1773	7.45	0.0245127	1.61	Q8C878 Q8VBW6	2.89724
	PF00108 Thiolase, N-terminal domain	3	7	119	1773	6.39	0.00845558	2.07	P32020 Q8QZT1 Q921H8	2.67582
	PF02803 Thiolase, C-terminal domain	3	7	119	1773	6.39	0.00845558	2.07	P32020 Q8QZT1 Q921H8	2.67582
Q3	PF03952 Enolase, N-terminal domain	2	2	354	1773	5.01	0.0397746	1.4	P17182 P17183	2.32481
	PF13716 Divergent CRAL/TRIO domain	2	2	354	1773	5.01	0.0397746	1.4	Q04690 Q8BHE3	2.32481
	PF03127 GAT domain	2	2	354	1773	5.01	0.0397746	1.4	O88746 Q5SRX1	2.32481
	PF00334 Nucleoside diphosphate kinase	2	2	354	1773	5.01	0.0397746	1.4	P15532 Q01768	2.32481
	PF04382 SAB domain	3	3	354	1773	5.01	0.0079055	2.1	O70318 Q9WV92 Q9Z2H5	2.32481
	PF00365 Phosphofructokinase	3	3	354	1773	5.01	0.0079055	2.1	P12382 P47857 Q9WUA3	2.32481
	PF00690 Cation transporter/ATPase, N-terminus	6	7	354	1773	4.29	0.000356242	3.45	G5E829 O55143 Q6PIC6 Q6PIE5 Q6Q477 Q8VDN2	2.10098
	PF00084 Sushi repeat (SCR repeat)	3	4	354	1773	3.76	0.0269189	1.57	Q61361 Q62059 Q9WV18	1.91073
	PF00193 Extracellular link domain	3	4	354	1773	3.76	0.0269189	1.57	Q61361 Q62059 Q9QUP5	1.91073
	PF02197 Regulatory subunit of type II PKA R-subunit	3	4	354	1773	3.76	0.0269189	1.57	P12367 P31324 Q9DBC7	1.91073
	PF00036 EF hand	3	4	354	1773	3.76	0.0269189	1.57	P12658 P62761 Q08331	1.91073
	PF09379 FERM N-terminal domain	5	7	354	1773	3.58	0.00455154	2.34	F8VPU2 O70318 P26040 Q9WV92 Q9Z2H5	1.83996
	PF09380 FERM C-terminal PH-like domain	5	7	354	1773	3.58	0.00455154	2.34	F8VPU2 O70318 P26040 Q9WV92 Q9Z2H5	1.83996
	PF00373 FERM central domain	7	10	354	1773	3.51	0.000823085	3.08	F8VPU2 O70318 P26040 Q71LX4 Q8CIB5 Q9WV92 Q9Z2H5	1.81147
	PF03114 BAR domain	4	6	354	1773	3.34	0.0166837	1.78	Q5SSM3 Q62419 Q62420 Q7TQF7	1.73985
	PF00702 haloacid dehalogenase-like hydrolase	4	6	354	1773	3.34	0.0166837	1.78	G5E829 Q6PIE5 Q6Q477 Q8VDN2	1.73985
	PF00063 Myosin head (motor domain)	4	6	354	1773	3.34	0.0166837	1.78	Q5SYD0 Q61879 Q64331 Q99104	1.73985
	PF00027 Cyclic nucleotide-binding domain	4	7	354	1773	2.86	0.0328598	1.48	O88703 P12367 P31324 Q9DBC7	1.51602
	PF00435 Spectrin repeat	6	13	354	1773	2.31	0.0292974	1.53	P15508 P16546 P57780 Q0KL02 Q62261 Q9QXZ0	1.20789
	PF00041 Fibronectin type III domain	7	16	354	1773	2.19	0.0258462	1.59	B9EKR1 O35136 P12960 P13595 Q810U3 Q810U4 Q8BYI9	1.13093
Q4	PF00042 Globin	3	3	458	1773	3.87	0.0171536	1.77	P01942 P02088 P02089	1.95233
	PF13848 Thioredoxin-like domain	5	5	458	1773	3.87	0.00113167	2.95	P08003 P09103 P27773 Q8BXZ1 Q9D1Q6	1.95233
	PF04382 SAB domain	3	3	458	1773	3.87	0.0171536	1.77	O70318 Q9WV92 Q9Z2H5	1.95233
	PF13895 Immunoglobulin domain	3	3	458	1773	3.87	0.0171536	1.77	P70232 P97798 Q9QUR8	1.95233
	PF01979 Amidohydrolase family	6	7	458	1773	3.32	0.00158469	2.8	O08553 O35098 P97427 Q62188 Q9EQF6 Q9R111	1.73118
	PF07686 Immunoglobulin V-set domain	9	11	458	1773	3.17	0.000157978	3.8	P55066 P97952 Q56A07 Q61361 Q62059 Q640R3 Q8R366 Q8R5M8 Q9D8B7	1.66448
	PF00047 Immunoglobulin domain	4	5	458	1773	3.1	0.017521	1.76	O54901 P01831 P12960 Q810U3	1.63227
	PF09379 FERM N-terminal domain	5	7	458	1773	2.77	0.0147292	1.83	F8VPU2 O70318 P26041 Q9WV92 Q9Z2H5	1.46989
	PF09380 FERM C-terminal PH-like domain	5	7	458	1773	2.77	0.0147292	1.83	F8VPU2 O70318 P26041 Q9WV92 Q9Z2H5	1.46989
	PF07679 Immunoglobulin I-set domain	12	17	458	1773	2.73	0.000130046	3.89	O35136 P0C192 P12960 P13595 P15209 P21995 P70232 P97798 Q810U3 Q810U4 Q8BLK3 Q99N28	1.4489
	PF00085 Thioredoxin	6	9	458	1773	2.58	0.0116451	1.93	P08003 P09103 P27773 Q8BXZ1 Q8VBT0 Q9D1Q6	1.36737
	PF00702 haloacid dehalogenase-like hydrolase	4	6	458	1773	2.58	0.0418826	1.38	G5E829 O70228 Q8VDN2 Q9EPE9	1.36737
	PF13927 Immunoglobulin domain	11	17	458	1773	2.5	0.000796095	3.1	O35136 P12960 P13595 P70232 Q640R3 Q810U3 Q810U4 Q8BLK3 Q8R5M8 Q99N28 Q9D8B7	1.32193
	PF00373 FERM central domain	6	10	458	1773	2.32	0.0228383	1.64	F8VPU2 O70318 P26041 Q3UFK8 Q9WV92 Q9Z2H5	1.21412
	PF03144 Elongation factor Tu domain 2	6	11	458	1773	2.11	0.0394854	1.4	P58252 P62631 Q149F3 Q8BFR5 Q9Z0N1 Q9Z0N2	1.07724
	PF01399 PCI domain	7	13	458	1773	2.08	0.0486792	1.31	O88543 O88544 P61202 Q8BG32 Q8R1B4 Q99JI4 Q99JX4	1.05658
	PF13499 EF-hand domain pair	12	23	458	1773	2.02	0.00685966	2.16	P0DP26 P12658 P16546 P61022 P62761 Q64521 Q8BMD8 Q8BNY6 Q8BP92 Q91ZU6 Q99K51 Q9QXZ0	1.01436
	PF00041 Fibronectin type III domain	8	16	458	1773	1.94	0.0403016	1.39	B9EKR1 O35136 P12960 P13595 P70232 P97798 Q810U3 Q810U4	0.956057
