# Supplementary material for: Acetylome Analyses Provide New Insights into the Effect of Chronic Intermittent Hypoxia on Hypothalamus-Dependent Endocrine Metabolism Impairment
Source: Biology (Basel). 2024 Jul 24;13(8):559. doi: 10.3390/biology13080559 (PMC11351355; doi:10.3390/biology13080559)
Supplement: Supplementary file 1 [file biology-13-00559-s001.zip › S13-WikiPathway_Q1_4.xlsx]

## Sheet: groups
Group	WikiPathways	Mapping	Background	All Mapping	All Background	Fold Enrichment	Fisher's exact test p value	#NAME?	Related proteins	WikiPathways link	Log2 Fold enrichment
Q1	WP1269 Fatty acid beta-oxidation	4	24	30	937	5.21	0.00581577	2.24	O08749 Q8BH95 Q8QZT1 Q9CQ62	http://www.wikipathways.org/instance/WP1269_r116490	2.38128
	WP336 Fatty acid biosynthesis	3	14	30	937	6.69	0.00850331	2.07	Q8BH95 Q91V92 Q9CQ62	http://www.wikipathways.org/instance/WP336_r123112	2.74201
	WP543 Synthesis and degradation of ketone bodies	2	5	30	937	12.49	0.00933848	2.03	Q8QZT1 Q9D0K2	http://www.wikipathways.org/instance/WP543_r116831	3.6427
	WP79 Tryptophan metabolism	3	15	30	937	6.25	0.0104004	1.98	Q8BH95 Q8QZT1 Q9JLJ2	http://www.wikipathways.org/instance/WP79_r104913	2.64386
	WP662 Amino acid metabolism	5	59	30	937	2.65	0.0351417	1.45	B2RQC6 O08749 Q91V92 Q99KI0 Q9JLZ3	http://www.wikipathways.org/instance/WP662_r122074	1.40599
	WP434 TCA cycle	3	24	30	937	3.9	0.0380694	1.42	O08749 Q99KI0 Q9D6R2	http://www.wikipathways.org/instance/WP434_r117949	1.96347
Q2	WP157 Glycolysis and gluconeogenesis	8	29	83	937	3.11	0.00248255	2.61	P06745 P12382 P16858 P17182 P17183 P35486 P52480 Q8BMF4	http://www.wikipathways.org/instance/WP157_r116837	1.63691
	WP434 TCA cycle	7	24	83	937	3.29	0.00332257	2.48	P35486 P54071 P70404 Q8BMF4 Q8K2B3 Q9CQA3 Q9WUM5	http://www.wikipathways.org/instance/WP434_r117949	1.71809
	WP310 mRNA processing	20	128	83	937	1.76	0.00673744	2.17	B2RY56 P09405 P14148 P27048 P35550 P48962 P49312 P61255 Q61183 Q61464 Q61937 Q7TMK9 Q8BTF8 Q8C854 Q8CH09 Q8VIJ6 Q91VR5 Q9CQF3 Q9CSH3 Q9JLZ3	http://www.wikipathways.org/instance/WP310_r122791	0.815575
	WP3991 miR-127 in mesendoderm differentiation	2	2	83	937	11.29	0.00776026	2.11	P97471 Q62432	http://www.wikipathways.org/instance/WP3991_r92555	3.49697
	WP1263 Mitochondrial gene expression	2	3	83	937	7.53	0.0219362	1.66	Q61191 Q8C854	http://www.wikipathways.org/instance/WP1263_r117918	2.91265
	WP662 Amino acid metabolism	10	59	83	937	1.91	0.0323347	1.49	O88844 P35486 P52480 P54869 Q8K2B3 Q91WT9 Q921H8 Q9JLZ3 Q9WUA2 Q9WUM5	http://www.wikipathways.org/instance/WP662_r122074	0.933573
	WP4348 Eicosanoid metabolism via lipoxygenases (LOX)	2	4	83	937	5.64	0.0413561	1.38	Q921H8 Q9R0H0	http://www.wikipathways.org/instance/WP4348_r117877	2.4957
	WP4346 Cholesterol metabolism with Bloch and Kandutsch-Russell pathways	4	16	83	937	2.82	0.0456784	1.34	P19096 P54869 Q8QZT1 Q9WTN0	http://www.wikipathways.org/instance/WP4346_r123453	1.4957
Q3	WP553 Calcium regulation in cardiac cells	21	52	243	937	1.56	0.0214997	1.67	G5E829 O55143 O70443 P08752 P14094 P14211 P14824 P16054 P20444 P21279 P23242 P31324 P51830 P61982 P63318 P68181 P68254 P68404 P68510 Q9CQV8 Q9DBC7	http://www.wikipathways.org/instance/WP553_r117867	0.641546
	WP493 Mapk signaling pathway	16	38	243	937	1.62	0.0354915	1.45	P10637 P20029 P31938 P48453 P54227 P63085 P63318 P63328 P68404 P70236 P70392 Q04690 Q60631 Q60676 Q63810 Q9ESN9	http://www.wikipathways.org/instance/WP493_r117912	0.695994
Q4	WP553 Calcium regulation in cardiac cells	25	52	290	937	1.55	0.00829579	2.08	B2RSH2 E9Q401 G5E829 O54829 O70443 P0DP26 P12849 P14094 P14211 P16054 P18872 P21279 P28652 P31324 P62259 P63101 P63318 P68181 P68404 P68510 P97370 P97490 Q6PHZ2 Q6R0H7 Q9CQV8	http://www.wikipathways.org/instance/WP553_r117867	0.632268
	WP163 Cytoplasmic ribosomal proteins	28	60	290	937	1.51	0.00896939	2.05	O55142 P14115 P14131 P14206 P25444 P27659 P47911 P47963 P60867 P61255 P62082 P62267 P62274 P62281 P62717 P62843 P62889 P62911 P62918 P63325 P67984 P84099 P97351 Q6ZWV3 Q9CXW4 Q9CZM2 Q9CZX8 Q9D8E6	http://www.wikipathways.org/instance/WP163_r117051	0.594549
