# Supplementary material for: Acetylome Analyses Provide New Insights into the Effect of Chronic Intermittent Hypoxia on Hypothalamus-Dependent Endocrine Metabolism Impairment
Source: Biology (Basel). 2024 Jul 24;13(8):559. doi: 10.3390/biology13080559 (PMC11351355; doi:10.3390/biology13080559)
Supplement: Supplementary file 1 [file biology-13-00559-s001.zip › S14-KEGG.xlsx]

## Sheet: Up_kegg_enrich_all
KEGG pathway	Mapping	Background	All Mapping	All Background	Fold Enrichment	Fisher's exact test p value	#NAME?	Related proteins
mmu00010 Glycolysis / Gluconeogenesis	25	36	670	1549	1.61	0.00182038	2.74	O08749 P05063 P05064 P06745 P09411 P12382 P15327 P16125 P17182 P17183 P17710 P17751 P28474 P47738 P47857 P52480 Q9CZS1 Q9D051 Q9D0F9 Q9DBF1 Q9DBJ1 Q9JII6 Q9JLJ2 Q9QXG4 Q9WUA3
mmu00020 Citrate cycle (TCA cycle)	14	25	670	1549	1.29	0.224271	0.65	O08749 P14152 P28271 P97807 Q60597 Q8K2B3 Q91V92 Q99KI0 Q9CQA3 Q9CZU6 Q9D051 Q9D6R2 Q9WUM5 Q9Z2I9
mmu00030 Pentose phosphate pathway	11	13	670	1549	1.96	0.0033363	2.48	P05063 P05064 P06745 P12382 P40142 P47857 Q93092 Q9CQ60 Q9D0F9 Q9DCD0 Q9WUA3
mmu00040 Pentose and glucuronate interconversions	5	6	670	1549	1.93	0.0908864	1.04	P45376 P45377 Q64442 Q91ZJ5 Q9JII6
mmu00051 Fructose and mannose metabolism	10	12	670	1549	1.93	0.00651516	2.19	P05063 P05064 P12382 P17710 P17751 P45376 P45377 P47857 Q64442 Q9WUA3
mmu00052 Galactose metabolism	8	8	670	1549	2.31	0.00119628	2.92	P12382 P17710 P45376 P45377 P47857 Q91ZJ5 Q9D0F9 Q9WUA3
mmu00053 Ascorbate and aldarate metabolism	5	5	670	1549	2.31	0.0150116	1.82	P47738 Q9CZS1 Q9DBF1 Q9JII6 Q9JLJ2
mmu00061 Fatty acid biosynthesis	3	12	670	1549	0.58	0.250643	0.6	P19096 Q91WC3 Q99PU5
mmu00062 Fatty acid elongation	6	12	670	1549	1.16	0.771936	0.11	O70503 Q61425 Q8BWT1 Q91V12 Q99JY0 Q9CY27
mmu00071 Fatty acid degradation	12	31	670	1549	0.89	0.715232	0.15	P28474 P47738 P51174 P97742 Q61425 Q8BWT1 Q91WC3 Q99JY0 Q99PU5 Q9CZS1 Q9DBF1 Q9JLJ2
mmu00140 Steroid hormone biosynthesis	2	3	670	1549	1.54	0.581817	0.24	O70503 Q9EQ06
mmu00190 Oxidative phosphorylation	30	68	670	1549	1.02	0.900875	0.05	P03911 P19783 P50516 P56480 P57746 P97450 Q03265 Q06185 Q62425 Q8BVE3 Q8K2B3 Q91VR2 Q91WD5 Q99LY9 Q9CPP6 Q9CQA3 Q9CQJ8 Q9CQQ7 Q9CQZ5 Q9CR21 Q9CXZ1 Q9D0M3 Q9D819 Q9D855 Q9DB20 Q9DCT2 Q9DCX2 Q9Z1G3 Q9Z1G4 Q9Z1P6
mmu00220 Arginine biosynthesis	6	11	670	1549	1.26	0.546177	0.26	P05201 P15105 P16460 P26443 Q91YI0 Q9Z0J4
mmu00230 Purine metabolism	18	39	670	1549	1.07	0.74505	0.13	O08739 P15532 P24547 P51830 P55264 P97490 Q01768 Q61481 Q64520 Q64737 Q922S4 Q9CWJ9 Q9D0F9 Q9D892 Q9DBT5 Q9DCZ1 Q9R0Y5 Q9R111
mmu00240 Pyrimidine metabolism	7	16	670	1549	1.01	1	0	O35435 P15532 P52623 Q01768 Q9CQ43 Q9D020 Q9DBP5
mmu00250 Alanine, aspartate and glutamate metabolism	12	24	670	1549	1.16	0.537776	0.27	O35409 P05201 P15105 P16460 P26443 P48320 P61922 Q61024 Q8BWF0 Q8C0M9 Q91YI0 Q9JHW2
mmu00260 Glycine, serine and threonine metabolism	7	17	670	1549	0.95	1	0	O08749 P15327 Q64133 Q8BW75 Q91W43 Q9DBF1 Q9DBJ1
mmu00270 Cysteine and methionine metabolism	7	24	670	1549	0.67	0.212852	0.67	P05201 P14152 P16125 P50247 P97494 Q3THS6 Q68FL4
mmu00280 Valine, leucine and isoleucine degradation	15	40	670	1549	0.87	0.519679	0.28	O08749 P47738 P53395 P61922 Q3ULD5 Q61425 Q8BWT1 Q8QZS1 Q91ZA3 Q99JY0 Q9CZS1 Q9DBF1 Q9EQ20 Q9JHI5 Q9JLJ2
mmu00310 Lysine degradation	6	24	670	1549	0.58	0.0950637	1.02	O08749 P47738 Q61425 Q9CZS1 Q9DBF1 Q9JLJ2
mmu00330 Arginine and proline metabolism	11	23	670	1549	1.11	0.676418	0.17	P05201 P30275 P47738 Q04447 Q64133 Q8BW75 Q9CZS1 Q9D1A2 Q9DBF1 Q9JLJ2 Q9Z0J4
mmu00340 Histidine metabolism	7	11	670	1549	1.47	0.2244	0.65	P47738 Q64133 Q8BW75 Q9CZS1 Q9D1A2 Q9DBF1 Q9JLJ2
mmu00350 Tyrosine metabolism	5	12	670	1549	0.96	1	0	P05201 P28474 P34884 Q64133 Q8BW75
mmu00360 Phenylalanine metabolism	4	9	670	1549	1.03	1	0	P05201 P34884 Q64133 Q8BW75
mmu00380 Tryptophan metabolism	9	21	670	1549	0.99	1	0	O08749 P24270 P47738 Q61425 Q64133 Q8BW75 Q9CZS1 Q9DBF1 Q9JLJ2
mmu00410 beta-Alanine metabolism	9	18	670	1549	1.16	0.635328	0.2	P47738 P48320 P61922 Q8QZS1 Q9CZS1 Q9D1A2 Q9DBF1 Q9EQ20 Q9JLJ2
mmu00430 Taurine and hypotaurine metabolism	2	5	670	1549	0.92	1	0	P48320 Q99JP7
mmu00480 Glutathione metabolism	8	21	670	1549	0.88	0.665375	0.18	O08709 P10649 P48774 P97494 Q99JP7 Q9CPU4 Q9DCD0 Q9DCM2
mmu00500 Starch and sucrose metabolism	7	9	670	1549	1.8	0.0451804	1.35	P06745 P17710 Q8CI94 Q91ZJ5 Q9D0F9 Q9ET01 Q9WUB3
mmu00510 N-Glycan biosynthesis	4	6	670	1549	1.54	0.412332	0.38	Q3TDQ1 Q8BHN3 Q91YQ5 Q9DBG6
mmu00511 Other glycan degradation	2	3	670	1549	1.54	0.581817	0.24	P20060 Q91W89
mmu00513 Various types of N-glycan biosynthesis	4	5	670	1549	1.85	0.172627	0.76	P20060 Q3TDQ1 Q91YQ5 Q9DBG6
mmu00520 Amino sugar and nucleotide sugar metabolism	9	17	670	1549	1.22	0.465928	0.33	P06745 P17710 P20060 Q91ZJ5 Q99J77 Q9CPT3 Q9D0F9 Q9DB73 Q9DCN2
mmu00561 Glycerolipid metabolism	11	21	670	1549	1.21	0.506843	0.3	P45376 P45377 P47738 Q6P5E8 Q8K4X7 Q99JY8 Q9CZS1 Q9D517 Q9DBF1 Q9JII6 Q9JLJ2
mmu00562 Inositol phosphate metabolism	11	20	670	1549	1.27	0.364394	0.44	E9Q3L2 O70161 O70172 P17751 Q80XI4 Q8CHC4 Q91XU3 Q9EP69 Q9EQ20 Q9JHU9 Q9Z1B3
mmu00564 Glycerophospholipid metabolism	12	23	670	1549	1.21	0.403399	0.39	O35405 Q64521 Q6P5E8 Q8BSF4 Q8K4X7 Q91YX5 Q99JY8 Q99L43 Q99LH2 Q9D517 Q9WTL7 Q9Z280
mmu00565 Ether lipid metabolism	7	7	670	1549	2.31	0.0027823	2.56	O35405 P63005 Q61206 Q64676 Q8BGN3 Q99JY8 Q9Z280
mmu00600 Sphingolipid metabolism	4	10	670	1549	0.92	1	0	P20060 Q64676 Q99JY8 Q9WV54
mmu00620 Pyruvate metabolism	15	31	670	1549	1.12	0.586465	0.23	O08749 P14152 P16125 P28474 P47738 P52480 P97807 Q8BMF3 Q9CPU0 Q9CZS1 Q9D051 Q9DBF1 Q9JII6 Q9JLJ2 Q9QXG4
mmu00630 Glyoxylate and dicarboxylate metabolism	10	21	670	1549	1.1	0.825154	0.08	O08749 P14152 P15105 P24270 P28271 Q91W43 Q91ZA3 Q99KI0 Q9CZU6 Q9QXG4
mmu00640 Propanoate metabolism	10	24	670	1549	0.96	1	0	O08749 P16125 P53395 P61922 Q8QZS1 Q91ZA3 Q9EQ20 Q9QXG4 Q9WUM5 Q9Z2I9
mmu00650 Butanoate metabolism	5	17	670	1549	0.68	0.327108	0.49	P48320 P61922 Q61425 Q80XN0 Q8BWF0
mmu00670 One carbon pool by folate	4	8	670	1549	1.16	0.732753	0.14	Q64737 Q8R0Y6 Q922D8 Q9CWJ9
mmu00730 Thiamine metabolism	2	4	670	1549	1.16	1	0	Q9D358 Q9R0Y5
mmu00740 Riboflavin metabolism	2	3	670	1549	1.54	0.581817	0.24	Q923D2 Q9D358
mmu00750 Vitamin B6 metabolism	2	4	670	1549	1.16	1	0	Q8K183 Q91XF0
mmu00770 Pantothenate and CoA biosynthesis	2	5	670	1549	0.92	1	0	P47738 Q9CZS1
mmu00790 Folate biosynthesis	2	9	670	1549	0.51	0.314275	0.5	P45376 P45377
mmu00830 Retinol metabolism	2	3	670	1549	1.54	0.581817	0.24	P24549 P28474
mmu00860 Porphyrin metabolism	4	6	670	1549	1.54	0.412332	0.38	P10518 P36552 Q8CGC7 Q923D2
mmu00910 Nitrogen metabolism	3	3	670	1549	2.31	0.0807169	1.09	P00920 P15105 P26443
mmu00970 Aminoacyl-tRNA biosynthesis	12	34	670	1549	0.82	0.385152	0.41	P26638 P32921 Q61035 Q8BGQ7 Q8BIJ6 Q8BMJ2 Q8BML9 Q8BP47 Q8CGC7 Q91WQ3 Q9D0R2 Q9ER72
mmu00980 Metabolism of xenobiotics by cytochrome P450	5	16	670	1549	0.72	0.448795	0.35	P10649 P28474 P48774 Q9CPU4 Q9DCM2
mmu00982 Drug metabolism - cytochrome P450	7	15	670	1549	1.08	0.799128	0.1	P10649 P28474 P48774 Q64133 Q8BW75 Q9CPU4 Q9DCM2
mmu00983 Drug metabolism - other enzymes	11	18	670	1549	1.41	0.152291	0.82	O55060 P10649 P15532 P24547 P48774 P52623 Q01768 Q9CPU4 Q9CQ43 Q9D892 Q9DBP5
mmu01040 Biosynthesis of unsaturated fatty acids	5	12	670	1549	0.96	1	0	O70503 P13011 Q91V12 Q9CY27 Q9Z0R9
mmu01232 Nucleotide metabolism	15	29	670	1549	1.2	0.352682	0.45	O08739 P15532 P24547 P52623 P55264 Q01768 Q64520 Q9CQ43 Q9D020 Q9D892 Q9DBP5 Q9DBT5 Q9DCZ1 Q9R0Y5 Q9R111
mmu01250 Biosynthesis of nucleotide sugars	6	12	670	1549	1.16	0.771936	0.11	P06745 P17710 Q91ZJ5 Q99J77 Q9CPT3 Q9D0F9
mmu01521 EGFR tyrosine kinase inhibitor resistance	9	17	670	1549	1.22	0.465928	0.33	P20444 P31938 P63085 P63318 P68404 Q04690 Q60631 Q63932 Q9WV60
mmu01522 Endocrine resistance	8	17	670	1549	1.09	0.808262	0.09	P05132 P31938 P51830 P63085 P68181 P97490 Q60631 Q63932
mmu01523 Antifolate resistance	2	4	670	1549	1.16	1	0	Q64737 Q9CWJ9
mmu01524 Platinum drug resistance	4	17	670	1549	0.54	0.138708	0.86	P10649 P48774 P63085 Q9CPU4
mmu02010 ABC transporters	2	5	670	1549	0.92	1	0	P55096 Q61102
mmu03008 Ribosome biogenesis in eukaryotes	3	15	670	1549	0.46	0.113064	0.95	P62827 P70122 Q9D8S4
mmu03010 Ribosome	46	79	670	1549	1.35	0.00708998	2.15	O09167 O55142 P14115 P14131 P14148 P14206 P14869 P25444 P27659 P47911 P47915 P47962 P47963 P53026 P60867 P61255 P61514 P62082 P62267 P62274 P62281 P62301 P62717 P62751 P62843 P62849 P62855 P62889 P62908 P62911 P62918 P62983 P63276 P63325 P67984 P84099 P97351 Q6ZWN5 Q6ZWV3 Q9CPR4 Q9CQL4 Q9CXW4 Q9CZM2 Q9CZX8 Q9D8E6 Q9DB15
mmu03013 Nucleocytoplasmic transport	10	31	670	1549	0.75	0.272171	0.57	P62631 P62827 P70168 Q8BFY9 Q8BKC5 Q8C570 Q99LG2 Q9EPL8 Q9ERK4 Q9Z1N5
mmu03015 mRNA surveillance pathway	9	26	670	1549	0.8	0.428527	0.37	P62141 Q149F3 Q60996 Q61151 Q6P1F6 Q76MZ3 Q8BG02 Q8BKX6 Q9Z1N5
mmu03018 RNA degradation	9	16	670	1549	1.3	0.318871	0.5	P12382 P17182 P17183 P47857 P54823 P63038 Q8VHK9 Q9DAR7 Q9WUA3
mmu03040 Spliceosome	18	56	670	1549	0.74	0.0994465	1	P17156 P49312 P57784 P62307 P63017 Q3UEB3 Q61656 Q62189 Q62203 Q8VEK3 Q921M3 Q99KP6 Q99NB9 Q99PV0 Q9D0E1 Q9D287 Q9Z1N5 Q9Z204
mmu03050 Proteasome	12	27	670	1549	1.03	1	0	O35226 O70435 P26516 P46471 P54775 P62196 P62334 Q3TXS7 Q8BG32 Q8BHL8 Q99JI4 Q9R1P4
mmu03060 Protein export	2	5	670	1549	0.92	1	0	P14576 P20029
mmu03250 Viral life cycle - HIV-1	8	17	670	1549	1.09	0.808262	0.09	P14873 P17742 P62827 Q61187 Q99JF8 Q9QUR7 Q9QYR6 Q9WU78
mmu03265 Virion - Lyssavirus	2	2	670	1549	2.31	0.18693	0.73	O35136 P13595
mmu03320 PPAR signaling pathway	12	33	670	1549	0.84	0.48015	0.32	P09813 P11404 P13011 P51174 P51880 P97742 Q00623 Q05816 Q8BMF3 Q91WC3 Q99PU5 Q9Z0R9
mmu03420 Nucleotide excision repair	3	7	670	1549	0.99	1	0	P54728 P62878 Q3U1J4
mmu04010 MAPK signaling pathway	30	61	670	1549	1.14	0.358043	0.45	O08532 O88643 P05132 P10637 P15209 P17156 P20444 P27671 P31938 P48453 P54227 P60764 P63017 P63085 P63318 P63328 P68181 P68404 P70236 P70392 Q04690 Q60631 Q60676 Q61161 Q63810 Q63932 Q6PHS9 Q8CHG7 Q9ESN9 Q9Z1L5
mmu04012 ErbB signaling pathway	12	28	670	1549	0.99	1	0	O88643 P20444 P28652 P31938 P42232 P63085 P63318 P68404 Q60631 Q63932 Q6PHZ2 Q9WV60
mmu04014 Ras signaling pathway	23	49	670	1549	1.09	0.660908	0.18	O88643 P05132 P0DP26 P15209 P20444 P27671 P31938 P35235 P35278 P35438 P60764 P62880 P63085 P63318 P63321 P68181 P68404 P70392 Q04690 Q60631 Q60790 Q63932 Q9Z280
mmu04015 Rap1 signaling pathway	23	45	670	1549	1.18	0.289026	0.54	B2RSH2 P08752 P0DP26 P18872 P20444 P21279 P31938 P35438 P51830 P60764 P63085 P63318 P63321 P68404 P70236 P97490 Q02248 Q62074 Q63932 Q71LX4 Q8CHG7 Q9JJV2 Q9Z1B3
mmu04020 Calcium signaling pathway	29	48	670	1549	1.4	0.0175089	1.76	E9Q401 G5E829 O55143 P05132 P0DP26 P15209 P20444 P21279 P28652 P35438 P48453 P48962 P51830 P56528 P63318 P63328 P68181 P68404 P97490 Q3UMR5 Q60930 Q60931 Q61481 Q63810 Q6PHZ2 Q6Q477 Q8K596 Q9Z0J4 Q9Z1B3
mmu04022 cGMP-PKG signaling pathway	29	46	670	1549	1.46	0.00652958	2.19	B2RSH2 G5E829 O55143 P08752 P0DP26 P14094 P16054 P21279 P31938 P48453 P48962 P51830 P62141 P63085 P63328 P70336 P97370 P97490 Q60930 Q60931 Q63810 Q63932 Q6PIC6 Q6PIE5 Q6Q477 Q8K596 Q8VDN2 Q922S4 Q9Z1B3
mmu04024 cAMP signaling pathway	33	65	670	1549	1.17	0.249602	0.6	B2RSH2 E9Q401 G5E829 O55143 O88643 O88703 P05132 P08752 P0DP26 P14094 P23819 P28652 P31938 P35438 P51830 P60764 P62141 P63085 P68181 P70205 P70336 P97370 P97490 Q63932 Q6PHZ2 Q6PIC6 Q6PIE5 Q6Q477 Q80T41 Q8VDN2 Q9WV18 Q9Z280 Q9Z2W8
mmu04062 Chemokine signaling pathway	20	39	670	1549	1.19	0.328761	0.48	B2RSH2 O88643 P05132 P08752 P21279 P31938 P42232 P51830 P60764 P62880 P63085 P68181 P68404 P70336 P97490 Q2NL51 Q60631 Q99MK8 Q9WV60 Q9Z1B3
mmu04066 HIF-1 signaling pathway	26	41	670	1549	1.47	0.0101103	2	P05063 P05064 P09411 P12382 P16125 P17182 P17183 P17710 P20444 P28652 P31938 P47857 P62869 P62878 P63085 P63318 P68404 P83940 Q62351 Q63932 Q6PHZ2 Q8BFP9 Q921I1 Q9D051 Q9D4H8 Q9WUA3
mmu04068 FoxO signaling pathway	8	27	670	1549	0.69	0.17296	0.76	P09671 P24270 P31938 P63085 Q60631 Q63932 Q6A4J8 Q9JIF0
mmu04070 Phosphatidylinositol signaling system	14	29	670	1549	1.12	0.577348	0.24	E9Q3L2 O70161 O70172 P0DP26 P20444 P63318 P68404 Q6P5E8 Q80XI4 Q8CHC4 Q91XU3 Q99L43 Q9EP69 Q9Z1B3
mmu04071 Sphingolipid signaling pathway	21	41	670	1549	1.18	0.338734	0.47	B2RSH2 P08752 P16054 P18242 P20444 P21279 P31938 P60764 P63085 P63318 P68404 P70336 Q60996 Q61151 Q63932 Q6P1F6 Q76MZ3 Q8BG02 Q9WV54 Q9Z1B3 Q9Z280
mmu04072 Phospholipase D signaling pathway	21	43	670	1549	1.13	0.532862	0.27	O70161 P20444 P31938 P35235 P35455 P39053 P39054 P51830 P63085 P63321 P97490 Q60631 Q63932 Q68ED2 Q6P5E8 Q8K4X7 Q921J2 Q99JY8 Q9D517 Q9Z1B3 Q9Z280
mmu04080 Neuroactive ligand-receptor interaction	11	22	670	1549	1.16	0.524515	0.28	O55022 P23819 P35438 P35455 P62812 P63137 P70205 Q68ED2 Q80T41 Q9WV18 Q9Z2W8
mmu04110 Cell cycle	9	22	670	1549	0.95	1	0	P61982 P62259 P62878 P63101 P68254 P68510 Q91W96 Q9CQV8 Q9WV60
mmu04114 Oocyte meiosis	25	38	670	1549	1.52	0.00716898	2.14	O54988 P05132 P0DP26 P28652 P31938 P48453 P51830 P61982 P62141 P62259 P62878 P63085 P63101 P63328 P68181 P68254 P68510 P97490 Q60996 Q61151 Q63810 Q6PHZ2 Q76MZ3 Q91W96 Q9CQV8
mmu04120 Ubiquitin mediated proteolysis	16	36	670	1549	1.03	1	0	O08759 P62869 P62878 P62983 P83940 Q02053 Q3U1J4 Q6ZPJ3 Q7TMY8 Q80UW2 Q8C878 Q91W96 Q99KP6 Q9D4H8 Q9D5V5 Q9JLV5
mmu04130 SNARE interactions in vesicular transport	4	8	670	1549	1.16	0.732753	0.14	O35526 O88384 P61264 Q9D0I4
mmu04137 Mitophagy - animal	5	19	670	1549	0.61	0.164682	0.78	P62983 Q80U63 Q811U4 Q8BX10 Q8R5H1
mmu04140 Autophagy - animal	12	39	670	1549	0.71	0.140183	0.85	P05132 P18242 P31938 P62821 P63085 P68181 Q63932 Q6NTA4 Q810J8 Q8C078 Q921J2 Q9D0I4
mmu04141 Protein processing in endoplasmic reticulum	32	52	670	1549	1.42	0.00973701	2.01	P07901 P08003 P08113 P09103 P11499 P14211 P17156 P20029 P23927 P27612 P27773 P35564 P48722 P54728 P56695 P57759 P62878 P63017 P63037 Q01405 Q01853 Q3TDQ1 Q3UPL0 Q61699 Q80UW2 Q8BHN3 Q8R317 Q91YQ5 Q9CZ44 Q9D0F3 Q9DBG6 Q9JKR6
mmu04142 Lysosome	11	22	670	1549	1.16	0.524515	0.28	O35643 P18242 P20060 P22892 Q68FD5 Q8BPN8 Q8BVE3 Q8R2R9 Q9JME5 Q9WV54 Q9Z1G4
mmu04144 Endocytosis	46	97	670	1549	1.1	0.399013	0.4	O70161 O70492 P17156 P17427 P28738 P35278 P39053 P39054 P46638 P47754 P59999 P61027 P61161 P61205 P62492 P62743 P63017 P84091 Q2PFD7 Q61187 Q62074 Q62351 Q62419 Q62420 Q62421 Q68FD5 Q68FF6 Q6P8X1 Q6PHN9 Q6ZQK5 Q7TQF7 Q80TZ3 Q91YJ2 Q99MK8 Q9CPW4 Q9CR26 Q9CVB6 Q9D898 Q9DBG3 Q9EQH3 Q9JM76 Q9QXY6 Q9WU78 Q9WV32 Q9WV80 Q9Z280
mmu04145 Phagosome	17	34	670	1549	1.16	0.484988	0.31	O88485 O89053 P05213 P14211 P35278 P35564 P50516 P57746 Q62351 Q6PDL0 Q7TMM9 Q8BVE3 Q9CWF2 Q9JHU4 Q9Z0J4 Q9Z1G3 Q9Z1G4
mmu04146 Peroxisome	7	31	670	1549	0.52	0.0263808	1.58	P08228 P09671 P24270 P55096 P99029 Q91WC3 Q9DCM2
mmu04150 mTOR signaling pathway	18	37	670	1549	1.12	0.506995	0.29	P10852 P20444 P31938 P50516 P57746 P63085 P63318 P68404 Q06138 Q3UUJ4 Q60631 Q60760 Q63932 Q6NTA4 Q8BVE3 Q921J2 Q9WV60 Q9Z1G3
mmu04151 PI3K-Akt signaling pathway	26	54	670	1549	1.11	0.486415	0.31	P07901 P08113 P11499 P15209 P20444 P31938 P61982 P62259 P62880 P63085 P63101 P68254 P68510 Q60631 Q60996 Q61081 Q61151 Q63932 Q6P1F6 Q76MZ3 Q8BG02 Q8BYI9 Q8CHE4 Q921J2 Q9CQV8 Q9WV60
mmu04152 AMPK signaling pathway	19	35	670	1549	1.26	0.226855	0.64	P12382 P13011 P19096 P46638 P47857 P58252 P61027 P97742 Q06138 Q3UUJ4 Q60996 Q61151 Q6P1F6 Q76MZ3 Q8BG02 Q8C078 Q91V41 Q921J2 Q9WUA3
mmu04210 Apoptosis	7	27	670	1549	0.6	0.0782079	1.11	P05213 P16546 P18242 P28661 P31938 P63085 Q63932
mmu04211 Longevity regulating pathway	8	19	670	1549	0.97	1	0	P05132 P09671 P24270 P51830 P68181 P97490 Q8C078 Q921J2
mmu04213 Longevity regulating pathway - multiple species	10	23	670	1549	1.01	1	0	P05132 P08228 P09671 P17156 P23927 P24270 P51830 P63017 P68181 P97490
mmu04216 Ferroptosis	8	20	670	1549	0.92	0.824003	0.08	P09528 P10852 P97494 Q60930 Q60931 Q62351 Q91WC3 Q921I1
mmu04217 Necroptosis	18	51	670	1549	0.82	0.254442	0.59	P07901 P09528 P11499 P15105 P17742 P26443 P28652 P42232 P48962 Q60930 Q60931 Q6PHZ2 Q8BX10 Q8CI94 Q8K1M6 Q9CR16 Q9ET01 Q9WUB3
mmu04218 Cellular senescence	15	36	670	1549	0.96	0.866971	0.06	P0DP26 P31938 P48453 P48962 P62141 P63085 P63328 P70236 Q3UMR5 Q60930 Q60931 Q63810 Q63932 Q921J2 Q9CR16
mmu04260 Cardiac muscle contraction	16	32	670	1549	1.16	0.473666	0.32	E9Q401 O08532 O55143 P14094 P19783 P21107 P58771 P97370 Q6PHS9 Q6PIC6 Q6PIE5 Q8K596 Q8VDN2 Q9D0M3 Q9D855 Q9Z1L5
mmu04261 Adrenergic signaling in cardiomyocytes	35	55	670	1549	1.47	0.00217866	2.66	B2RSH2 E9Q401 G5E829 O08532 O55143 P05132 P08752 P0DP26 P14094 P20444 P21107 P21279 P28652 P51830 P58771 P62141 P63085 P68181 P97370 P97490 P97952 Q60996 Q61151 Q6P1F6 Q6PHS9 Q6PHZ2 Q6PIC6 Q6PIE5 Q6Q477 Q76MZ3 Q8BG02 Q8K596 Q8VDN2 Q9Z1B3 Q9Z1L5
mmu04270 Vascular smooth muscle contraction	18	31	670	1549	1.34	0.10147	0.99	P05132 P0DP26 P16054 P20444 P21279 P31938 P35455 P51830 P62141 P63085 P63318 P68181 P68404 P70336 P97490 Q61879 Q63932 Q9Z1B3
mmu04310 Wnt signaling pathway	17	38	670	1549	1.03	0.86957	0.06	O35927 P05132 P20444 P28652 P48453 P60764 P62878 P63318 P63328 P68181 P68404 P70336 Q02248 Q63810 Q6PHZ2 Q9WV60 Q9Z1B3
mmu04340 Hedgehog signaling pathway	6	11	670	1549	1.26	0.546177	0.26	P05132 P68181 Q99MK8 Q9DC28 Q9JLV5 Q9WV60
mmu04350 TGF-beta signaling pathway	4	17	670	1549	0.54	0.138708	0.86	P62878 P63085 P97798 Q76MZ3
mmu04360 Axon guidance	27	45	670	1549	1.39	0.0314121	1.5	B2RSH2 O08553 O09126 O88643 P08752 P18760 P20444 P28652 P35235 P48453 P49615 P60764 P63085 P63328 P70206 P70336 P97333 P97798 Q63810 Q6PHZ2 Q80UG2 Q812A2 Q8BL65 Q8K4G5 Q9EQF6 Q9QUR8 Q9WV60
mmu04370 VEGF signaling pathway	10	17	670	1549	1.36	0.222892	0.65	P20444 P31938 P48453 P60764 P63085 P63318 P63328 P68404 Q63810 Q63932
mmu04371 Apelin signaling pathway	17	35	670	1549	1.12	0.605408	0.22	B2RSH2 E9Q401 P05132 P08752 P0DP26 P16054 P21279 P31938 P51830 P62880 P63085 P68181 P97490 Q63932 Q8K596 Q9Z0J4 Q9Z1B3
mmu04380 Osteoclast differentiation	7	20	670	1549	0.81	0.503671	0.3	P31938 P48453 P63085 P63328 P70236 Q60631 Q63810
mmu04390 Hippo signaling pathway	18	32	670	1549	1.3	0.150782	0.82	P61982 P62141 P62259 P63101 P68254 P68510 Q02248 Q61301 Q62074 Q62108 Q6P1F6 Q76MZ3 Q80Y17 Q8BG02 Q91XM9 Q9CQV8 Q9DC28 Q9WV60
mmu04510 Focal adhesion	20	47	670	1549	0.98	1	0	O70161 O88643 P20444 P27671 P31938 P57780 P60764 P62141 P63085 P63318 P68404 P70336 P97393 Q02248 Q60631 Q71LX4 Q8BYI9 Q91YM2 Q9EPC1 Q9WV60
mmu04512 ECM-receptor interaction	4	8	670	1549	1.16	0.732753	0.14	Q61735 Q69ZS6 Q8BYI9 Q9JIS5
mmu04514 Cell adhesion molecules	15	19	670	1549	1.83	0.0019102	2.72	O35136 O54991 P0C192 P12960 P13595 P97798 Q62059 Q6P9K9 Q810U3 Q810U4 Q8BYM5 Q8R5M8 Q99N28 Q9CPW0 Q9D8B7
mmu04520 Adherens junction	7	23	670	1549	0.7	0.289226	0.54	P57780 P60764 P63085 Q02248 Q61301 Q8VHI6 Q9D358
mmu04530 Tight junction	26	57	670	1549	1.05	0.785624	0.1	P05132 P05213 P16054 P26040 P26041 P57780 P59999 P61161 P68181 P70336 Q60598 Q61879 Q62074 Q6P1F6 Q76MZ3 Q80Y17 Q8BG02 Q8CHG7 Q91XM9 Q9CPW4 Q9CVB6 Q9D898 Q9D8B7 Q9JM76 Q9WV32 Q9Z0U1
mmu04540 Gap junction	20	33	670	1549	1.4	0.0503519	1.3	B2RSH2 P05132 P05213 P08752 P20444 P21279 P23242 P31938 P51830 P63085 P63318 P68181 P68404 P97490 Q60631 Q63932 Q7TMM9 Q9CWF2 Q9DC28 Q9Z1B3
mmu04550 Signaling pathways regulating pluripotency of stem cells	6	18	670	1549	0.77	0.477478	0.32	P31938 P63085 Q02248 Q60631 Q63932 Q9WV60
mmu04610 Complement and coagulation cascades	2	5	670	1549	0.92	1	0	E9PV24 P07758
mmu04611 Platelet activation	15	32	670	1549	1.08	0.720324	0.14	B2RSH2 E9PV24 P05132 P08752 P21279 P51830 P62141 P63085 P68181 P70336 P97490 Q62074 Q71LX4 Q91YM2 Q9Z1B3
mmu04612 Antigen processing and presentation	8	14	670	1549	1.32	0.417288	0.38	P07901 P11499 P14211 P17156 P20029 P27773 P35564 P63017
mmu04613 Neutrophil extracellular trap formation	13	57	670	1549	0.53	0.00153064	2.82	E9PV24 P20444 P31938 P48962 P62806 P63085 P63318 P68404 Q60930 Q60931 Q63932 Q91WA3 Q9Z1B3
mmu04620 Toll-like receptor signaling pathway	4	16	670	1549	0.58	0.204024	0.69	P31938 P63085 P70236 Q63932
mmu04621 NOD-like receptor signaling pathway	13	27	670	1549	1.11	0.696149	0.16	P07901 P11499 P62259 P63085 P70399 Q3UMR5 Q60930 Q60931 Q80U63 Q811U4 Q8K1M6 Q9CX34 Q9Z1B3
mmu04625 C-type lectin receptor signaling pathway	7	21	670	1549	0.77	0.385492	0.41	O88643 P0DP26 P35235 P48453 P63085 P63328 Q63810
mmu04630 JAK-STAT signaling pathway	5	16	670	1549	0.72	0.448795	0.35	P03995 P35235 P42232 P97447 Q60631
mmu04640 Hematopoietic cell lineage	2	2	670	1549	2.31	0.18693	0.73	P56528 Q62351
mmu04650 Natural killer cell mediated cytotoxicity	13	18	670	1549	1.67	0.0157737	1.8	O88643 P20444 P31938 P35235 P48453 P60764 P63085 P63318 P63328 P68404 Q60631 Q63810 Q63932
mmu04657 IL-17 signaling pathway	5	13	670	1549	0.89	0.786205	0.1	P07901 P08113 P11499 P63085 Q9WV60
mmu04658 Th1 and Th2 cell differentiation	5	10	670	1549	1.16	0.753817	0.12	P42232 P48453 P63085 P63328 Q63810
mmu04659 Th17 cell differentiation	7	15	670	1549	1.08	0.799128	0.1	P07901 P11499 P42232 P48453 P63085 P63328 Q63810
mmu04660 T cell receptor signaling pathway	9	24	670	1549	0.87	0.679647	0.17	O88643 P31938 P48453 P63085 P63328 Q60631 Q63810 Q63932 Q9WV60
mmu04662 B cell receptor signaling pathway	10	16	670	1549	1.44	0.133469	0.87	P31938 P48453 P60764 P63085 P63328 P68404 Q60631 Q63810 Q63932 Q9WV60
mmu04664 Fc epsilon RI signaling pathway	7	18	670	1549	0.9	0.813299	0.09	P20444 P31938 P60764 P63085 P70236 Q60631 Q63932
mmu04666 Fc gamma R-mediated phagocytosis	22	35	670	1549	1.45	0.0237771	1.62	O70161 O88643 P16054 P18760 P20444 P26645 P31938 P39054 P59999 P61161 P63085 P63318 P68404 Q7TQF7 Q8VHI6 Q99JY8 Q9CPW4 Q9CVB6 Q9D898 Q9JM76 Q9WV32 Q9Z280
mmu04668 TNF signaling pathway	5	18	670	1549	0.64	0.233954	0.63	P31938 P63085 P70236 Q8BX10 Q8K1M6
mmu04670 Leukocyte transendothelial migration	16	30	670	1549	1.23	0.270147	0.57	B2RSH2 P01831 P08752 P20444 P26040 P26041 P35235 P57780 P63318 P68404 P70336 P97393 Q02248 Q61301 Q91YM2 Q9D8B7
mmu04710 Circadian rhythm	2	7	670	1549	0.66	0.705647	0.15	P62878 Q9DC28
mmu04713 Circadian entrainment	23	34	670	1549	1.56	0.00463369	2.33	B2RSH2 E9Q401 P05132 P08752 P0DP26 P18872 P20444 P21279 P23819 P28652 P35438 P51830 P62880 P63085 P63318 P68181 P68404 P70205 P97490 Q6PHZ2 Q9Z0J4 Q9Z1B3 Q9Z2W8
mmu04714 Thermogenesis	35	91	670	1549	0.89	0.383452	0.42	A2BH40 P03911 P05132 P19783 P51830 P56480 P68181 P97450 P97490 P97742 Q03265 Q06185 Q60631 Q62425 Q6PDG5 Q8K2B3 Q91VR2 Q91WC3 Q91WD5 Q921J2 Q99LY9 Q99MR0 Q9CPP6 Q9CQA3 Q9CQJ8 Q9CQQ7 Q9CQZ5 Q9CR21 Q9CXZ1 Q9D0M3 Q9D855 Q9DB20 Q9DCT2 Q9DCX2 Q9Z1P6
mmu04720 Long-term potentiation	20	33	670	1549	1.4	0.0503519	1.3	P05132 P0DP26 P20444 P21279 P23819 P28652 P31938 P35438 P48453 P62141 P63085 P63318 P63328 P68181 P68404 P97490 Q63810 Q63932 Q6PHZ2 Q9Z1B3
mmu04721 Synaptic vesicle cycle	24	34	670	1549	1.63	0.00139224	2.86	O08599 O35526 O35633 P17427 P31650 P39053 P39054 P43006 P46096 P46460 P50516 P56564 P57746 P60879 P61264 P62743 P84091 Q4KUS2 Q68FD5 Q8BLE7 Q8BVE3 Q9DBG3 Q9Z1G3 Q9Z1G4
mmu04722 Neurotrophin signaling pathway	12	34	670	1549	0.82	0.385152	0.41	P0DP26 P15209 P28652 P31938 P35235 P62259 P63085 Q60631 Q63932 Q6PHZ2 Q99PT1 Q9WV60
mmu04723 Retrograde endocannabinoid signaling	31	58	670	1549	1.24	0.136726	0.86	B2RSH2 O35633 P03911 P05132 P08752 P18872 P20444 P21279 P23819 P51830 P62812 P62880 P63085 P63137 P63318 P68181 P68404 P97490 Q62425 Q8BLE7 Q91WD5 Q99LY9 Q9CPP6 Q9CQJ8 Q9CQZ5 Q9CR21 Q9CXZ1 Q9DCT2 Q9Z1B3 Q9Z1P6 Q9Z2W8
mmu04724 Glutamatergic synapse	28	37	670	1549	1.75	6.93541e-05	4.16	B2RSH2 P05132 P08752 P15105 P18872 P20444 P21279 P23819 P35438 P43006 P48453 P51830 P56564 P62880 P63085 P63318 P63328 P68181 P68404 P97490 Q62108 Q63810 Q68ED2 Q8BLE7 Q99MK8 Q9Z1B3 Q9Z280 Q9Z2W8
mmu04725 Cholinergic synapse	17	32	670	1549	1.23	0.281942	0.55	B2RSH2 P05132 P08752 P18872 P20444 P21279 P28652 P31938 P51830 P62880 P63085 P63318 P68181 P68404 P97490 Q6PHZ2 Q9Z1B3
mmu04726 Serotonergic synapse	18	25	670	1549	1.66	0.00404183	2.39	B2RSH2 P05132 P08752 P12023 P18872 P20444 P21279 P31938 P62880 P63085 P63137 P63318 P68181 P68404 Q64133 Q8BW75 Q9Z0V2 Q9Z1B3
mmu04727 GABAergic synapse	22	30	670	1549	1.7	0.00116687	2.93	B2RSH2 O35633 O35668 P05132 P08752 P15105 P18872 P20444 P31650 P46460 P48320 P51830 P61922 P62812 P62880 P63137 P63318 P68181 P68404 P97490 Q80T41 Q9WV18
mmu04728 Dopaminergic synapse	29	46	670	1549	1.46	0.00652958	2.19	B2RSH2 P05132 P08752 P0DP26 P18872 P20444 P21279 P23819 P28652 P28738 P48453 P62141 P62880 P63318 P63328 P68181 P68404 Q2NL51 Q60996 Q61151 Q64133 Q6P1F6 Q6PHZ2 Q76MZ3 Q8BG02 Q8BW75 Q9WV60 Q9Z1B3 Q9Z2W8
mmu04730 Long-term depression	15	23	670	1549	1.51	0.0354673	1.45	B2RSH2 O70443 P08752 P18872 P20444 P21279 P23819 P31938 P63085 P63318 P68404 Q63932 Q76MZ3 Q9Z0J4 Q9Z1B3
mmu04740 Olfactory transduction	9	17	670	1549	1.22	0.465928	0.33	P05132 P0DP26 P28652 P68181 Q61481 Q6PHZ2 Q8K596 Q922S4 Q99MK8
mmu04742 Taste transduction	8	11	670	1549	1.68	0.0653914	1.18	P05132 P62812 P68181 P97490 Q61481 Q80T41 Q9WV18 Q9Z1B3
mmu04750 Inflammatory mediator regulation of TRP channels	15	25	670	1549	1.39	0.104264	0.98	P05132 P0DP26 P16054 P20444 P21279 P28652 P51830 P62141 P63318 P68181 P68404 P70236 P97490 Q6PHZ2 Q9Z1B3
mmu04810 Regulation of actin cytoskeleton	29	60	670	1549	1.12	0.428069	0.37	O70161 O70172 O88643 P18760 P26040 P26041 P28660 P31938 P57780 P59999 P60764 P61161 P62141 P63085 P70336 Q5SQX6 Q61879 Q63932 Q68FF6 Q7TMB8 Q80XI4 Q91XU3 Q91YM2 Q9CPW4 Q9CVB6 Q9D898 Q9JJV2 Q9JM76 Q9WV32
mmu04910 Insulin signaling pathway	21	43	670	1549	1.13	0.532862	0.27	P05132 P0DP26 P12367 P12849 P17710 P19096 P31324 P31938 P62141 P63085 P68181 Q60631 Q60634 Q62074 Q63932 Q8CI94 Q921J2 Q9DBC7 Q9ET01 Q9WUB3 Q9WV60
mmu04911 Insulin secretion	21	29	670	1549	1.67	0.00195379	2.71	E9Q401 O35526 P05132 P14094 P20444 P21279 P28652 P51830 P60879 P63318 P68181 P68404 P70205 P97370 P97490 Q6PHZ2 Q6PIC6 Q6PIE5 Q8VDN2 Q9QYX7 Q9Z1B3
mmu04912 GnRH signaling pathway	17	31	670	1549	1.27	0.203434	0.69	P05132 P0DP26 P20444 P21279 P28652 P31938 P51830 P63085 P68181 P68404 P70236 P97490 Q60631 Q63932 Q6PHZ2 Q9Z1B3 Q9Z280
mmu04913 Ovarian steroidogenesis	4	5	670	1549	1.85	0.172627	0.76	P05132 P51830 P68181 P97490
mmu04914 Progesterone-mediated oocyte maturation	11	20	670	1549	1.27	0.364394	0.44	B2RSH2 P05132 P07901 P08752 P11499 P31938 P51830 P63085 P68181 P97490 Q91W96
mmu04915 Estrogen signaling pathway	22	41	670	1549	1.24	0.201616	0.7	B2RSH2 P05132 P07901 P08113 P08752 P0DP26 P11499 P17156 P18242 P18872 P21279 P31938 P51830 P63017 P63085 P68181 P97490 Q60631 Q63932 Q80T41 Q9WV18 Q9Z1B3
mmu04916 Melanogenesis	20	30	670	1549	1.54	0.0141558	1.85	B2RSH2 P05132 P08752 P0DP26 P18872 P20444 P21279 P28652 P31938 P51830 P63085 P63318 P68181 P68404 P97490 Q02248 Q63932 Q6PHZ2 Q9WV60 Q9Z1B3
mmu04917 Prolactin signaling pathway	6	17	670	1549	0.82	0.625614	0.2	P31938 P42232 P63085 Q60631 Q63932 Q9WV60
mmu04918 Thyroid hormone synthesis	19	21	670	1549	2.09	1.3951e-05	4.86	P05132 P07724 P08003 P08113 P14094 P20029 P20444 P21279 P35564 P51830 P63318 P68181 P68404 P97370 P97490 Q6PIC6 Q6PIE5 Q8VDN2 Q9Z1B3
mmu04919 Thyroid hormone signaling pathway	21	38	670	1549	1.28	0.138452	0.86	O55143 P05132 P12382 P14094 P20444 P31938 P47857 P63085 P63318 P68181 P68404 P97370 Q02248 Q63932 Q6PIC6 Q6PIE5 Q8VDN2 Q921J2 Q9WUA3 Q9WV60 Q9Z1B3
mmu04920 Adipocytokine signaling pathway	5	18	670	1549	0.64	0.233954	0.63	P35235 P97742 Q8C078 Q91WC3 Q99PU5
mmu04921 Oxytocin signaling pathway	30	51	670	1549	1.36	0.0301902	1.52	B2RSH2 E9Q401 O08532 P05132 P08752 P0DP26 P18872 P20444 P21279 P28652 P31938 P48453 P51830 P56528 P58252 P62141 P63085 P63318 P63328 P68181 P68404 P70336 P97490 Q63810 Q63932 Q6PHS9 Q6PHZ2 Q8C078 Q9Z1B3 Q9Z1L5
mmu04922 Glucagon signaling pathway	22	40	670	1549	1.27	0.146372	0.83	P05132 P0DP26 P12382 P16125 P21279 P28652 P47857 P48453 P52480 P63328 P68181 P97742 Q63810 Q6PHZ2 Q8CI94 Q9D051 Q9DBJ1 Q9ET01 Q9JIF0 Q9WUA3 Q9WUB3 Q9Z1B3
mmu04923 Regulation of lipolysis in adipocytes	6	12	670	1549	1.16	0.771936	0.11	B2RSH2 P05132 P08752 P51830 P68181 P97490
mmu04924 Renin secretion	12	18	670	1549	1.54	0.0550213	1.26	B2RSH2 P05132 P08752 P0DP26 P21279 P48453 P63328 P68181 P70205 Q61481 Q63810 Q9Z1B3
mmu04925 Aldosterone synthesis and secretion	21	30	670	1549	1.62	0.00441633	2.35	G5E829 P05132 P0DP26 P14094 P16054 P20444 P21279 P28652 P51830 P63318 P68181 P68404 P97370 P97490 Q6PHZ2 Q6PIC6 Q6PIE5 Q6Q477 Q8VDN2 Q922S4 Q9Z1B3
mmu04926 Relaxin signaling pathway	15	32	670	1549	1.08	0.720324	0.14	B2RSH2 P05132 P08752 P18872 P20444 P31938 P51830 P62880 P63085 P68181 P97490 Q60631 Q63932 Q9Z0J4 Q9Z1B3
mmu04927 Cortisol synthesis and secretion	6	9	670	1549	1.54	0.186932	0.73	P05132 P21279 P51830 P68181 P97490 Q9Z1B3
mmu04928 Parathyroid hormone synthesis, secretion and action	14	25	670	1549	1.29	0.224271	0.65	B2RSH2 P05132 P08752 P20444 P21279 P31938 P51830 P63085 P63318 P68181 P68404 P97490 Q9Z1B3 Q9Z280
mmu04929 GnRH secretion	11	17	670	1549	1.5	0.0865278	1.06	O88703 P20444 P21279 P31938 P63085 P63318 P68404 Q63932 Q80T41 Q9WV18 Q9Z1B3
mmu04930 Type II diabetes mellitus	4	10	670	1549	0.92	1	0	P16054 P17710 P52480 P63085
mmu04931 Insulin resistance	9	27	670	1549	0.77	0.332201	0.48	P16054 P35235 P62141 P68404 P97742 Q8CI94 Q9ET01 Q9WUB3 Q9WV60
mmu04932 Non-alcoholic fatty liver disease	17	58	670	1549	0.68	0.0307061	1.51	P19783 Q2NL51 Q62425 Q8K2B3 Q91WD5 Q99LY9 Q9CPP6 Q9CQA3 Q9CQJ8 Q9CQZ5 Q9CR21 Q9CXZ1 Q9D0M3 Q9D855 Q9DCT2 Q9WV60 Q9Z1P6
mmu04933 AGE-RAGE signaling pathway in diabetic complications	6	22	670	1549	0.63	0.192292	0.72	P16054 P20444 P42232 P63085 P68404 Q9Z1B3
mmu04934 Cushing syndrome	16	29	670	1549	1.28	0.255879	0.59	B2RSH2 P05132 P08752 P21279 P28652 P31938 P51830 P63085 P68181 P97490 P97807 Q02248 Q63932 Q6PHZ2 Q9WV60 Q9Z1B3
mmu04935 Growth hormone synthesis, secretion and action	18	33	670	1549	1.26	0.21484	0.67	B2RSH2 P05132 P08752 P20444 P21279 P31938 P42232 P51830 P63085 P63318 P68181 P68404 P70236 P97490 Q60631 Q63932 Q9WV60 Q9Z1B3
mmu04936 Alcoholic liver disease	12	29	670	1549	0.96	1	0	P13011 P19096 P28474 P47738 P70236 P97742 Q02248 Q8C078 Q9CZS1 Q9DBF1 Q9JLJ2 Q9WV60
mmu04940 Type I diabetes mellitus	3	6	670	1549	1.16	1	0	P48320 P63038 P80560
mmu04960 Aldosterone-regulated sodium reabsorption	9	12	670	1549	1.73	0.0375033	1.43	P14094 P20444 P63085 P63318 P68404 P97370 Q6PIC6 Q6PIE5 Q8VDN2
mmu04961 Endocrine and other factor-regulated calcium reabsorption	25	31	670	1549	1.86	2.56321e-05	4.59	G5E829 P05132 P12658 P14094 P17427 P20444 P21279 P39053 P39054 P51830 P62492 P62743 P63318 P68181 P68404 P84091 P97370 Q68FD5 Q6PIC6 Q6PIE5 Q6Q477 Q8K596 Q8VDN2 Q9DBG3 Q9Z1B3
mmu04962 Vasopressin-regulated water reabsorption	15	21	670	1549	1.65	0.0129149	1.89	O88485 P05132 P35278 P35455 P46460 P46638 P51830 P62492 P68181 Q6PDL0 Q8CBY8 Q99KJ8 Q99PT1 Q9JHU4 Q9WUB4
mmu04964 Proximal tubule bicarbonate reclamation	9	11	670	1549	1.89	0.0125964	1.9	O88343 P00920 P14094 P14152 P26443 P97370 Q6PIC6 Q6PIE5 Q8VDN2
mmu04966 Collecting duct acid secretion	6	9	670	1549	1.54	0.186932	0.73	P00920 P04919 P50516 P57746 Q9Z1G3 Q9Z1G4
mmu04970 Salivary secretion	19	27	670	1549	1.63	0.0053569	2.27	G5E829 P05132 P0DP26 P14094 P20444 P21279 P51830 P56528 P63318 P68181 P68404 P97370 P97490 Q6PIC6 Q6PIE5 Q6Q477 Q8VDN2 Q9Z0J4 Q9Z1B3
mmu04971 Gastric acid secretion	22	31	670	1549	1.64	0.00274541	2.56	B2RSH2 P00920 P05132 P08752 P0DP26 P14094 P20444 P21279 P26040 P28652 P51830 P63318 P68181 P68404 P97370 P97490 Q6PHZ2 Q6PIC6 Q6PIE5 Q8VDN2 Q9JM63 Q9Z1B3
mmu04972 Pancreatic secretion	20	27	670	1549	1.71	0.00137789	2.86	E9Q401 G5E829 O55143 O88343 P00920 P14094 P20444 P21279 P51830 P56528 P62492 P63318 P68404 P97370 P97490 Q6PIC6 Q6PIE5 Q6Q477 Q8VDN2 Q9Z1B3
mmu04973 Carbohydrate digestion and absorption	8	11	670	1549	1.68	0.0653914	1.18	P14094 P17710 P68404 P97370 Q6PIC6 Q6PIE5 Q8VDN2 Q9Z1B3
mmu04974 Protein digestion and absorption	7	9	670	1549	1.8	0.0451804	1.35	P10852 P14094 P97370 Q6PIC6 Q6PIE5 Q8K596 Q8VDN2
mmu04975 Fat digestion and absorption	2	6	670	1549	0.77	0.703727	0.15	Q00623 Q99JY8
mmu04976 Bile secretion	11	12	670	1549	2.12	0.000689298	3.16	O88343 P00920 P05132 P14094 P51830 P68181 P97370 P97490 Q6PIC6 Q6PIE5 Q8VDN2
mmu04977 Vitamin digestion and absorption	2	2	670	1549	2.31	0.18693	0.73	O35409 Q00623
mmu04978 Mineral absorption	10	12	670	1549	1.93	0.00651516	2.19	G5E829 P09528 P14094 P97370 Q6PIC6 Q6PIE5 Q6Q477 Q8K596 Q8VDN2 Q921I1
mmu04979 Cholesterol metabolism	5	7	670	1549	1.65	0.250181	0.6	P09813 P55302 Q00623 Q60930 Q60931
mmu05010 Alzheimer disease	64	142	670	1549	1.04	0.657616	0.18	O35226 O55042 O55143 O70435 P03911 P05213 P0DP26 P10637 P12023 P19783 P21279 P26516 P28738 P31938 P35438 P46471 P48453 P48962 P49615 P54775 P56480 P62196 P62334 P63085 P63328 P97450 Q02248 Q03265 Q3TXS7 Q3UMR5 Q60930 Q60931 Q62425 Q63810 Q63932 Q7TMM9 Q8BG32 Q8K2B3 Q8VBW6 Q91VR2 Q91WD5 Q99JI4 Q99LY9 Q99P72 Q9CPP6 Q9CQA3 Q9CQJ8 Q9CQQ7 Q9CQZ5 Q9CR16 Q9CR21 Q9CWF2 Q9CXZ1 Q9D0M3 Q9D855 Q9DB20 Q9DCT2 …
mmu05012 Parkinson disease	62	131	670	1549	1.09	0.356882	0.45	B2RSH2 O35226 O55042 O70435 P03911 P05132 P05213 P08228 P08752 P0DP26 P10637 P19783 P20029 P26516 P28652 P28738 P46471 P48962 P54775 P56480 P62196 P62334 P62983 P68181 P97450 Q02053 Q03265 Q3TXS7 Q3UMR5 Q60930 Q60931 Q62425 Q64133 Q6PHZ2 Q7TMM9 Q80U63 Q811U4 Q8BG32 Q8BW75 Q8K2B3 Q91VR2 Q91WD5 Q99JI4 Q99LY9 Q9CPP6 Q9CQA3 Q9CQJ8 Q9CQN1 Q9CQQ7 Q9CQZ5 Q9CR21 Q9CWF2 Q9CXZ1 Q9D0M3 Q9D855 Q9DB20 Q9DCT2 …
mmu05014 Amyotrophic lateral sclerosis	66	147	670	1549	1.04	0.726459	0.14	O35226 O35668 O70435 O88569 P03911 P05213 P08228 P08551 P08553 P19246 P19783 P20029 P23819 P24270 P26516 P28738 P35438 P43006 P46471 P48453 P49312 P54775 P56480 P62196 P62334 P62821 P63328 P70236 P97450 Q01853 Q03265 Q3TXS7 Q3UMR5 Q62425 Q63810 Q7TMM9 Q8BG32 Q8C570 Q8CBY8 Q8K2B3 Q8K310 Q8R317 Q91VR2 Q91WD5 Q99JI4 Q99KJ8 Q99LY9 Q9CPP6 Q9CQA3 Q9CQJ8 Q9CQQ7 Q9CQZ5 Q9CR21 Q9CWF2 Q9CXZ1 Q9CZR3 Q9D0M3 …
mmu05016 Huntington disease	63	138	670	1549	1.06	0.589378	0.23	O35226 O35526 O35668 O70435 P03911 P05213 P08228 P09671 P17427 P19783 P21279 P21981 P23819 P26516 P28738 P35438 P43006 P46471 P48962 P54775 P56480 P56564 P62196 P62334 P62743 P84091 P97450 Q03265 Q3TXS7 Q60930 Q60931 Q62108 Q62425 Q68FD5 Q7TMM9 Q8BG32 Q8CBY8 Q8K2B3 Q91VR2 Q91WD5 Q99JI4 Q99KJ8 Q99LY9 Q9CPP6 Q9CQA3 Q9CQJ8 Q9CQQ7 Q9CQZ5 Q9CR21 Q9CWF2 Q9CXZ1 Q9D0M3 Q9D855 Q9DB20 Q9DBG3 Q9DCT2 Q9DCX2 …
mmu05017 Spinocerebellar ataxia	25	53	670	1549	1.09	0.574985	0.24	O35226 O55143 O70435 P20444 P21279 P23819 P26516 P28658 P35438 P46471 P48962 P54775 P58281 P62196 P62334 P63318 P68404 Q3TXS7 Q3UMR5 Q60930 Q60931 Q8BG32 Q99JI4 Q9R1P4 Q9Z1B3
mmu05020 Prion disease	58	125	670	1549	1.07	0.510003	0.29	E9Q401 O35136 O35226 O70435 P03911 P05132 P05213 P08228 P13595 P17156 P19783 P20029 P26516 P28738 P35438 P46471 P48453 P48962 P54775 P56480 P62196 P62334 P63017 P63085 P63328 P68181 P97450 Q03265 Q3TXS7 Q3UMR5 Q60864 Q60930 Q60931 Q62425 Q63810 Q7TMM9 Q8BG32 Q8K2B3 Q91VR2 Q91WD5 Q99JI4 Q99LY9 Q9CPP6 Q9CQA3 Q9CQJ8 Q9CQQ7 Q9CQZ5 Q9CR21 Q9CWF2 Q9CXZ1 Q9D0M3 Q9D855 Q9DB20 Q9DCT2 Q9DCX2 Q9R1P4 Q9WV60 …
mmu05022 Pathways of neurodegeneration - multiple diseases	93	186	670	1549	1.16	0.048962	1.31	E9Q401 O35226 O35526 O35668 O55042 O55143 O70435 P03911 P05213 P08228 P08551 P08553 P0DP26 P10637 P12023 P19246 P19783 P20029 P20444 P21279 P23819 P24270 P26516 P28652 P28738 P31938 P35438 P46471 P48453 P48962 P49615 P54775 P56480 P62196 P62334 P62821 P62983 P63085 P63318 P63328 P68404 P70236 P97450 Q01853 Q02053 Q02248 Q03265 Q3TXS7 Q3UMR5 Q60930 Q60931 Q62108 Q62425 Q63810 Q63932 Q6PHZ2 Q7TMM9 …
mmu05030 Cocaine addiction	11	15	670	1549	1.7	0.0324344	1.49	B2RSH2 P05132 P08752 P23819 P35438 P49615 P68181 Q62108 Q64133 Q6IR34 Q8BW75
mmu05031 Amphetamine addiction	18	28	670	1549	1.49	0.03261	1.49	O35526 P05132 P0DP26 P20444 P23819 P28652 P35438 P48453 P62141 P63318 P63328 P68181 P68404 Q63810 Q64133 Q6PHZ2 Q8BW75 Q9Z2W8
mmu05032 Morphine addiction	19	27	670	1549	1.63	0.0053569	2.27	B2RSH2 O35633 P05132 P08752 P18872 P20444 P51830 P62812 P62880 P63137 P63318 P68181 P68404 P97490 Q61481 Q80T41 Q922S4 Q99MK8 Q9WV18
mmu05033 Nicotine addiction	7	7	670	1549	2.31	0.0027823	2.56	O35633 P23819 P35438 P62812 P63137 Q8BLE7 Q9Z2W8
mmu05034 Alcoholism	18	60	670	1549	0.69	0.0453515	1.34	B2RSH2 P05132 P08752 P0DP26 P15209 P18872 P31938 P35438 P62141 P62806 P62880 P63085 P68181 Q60631 Q64133 Q8BW75 Q8C078 Q91WA3
mmu05100 Bacterial invasion of epithelial cells	15	37	670	1549	0.94	0.866929	0.06	P39053 P39054 P59999 P61161 P84096 Q02248 Q60598 Q61301 Q68FD5 Q9CPW4 Q9CVB6 Q9D898 Q9JM76 Q9WV32 Q9Z1S5
mmu05132 Salmonella infection	42	88	670	1549	1.1	0.438216	0.36	O88485 O88643 P05213 P07901 P08113 P11499 P28660 P28738 P31938 P35278 P39054 P59999 P61161 P62627 P62908 P63085 P63321 P70236 P70336 P84096 Q02248 Q5SQX6 Q63932 Q64331 Q6PDL0 Q7TMB8 Q7TMM9 Q8BMP6 Q8CBY8 Q8VHI6 Q91ZR2 Q99KJ8 Q9CPW4 Q9CVB6 Q9CWF2 Q9D898 Q9ERK4 Q9JHU4 Q9JJV2 Q9JM76 Q9WUB4 Q9WV32
mmu05133 Pertussis	5	14	670	1549	0.83	0.787597	0.1	B2RSH2 P08752 P0DP26 P18760 P63085
mmu05134 Legionellosis	7	15	670	1549	1.08	0.799128	0.1	P17156 P62631 P62821 P63017 P63038 Q01853 Q9D1G1
mmu05135 Yersinia infection	17	41	670	1549	0.96	0.873998	0.06	O70161 P21279 P31938 P59999 P60764 P61161 P63085 P70236 P70336 P84096 Q63932 Q9CPW4 Q9CVB6 Q9D898 Q9JM76 Q9WV32 Q9WV60
mmu05140 Leishmaniasis	3	6	670	1549	1.16	1	0	P62631 P63085 P68404
mmu05142 Chagas disease	10	23	670	1549	1.01	1	0	B2RSH2 P08752 P14211 P18872 P21279 P63085 Q6P1F6 Q76MZ3 Q8BG02 Q9Z1B3
mmu05143 African trypanosomiasis	9	10	670	1549	2.08	0.00315388	2.5	P01942 P02088 P02089 P20444 P21279 P63318 P68404 Q00623 Q9Z1B3
mmu05144 Malaria	3	3	670	1549	2.31	0.0807169	1.09	P01942 P02088 P02089
mmu05145 Toxoplasmosis	7	20	670	1549	0.81	0.503671	0.3	B2RSH2 P08752 P17156 P18872 P63017 P63085 P70236
mmu05146 Amoebiasis	10	20	670	1549	1.16	0.65093	0.19	P05132 P20444 P21279 P35278 P57780 P63318 P68181 P68404 Q60854 Q9Z1B3
mmu05152 Tuberculosis	13	36	670	1549	0.83	0.401218	0.4	O89053 P0DP26 P18242 P28652 P35278 P48453 P63038 P63085 P63328 Q63810 Q6PHZ2 Q8BVE3 Q9Z1G4
mmu05160 Hepatitis C	15	30	670	1549	1.16	0.462665	0.33	P31938 P61982 P62259 P63085 P63101 P68254 P68510 Q02248 Q60631 Q63932 Q6P1F6 Q76MZ3 Q8BG02 Q9CQV8 Q9WV60
mmu05161 Hepatitis B	14	35	670	1549	0.92	0.733231	0.13	P20444 P31938 P42232 P63085 P63101 P63318 P68254 P68404 P70236 Q3U1J4 Q60631 Q60931 Q63932 Q9CQV8
mmu05162 Measles	6	25	670	1549	0.55	0.0655567	1.18	P17156 P26041 P42232 P63017 P68040 Q9WV60
mmu05163 Human cytomegalovirus infection	29	49	670	1549	1.37	0.027336	1.56	B2RSH2 P05132 P08752 P0DP26 P14211 P18872 P20444 P21279 P27773 P31938 P48453 P51830 P60764 P62880 P63085 P63318 P63328 P68181 P68404 P70236 P70336 P97490 Q02248 Q60631 Q63810 Q63932 Q921J2 Q9WV60 Q9Z1B3
mmu05164 Influenza A	9	31	670	1549	0.67	0.142026	0.85	P20444 P31938 P46638 P48962 P62492 P63085 P68404 Q63932 Q8C570
mmu05165 Human papillomavirus infection	26	60	670	1549	1	1	0	A2AN08 O08759 P05132 P31938 P50516 P52480 P57746 P63085 P68181 Q02248 Q60631 Q60996 Q61151 Q62074 Q63932 Q6P1F6 Q76MZ3 Q80Y17 Q8BG02 Q8BVE3 Q8BYI9 Q91XM9 Q921J2 Q9WV60 Q9Z1G3 Q9Z1G4
mmu05166 Human T-cell leukemia virus 1 infection	20	44	670	1549	1.05	0.760326	0.12	P05132 P14211 P31938 P35564 P42232 P48453 P48962 P51830 P62827 P63085 P63328 P68181 P97333 P97490 Q60930 Q60931 Q63810 Q63932 Q71LX4 Q91W96
mmu05167 Kaposi sarcoma-associated herpesvirus infection	12	36	670	1549	0.77	0.238828	0.62	P0DP26 P31938 P48453 P62880 P62983 P63085 P63328 P70236 Q02248 Q63810 Q63932 Q9WV60
mmu05168 Herpes simplex virus 1 infection	5	22	670	1549	0.53	0.0534719	1.27	P14211 P27773 P35235 P62141 Q921J2
mmu05169 Epstein-Barr virus infection	13	40	670	1549	0.75	0.196434	0.71	O35226 P14211 P26516 P27773 P46471 P54775 P62196 P62334 P70236 Q3TXS7 Q6A4J8 Q8BG32 Q99JI4
mmu05170 Human immunodeficiency virus 1 infection	28	51	670	1549	1.27	0.113081	0.95	B2RSH2 O35643 O88643 P08752 P0DP26 P14211 P18760 P18872 P20444 P21279 P22892 P27773 P31938 P48453 P60764 P62869 P62878 P62880 P63085 P63318 P63328 P68404 P70236 P83940 Q3U1J4 Q63810 Q63932 Q9D5V5
mmu05171 Coronavirus disease - COVID-19	50	83	670	1549	1.39	0.0019393	2.71	E9PV24 O09167 O55142 P14115 P14131 P14148 P14206 P14869 P20444 P25444 P27659 P47911 P47915 P47962 P47963 P53026 P60867 P61255 P61514 P62082 P62267 P62274 P62281 P62301 P62717 P62751 P62843 P62849 P62855 P62889 P62908 P62911 P62918 P62983 P63085 P63276 P63318 P63325 P67984 P68404 P84099 P97333 P97351 Q6ZWN5 Q6ZWV3 Q9CPR4 Q9CXW4 Q9CZM2 Q9CZX8 Q9D8E6
mmu05200 Pathways in cancer	39	90	670	1549	1	1	0	B2RSH2 P05132 P07901 P08113 P08752 P0DP26 P10649 P11499 P20444 P21107 P21279 P28652 P31938 P42232 P48774 P51830 P60764 P62869 P62878 P62880 P63085 P63318 P63321 P68181 P68404 P70336 P83940 P97490 P97807 Q02248 Q60631 Q61301 Q63932 Q6PHZ2 Q9CPU4 Q9D4H8 Q9WV60 Q9Z1B3 Q9Z280
mmu05202 Transcriptional misregulation in cancer	2	18	670	1549	0.26	0.00669338	2.17	Q61656 Q80TT2
mmu05203 Viral carcinogenesis	20	55	670	1549	0.84	0.33326	0.48	A2AN08 O08759 P05132 P42232 P52480 P57780 P61982 P62259 P62806 P63085 P63101 P68181 P68254 P68510 Q3U1J4 Q60631 Q60931 Q6A4J8 Q91WA3 Q9CQV8
mmu05204 Chemical carcinogenesis - DNA adducts	4	9	670	1549	1.03	1	0	P10649 P48774 Q9CPU4 Q9DCM2
mmu05205 Proteoglycans in cancer	20	43	670	1549	1.08	0.755299	0.12	O88643 P05132 P20444 P26040 P26041 P28652 P31938 P35235 P62141 P63085 P63318 P68181 P68404 P70336 Q02248 Q60598 Q60631 Q61656 Q63932 Q6PHZ2
mmu05206 MicroRNAs in cancer	13	36	670	1549	0.83	0.401218	0.4	P16054 P20444 P26040 P26645 P31938 P54227 P58771 P63085 P63318 P68404 Q60631 Q63932 Q8BYI9
mmu05207 Chemical carcinogenesis - receptor activation	21	40	670	1549	1.21	0.259162	0.59	B2RSH2 P05132 P07901 P08113 P08752 P10649 P11499 P20444 P31938 P42232 P48774 P51830 P63085 P63318 P68181 P68404 P70168 P97490 Q60631 Q63932 Q9CPU4
mmu05208 Chemical carcinogenesis - reactive oxygen species	40	94	670	1549	0.98	0.914844	0.04	P03911 P08228 P09671 P10649 P19783 P24270 P31938 P35235 P48774 P48962 P56480 P63085 P97450 Q03265 Q60631 Q60930 Q60931 Q62425 Q63932 Q8K2B3 Q91VR2 Q91WD5 Q99LY9 Q9CPP6 Q9CPU4 Q9CQA3 Q9CQJ8 Q9CQQ7 Q9CQZ5 Q9CR21 Q9CXZ1 Q9D0M3 Q9D358 Q9D855 Q9DB20 Q9DCT2 Q9DCX2 Q9JII6 Q9Z1P6 Q9Z280
mmu05210 Colorectal cancer	8	24	670	1549	0.77	0.407891	0.39	P31938 P60764 P63085 P63321 Q02248 Q60631 Q63932 Q9WV60
mmu05211 Renal cell carcinoma	11	23	670	1549	1.11	0.676418	0.17	O88643 P31938 P35235 P62869 P62878 P63085 P83940 P97807 Q60631 Q63932 Q9D4H8
mmu05212 Pancreatic cancer	5	17	670	1549	0.68	0.327108	0.49	P31938 P60764 P63085 P63321 Q9Z280
mmu05213 Endometrial cancer	7	18	670	1549	0.9	0.813299	0.09	P31938 P63085 Q02248 Q60631 Q61301 Q63932 Q9WV60
mmu05214 Glioma	10	20	670	1549	1.16	0.65093	0.19	P0DP26 P20444 P28652 P31938 P63085 P63318 P68404 Q60631 Q63932 Q6PHZ2
mmu05215 Prostate cancer	9	20	670	1549	1.04	1	0	P07901 P08113 P11499 P31938 P63085 Q02248 Q60631 Q63932 Q9WV60
mmu05216 Thyroid cancer	5	9	670	1549	1.28	0.512375	0.29	P21107 P31938 P63085 Q02248 Q63932
mmu05217 Basal cell carcinoma	2	3	670	1549	1.54	0.581817	0.24	Q02248 Q9WV60
mmu05218 Melanoma	3	8	670	1549	0.87	1	0	P31938 P63085 Q63932
mmu05219 Bladder cancer	3	7	670	1549	0.99	1	0	P31938 P63085 Q63932
mmu05220 Chronic myeloid leukemia	6	20	670	1549	0.69	0.262836	0.58	P31938 P35235 P42232 P63085 Q60631 Q63932
mmu05221 Acute myeloid leukemia	5	12	670	1549	0.96	1	0	P31938 P42232 P63085 Q60631 Q63932
mmu05223 Non-small cell lung cancer	9	16	670	1549	1.3	0.318871	0.5	P20444 P28738 P31938 P42232 P63085 P63318 P68404 Q60631 Q63932
mmu05224 Breast cancer	6	14	670	1549	0.99	1	0	P31938 P63085 Q02248 Q60631 Q63932 Q9WV60
mmu05225 Hepatocellular carcinoma	15	39	670	1549	0.89	0.624579	0.2	A2BH40 P10649 P20444 P31938 P48774 P63085 P63318 P68404 Q02248 Q60631 Q63932 Q6PDG5 Q99MR0 Q9CPU4 Q9WV60
mmu05226 Gastric cancer	7	18	670	1549	0.9	0.813299	0.09	P31938 P63085 Q02248 Q60631 Q61301 Q63932 Q9WV60
mmu05230 Central carbon metabolism in cancer	12	24	670	1549	1.16	0.537776	0.27	P12382 P16125 P17710 P31938 P47857 P52480 P63085 Q63932 Q8BFP9 Q9D051 Q9DBJ1 Q9WUA3
mmu05231 Choline metabolism in cancer	14	26	670	1549	1.24	0.319758	0.5	O70161 P20444 P31938 P60764 P63085 P63318 P68404 Q60631 Q63932 Q6P5E8 Q8VHI6 Q921J2 Q99JY8 Q9Z280
mmu05235 PD-L1 expression and PD-1 checkpoint pathway in cancer	8	15	670	1549	1.23	0.444567	0.35	P31938 P35235 P48453 P63085 P63328 P70236 Q63810 Q63932
mmu05322 Systemic lupus erythematosus	3	36	670	1549	0.19	8.20604e-06	5.09	P32067 P57780 P62806
mmu05323 Rheumatoid arthritis	5	8	670	1549	1.44	0.303275	0.52	P50516 P57746 Q8BVE3 Q9Z1G3 Q9Z1G4
mmu05410 Hypertrophic cardiomyopathy	8	20	670	1549	0.92	0.824003	0.08	E9Q401 O08532 O55143 P21107 P58771 Q6PHS9 Q8K596 Q9Z1L5
mmu05412 Arrhythmogenic right ventricular cardiomyopathy	10	20	670	1549	1.16	0.65093	0.19	E9Q401 O08532 O55143 P23242 Q02248 Q61301 Q6PHS9 Q8K596 Q9JI91 Q9Z1L5
mmu05414 Dilated cardiomyopathy	12	23	670	1549	1.21	0.403399	0.39	E9Q401 O08532 O55143 P05132 P21107 P51830 P58771 P68181 P97490 Q6PHS9 Q8K596 Q9Z1L5
mmu05415 Diabetic cardiomyopathy	38	96	670	1549	0.92	0.523578	0.28	E9Q401 O55143 P03911 P18242 P19783 P20444 P28652 P48962 P56480 P62141 P63318 P68404 P97450 Q03265 Q60930 Q60931 Q62425 Q6PHZ2 Q8K2B3 Q91VR2 Q91WD5 Q99LY9 Q9CPP6 Q9CQA3 Q9CQJ8 Q9CQQ7 Q9CQZ5 Q9CR21 Q9CXZ1 Q9D051 Q9D0M3 Q9D855 Q9DB20 Q9DCT2 Q9DCX2 Q9WV60 Q9Z1B3 Q9Z1P6
mmu05416 Viral myocarditis	2	10	670	1549	0.46	0.202009	0.69	P60764 Q62448
mmu05417 Lipid and atherosclerosis	21	48	670	1549	1.01	1	0	P07901 P08113 P09671 P0DP26 P11499 P17156 P20029 P20444 P28652 P48453 P63017 P63038 P63085 P63328 P70236 P70336 Q00623 Q63810 Q6PHZ2 Q9WV60 Q9Z1B3
mmu05418 Fluid shear stress and atherosclerosis	11	38	670	1549	0.67	0.096176	1.02	P07901 P08113 P0DP26 P10649 P11499 P16460 P48774 P60764 P70236 Q02248 Q9CPU4
mmu00010 Glycolysis / Gluconeogenesis	11	36	165	1549	2.87	0.000804308	3.09	O08749 P06745 P12382 P16858 P17182 P17183 P35486 P52480 Q8BMF4 Q9JII6 Q9JLJ2
mmu00020 Citrate cycle (TCA cycle)	12	25	165	1549	4.51	2.19691e-06	5.66	O08749 O88844 P35486 P54071 P70404 Q8BMF4 Q8K2B3 Q91V92 Q99KI0 Q9CQA3 Q9D6R2 Q9WUM5
mmu00030 Pentose phosphate pathway	2	13	165	1549	1.44	0.640622	0.19	P06745 P12382
mmu00040 Pentose and glucuronate interconversions	2	6	165	1549	3.13	0.127016	0.9	Q91ZJ5 Q9JII6
mmu00051 Fructose and mannose metabolism	2	12	165	1549	1.56	0.371129	0.43	P12382 Q924M7
mmu00052 Galactose metabolism	2	8	165	1549	2.35	0.206247	0.69	P12382 Q91ZJ5
mmu00053 Ascorbate and aldarate metabolism	2	5	165	1549	3.76	0.0908869	1.04	Q9JII6 Q9JLJ2
mmu00062 Fatty acid elongation	2	12	165	1549	1.56	0.371129	0.43	Q8BH95 Q91V12
mmu00071 Fatty acid degradation	5	31	165	1549	1.51	0.368969	0.43	Q8BH95 Q8QZT1 Q921H8 Q9JLJ2 Q9R0H0
mmu00190 Oxidative phosphorylation	4	68	165	1549	0.55	0.231079	0.64	Q8K2B3 Q91YT0 Q9CQA3 Q9DC69
mmu00230 Purine metabolism	5	39	165	1549	1.2	0.599473	0.22	P28650 Q8BVU5 Q8CIH9 Q9CWJ9 Q9R111
mmu00250 Alanine, aspartate and glutamate metabolism	5	24	165	1549	1.96	0.168879	0.77	B2RQC6 P28650 Q8C0M9 Q8CHT0 Q8CIH9
mmu00260 Glycine, serine and threonine metabolism	2	17	165	1549	1.1	0.700976	0.15	O08749 Q91WT9
mmu00270 Cysteine and methionine metabolism	3	24	165	1549	1.17	0.735815	0.13	Q71RI9 Q91WT9 Q99J99
mmu00280 Valine, leucine and isoleucine degradation	10	40	165	1549	2.35	0.00709381	2.15	O08749 P54869 Q6P3A8 Q8BH95 Q8QZT1 Q921H8 Q9D0K2 Q9D2R0 Q9JLJ2 Q9JLZ3
mmu00310 Lysine degradation	4	24	165	1549	1.56	0.313343	0.5	O08749 Q8BH95 Q8QZT1 Q9JLJ2
mmu00330 Arginine and proline metabolism	2	23	165	1549	0.82	1	0	Q8CHT0 Q9JLJ2
mmu00380 Tryptophan metabolism	5	21	165	1549	2.24	0.0640288	1.19	O08749 Q71RI9 Q8BH95 Q8QZT1 Q9JLJ2
mmu00410 beta-Alanine metabolism	3	18	165	1549	1.56	0.429186	0.37	Q8BH95 Q9JLJ2 Q9R0H0
mmu00480 Glutathione metabolism	4	21	165	1549	1.79	0.270097	0.57	O08709 O88844 P54071 Q9DCM2
mmu00500 Starch and sucrose metabolism	2	9	165	1549	2.09	0.247592	0.61	P06745 Q91ZJ5
mmu00520 Amino sugar and nucleotide sugar metabolism	5	17	165	1549	2.76	0.0275837	1.56	P06745 Q91ZJ5 Q924M7 Q9CYR6 Q9DCN2
mmu00561 Glycerolipid metabolism	2	21	165	1549	0.89	1	0	Q9JII6 Q9JLJ2
mmu00564 Glycerophospholipid metabolism	2	23	165	1549	0.82	1	0	Q8BWU8 Q91V01
mmu00592 alpha-Linolenic acid metabolism	2	4	165	1549	4.69	0.0585719	1.23	Q921H8 Q9R0H0
mmu00620 Pyruvate metabolism	10	31	165	1549	3.03	0.000871982	3.06	O08749 P06801 P35486 P52480 Q8BMF3 Q8BMF4 Q8QZT1 Q99KE1 Q9JII6 Q9JLJ2
mmu00630 Glyoxylate and dicarboxylate metabolism	3	21	165	1549	1.34	0.483235	0.32	O08749 Q8QZT1 Q99KI0
mmu00640 Propanoate metabolism	5	24	165	1549	1.96	0.168879	0.77	O08749 Q6P3A8 Q8BH95 Q9R0H0 Q9WUM5
mmu00650 Butanoate metabolism	5	17	165	1549	2.76	0.0275837	1.56	P54869 Q8BH95 Q8QZT1 Q9D0K2 Q9D2R0
mmu00670 One carbon pool by folate	2	8	165	1549	2.35	0.206247	0.69	Q922D8 Q9CWJ9
mmu00900 Terpenoid backbone biosynthesis	3	9	165	1549	3.13	0.0615409	1.21	P54869 Q8QZT1 Q9WTN0
mmu00920 Sulfur metabolism	2	5	165	1549	3.76	0.0908869	1.04	Q99J99 Q9R112
mmu00970 Aminoacyl-tRNA biosynthesis	6	34	165	1549	1.66	0.166211	0.78	Q3U186 Q8BIJ6 Q8BYM8 Q8CFI5 Q9JJL8 Q9WUA2
mmu01040 Biosynthesis of unsaturated fatty acids	4	12	165	1549	3.13	0.0310078	1.51	P32020 Q91V12 Q921H8 Q9R0H0
mmu01232 Nucleotide metabolism	2	29	165	1549	0.65	0.761631	0.12	P28650 Q9R111
mmu01250 Biosynthesis of nucleotide sugars	4	12	165	1549	3.13	0.0310078	1.51	P06745 Q91ZJ5 Q924M7 Q9CYR6
mmu03008 Ribosome biogenesis in eukaryotes	4	15	165	1549	2.5	0.0664386	1.18	O08784 P35550 P62827 Q9DBY8
mmu03010 Ribosome	6	79	165	1549	0.71	0.455945	0.34	P12970 P14148 P19253 P61255 P62852 Q9D1R9
mmu03013 Nucleocytoplasmic transport	8	31	165	1549	2.42	0.0128978	1.89	F6ZDS4 P10126 P62631 P62827 Q8CEC0 Q8R0G9 Q99LG2 Q9Z172
mmu03015 mRNA surveillance pathway	4	26	165	1549	1.44	0.349543	0.46	Q61183 Q6NVF9 Q76MZ3 Q9CQF3
mmu03018 RNA degradation	7	16	165	1549	4.11	0.00068364	3.17	P12382 P17182 P17183 P38647 P63038 Q8K1R3 Q9CSH3
mmu03040 Spliceosome	6	56	165	1549	1.01	1	0	B2RY56 P17879 P27048 P49312 Q569Z5 Q8VEK3
mmu03250 Viral life cycle - HIV-1	4	17	165	1549	2.21	0.0980886	1.01	P45481 P62827 Q6NVF9 Q9D8B3
mmu03320 PPAR signaling pathway	7	33	165	1549	1.99	0.0769669	1.11	P06801 P31786 P32020 P54869 Q8BMF3 Q921H8 Q9R0H0
mmu04010 MAPK signaling pathway	2	61	165	1549	0.31	0.056454	1.25	P17879 Q60631
mmu04012 ErbB signaling pathway	2	28	165	1549	0.67	0.760814	0.12	P11798 Q60631
mmu04014 Ras signaling pathway	4	49	165	1549	0.77	0.812996	0.09	P61021 Q60631 Q9QZQ1 Q9Z268
mmu04015 Rap1 signaling pathway	3	45	165	1549	0.63	0.620651	0.21	B2RSH2 Q9QZQ1 Q9WVQ1
mmu04020 Calcium signaling pathway	8	48	165	1549	1.56	0.158582	0.8	P08414 P11798 P48962 P51881 Q60930 Q60931 Q60932 Q6Q477
mmu04022 cGMP-PKG signaling pathway	8	46	165	1549	1.63	0.142365	0.85	B2RSH2 P48962 P51881 Q60930 Q60931 Q60932 Q6PIC6 Q6Q477
mmu04024 cAMP signaling pathway	8	65	165	1549	1.16	0.679534	0.17	B2RSH2 P08414 P11798 P45481 Q6PIC6 Q6Q477 Q9QZQ1 Q9R0H0
mmu04062 Chemokine signaling pathway	2	39	165	1549	0.48	0.425798	0.37	B2RSH2 Q60631
mmu04066 HIF-1 signaling pathway	7	41	165	1549	1.6	0.19377	0.71	P11798 P12382 P16858 P17182 P17183 P35486 P45481
mmu04068 FoxO signaling pathway	5	27	165	1549	1.74	0.198494	0.7	P45481 P97471 Q60631 Q6A4J8 Q8BRK8
mmu04071 Sphingolipid signaling pathway	2	41	165	1549	0.46	0.307419	0.51	B2RSH2 Q76MZ3
mmu04072 Phospholipase D signaling pathway	2	43	165	1549	0.44	0.311337	0.51	P63034 Q60631
mmu04110 Cell cycle	4	22	165	1549	1.71	0.282716	0.55	P45481 P70288 P97471 Q62432
mmu04114 Oocyte meiosis	2	38	165	1549	0.49	0.422673	0.37	P11798 Q76MZ3
mmu04120 Ubiquitin mediated proteolysis	3	36	165	1549	0.78	1	0	Q7TMY8 Q8C878 Q9D5V5
mmu04141 Protein processing in endoplasmic reticulum	2	52	165	1549	0.36	0.164384	0.78	P17879 Q99PL6
mmu04144 Endocytosis	8	97	165	1549	0.77	0.500059	0.3	P17879 P61021 P63034 Q62432 Q641P0 Q9CR26 Q9D8B3 Q9DBG3
mmu04145 Phagosome	2	34	165	1549	0.55	0.572091	0.24	O70439 P61021
mmu04146 Peroxisome	9	31	165	1549	2.73	0.00360847	2.44	O88844 P32020 P34914 P47934 P54071 Q921H8 Q9DCM2 Q9R0H0 Q9WV68
mmu04150 mTOR signaling pathway	3	37	165	1549	0.76	0.790746	0.1	Q60631 Q8BRK8 Q8VIJ8
mmu04151 PI3K-Akt signaling pathway	4	54	165	1549	0.7	0.65125	0.19	Q60631 Q76MZ3 Q8BRK8 Q9WVQ1
mmu04152 AMPK signaling pathway	4	35	165	1549	1.07	0.783122	0.11	P12382 P19096 Q76MZ3 Q8BRK8
mmu04211 Longevity regulating pathway	2	19	165	1549	0.99	1	0	P08414 Q8BRK8
mmu04213 Longevity regulating pathway - multiple species	3	23	165	1549	1.22	0.72887	0.14	P17879 P70288 Q8BRK8
mmu04216 Ferroptosis	3	20	165	1549	1.41	0.463965	0.33	Q60930 Q60931 Q91V01
mmu04217 Necroptosis	9	51	165	1549	1.66	0.105672	0.98	P11798 P48962 P51881 Q60930 Q60931 Q60932 Q9CR16 Q9D8B3 Q9QZQ8
mmu04218 Cellular senescence	7	36	165	1549	1.83	0.0965029	1.02	P48962 P51881 Q60930 Q60931 Q60932 Q62432 Q9CR16
mmu04261 Adrenergic signaling in cardiomyocytes	5	55	165	1549	0.85	1	0	B2RSH2 P11798 Q6PIC6 Q6Q477 Q76MZ3
mmu04310 Wnt signaling pathway	4	38	165	1549	0.99	1	0	P11798 P45481 P97471 Q8BK63
mmu04330 Notch signaling pathway	2	8	165	1549	2.35	0.206247	0.69	P45481 P70288
mmu04350 TGF-beta signaling pathway	4	17	165	1549	2.21	0.0980886	1.01	P45481 P97471 Q62432 Q76MZ3
mmu04360 Axon guidance	3	45	165	1549	0.63	0.620651	0.21	B2RSH2 O08553 P11798
mmu04371 Apelin signaling pathway	5	35	165	1549	1.34	0.411845	0.39	B2RSH2 P08414 P97471 Q62432 Q8BRK8
mmu04380 Osteoclast differentiation	2	20	165	1549	0.94	1	0	P08414 Q60631
mmu04390 Hippo signaling pathway	3	32	165	1549	0.88	1	0	P97471 Q62432 Q76MZ3
mmu04520 Adherens junction	3	23	165	1549	1.22	0.72887	0.14	P45481 P97471 Q9QZQ1
mmu04530 Tight junction	6	57	165	1549	0.99	1	0	Q60771 Q61879 Q641P0 Q76MZ3 Q8BRK8 Q9QZQ1
mmu04540 Gap junction	2	33	165	1549	0.57	0.570098	0.24	B2RSH2 Q60631
mmu04550 Signaling pathways regulating pluripotency of stem cells	4	18	165	1549	2.09	0.116116	0.94	P97471 Q60631 Q62432 Q8BZ21
mmu04613 Neutrophil extracellular trap formation	9	57	165	1549	1.48	0.191152	0.72	P48962 P51881 P62806 P70288 Q60930 Q60931 Q60932 Q64524 Q9QZQ8
mmu04621 NOD-like receptor signaling pathway	4	27	165	1549	1.39	0.521712	0.28	P70399 Q60930 Q60931 Q60932
mmu04630 JAK-STAT signaling pathway	2	16	165	1549	1.17	0.684851	0.16	P45481 Q60631
mmu04659 Th17 cell differentiation	2	15	165	1549	1.25	0.66918	0.17	P97471 Q62432
mmu04670 Leukocyte transendothelial migration	3	30	165	1549	0.94	1	0	B2RSH2 Q60771 Q9QZQ1
mmu04713 Circadian entrainment	2	34	165	1549	0.55	0.572091	0.24	B2RSH2 P11798
mmu04714 Thermogenesis	6	91	165	1549	0.62	0.223832	0.65	Q60631 Q8BRK8 Q8K2B3 Q91YT0 Q9CQA3 Q9DC69
mmu04720 Long-term potentiation	3	33	165	1549	0.85	1	0	P08414 P11798 P45481
mmu04721 Synaptic vesicle cycle	2	34	165	1549	0.55	0.572091	0.24	P46096 Q9DBG3
mmu04722 Neurotrophin signaling pathway	4	34	165	1549	1.1	0.777969	0.11	P08414 P11798 Q60631 Q99PT1
mmu04723 Retrograde endocannabinoid signaling	3	58	165	1549	0.49	0.197901	0.7	B2RSH2 Q91YT0 Q9DC69
mmu04725 Cholinergic synapse	3	32	165	1549	0.88	1	0	B2RSH2 P08414 P11798
mmu04728 Dopaminergic synapse	3	46	165	1549	0.61	0.471057	0.33	B2RSH2 P11798 Q76MZ3
mmu04730 Long-term depression	2	23	165	1549	0.82	1	0	B2RSH2 Q76MZ3
mmu04810 Regulation of actin cytoskeleton	2	60	165	1549	0.31	0.0831156	1.08	Q61879 Q641P0
mmu04910 Insulin signaling pathway	4	43	165	1549	0.87	1	0	P19096 Q60631 Q7TNC9 Q8BRK8
mmu04911 Insulin secretion	2	29	165	1549	0.65	0.761631	0.12	P11798 Q6PIC6
mmu04912 GnRH signaling pathway	2	31	165	1549	0.61	0.76596	0.12	P11798 Q60631
mmu04915 Estrogen signaling pathway	3	41	165	1549	0.69	0.614909	0.21	B2RSH2 P17879 Q60631
mmu04916 Melanogenesis	3	30	165	1549	0.94	1	0	B2RSH2 P11798 P45481
mmu04919 Thyroid hormone signaling pathway	5	38	165	1549	1.24	0.592013	0.23	P12382 P45481 P70288 Q60520 Q6PIC6
mmu04921 Oxytocin signaling pathway	4	51	165	1549	0.74	0.647766	0.19	B2RSH2 P08414 P11798 Q8BRK8
mmu04922 Glucagon signaling pathway	6	40	165	1549	1.41	0.430268	0.37	P11798 P12382 P35486 P45481 P52480 Q8BRK8
mmu04925 Aldosterone synthesis and secretion	4	30	165	1549	1.25	0.552307	0.26	P08414 P11798 Q6PIC6 Q6Q477
mmu04926 Relaxin signaling pathway	3	32	165	1549	0.88	1	0	B2RSH2 Q60631 Q62432
mmu04928 Parathyroid hormone synthesis, secretion and action	2	25	165	1549	0.75	1	0	B2RSH2 P70670
mmu04932 Non-alcoholic fatty liver disease	5	58	165	1549	0.81	0.827732	0.08	Q8BRK8 Q8K2B3 Q91YT0 Q9CQA3 Q9DC69
mmu04933 AGE-RAGE signaling pathway in diabetic complications	2	22	165	1549	0.85	1	0	P97471 Q62432
mmu04934 Cushing syndrome	2	29	165	1549	0.65	0.761631	0.12	B2RSH2 P11798
mmu04935 Growth hormone synthesis, secretion and action	3	33	165	1549	0.85	1	0	B2RSH2 P45481 Q60631
mmu04936 Alcoholic liver disease	4	29	165	1549	1.29	0.540973	0.27	P19096 Q8BRK8 Q9JLJ2 Q9R0H0
mmu04961 Endocrine and other factor-regulated calcium reabsorption	3	31	165	1549	0.91	1	0	Q6PIC6 Q6Q477 Q9DBG3
mmu04962 Vasopressin-regulated water reabsorption	2	21	165	1549	0.89	1	0	P61021 Q99PT1
mmu04970 Salivary secretion	2	27	165	1549	0.7	1	0	Q6PIC6 Q6Q477
mmu04971 Gastric acid secretion	3	31	165	1549	0.91	1	0	B2RSH2 P11798 Q6PIC6
mmu04972 Pancreatic secretion	2	27	165	1549	0.7	1	0	Q6PIC6 Q6Q477
mmu04978 Mineral absorption	2	12	165	1549	1.56	0.371129	0.43	Q6PIC6 Q6Q477
mmu04979 Cholesterol metabolism	3	7	165	1549	4.02	0.0300782	1.52	Q60930 Q60931 Q60932
mmu05010 Alzheimer disease	14	142	165	1549	0.93	0.886478	0.05	O55042 P16858 P48962 P51881 Q60930 Q60931 Q60932 Q8BK63 Q8K2B3 Q8VBW6 Q91YT0 Q9CQA3 Q9CR16 Q9DC69
mmu05012 Parkinson disease	12	131	165	1549	0.86	0.658008	0.18	B2RSH2 O55042 P11798 P48962 P51881 Q60930 Q60931 Q60932 Q8K2B3 Q91YT0 Q9CQA3 Q9DC69
mmu05014 Amyotrophic lateral sclerosis	11	147	165	1549	0.7	0.208638	0.68	F6ZDS4 P08551 P49312 Q60932 Q8CEC0 Q8K2B3 Q8R0G9 Q91YT0 Q920R0 Q9CQA3 Q9DC69
mmu05016 Huntington disease	13	138	165	1549	0.88	0.772154	0.11	P45481 P48962 P51881 P70288 Q60520 Q60930 Q60931 Q60932 Q8K2B3 Q91YT0 Q9CQA3 Q9DBG3 Q9DC69
mmu05017 Spinocerebellar ataxia	5	53	165	1549	0.89	1	0	P48962 P51881 Q60930 Q60931 Q60932
mmu05020 Prion disease	11	125	165	1549	0.83	0.548342	0.26	P17879 P48962 P51881 Q60864 Q60930 Q60931 Q60932 Q8K2B3 Q91YT0 Q9CQA3 Q9DC69
mmu05022 Pathways of neurodegeneration - multiple diseases	15	186	165	1549	0.76	0.254973	0.59	O55042 P08551 P11798 P48962 P51881 Q60930 Q60931 Q60932 Q8BK63 Q8K2B3 Q91YT0 Q920R0 Q9CQA3 Q9CR16 Q9DC69
mmu05031 Amphetamine addiction	3	28	165	1549	1.01	1	0	P08414 P11798 P70288
mmu05034 Alcoholism	7	60	165	1549	1.1	0.829958	0.08	B2RSH2 P08414 P62806 P70288 Q60631 Q64524 Q9QZQ8
mmu05132 Salmonella infection	4	88	165	1549	0.43	0.0722737	1.14	P16858 P61021 P63034 Q641P0
mmu05134 Legionellosis	5	15	165	1549	3.13	0.0159589	1.8	P10126 P17879 P62631 P63038 Q9D8N0
mmu05140 Leishmaniasis	2	6	165	1549	3.13	0.127016	0.9	P10126 P62631
mmu05142 Chagas disease	3	23	165	1549	1.22	0.72887	0.14	B2RSH2 Q62432 Q76MZ3
mmu05145 Toxoplasmosis	2	20	165	1549	0.94	1	0	B2RSH2 P17879
mmu05152 Tuberculosis	5	36	165	1549	1.3	0.579865	0.24	P11798 P38647 P45481 P61021 P63038
mmu05160 Hepatitis C	4	30	165	1549	1.25	0.552307	0.26	Q60631 Q60771 Q6Q899 Q76MZ3
mmu05161 Hepatitis B	5	35	165	1549	1.34	0.411845	0.39	P45481 P97471 Q60631 Q60931 Q6Q899
mmu05162 Measles	2	25	165	1549	0.75	1	0	P17879 Q6Q899
mmu05163 Human cytomegalovirus infection	2	49	165	1549	0.38	0.159505	0.8	B2RSH2 Q60631
mmu05164 Influenza A	5	31	165	1549	1.51	0.368969	0.43	P45481 P48962 P51881 Q60932 Q6Q899
mmu05165 Human papillomavirus infection	6	60	165	1549	0.94	1	0	P45481 P52480 P70288 Q60631 Q76MZ3 Q8BK63
mmu05166 Human T-cell leukemia virus 1 infection	9	44	165	1549	1.92	0.0441335	1.36	P45481 P48962 P51881 P62827 P97471 Q60930 Q60931 Q60932 Q62432
mmu05168 Herpes simplex virus 1 infection	2	22	165	1549	0.85	1	0	Q61191 Q6Q899
mmu05169 Epstein-Barr virus infection	4	40	165	1549	0.94	1	0	P70288 Q60520 Q6A4J8 Q6Q899
mmu05170 Human immunodeficiency virus 1 infection	2	51	165	1549	0.37	0.161763	0.79	B2RSH2 Q9D5V5
mmu05171 Coronavirus disease - COVID-19	7	83	165	1549	0.79	0.58722	0.23	P12970 P14148 P19253 P61255 P62852 Q6Q899 Q9D1R9
mmu05200 Pathways in cancer	8	90	165	1549	0.83	0.724775	0.14	B2RSH2 F6ZDS4 P11798 P45481 P70288 P97471 Q60631 Q62432
mmu05202 Transcriptional misregulation in cancer	2	18	165	1549	1.04	1	0	P70288 Q60520
mmu05203 Viral carcinogenesis	8	55	165	1549	1.37	0.369064	0.43	P45481 P52480 P62806 P70288 Q60631 Q60931 Q64524 Q6A4J8
mmu05205 Proteoglycans in cancer	3	43	165	1549	0.65	0.615834	0.21	P11798 Q60631 Q62432
mmu05206 MicroRNAs in cancer	3	36	165	1549	0.78	1	0	P45481 P70288 Q60631
mmu05207 Chemical carcinogenesis - receptor activation	3	40	165	1549	0.7	0.793491	0.1	B2RSH2 P34914 Q60631
mmu05208 Chemical carcinogenesis - reactive oxygen species	12	94	165	1549	1.2	0.489501	0.31	P34914 P48962 P51881 Q60631 Q60930 Q60931 Q60932 Q8K2B3 Q91YT0 Q9CQA3 Q9DC69 Q9JII6
mmu05210 Colorectal cancer	3	24	165	1549	1.17	0.735815	0.13	P97471 Q60631 Q62432
mmu05211 Renal cell carcinoma	2	23	165	1549	0.82	1	0	P45481 Q60631
mmu05212 Pancreatic cancer	2	17	165	1549	1.1	0.700976	0.15	P97471 Q62432
mmu05214 Glioma	3	20	165	1549	1.41	0.463965	0.33	P08414 P11798 Q60631
mmu05215 Prostate cancer	2	20	165	1549	0.94	1	0	P45481 Q60631
mmu05220 Chronic myeloid leukemia	3	20	165	1549	1.41	0.463965	0.33	P70288 P97471 Q60631
mmu05224 Breast cancer	2	14	165	1549	1.34	0.6543	0.18	Q60631 Q8BK63
mmu05225 Hepatocellular carcinoma	4	39	165	1549	0.96	1	0	P97471 Q60631 Q62432 Q8BK63
mmu05226 Gastric cancer	4	18	165	1549	2.09	0.116116	0.94	P97471 Q60631 Q62432 Q8BK63
mmu05230 Central carbon metabolism in cancer	5	24	165	1549	1.96	0.168879	0.77	O88844 P12382 P35486 P52480 P54071
mmu05322 Systemic lupus erythematosus	4	36	165	1549	1.04	0.788722	0.1	P27048 P62806 Q64524 Q9QZQ8
mmu05415 Diabetic cardiomyopathy	13	96	165	1549	1.27	0.309852	0.51	P11798 P16858 P35486 P48962 P51881 Q60930 Q60931 Q60932 Q62432 Q8K2B3 Q91YT0 Q9CQA3 Q9DC69
mmu05417 Lipid and atherosclerosis	3	48	165	1549	0.59	0.473543	0.32	P11798 P17879 P63038
mmu05418 Fluid shear stress and atherosclerosis	2	38	165	1549	0.49	0.422673	0.37	Q8BRK8 Q9Z172
