# Supplementary material for: Acetylome Analyses Provide New Insights into the Effect of Chronic Intermittent Hypoxia on Hypothalamus-Dependent Endocrine Metabolism Impairment
Source: Biology (Basel). 2024 Jul 24;13(8):559. doi: 10.3390/biology13080559 (PMC11351355; doi:10.3390/biology13080559)
Supplement: Supplementary file 1 [file biology-13-00559-s001.zip › S15-histone.xlsx]

## Sheet: histone_DE_all
Protein accession	Position	Amino acid	case/con Ratio	Protein description	Gene name	case/con P value	Modified sequence	Localization probability	Intensity con1	Intensity con2	Intensity con3	Intensity case1	Intensity case2	Intensity case3	con1	con2	con3	case1	case2	case3	Subcellular localization	KEGG KO No.	KEGG Gene	KEGG pathway	Biological Process	Cellular Component	Molecular Function	Pfam ID	Domain description	Site Domain	COG/KOG category	COG/KOG NO.	COG/KOG description	WikiPathways	externalDetailsURL	Is_TF	Reactome pathway	Reactome link	HallMark	msigdbURL
P10922	55	K	2.72363	Histone H1.0 OS=Mus musculus OX=10090 GN=H1-0 PE=2 SV=4	H1-0	0.000648663	_YIK[Acetyl (K)]SHYK_	1	254.975	280.731	327.976	714.889	678.723	721.731	0.456075	0.556198	0.645097	1.52072	1.41956	1.57378	nucleus	K11275			GO:0000737 DNA catabolic process, endonucleolytic; GO:0006139 nucleobase-containing compound metabolic process; GO:0006259 DNA metabolic process; GO:0006308 DNA catabolic process; GO:0006309 apoptotic DNA fragmentation; GO:0006323 DNA packaging; GO:0006325 chromatin organization; GO:0006333 chromatin assembly or disassembly; GO:0006334 nucleosome assembly; GO:0006725 cellular aromatic compound me…	GO:0000228 nuclear chromosome; GO:0000785 chromatin; GO:0000786 nucleosome; GO:0000791 euchromatin; GO:0005622 intracellular anatomical structure; GO:0005634 nucleus; GO:0005654 nucleoplasm; GO:0005694 chromosome; GO:0005737 cytoplasm; GO:0005794 Golgi apparatus; GO:0005856 cytoskeleton; GO:0012505 endomembrane system; GO:0015629 actin cytoskeleton; GO:0016604 nuclear body; GO:0031974 membrane-en…	GO:0003676 nucleic acid binding; GO:0003677 DNA binding; GO:0003680 minor groove of adenine-thymine-rich DNA binding; GO:0003682 chromatin binding; GO:0003690 double-stranded DNA binding; GO:0005488 binding; GO:0031490 chromatin DNA binding; GO:0031491 nucleosome binding; GO:0031492 nucleosomal DNA binding; GO:0043565 sequence-specific DNA binding; GO:0044877 protein-containing complex binding; G…	PF00538	PF00538 linker histone H1 and H5 family	PF00538 linker histone H1 and H5 family	B	KOG4012	Histone H1				R-MMU-109581 Apoptosis;R-MMU-140342 Apoptosis induced DNA fragmentation;R-MMU-2262752 Cellular responses to stress;R-MMU-2559583 Cellular Senescence;R-MMU-2559584 Formation of Senescence-Associated Heterochromatin Foci (SAHF);R-MMU-2559586 DNA Damage/Telomere Stress Induced Senescence;R-MMU-5357801 Programmed Cell Death;R-MMU-75153 Apoptotic execution phase;R-MMU-8953897 Cellular responses to sti…	https://reactome.org/PathwayBrowser/#/R-MMU-109581;https://reactome.org/PathwayBrowser/#/R-MMU-140342;https://reactome.org/PathwayBrowser/#/R-MMU-2262752;https://reactome.org/PathwayBrowser/#/R-MMU-2559583;https://reactome.org/PathwayBrowser/#/R-MMU-2559584;https://reactome.org/PathwayBrowser/#/R-MMU-2559586;https://reactome.org/PathwayBrowser/#/R-MMU-5357801;https://reactome.org/PathwayBrowser/#…	HALLMARK APOPTOSIS;HALLMARK ANDROGEN RESPONSE;HALLMARK HEME METABOLISM	http://www.gsea-msigdb.org/gsea/msigdb/mouse/geneset/HALLMARK_APOPTOSIS;http://www.gsea-msigdb.org/gsea/msigdb/mouse/geneset/HALLMARK_ANDROGEN_RESPONSE;http://www.gsea-msigdb.org/gsea/msigdb/mouse/geneset/HALLMARK_HEME_METABOLISM
P10922	59	K	1.47039	Histone H1.0 OS=Mus musculus OX=10090 GN=H1-0 PE=2 SV=4	H1-0	0.00527048	_SHYK[Acetyl (K)]VGENADSQIK_	1	323.085	330.427	308.298	461.975	438.952	368.338	0.77164	0.874128	0.809681	1.31217	1.22585	1.07245	nucleus	K11275			GO:0000737 DNA catabolic process, endonucleolytic; GO:0006139 nucleobase-containing compound metabolic process; GO:0006259 DNA metabolic process; GO:0006308 DNA catabolic process; GO:0006309 apoptotic DNA fragmentation; GO:0006323 DNA packaging; GO:0006325 chromatin organization; GO:0006333 chromatin assembly or disassembly; GO:0006334 nucleosome assembly; GO:0006725 cellular aromatic compound me…	GO:0000228 nuclear chromosome; GO:0000785 chromatin; GO:0000786 nucleosome; GO:0000791 euchromatin; GO:0005622 intracellular anatomical structure; GO:0005634 nucleus; GO:0005654 nucleoplasm; GO:0005694 chromosome; GO:0005737 cytoplasm; GO:0005794 Golgi apparatus; GO:0005856 cytoskeleton; GO:0012505 endomembrane system; GO:0015629 actin cytoskeleton; GO:0016604 nuclear body; GO:0031974 membrane-en…	GO:0003676 nucleic acid binding; GO:0003677 DNA binding; GO:0003680 minor groove of adenine-thymine-rich DNA binding; GO:0003682 chromatin binding; GO:0003690 double-stranded DNA binding; GO:0005488 binding; GO:0031490 chromatin DNA binding; GO:0031491 nucleosome binding; GO:0031492 nucleosomal DNA binding; GO:0043565 sequence-specific DNA binding; GO:0044877 protein-containing complex binding; G…	PF00538	PF00538 linker histone H1 and H5 family	PF00538 linker histone H1 and H5 family	B	KOG4012	Histone H1				R-MMU-109581 Apoptosis;R-MMU-140342 Apoptosis induced DNA fragmentation;R-MMU-2262752 Cellular responses to stress;R-MMU-2559583 Cellular Senescence;R-MMU-2559584 Formation of Senescence-Associated Heterochromatin Foci (SAHF);R-MMU-2559586 DNA Damage/Telomere Stress Induced Senescence;R-MMU-5357801 Programmed Cell Death;R-MMU-75153 Apoptotic execution phase;R-MMU-8953897 Cellular responses to sti…	https://reactome.org/PathwayBrowser/#/R-MMU-109581;https://reactome.org/PathwayBrowser/#/R-MMU-140342;https://reactome.org/PathwayBrowser/#/R-MMU-2262752;https://reactome.org/PathwayBrowser/#/R-MMU-2559583;https://reactome.org/PathwayBrowser/#/R-MMU-2559584;https://reactome.org/PathwayBrowser/#/R-MMU-2559586;https://reactome.org/PathwayBrowser/#/R-MMU-5357801;https://reactome.org/PathwayBrowser/#…	HALLMARK APOPTOSIS;HALLMARK ANDROGEN RESPONSE;HALLMARK HEME METABOLISM	http://www.gsea-msigdb.org/gsea/msigdb/mouse/geneset/HALLMARK_APOPTOSIS;http://www.gsea-msigdb.org/gsea/msigdb/mouse/geneset/HALLMARK_ANDROGEN_RESPONSE;http://www.gsea-msigdb.org/gsea/msigdb/mouse/geneset/HALLMARK_HEME_METABOLISM
P43274	63	K	0.971791	Histone H1.4 OS=Mus musculus OX=10090 GN=H1-4 PE=1 SV=2	H1-4	0.67931	_SGVSLAALK[Acetyl (K)]K_	1	288.169	264.239	271.888	193.931	234.611	216.829	1.0063	0.991472	1.04636	0.887419	1.13516	0.935671	nucleus	K11275			GO:0000122 negative regulation of transcription by RNA polymerase II; GO:0006323 DNA packaging; GO:0006325 chromatin organization; GO:0006333 chromatin assembly or disassembly; GO:0006355 regulation of transcription, DNA-templated; GO:0006357 regulation of transcription by RNA polymerase II; GO:0006464 cellular protein modification process; GO:0006479 protein methylation; GO:0006807 nitrogen comp…	GO:0000228 nuclear chromosome; GO:0000785 chromatin; GO:0000786 nucleosome; GO:0000791 euchromatin; GO:0000792 heterochromatin; GO:0005622 intracellular anatomical structure; GO:0005634 nucleus; GO:0005694 chromosome; GO:0031974 membrane-enclosed lumen; GO:0031981 nuclear lumen; GO:0032991 protein-containing complex; GO:0032993 protein-DNA complex; GO:0043226 organelle; GO:0043227 membrane-bounde…	GO:0000166 nucleotide binding; GO:0001882 nucleoside binding; GO:0001883 purine nucleoside binding; GO:0003676 nucleic acid binding; GO:0003677 DNA binding; GO:0003682 chromatin binding; GO:0003690 double-stranded DNA binding; GO:0005488 binding; GO:0005509 calcium ion binding; GO:0005524 ATP binding; GO:0005525 GTP binding; GO:0016208 AMP binding; GO:0017076 purine nucleotide binding; GO:0019001…	PF00538	PF00538 linker histone H1 and H5 family	PF00538 linker histone H1 and H5 family	B	KOG4012	Histone H1				R-MMU-109581 Apoptosis;R-MMU-140342 Apoptosis induced DNA fragmentation;R-MMU-2262752 Cellular responses to stress;R-MMU-2559583 Cellular Senescence;R-MMU-2559584 Formation of Senescence-Associated Heterochromatin Foci (SAHF);R-MMU-2559586 DNA Damage/Telomere Stress Induced Senescence;R-MMU-5357801 Programmed Cell Death;R-MMU-75153 Apoptotic execution phase;R-MMU-8953897 Cellular responses to sti…	https://reactome.org/PathwayBrowser/#/R-MMU-109581;https://reactome.org/PathwayBrowser/#/R-MMU-140342;https://reactome.org/PathwayBrowser/#/R-MMU-2262752;https://reactome.org/PathwayBrowser/#/R-MMU-2559583;https://reactome.org/PathwayBrowser/#/R-MMU-2559584;https://reactome.org/PathwayBrowser/#/R-MMU-2559586;https://reactome.org/PathwayBrowser/#/R-MMU-5357801;https://reactome.org/PathwayBrowser/#…
P43274	75	K	0.71035	Histone H1.4 OS=Mus musculus OX=10090 GN=H1-4 PE=1 SV=2	H1-4	0.292743	_ALAAAGYDVEK[Acetyl (K)]NNSR_	1	61.3258	65.387	37.8144	35.2392	39.6895	17.7251	1.22378	1.40202	0.831624	0.921483	1.0974	0.437093	nucleus	K11275			GO:0000122 negative regulation of transcription by RNA polymerase II; GO:0006323 DNA packaging; GO:0006325 chromatin organization; GO:0006333 chromatin assembly or disassembly; GO:0006355 regulation of transcription, DNA-templated; GO:0006357 regulation of transcription by RNA polymerase II; GO:0006464 cellular protein modification process; GO:0006479 protein methylation; GO:0006807 nitrogen comp…	GO:0000228 nuclear chromosome; GO:0000785 chromatin; GO:0000786 nucleosome; GO:0000791 euchromatin; GO:0000792 heterochromatin; GO:0005622 intracellular anatomical structure; GO:0005634 nucleus; GO:0005694 chromosome; GO:0031974 membrane-enclosed lumen; GO:0031981 nuclear lumen; GO:0032991 protein-containing complex; GO:0032993 protein-DNA complex; GO:0043226 organelle; GO:0043227 membrane-bounde…	GO:0000166 nucleotide binding; GO:0001882 nucleoside binding; GO:0001883 purine nucleoside binding; GO:0003676 nucleic acid binding; GO:0003677 DNA binding; GO:0003682 chromatin binding; GO:0003690 double-stranded DNA binding; GO:0005488 binding; GO:0005509 calcium ion binding; GO:0005524 ATP binding; GO:0005525 GTP binding; GO:0016208 AMP binding; GO:0017076 purine nucleotide binding; GO:0019001…	PF00538	PF00538 linker histone H1 and H5 family	PF00538 linker histone H1 and H5 family	B	KOG4012	Histone H1				R-MMU-109581 Apoptosis;R-MMU-140342 Apoptosis induced DNA fragmentation;R-MMU-2262752 Cellular responses to stress;R-MMU-2559583 Cellular Senescence;R-MMU-2559584 Formation of Senescence-Associated Heterochromatin Foci (SAHF);R-MMU-2559586 DNA Damage/Telomere Stress Induced Senescence;R-MMU-5357801 Programmed Cell Death;R-MMU-75153 Apoptotic execution phase;R-MMU-8953897 Cellular responses to sti…	https://reactome.org/PathwayBrowser/#/R-MMU-109581;https://reactome.org/PathwayBrowser/#/R-MMU-140342;https://reactome.org/PathwayBrowser/#/R-MMU-2262752;https://reactome.org/PathwayBrowser/#/R-MMU-2559583;https://reactome.org/PathwayBrowser/#/R-MMU-2559584;https://reactome.org/PathwayBrowser/#/R-MMU-2559586;https://reactome.org/PathwayBrowser/#/R-MMU-5357801;https://reactome.org/PathwayBrowser/#…
P43274	85	K	0.690098	Histone H1.4 OS=Mus musculus OX=10090 GN=H1-4 PE=1 SV=2	H1-4	0.000393313	_LGLK[Acetyl (K)]SLVSK_	1	794.855	742.923	767.428	428.328	423.944	432.44	1.13632	1.1412	1.2091	0.802402	0.839754	0.763953	nucleus	K11275			GO:0000122 negative regulation of transcription by RNA polymerase II; GO:0006323 DNA packaging; GO:0006325 chromatin organization; GO:0006333 chromatin assembly or disassembly; GO:0006355 regulation of transcription, DNA-templated; GO:0006357 regulation of transcription by RNA polymerase II; GO:0006464 cellular protein modification process; GO:0006479 protein methylation; GO:0006807 nitrogen comp…	GO:0000228 nuclear chromosome; GO:0000785 chromatin; GO:0000786 nucleosome; GO:0000791 euchromatin; GO:0000792 heterochromatin; GO:0005622 intracellular anatomical structure; GO:0005634 nucleus; GO:0005694 chromosome; GO:0031974 membrane-enclosed lumen; GO:0031981 nuclear lumen; GO:0032991 protein-containing complex; GO:0032993 protein-DNA complex; GO:0043226 organelle; GO:0043227 membrane-bounde…	GO:0000166 nucleotide binding; GO:0001882 nucleoside binding; GO:0001883 purine nucleoside binding; GO:0003676 nucleic acid binding; GO:0003677 DNA binding; GO:0003682 chromatin binding; GO:0003690 double-stranded DNA binding; GO:0005488 binding; GO:0005509 calcium ion binding; GO:0005524 ATP binding; GO:0005525 GTP binding; GO:0016208 AMP binding; GO:0017076 purine nucleotide binding; GO:0019001…	PF00538	PF00538 linker histone H1 and H5 family	PF00538 linker histone H1 and H5 family	B	KOG4012	Histone H1				R-MMU-109581 Apoptosis;R-MMU-140342 Apoptosis induced DNA fragmentation;R-MMU-2262752 Cellular responses to stress;R-MMU-2559583 Cellular Senescence;R-MMU-2559584 Formation of Senescence-Associated Heterochromatin Foci (SAHF);R-MMU-2559586 DNA Damage/Telomere Stress Induced Senescence;R-MMU-5357801 Programmed Cell Death;R-MMU-75153 Apoptotic execution phase;R-MMU-8953897 Cellular responses to sti…	https://reactome.org/PathwayBrowser/#/R-MMU-109581;https://reactome.org/PathwayBrowser/#/R-MMU-140342;https://reactome.org/PathwayBrowser/#/R-MMU-2262752;https://reactome.org/PathwayBrowser/#/R-MMU-2559583;https://reactome.org/PathwayBrowser/#/R-MMU-2559584;https://reactome.org/PathwayBrowser/#/R-MMU-2559586;https://reactome.org/PathwayBrowser/#/R-MMU-5357801;https://reactome.org/PathwayBrowser/#…
P43274	90	K	0.520526	Histone H1.4 OS=Mus musculus OX=10090 GN=H1-4 PE=1 SV=2	H1-4	0.00340945	_SLVSK[Acetyl (K)]GTLVQTK_	1	120.139	129.027	141.089	51.9397	59.6588	52.5306	1.11217	1.28343	1.43943	0.630071	0.765229	0.600934	nucleus	K11275			GO:0000122 negative regulation of transcription by RNA polymerase II; GO:0006323 DNA packaging; GO:0006325 chromatin organization; GO:0006333 chromatin assembly or disassembly; GO:0006355 regulation of transcription, DNA-templated; GO:0006357 regulation of transcription by RNA polymerase II; GO:0006464 cellular protein modification process; GO:0006479 protein methylation; GO:0006807 nitrogen comp…	GO:0000228 nuclear chromosome; GO:0000785 chromatin; GO:0000786 nucleosome; GO:0000791 euchromatin; GO:0000792 heterochromatin; GO:0005622 intracellular anatomical structure; GO:0005634 nucleus; GO:0005694 chromosome; GO:0031974 membrane-enclosed lumen; GO:0031981 nuclear lumen; GO:0032991 protein-containing complex; GO:0032993 protein-DNA complex; GO:0043226 organelle; GO:0043227 membrane-bounde…	GO:0000166 nucleotide binding; GO:0001882 nucleoside binding; GO:0001883 purine nucleoside binding; GO:0003676 nucleic acid binding; GO:0003677 DNA binding; GO:0003682 chromatin binding; GO:0003690 double-stranded DNA binding; GO:0005488 binding; GO:0005509 calcium ion binding; GO:0005524 ATP binding; GO:0005525 GTP binding; GO:0016208 AMP binding; GO:0017076 purine nucleotide binding; GO:0019001…	PF00538	PF00538 linker histone H1 and H5 family	PF00538 linker histone H1 and H5 family	B	KOG4012	Histone H1				R-MMU-109581 Apoptosis;R-MMU-140342 Apoptosis induced DNA fragmentation;R-MMU-2262752 Cellular responses to stress;R-MMU-2559583 Cellular Senescence;R-MMU-2559584 Formation of Senescence-Associated Heterochromatin Foci (SAHF);R-MMU-2559586 DNA Damage/Telomere Stress Induced Senescence;R-MMU-5357801 Programmed Cell Death;R-MMU-75153 Apoptotic execution phase;R-MMU-8953897 Cellular responses to sti…	https://reactome.org/PathwayBrowser/#/R-MMU-109581;https://reactome.org/PathwayBrowser/#/R-MMU-140342;https://reactome.org/PathwayBrowser/#/R-MMU-2262752;https://reactome.org/PathwayBrowser/#/R-MMU-2559583;https://reactome.org/PathwayBrowser/#/R-MMU-2559584;https://reactome.org/PathwayBrowser/#/R-MMU-2559586;https://reactome.org/PathwayBrowser/#/R-MMU-5357801;https://reactome.org/PathwayBrowser/#…
P43274	97	K	0.703805	Histone H1.4 OS=Mus musculus OX=10090 GN=H1-4 PE=1 SV=2	H1-4	0.0222895	_GTLVQTK[Acetyl (K)]GTGASGSFK_	1	102.037	77.4169	71.0595	51.0717	45.2405	45.2106	1.33577	1.08896	1.02519	0.876101	0.820595	0.731372	nucleus	K11275			GO:0000122 negative regulation of transcription by RNA polymerase II; GO:0006323 DNA packaging; GO:0006325 chromatin organization; GO:0006333 chromatin assembly or disassembly; GO:0006355 regulation of transcription, DNA-templated; GO:0006357 regulation of transcription by RNA polymerase II; GO:0006464 cellular protein modification process; GO:0006479 protein methylation; GO:0006807 nitrogen comp…	GO:0000228 nuclear chromosome; GO:0000785 chromatin; GO:0000786 nucleosome; GO:0000791 euchromatin; GO:0000792 heterochromatin; GO:0005622 intracellular anatomical structure; GO:0005634 nucleus; GO:0005694 chromosome; GO:0031974 membrane-enclosed lumen; GO:0031981 nuclear lumen; GO:0032991 protein-containing complex; GO:0032993 protein-DNA complex; GO:0043226 organelle; GO:0043227 membrane-bounde…	GO:0000166 nucleotide binding; GO:0001882 nucleoside binding; GO:0001883 purine nucleoside binding; GO:0003676 nucleic acid binding; GO:0003677 DNA binding; GO:0003682 chromatin binding; GO:0003690 double-stranded DNA binding; GO:0005488 binding; GO:0005509 calcium ion binding; GO:0005524 ATP binding; GO:0005525 GTP binding; GO:0016208 AMP binding; GO:0017076 purine nucleotide binding; GO:0019001…	PF00538	PF00538 linker histone H1 and H5 family	PF00538 linker histone H1 and H5 family	B	KOG4012	Histone H1				R-MMU-109581 Apoptosis;R-MMU-140342 Apoptosis induced DNA fragmentation;R-MMU-2262752 Cellular responses to stress;R-MMU-2559583 Cellular Senescence;R-MMU-2559584 Formation of Senescence-Associated Heterochromatin Foci (SAHF);R-MMU-2559586 DNA Damage/Telomere Stress Induced Senescence;R-MMU-5357801 Programmed Cell Death;R-MMU-75153 Apoptotic execution phase;R-MMU-8953897 Cellular responses to sti…	https://reactome.org/PathwayBrowser/#/R-MMU-109581;https://reactome.org/PathwayBrowser/#/R-MMU-140342;https://reactome.org/PathwayBrowser/#/R-MMU-2262752;https://reactome.org/PathwayBrowser/#/R-MMU-2559583;https://reactome.org/PathwayBrowser/#/R-MMU-2559584;https://reactome.org/PathwayBrowser/#/R-MMU-2559586;https://reactome.org/PathwayBrowser/#/R-MMU-5357801;https://reactome.org/PathwayBrowser/#…
P43274	106	K	0.772135	Histone H1.4 OS=Mus musculus OX=10090 GN=H1-4 PE=1 SV=2	H1-4	0.00362655	_GTGASGSFK[Acetyl (K)]LNK_	1	3244.38	3254.07	3239.6	1996.06	2029.36	2050.7	1.05289	1.1347	1.15865	0.848844	0.912515	0.822396	nucleus	K11275			GO:0000122 negative regulation of transcription by RNA polymerase II; GO:0006323 DNA packaging; GO:0006325 chromatin organization; GO:0006333 chromatin assembly or disassembly; GO:0006355 regulation of transcription, DNA-templated; GO:0006357 regulation of transcription by RNA polymerase II; GO:0006464 cellular protein modification process; GO:0006479 protein methylation; GO:0006807 nitrogen comp…	GO:0000228 nuclear chromosome; GO:0000785 chromatin; GO:0000786 nucleosome; GO:0000791 euchromatin; GO:0000792 heterochromatin; GO:0005622 intracellular anatomical structure; GO:0005634 nucleus; GO:0005694 chromosome; GO:0031974 membrane-enclosed lumen; GO:0031981 nuclear lumen; GO:0032991 protein-containing complex; GO:0032993 protein-DNA complex; GO:0043226 organelle; GO:0043227 membrane-bounde…	GO:0000166 nucleotide binding; GO:0001882 nucleoside binding; GO:0001883 purine nucleoside binding; GO:0003676 nucleic acid binding; GO:0003677 DNA binding; GO:0003682 chromatin binding; GO:0003690 double-stranded DNA binding; GO:0005488 binding; GO:0005509 calcium ion binding; GO:0005524 ATP binding; GO:0005525 GTP binding; GO:0016208 AMP binding; GO:0017076 purine nucleotide binding; GO:0019001…	PF00538	PF00538 linker histone H1 and H5 family	PF00538 linker histone H1 and H5 family	B	KOG4012	Histone H1				R-MMU-109581 Apoptosis;R-MMU-140342 Apoptosis induced DNA fragmentation;R-MMU-2262752 Cellular responses to stress;R-MMU-2559583 Cellular Senescence;R-MMU-2559584 Formation of Senescence-Associated Heterochromatin Foci (SAHF);R-MMU-2559586 DNA Damage/Telomere Stress Induced Senescence;R-MMU-5357801 Programmed Cell Death;R-MMU-75153 Apoptotic execution phase;R-MMU-8953897 Cellular responses to sti…	https://reactome.org/PathwayBrowser/#/R-MMU-109581;https://reactome.org/PathwayBrowser/#/R-MMU-140342;https://reactome.org/PathwayBrowser/#/R-MMU-2262752;https://reactome.org/PathwayBrowser/#/R-MMU-2559583;https://reactome.org/PathwayBrowser/#/R-MMU-2559584;https://reactome.org/PathwayBrowser/#/R-MMU-2559586;https://reactome.org/PathwayBrowser/#/R-MMU-5357801;https://reactome.org/PathwayBrowser/#…
P43274	168	K	0.636582	Histone H1.4 OS=Mus musculus OX=10090 GN=H1-4 PE=1 SV=2	H1-4	0.0119244	_KPAAAAGAK[Acetyl (K)]K_	1	4238.69	4094.91	3708.39	2498.53	1797.24	1890.84	1.19337	1.23877	1.15065	0.921789	0.7011	0.657851	nucleus	K11275			GO:0000122 negative regulation of transcription by RNA polymerase II; GO:0006323 DNA packaging; GO:0006325 chromatin organization; GO:0006333 chromatin assembly or disassembly; GO:0006355 regulation of transcription, DNA-templated; GO:0006357 regulation of transcription by RNA polymerase II; GO:0006464 cellular protein modification process; GO:0006479 protein methylation; GO:0006807 nitrogen comp…	GO:0000228 nuclear chromosome; GO:0000785 chromatin; GO:0000786 nucleosome; GO:0000791 euchromatin; GO:0000792 heterochromatin; GO:0005622 intracellular anatomical structure; GO:0005634 nucleus; GO:0005694 chromosome; GO:0031974 membrane-enclosed lumen; GO:0031981 nuclear lumen; GO:0032991 protein-containing complex; GO:0032993 protein-DNA complex; GO:0043226 organelle; GO:0043227 membrane-bounde…	GO:0000166 nucleotide binding; GO:0001882 nucleoside binding; GO:0001883 purine nucleoside binding; GO:0003676 nucleic acid binding; GO:0003677 DNA binding; GO:0003682 chromatin binding; GO:0003690 double-stranded DNA binding; GO:0005488 binding; GO:0005509 calcium ion binding; GO:0005524 ATP binding; GO:0005525 GTP binding; GO:0016208 AMP binding; GO:0017076 purine nucleotide binding; GO:0019001…	PF00538	PF00538 linker histone H1 and H5 family		B	KOG4012	Histone H1				R-MMU-109581 Apoptosis;R-MMU-140342 Apoptosis induced DNA fragmentation;R-MMU-2262752 Cellular responses to stress;R-MMU-2559583 Cellular Senescence;R-MMU-2559584 Formation of Senescence-Associated Heterochromatin Foci (SAHF);R-MMU-2559586 DNA Damage/Telomere Stress Induced Senescence;R-MMU-5357801 Programmed Cell Death;R-MMU-75153 Apoptotic execution phase;R-MMU-8953897 Cellular responses to sti…	https://reactome.org/PathwayBrowser/#/R-MMU-109581;https://reactome.org/PathwayBrowser/#/R-MMU-140342;https://reactome.org/PathwayBrowser/#/R-MMU-2262752;https://reactome.org/PathwayBrowser/#/R-MMU-2559583;https://reactome.org/PathwayBrowser/#/R-MMU-2559584;https://reactome.org/PathwayBrowser/#/R-MMU-2559586;https://reactome.org/PathwayBrowser/#/R-MMU-5357801;https://reactome.org/PathwayBrowser/#…
P62806	6	K	0.871337	Histone H4 OS=Mus musculus OX=10090 GN=H4c16 PE=1 SV=2	H4c16	0.0981901	_GK[Acetyl (K)]GGK[Acetyl (K)]GLGK_	1	198534	204353	179491	138607	130278	139355	1.06144	1.14024	0.986259	1.01338	0.858063	0.90632	nucleus	K11254	H4; histone H4	mmu05322 Systemic lupus erythematosus; mmu05203 Viral carcinogenesis; mmu05034 Alcoholism; mmu04613 Neutrophil extracellular trap formation				PF15511	PF15511 Centromere kinetochore component CENP-T histone fold		B	KOG3467	Histone H4	WP1253 Type II interferon signaling (IFNG)	http://www.wikipathways.org/instance/WP1253_r71753		R-MMU-162582 Signal Transduction;R-MMU-1640170 Cell Cycle;R-MMU-212165 Epigenetic regulation of gene expression;R-MMU-212300 PRC2 methylates histones and DNA;R-MMU-212436 Generic Transcription Pathway;R-MMU-2299718 Condensation of Prophase Chromosomes;R-MMU-2990846 SUMOylation;R-MMU-3108232 SUMO E3 ligases SUMOylate target proteins;R-MMU-3214841 PKMTs methylate histone lysines;R-MMU-3214842 HDMs …	https://reactome.org/PathwayBrowser/#/R-MMU-162582;https://reactome.org/PathwayBrowser/#/R-MMU-1640170;https://reactome.org/PathwayBrowser/#/R-MMU-212165;https://reactome.org/PathwayBrowser/#/R-MMU-212300;https://reactome.org/PathwayBrowser/#/R-MMU-212436;https://reactome.org/PathwayBrowser/#/R-MMU-2299718;https://reactome.org/PathwayBrowser/#/R-MMU-2990846;https://reactome.org/PathwayBrowser/#/R…
P62806	9	K	0.864679	Histone H4 OS=Mus musculus OX=10090 GN=H4c16 PE=1 SV=2	H4c16	0.0254271	_GGK[Acetyl (K)]GLGK[Acetyl (K)]GGAK_	1	585454	590223	547213	396372	400149	402936	1.06103	1.11636	1.01925	0.982349	0.893396	0.888319	nucleus	K11254	H4; histone H4	mmu05322 Systemic lupus erythematosus; mmu05203 Viral carcinogenesis; mmu05034 Alcoholism; mmu04613 Neutrophil extracellular trap formation				PF15511	PF15511 Centromere kinetochore component CENP-T histone fold		B	KOG3467	Histone H4	WP1253 Type II interferon signaling (IFNG)	http://www.wikipathways.org/instance/WP1253_r71753		R-MMU-162582 Signal Transduction;R-MMU-1640170 Cell Cycle;R-MMU-212165 Epigenetic regulation of gene expression;R-MMU-212300 PRC2 methylates histones and DNA;R-MMU-212436 Generic Transcription Pathway;R-MMU-2299718 Condensation of Prophase Chromosomes;R-MMU-2990846 SUMOylation;R-MMU-3108232 SUMO E3 ligases SUMOylate target proteins;R-MMU-3214841 PKMTs methylate histone lysines;R-MMU-3214842 HDMs …	https://reactome.org/PathwayBrowser/#/R-MMU-162582;https://reactome.org/PathwayBrowser/#/R-MMU-1640170;https://reactome.org/PathwayBrowser/#/R-MMU-212165;https://reactome.org/PathwayBrowser/#/R-MMU-212300;https://reactome.org/PathwayBrowser/#/R-MMU-212436;https://reactome.org/PathwayBrowser/#/R-MMU-2299718;https://reactome.org/PathwayBrowser/#/R-MMU-2990846;https://reactome.org/PathwayBrowser/#/R…
P62806	13	K	0.84068	Histone H4 OS=Mus musculus OX=10090 GN=H4c16 PE=1 SV=2	H4c16	0.00589864	_GGK[Acetyl (K)]GLGK[Acetyl (K)]GGAK_	1	591331	595844	571393	388517	403349	399019	1.06183	1.11663	1.05451	0.954031	0.892265	0.871598	nucleus	K11254	H4; histone H4	mmu05322 Systemic lupus erythematosus; mmu05203 Viral carcinogenesis; mmu05034 Alcoholism; mmu04613 Neutrophil extracellular trap formation				PF15511	PF15511 Centromere kinetochore component CENP-T histone fold		B	KOG3467	Histone H4	WP1253 Type II interferon signaling (IFNG)	http://www.wikipathways.org/instance/WP1253_r71753		R-MMU-162582 Signal Transduction;R-MMU-1640170 Cell Cycle;R-MMU-212165 Epigenetic regulation of gene expression;R-MMU-212300 PRC2 methylates histones and DNA;R-MMU-212436 Generic Transcription Pathway;R-MMU-2299718 Condensation of Prophase Chromosomes;R-MMU-2990846 SUMOylation;R-MMU-3108232 SUMO E3 ligases SUMOylate target proteins;R-MMU-3214841 PKMTs methylate histone lysines;R-MMU-3214842 HDMs …	https://reactome.org/PathwayBrowser/#/R-MMU-162582;https://reactome.org/PathwayBrowser/#/R-MMU-1640170;https://reactome.org/PathwayBrowser/#/R-MMU-212165;https://reactome.org/PathwayBrowser/#/R-MMU-212300;https://reactome.org/PathwayBrowser/#/R-MMU-212436;https://reactome.org/PathwayBrowser/#/R-MMU-2299718;https://reactome.org/PathwayBrowser/#/R-MMU-2990846;https://reactome.org/PathwayBrowser/#/R…
P62806	17	K	0.843999	Histone H4 OS=Mus musculus OX=10090 GN=H4c16 PE=1 SV=2	H4c16	0.0304642	_GLGKGGAK[Acetyl (K)]R_	1	344597	346300	322797	228973	239626	219941	1.07216	1.12448	1.0322	0.974226	0.918478	0.832436	nucleus	K11254	H4; histone H4	mmu05322 Systemic lupus erythematosus; mmu05203 Viral carcinogenesis; mmu05034 Alcoholism; mmu04613 Neutrophil extracellular trap formation				PF15511	PF15511 Centromere kinetochore component CENP-T histone fold		B	KOG3467	Histone H4	WP1253 Type II interferon signaling (IFNG)	http://www.wikipathways.org/instance/WP1253_r71753		R-MMU-162582 Signal Transduction;R-MMU-1640170 Cell Cycle;R-MMU-212165 Epigenetic regulation of gene expression;R-MMU-212300 PRC2 methylates histones and DNA;R-MMU-212436 Generic Transcription Pathway;R-MMU-2299718 Condensation of Prophase Chromosomes;R-MMU-2990846 SUMOylation;R-MMU-3108232 SUMO E3 ligases SUMOylate target proteins;R-MMU-3214841 PKMTs methylate histone lysines;R-MMU-3214842 HDMs …	https://reactome.org/PathwayBrowser/#/R-MMU-162582;https://reactome.org/PathwayBrowser/#/R-MMU-1640170;https://reactome.org/PathwayBrowser/#/R-MMU-212165;https://reactome.org/PathwayBrowser/#/R-MMU-212300;https://reactome.org/PathwayBrowser/#/R-MMU-212436;https://reactome.org/PathwayBrowser/#/R-MMU-2299718;https://reactome.org/PathwayBrowser/#/R-MMU-2990846;https://reactome.org/PathwayBrowser/#/R…
P62806	60	K	1.29615	Histone H4 OS=Mus musculus OX=10090 GN=H4c16 PE=1 SV=2	H4c16	0.227209	_GVLK[Acetyl (K)]VFLENVIR_	1	217.124	225.038	389.655	309.585	277.284	279.458	0.677173	0.732488	1.249	1.32038	1.06538	1.06025	nucleus	K11254	H4; histone H4	mmu05322 Systemic lupus erythematosus; mmu05203 Viral carcinogenesis; mmu05034 Alcoholism; mmu04613 Neutrophil extracellular trap formation				PF15511	PF15511 Centromere kinetochore component CENP-T histone fold	PF15511 Centromere kinetochore component CENP-T histone fold	B	KOG3467	Histone H4	WP1253 Type II interferon signaling (IFNG)	http://www.wikipathways.org/instance/WP1253_r71753		R-MMU-162582 Signal Transduction;R-MMU-1640170 Cell Cycle;R-MMU-212165 Epigenetic regulation of gene expression;R-MMU-212300 PRC2 methylates histones and DNA;R-MMU-212436 Generic Transcription Pathway;R-MMU-2299718 Condensation of Prophase Chromosomes;R-MMU-2990846 SUMOylation;R-MMU-3108232 SUMO E3 ligases SUMOylate target proteins;R-MMU-3214841 PKMTs methylate histone lysines;R-MMU-3214842 HDMs …	https://reactome.org/PathwayBrowser/#/R-MMU-162582;https://reactome.org/PathwayBrowser/#/R-MMU-1640170;https://reactome.org/PathwayBrowser/#/R-MMU-212165;https://reactome.org/PathwayBrowser/#/R-MMU-212300;https://reactome.org/PathwayBrowser/#/R-MMU-212436;https://reactome.org/PathwayBrowser/#/R-MMU-2299718;https://reactome.org/PathwayBrowser/#/R-MMU-2990846;https://reactome.org/PathwayBrowser/#/R…
P62806	78	K	1.55994	Histone H4 OS=Mus musculus OX=10090 GN=H4c16 PE=1 SV=2	H4c16	0.00277685	_DAVTYTEHAK[Acetyl (K)]R_	1	214.772	238.192	195.523	254.508	291.969	270.091	0.776408	0.898656	0.726438	1.25818	1.30028	1.18774	nucleus	K11254	H4; histone H4	mmu05322 Systemic lupus erythematosus; mmu05203 Viral carcinogenesis; mmu05034 Alcoholism; mmu04613 Neutrophil extracellular trap formation				PF15511	PF15511 Centromere kinetochore component CENP-T histone fold	PF15511 Centromere kinetochore component CENP-T histone fold	B	KOG3467	Histone H4	WP1253 Type II interferon signaling (IFNG)	http://www.wikipathways.org/instance/WP1253_r71753		R-MMU-162582 Signal Transduction;R-MMU-1640170 Cell Cycle;R-MMU-212165 Epigenetic regulation of gene expression;R-MMU-212300 PRC2 methylates histones and DNA;R-MMU-212436 Generic Transcription Pathway;R-MMU-2299718 Condensation of Prophase Chromosomes;R-MMU-2990846 SUMOylation;R-MMU-3108232 SUMO E3 ligases SUMOylate target proteins;R-MMU-3214841 PKMTs methylate histone lysines;R-MMU-3214842 HDMs …	https://reactome.org/PathwayBrowser/#/R-MMU-162582;https://reactome.org/PathwayBrowser/#/R-MMU-1640170;https://reactome.org/PathwayBrowser/#/R-MMU-212165;https://reactome.org/PathwayBrowser/#/R-MMU-212300;https://reactome.org/PathwayBrowser/#/R-MMU-212436;https://reactome.org/PathwayBrowser/#/R-MMU-2299718;https://reactome.org/PathwayBrowser/#/R-MMU-2990846;https://reactome.org/PathwayBrowser/#/R…
P62806	92	K	0.660588	Histone H4 OS=Mus musculus OX=10090 GN=H4c16 PE=1 SV=2	H4c16	0.0326859	_TVTAMDVVYALK[Acetyl (K)]R_	1	2064.51	1417.25	2148.03	953.94	1007.58	1030.4	1.26821	0.908601	1.35613	0.801348	0.762497	0.769976	nucleus	K11254	H4; histone H4	mmu05322 Systemic lupus erythematosus; mmu05203 Viral carcinogenesis; mmu05034 Alcoholism; mmu04613 Neutrophil extracellular trap formation				PF15511	PF15511 Centromere kinetochore component CENP-T histone fold	PF15511 Centromere kinetochore component CENP-T histone fold	B	KOG3467	Histone H4	WP1253 Type II interferon signaling (IFNG)	http://www.wikipathways.org/instance/WP1253_r71753		R-MMU-162582 Signal Transduction;R-MMU-1640170 Cell Cycle;R-MMU-212165 Epigenetic regulation of gene expression;R-MMU-212300 PRC2 methylates histones and DNA;R-MMU-212436 Generic Transcription Pathway;R-MMU-2299718 Condensation of Prophase Chromosomes;R-MMU-2990846 SUMOylation;R-MMU-3108232 SUMO E3 ligases SUMOylate target proteins;R-MMU-3214841 PKMTs methylate histone lysines;R-MMU-3214842 HDMs …	https://reactome.org/PathwayBrowser/#/R-MMU-162582;https://reactome.org/PathwayBrowser/#/R-MMU-1640170;https://reactome.org/PathwayBrowser/#/R-MMU-212165;https://reactome.org/PathwayBrowser/#/R-MMU-212300;https://reactome.org/PathwayBrowser/#/R-MMU-212436;https://reactome.org/PathwayBrowser/#/R-MMU-2299718;https://reactome.org/PathwayBrowser/#/R-MMU-2990846;https://reactome.org/PathwayBrowser/#/R…
Q64524	6	K	0.902386	Histone H2B type 2-E OS=Mus musculus OX=10090 GN=H2bc21 PE=1 SV=3	H2bc21	0.421123	_PELAK[Acetyl (K)]SAPAPK_	1	198.98	223.901	211.077	125.768	151.81	138.1	0.930175	1.01498	1.21138	0.794547	1.0106	1.04327	nucleus	K11252	H2B; histone H2B	mmu05322 Systemic lupus erythematosus; mmu05203 Viral carcinogenesis; mmu05034 Alcoholism; mmu04613 Neutrophil extracellular trap formation	GO:0000003 reproduction; GO:0001906 cell killing; GO:0001959 regulation of cytokine-mediated signaling pathway; GO:0001960 negative regulation of cytokine-mediated signaling pathway; GO:0002227 innate immune response in mucosa; GO:0002251 organ or tissue specific immune response; GO:0002376 immune system process; GO:0002385 mucosal immune response; GO:0003006 developmental process involved in rep…	GO:0000228 nuclear chromosome; GO:0000785 chromatin; GO:0000786 nucleosome; GO:0005576 extracellular region; GO:0005615 extracellular space; GO:0005622 intracellular anatomical structure; GO:0005634 nucleus; GO:0005654 nucleoplasm; GO:0005694 chromosome; GO:0005737 cytoplasm; GO:0005829 cytosol; GO:0005886 plasma membrane; GO:0016020 membrane; GO:0019897 extrinsic component of plasma membrane; GO…	GO:0001530 lipopolysaccharide binding; GO:0003676 nucleic acid binding; GO:0003677 DNA binding; GO:0005488 binding; GO:0005515 protein binding; GO:0008289 lipid binding; GO:0042393 histone binding; GO:0042802 identical protein binding; GO:0097159 organic cyclic compound binding; GO:0097367 carbohydrate derivative binding; GO:1901363 heterocyclic compound binding;	PF00125	PF00125 Core histone H2A/H2B/H3/H4		B	KOG1744	Histone H2B				R-MMU-162582 Signal Transduction;R-MMU-1640170 Cell Cycle;R-MMU-212165 Epigenetic regulation of gene expression;R-MMU-212300 PRC2 methylates histones and DNA;R-MMU-212436 Generic Transcription Pathway;R-MMU-2299718 Condensation of Prophase Chromosomes;R-MMU-3214847 HATs acetylate histones;R-MMU-3247509 Chromatin modifying enzymes;R-MMU-392499 Metabolism of proteins;R-MMU-4839726 Chromatin organiz…	https://reactome.org/PathwayBrowser/#/R-MMU-162582;https://reactome.org/PathwayBrowser/#/R-MMU-1640170;https://reactome.org/PathwayBrowser/#/R-MMU-212165;https://reactome.org/PathwayBrowser/#/R-MMU-212300;https://reactome.org/PathwayBrowser/#/R-MMU-212436;https://reactome.org/PathwayBrowser/#/R-MMU-2299718;https://reactome.org/PathwayBrowser/#/R-MMU-3214847;https://reactome.org/PathwayBrowser/#/R…
Q64524	44	K	0.360108	Histone H2B type 2-E OS=Mus musculus OX=10090 GN=H2bc21 PE=1 SV=3	H2bc21	0.0269747	_ESYSIYVYK[Acetyl (K)]VLK[Acetyl (K)]QVHPDTGISSK_	1	49.3284	33.7592	17.7078	11.6947	8.95435	5.46085	1.90726	1.26576	0.840549	0.611082	0.49303	0.341211	nucleus	K11252	H2B; histone H2B	mmu05322 Systemic lupus erythematosus; mmu05203 Viral carcinogenesis; mmu05034 Alcoholism; mmu04613 Neutrophil extracellular trap formation	GO:0000003 reproduction; GO:0001906 cell killing; GO:0001959 regulation of cytokine-mediated signaling pathway; GO:0001960 negative regulation of cytokine-mediated signaling pathway; GO:0002227 innate immune response in mucosa; GO:0002251 organ or tissue specific immune response; GO:0002376 immune system process; GO:0002385 mucosal immune response; GO:0003006 developmental process involved in rep…	GO:0000228 nuclear chromosome; GO:0000785 chromatin; GO:0000786 nucleosome; GO:0005576 extracellular region; GO:0005615 extracellular space; GO:0005622 intracellular anatomical structure; GO:0005634 nucleus; GO:0005654 nucleoplasm; GO:0005694 chromosome; GO:0005737 cytoplasm; GO:0005829 cytosol; GO:0005886 plasma membrane; GO:0016020 membrane; GO:0019897 extrinsic component of plasma membrane; GO…	GO:0001530 lipopolysaccharide binding; GO:0003676 nucleic acid binding; GO:0003677 DNA binding; GO:0005488 binding; GO:0005515 protein binding; GO:0008289 lipid binding; GO:0042393 histone binding; GO:0042802 identical protein binding; GO:0097159 organic cyclic compound binding; GO:0097367 carbohydrate derivative binding; GO:1901363 heterocyclic compound binding;	PF00125	PF00125 Core histone H2A/H2B/H3/H4	PF00125 Core histone H2A/H2B/H3/H4	B	KOG1744	Histone H2B				R-MMU-162582 Signal Transduction;R-MMU-1640170 Cell Cycle;R-MMU-212165 Epigenetic regulation of gene expression;R-MMU-212300 PRC2 methylates histones and DNA;R-MMU-212436 Generic Transcription Pathway;R-MMU-2299718 Condensation of Prophase Chromosomes;R-MMU-3214847 HATs acetylate histones;R-MMU-3247509 Chromatin modifying enzymes;R-MMU-392499 Metabolism of proteins;R-MMU-4839726 Chromatin organiz…	https://reactome.org/PathwayBrowser/#/R-MMU-162582;https://reactome.org/PathwayBrowser/#/R-MMU-1640170;https://reactome.org/PathwayBrowser/#/R-MMU-212165;https://reactome.org/PathwayBrowser/#/R-MMU-212300;https://reactome.org/PathwayBrowser/#/R-MMU-212436;https://reactome.org/PathwayBrowser/#/R-MMU-2299718;https://reactome.org/PathwayBrowser/#/R-MMU-3214847;https://reactome.org/PathwayBrowser/#/R…
Q64524	47	K	0.360108	Histone H2B type 2-E OS=Mus musculus OX=10090 GN=H2bc21 PE=1 SV=3	H2bc21	0.0269747	_ESYSIYVYK[Acetyl (K)]VLK[Acetyl (K)]QVHPDTGISSK_	1	49.3284	33.7592	17.7078	11.6947	8.95435	5.46085	1.90726	1.26576	0.840549	0.611082	0.49303	0.341211	nucleus	K11252	H2B; histone H2B	mmu05322 Systemic lupus erythematosus; mmu05203 Viral carcinogenesis; mmu05034 Alcoholism; mmu04613 Neutrophil extracellular trap formation	GO:0000003 reproduction; GO:0001906 cell killing; GO:0001959 regulation of cytokine-mediated signaling pathway; GO:0001960 negative regulation of cytokine-mediated signaling pathway; GO:0002227 innate immune response in mucosa; GO:0002251 organ or tissue specific immune response; GO:0002376 immune system process; GO:0002385 mucosal immune response; GO:0003006 developmental process involved in rep…	GO:0000228 nuclear chromosome; GO:0000785 chromatin; GO:0000786 nucleosome; GO:0005576 extracellular region; GO:0005615 extracellular space; GO:0005622 intracellular anatomical structure; GO:0005634 nucleus; GO:0005654 nucleoplasm; GO:0005694 chromosome; GO:0005737 cytoplasm; GO:0005829 cytosol; GO:0005886 plasma membrane; GO:0016020 membrane; GO:0019897 extrinsic component of plasma membrane; GO…	GO:0001530 lipopolysaccharide binding; GO:0003676 nucleic acid binding; GO:0003677 DNA binding; GO:0005488 binding; GO:0005515 protein binding; GO:0008289 lipid binding; GO:0042393 histone binding; GO:0042802 identical protein binding; GO:0097159 organic cyclic compound binding; GO:0097367 carbohydrate derivative binding; GO:1901363 heterocyclic compound binding;	PF00125	PF00125 Core histone H2A/H2B/H3/H4	PF00125 Core histone H2A/H2B/H3/H4	B	KOG1744	Histone H2B				R-MMU-162582 Signal Transduction;R-MMU-1640170 Cell Cycle;R-MMU-212165 Epigenetic regulation of gene expression;R-MMU-212300 PRC2 methylates histones and DNA;R-MMU-212436 Generic Transcription Pathway;R-MMU-2299718 Condensation of Prophase Chromosomes;R-MMU-3214847 HATs acetylate histones;R-MMU-3247509 Chromatin modifying enzymes;R-MMU-392499 Metabolism of proteins;R-MMU-4839726 Chromatin organiz…	https://reactome.org/PathwayBrowser/#/R-MMU-162582;https://reactome.org/PathwayBrowser/#/R-MMU-1640170;https://reactome.org/PathwayBrowser/#/R-MMU-212165;https://reactome.org/PathwayBrowser/#/R-MMU-212300;https://reactome.org/PathwayBrowser/#/R-MMU-212436;https://reactome.org/PathwayBrowser/#/R-MMU-2299718;https://reactome.org/PathwayBrowser/#/R-MMU-3214847;https://reactome.org/PathwayBrowser/#/R…
