# Supplementary material for: Acetylome Analyses Provide New Insights into the Effect of Chronic Intermittent Hypoxia on Hypothalamus-Dependent Endocrine Metabolism Impairment
Source: Biology (Basel). 2024 Jul 24;13(8):559. doi: 10.3390/biology13080559 (PMC11351355; doi:10.3390/biology13080559)
Supplement: Supplementary file 1 [file biology-13-00559-s001.zip › S1-DEPs.xlsx]

## Sheet: casevscon
Protein accession	Protein description	Gene name	case/con Ratio	case/con P value	Regulated Type	MW [kDa]	Coverage [%]	Peptides	Unique peptides	Intensity con1	Intensity con2	Intensity con3	Intensity case1	Intensity case2	Intensity case3	con1	con2	con3	case1	case2	case3	Subcellular localization	KEGG KO No.	KEGG Gene	KEGG pathway	Biological Process	Cellular Component	Molecular Function	Pfam ID	Domain description	KOG category	KOG NO.	KOG description	WikiPathways	externalDetailsURL	Is_TF	Reactome pathway	Reactome link	HallMark	msigdbURL
A2AFS3	Endosome/lysosome-associated apoptosis and autophagy regulator 1 OS=Mus musculus OX=10090 GN=Elapor1 PE=1 SV=1	Elapor1	0.561707	0.00506536	Down	110.682	9.7	10	10	26908	27716	34689.3	17422.2	14662.9	18082.8	1.15749	1.19225	1.49221	0.749442	0.630746	0.777861	cytoplasm				GO:0000045 autophagosome assembly; GO:0006914 autophagy; GO:0006950 response to stress; GO:0006996 organelle organization; GO:0007033 vacuole organization; GO:0007154 cell communication; GO:0008152 metabolic process; GO:0009056 catabolic process; GO:0009267 cellular response to starvation; GO:0009605 response to external stimulus; GO:0009893 positive regulation of metabolic process; GO:0009894 re…	GO:0005886 plasma membrane; GO:0005887 integral component of plasma membrane; GO:0016020 membrane; GO:0016021 integral component of membrane; GO:0031224 intrinsic component of membrane; GO:0031226 intrinsic component of plasma membrane; GO:0071944 cell periphery;				T	KOG1217	Fibrillins and related proteins containing Ca2+-binding EGF-like domains
A7M7C7	SKI family transcriptional corepressor 2 OS=Mus musculus OX=10090 GN=Skor2 PE=1 SV=1	Skor2	1.75944	0.0036098	Up	105.616	0.7	1	1	67319.7	61351.4	82720.5	126058	116701	129172	0.692443	0.631054	0.850855	1.29662	1.20038	1.32865	plasma membrane				GO:0000122 negative regulation of transcription by RNA polymerase II; GO:0002009 morphogenesis of an epithelium; GO:0002165 instar larval or pupal development; GO:0003002 regionalization; GO:0006355 regulation of transcription, DNA-templated; GO:0006357 regulation of transcription by RNA polymerase II; GO:0007275 multicellular organism development; GO:0007389 pattern specification process; GO:000…	GO:0005622 intracellular anatomical structure; GO:0005634 nucleus; GO:0005667 transcription regulator complex; GO:0005737 cytoplasm; GO:0032991 protein-containing complex; GO:0043226 organelle; GO:0043227 membrane-bounded organelle; GO:0043229 intracellular organelle; GO:0043231 intracellular membrane-bounded organelle;	GO:0000981 DNA-binding transcription factor activity, RNA polymerase II-specific; GO:0003682 chromatin binding; GO:0003700 DNA-binding transcription factor activity; GO:0003712 transcription coregulator activity; GO:0003714 transcription corepressor activity; GO:0005488 binding; GO:0005515 protein binding; GO:0019899 enzyme binding; GO:0042826 histone deacetylase binding; GO:0046332 SMAD binding;…	PF08782	PF08782 c-SKI Smad4 binding domain
D3YVF0	A-kinase anchor protein 5 OS=Mus musculus OX=10090 GN=Akap5 PE=1 SV=2	Akap5	1.97772	5.6503e-05	Up	79.3967	33.3	14	14	85219.6	77754.9	77569.7	161039	162942	151748	0.713859	0.65133	0.649779	1.34898	1.36491	1.27114	nucleus	K16522			GO:0000003 reproduction; GO:0001932 regulation of protein phosphorylation; GO:0001934 positive regulation of protein phosphorylation; GO:0002790 peptide secretion; GO:0006810 transport; GO:0006873 cellular ion homeostasis; GO:0006874 cellular calcium ion homeostasis; GO:0006875 cellular metal ion homeostasis; GO:0007154 cell communication; GO:0007165 signal transduction; GO:0007186 G protein-coup…	GO:0005622 intracellular anatomical structure; GO:0005737 cytoplasm; GO:0005829 cytosol; GO:0005856 cytoskeleton; GO:0005886 plasma membrane; GO:0009898 cytoplasmic side of plasma membrane; GO:0014069 postsynaptic density; GO:0016020 membrane; GO:0016323 basolateral plasma membrane; GO:0030175 filopodium; GO:0030425 dendrite; GO:0031252 cell leading edge; GO:0031253 cell projection membrane; GO:0…	GO:0001664 G protein-coupled receptor binding; GO:0003779 actin binding; GO:0005102 signaling receptor binding; GO:0005198 structural molecule activity; GO:0005488 binding; GO:0005515 protein binding; GO:0008092 cytoskeletal protein binding; GO:0008179 adenylate cyclase binding; GO:0017124 SH3 domain binding; GO:0019899 enzyme binding; GO:0019900 kinase binding; GO:0019901 protein kinase binding;…						WP232 G protein signaling pathways	http://www.wikipathways.org/instance/WP232_r117886		R-MMU-112314 Neurotransmitter receptors and postsynaptic signal transmission;R-MMU-112315 Transmission across Chemical Synapses;R-MMU-112316 Neuronal System;R-MMU-399719 Trafficking of AMPA receptors;R-MMU-399721 Glutamate binding, activation of AMPA receptors and synaptic plasticity	https://reactome.org/PathwayBrowser/#/R-MMU-112314;https://reactome.org/PathwayBrowser/#/R-MMU-112315;https://reactome.org/PathwayBrowser/#/R-MMU-112316;https://reactome.org/PathwayBrowser/#/R-MMU-399719;https://reactome.org/PathwayBrowser/#/R-MMU-399721
E9PZ36	Fibrocystin OS=Mus musculus OX=10090 GN=Pkhd1 PE=1 SV=1	Pkhd1	0.500385	0.0409652	Down	444.882	0.3	1	1	42405.3	29381.9	31453.1	24220.1	15987.4	11452.4	1.64255	1.1381	1.21832	0.938157	0.619264	0.443605	plasma membrane	K19865			GO:0001655 urogenital system development; GO:0001822 kidney development; GO:0001932 regulation of protein phosphorylation; GO:0006355 regulation of transcription, DNA-templated; GO:0006873 cellular ion homeostasis; GO:0006874 cellular calcium ion homeostasis; GO:0006875 cellular metal ion homeostasis; GO:0006996 organelle organization; GO:0007154 cell communication; GO:0007155 cell adhesion; GO:0…	GO:0005622 intracellular anatomical structure; GO:0005737 cytoplasm; GO:0005813 centrosome; GO:0005815 microtubule organizing center; GO:0005819 spindle; GO:0005856 cytoskeleton; GO:0005886 plasma membrane; GO:0005929 cilium; GO:0009897 external side of plasma membrane; GO:0009986 cell surface; GO:0015630 microtubule cytoskeleton; GO:0016020 membrane; GO:0016324 apical plasma membrane; GO:0031224…	GO:0038023 signaling receptor activity; GO:0060089 molecular transducer activity;	PF01833; PF10162	PF01833 IPT/TIG domain; PF10162 G8 domain									HALLMARK APICAL SURFACE	http://www.gsea-msigdb.org/gsea/msigdb/mouse/geneset/HALLMARK_APICAL_SURFACE
F6SEU4	Ras/Rap GTPase-activating protein SynGAP OS=Mus musculus OX=10090 GN=Syngap1 PE=1 SV=2	Syngap1	1.51915	0.000181547	Up	148.238	27.6	33	33	53903.5	56132.2	50443.3	80665.6	81659.6	81465.6	0.800012	0.833091	0.748658	1.1972	1.21196	1.20908	nucleus	K17631	SYNGAP; Ras/Rap GTPase-activating protein SynGAP	mmu04014 Ras signaling pathway	GO:0000122 negative regulation of transcription by RNA polymerase II; GO:0000165 MAPK cascade; GO:0000902 cell morphogenesis; GO:0001558 regulation of cell growth; GO:0001932 regulation of protein phosphorylation; GO:0001933 negative regulation of protein phosphorylation; GO:0001934 positive regulation of protein phosphorylation; GO:0002237 response to molecule of bacterial origin; GO:0002682 reg…	GO:0005622 intracellular anatomical structure; GO:0005737 cytoplasm; GO:0005829 cytosol; GO:0005886 plasma membrane; GO:0009898 cytoplasmic side of plasma membrane; GO:0014069 postsynaptic density; GO:0016020 membrane; GO:0030139 endocytic vesicle; GO:0030424 axon; GO:0030425 dendrite; GO:0031224 intrinsic component of membrane; GO:0031226 intrinsic component of plasma membrane; GO:0031235 intrin…	GO:0005096 GTPase activator activity; GO:0005102 signaling receptor binding; GO:0005123 death receptor binding; GO:0005126 cytokine receptor binding; GO:0005172 vascular endothelial growth factor receptor binding; GO:0005488 binding; GO:0005515 protein binding; GO:0005543 phospholipid binding; GO:0008047 enzyme activator activity; GO:0008289 lipid binding; GO:0017124 SH3 domain binding; GO:001989…	PF00168	PF00168 C2 domain	R	KOG3508	GTPase-activating protein				R-MMU-162582 Signal Transduction;R-MMU-5658442 Regulation of RAS by GAPs;R-MMU-5673001 RAF/MAP kinase cascade;R-MMU-5683057 MAPK family signaling cascades;R-MMU-5684996 MAPK1/MAPK3 signaling	https://reactome.org/PathwayBrowser/#/R-MMU-162582;https://reactome.org/PathwayBrowser/#/R-MMU-5658442;https://reactome.org/PathwayBrowser/#/R-MMU-5673001;https://reactome.org/PathwayBrowser/#/R-MMU-5683057;https://reactome.org/PathwayBrowser/#/R-MMU-5684996
O08638	Myosin-11 OS=Mus musculus OX=10090 GN=Myh11 PE=1 SV=1	Myh11	1.92495	2.04874e-05	Up	227.028	27.4	54	36	35775.9	33432.3	33208.7	64033.4	65610	67504.5	0.716557	0.669618	0.665138	1.28253	1.31411	1.35205	nucleus	K10352	MYH9s; myosin heavy chain 9/10/11/14	mmu04270 Vascular smooth muscle contraction; mmu04810 Regulation of actin cytoskeleton; mmu04530 Tight junction	GO:0000003 reproduction; GO:0000278 mitotic cell cycle; GO:0000281 mitotic cytokinesis; GO:0000910 cytokinesis; GO:0001654 eye development; GO:0001655 urogenital system development; GO:0001667 ameboidal-type cell migration; GO:0001700 embryonic development via the syncytial blastoderm; GO:0001736 establishment of planar polarity; GO:0001738 morphogenesis of a polarized epithelium; GO:0001745 comp…	GO:0001725 stress fiber; GO:0005622 intracellular anatomical structure; GO:0005737 cytoplasm; GO:0005826 actomyosin contractile ring; GO:0005829 cytosol; GO:0005856 cytoskeleton; GO:0005859 muscle myosin complex; GO:0005886 plasma membrane; GO:0005903 brush border; GO:0005911 cell-cell junction; GO:0005938 cell cortex; GO:0015629 actin cytoskeleton; GO:0016020 membrane; GO:0016459 myosin complex;…	GO:0000146 microfilament motor activity; GO:0000166 nucleotide binding; GO:0000287 magnesium ion binding; GO:0003774 cytoskeletal motor activity; GO:0003779 actin binding; GO:0003824 catalytic activity; GO:0005198 structural molecule activity; GO:0005488 binding; GO:0005515 protein binding; GO:0005524 ATP binding; GO:0008092 cytoskeletal protein binding; GO:0008307 structural constituent of muscl…	PF02736; PF00063	PF02736 Myosin N-terminal SH3-like domain; PF00063 Myosin head (motor domain)	Z	KOG0161	Myosin class II heavy chain				R-MMU-162582 Signal Transduction;R-MMU-194315 Signaling by Rho GTPases;R-MMU-195258 RHO GTPase Effectors;R-MMU-397014 Muscle contraction;R-MMU-445355 Smooth Muscle Contraction;R-MMU-5627123 RHO GTPases activate PAKs;R-MMU-9716542 Signaling by Rho GTPases, Miro GTPases and RHOBTB3	https://reactome.org/PathwayBrowser/#/R-MMU-162582;https://reactome.org/PathwayBrowser/#/R-MMU-194315;https://reactome.org/PathwayBrowser/#/R-MMU-195258;https://reactome.org/PathwayBrowser/#/R-MMU-397014;https://reactome.org/PathwayBrowser/#/R-MMU-445355;https://reactome.org/PathwayBrowser/#/R-MMU-5627123;https://reactome.org/PathwayBrowser/#/R-MMU-9716542
O54828	Regulator of G-protein signaling 9 OS=Mus musculus OX=10090 GN=Rgs9 PE=1 SV=3	Rgs9	3.23713	0.000688858	Up	76.9781	3	2	2	14076.1	15524.8	15385.2	49218.9	38518.2	57889	0.443082	0.488684	0.484287	1.54929	1.21246	1.8222	mitochondria	K13765	RGS9; regulator of G-protein signaling 9	mmu04744 Phototransduction; mmu05030 Cocaine addiction	GO:0000003 reproduction; GO:0001975 response to amphetamine; GO:0002119 nematode larval development; GO:0002164 larval development; GO:0006457 protein folding; GO:0007154 cell communication; GO:0007165 signal transduction; GO:0007186 G protein-coupled receptor signaling pathway; GO:0007212 dopamine receptor signaling pathway; GO:0007275 multicellular organism development; GO:0007399 nervous syste…	GO:0001750 photoreceptor outer segment; GO:0001917 photoreceptor inner segment; GO:0005622 intracellular anatomical structure; GO:0005634 nucleus; GO:0005737 cytoplasm; GO:0005886 plasma membrane; GO:0005929 cilium; GO:0016020 membrane; GO:0030425 dendrite; GO:0031090 organelle membrane; GO:0031253 cell projection membrane; GO:0032991 protein-containing complex; GO:0036477 somatodendritic compart…	GO:0005096 GTPase activator activity; GO:0005488 binding; GO:0005515 protein binding; GO:0008047 enzyme activator activity; GO:0030234 enzyme regulator activity; GO:0030695 GTPase regulator activity; GO:0031681 G-protein beta-subunit binding; GO:0044877 protein-containing complex binding; GO:0060589 nucleoside-triphosphatase regulator activity; GO:0098772 molecular function regulator;	PF00610; PF18148; PF00631; PF00615	PF00610 Domain found in Dishevelled, Egl-10, and Pleckstrin (DEP); PF18148 Regulator of G-protein signalling DHEX domain; PF00631 GGL domain; PF00615 Regulator of G protein signaling domain	T	KOG3589	G protein signaling regulators	WP553 Calcium regulation in cardiac cells;WP385 Myometrial relaxation and contraction pathways	http://www.wikipathways.org/instance/WP553_r117867;http://www.wikipathways.org/instance/WP385_r122794		R-MMU-162582 Signal Transduction;R-MMU-2187338 Visual phototransduction;R-MMU-2514856 The phototransduction cascade;R-MMU-2514859 Inactivation, recovery and regulation of the phototransduction cascade;R-MMU-372790 Signaling by GPCR;R-MMU-388396 GPCR downstream signalling;R-MMU-390466 Chaperonin-mediated protein folding;R-MMU-391251 Protein folding;R-MMU-392499 Metabolism of proteins;R-MMU-418594 …	https://reactome.org/PathwayBrowser/#/R-MMU-162582;https://reactome.org/PathwayBrowser/#/R-MMU-2187338;https://reactome.org/PathwayBrowser/#/R-MMU-2514856;https://reactome.org/PathwayBrowser/#/R-MMU-2514859;https://reactome.org/PathwayBrowser/#/R-MMU-372790;https://reactome.org/PathwayBrowser/#/R-MMU-388396;https://reactome.org/PathwayBrowser/#/R-MMU-390466;https://reactome.org/PathwayBrowser/#/R…
O55236	mRNA-capping enzyme OS=Mus musculus OX=10090 GN=Rngtt PE=1 SV=1	Rngtt	0.631098	0.0136118	Down	68.684	5.4	3	3	21281.6	20349.9	23157.8	10975.5	14428.1	15484.8	1.20829	1.15539	1.31482	0.623148	0.819175	0.879173	mitochondria	K13917	RNGTT; mRNA-capping enzyme [EC:2.7.7.50 3.6.1.74]	mmu03015 mRNA surveillance pathway	GO:0006139 nucleobase-containing compound metabolic process; GO:0006351 transcription, DNA-templated; GO:0006366 transcription by RNA polymerase II; GO:0006370 7-methylguanosine mRNA capping; GO:0006396 RNA processing; GO:0006397 mRNA processing; GO:0006464 cellular protein modification process; GO:0006470 protein dephosphorylation; GO:0006725 cellular aromatic compound metabolic process; GO:0006…	GO:0005622 intracellular anatomical structure; GO:0005634 nucleus; GO:0005654 nucleoplasm; GO:0005737 cytoplasm; GO:0031974 membrane-enclosed lumen; GO:0031981 nuclear lumen; GO:0043226 organelle; GO:0043227 membrane-bounded organelle; GO:0043229 intracellular organelle; GO:0043231 intracellular membrane-bounded organelle; GO:0043233 organelle lumen; GO:0070013 intracellular organelle lumen;	GO:0003824 catalytic activity; GO:0004484 mRNA guanylyltransferase activity; GO:0004651 polynucleotide 5'-phosphatase activity; GO:0004721 phosphoprotein phosphatase activity; GO:0008138 protein tyrosine/serine/threonine phosphatase activity; GO:0008192 RNA guanylyltransferase activity; GO:0016462 pyrophosphatase activity; GO:0016740 transferase activity; GO:0016772 transferase activity, transfer…	PF00782; PF01331; PF03919	PF00782 Dual specificity phosphatase, catalytic domain; PF01331 mRNA capping enzyme, catalytic domain; PF03919 mRNA capping enzyme, C-terminal domain	A	KOG2386	mRNA capping enzyme, guanylyltransferase (alpha) subunit	WP310 mRNA processing	http://www.wikipathways.org/instance/WP310_r122791		R-MMU-72086 mRNA Capping;R-MMU-73857 RNA Polymerase II Transcription;R-MMU-74160 Gene expression (Transcription);R-MMU-77075 RNA Pol II CTD phosphorylation and interaction with CE;R-MMU-8953854 Metabolism of RNA	https://reactome.org/PathwayBrowser/#/R-MMU-72086;https://reactome.org/PathwayBrowser/#/R-MMU-73857;https://reactome.org/PathwayBrowser/#/R-MMU-74160;https://reactome.org/PathwayBrowser/#/R-MMU-77075;https://reactome.org/PathwayBrowser/#/R-MMU-8953854
O70400	PDZ and LIM domain protein 1 OS=Mus musculus OX=10090 GN=Pdlim1 PE=1 SV=4	Pdlim1	1.93798	0.00225091	Up	35.7744	17.1	5	5	15757.9	16935.2	12687.4	29600.5	27121.4	31224.7	0.709139	0.76212	0.570959	1.33209	1.22052	1.40518	cytoplasm,nucleus	K23353			GO:0001666 response to hypoxia; GO:0006355 regulation of transcription, DNA-templated; GO:0006950 response to stress; GO:0009628 response to abiotic stimulus; GO:0009889 regulation of biosynthetic process; GO:0009891 positive regulation of biosynthetic process; GO:0009893 positive regulation of metabolic process; GO:0010468 regulation of gene expression; GO:0010556 regulation of macromolecule bio…	GO:0005622 intracellular anatomical structure; GO:0005667 transcription regulator complex; GO:0032991 protein-containing complex;	GO:0003712 transcription coregulator activity; GO:0003713 transcription coactivator activity; GO:0140110 transcription regulator activity;	PF00595; PF00412	PF00595 PDZ domain; PF00412 LIM domain	TZ	KOG1703	Adaptor protein Enigma and related PDZ-LIM proteins						HALLMARK REACTIVE OXIGEN SPECIES PATHWAY	http://www.gsea-msigdb.org/gsea/msigdb/mouse/geneset/HALLMARK_REACTIVE_OXIGEN_SPECIES_PATHWAY
O70404	Vesicle-associated membrane protein 8 OS=Mus musculus OX=10090 GN=Vamp8 PE=1 SV=1	Vamp8	0.424984	0.0140127	Down	11.4513	31.7	3	3	17294	29024.7	30388.9	12776	9935.7	9887.9	0.94929	1.5932	1.66808	0.701288	0.545381	0.542758	plasma membrane	K08512	VAMP8; vesicle-associated membrane protein 8	mmu04140 Autophagy - animal; mmu04130 SNARE interactions in vesicular transport; mmu04611 Platelet activation	GO:0001775 cell activation; GO:0002252 immune effector process; GO:0002263 cell activation involved in immune response; GO:0002274 myeloid leukocyte activation; GO:0002275 myeloid cell activation involved in immune response; GO:0002283 neutrophil activation involved in immune response; GO:0002366 leukocyte activation involved in immune response; GO:0002376 immune system process; GO:0002443 leukoc…	GO:0000323 lytic vacuole; GO:0005622 intracellular anatomical structure; GO:0005737 cytoplasm; GO:0005764 lysosome; GO:0005765 lysosomal membrane; GO:0005766 primary lysosome; GO:0005768 endosome; GO:0005769 early endosome; GO:0005770 late endosome; GO:0005773 vacuole; GO:0005774 vacuolar membrane; GO:0005829 cytosol; GO:0005886 plasma membrane; GO:0008021 synaptic vesicle; GO:0009986 cell surfac…	GO:0000149 SNARE binding; GO:0005484 SNAP receptor activity; GO:0005488 binding; GO:0005515 protein binding; GO:0008200 ion channel inhibitor activity; GO:0016247 channel regulator activity; GO:0016248 channel inhibitor activity; GO:0017081 chloride channel regulator activity; GO:0019869 chloride channel inhibitor activity; GO:0019905 syntaxin binding; GO:0098772 molecular function regulator; GO:…			U	KOG0860	Synaptobrevin/VAMP-like protein				R-MMU-1236974 ER-Phagosome pathway;R-MMU-1236975 Antigen processing-Cross presentation;R-MMU-1280218 Adaptive Immune System;R-MMU-168249 Innate Immune System;R-MMU-168256 Immune System;R-MMU-199991 Membrane Trafficking;R-MMU-199992 trans-Golgi Network Vesicle Budding;R-MMU-432720 Lysosome Vesicle Biogenesis;R-MMU-432722 Golgi Associated Vesicle Biogenesis;R-MMU-5653656 Vesicle-mediated transport;…	https://reactome.org/PathwayBrowser/#/R-MMU-1236974;https://reactome.org/PathwayBrowser/#/R-MMU-1236975;https://reactome.org/PathwayBrowser/#/R-MMU-1280218;https://reactome.org/PathwayBrowser/#/R-MMU-168249;https://reactome.org/PathwayBrowser/#/R-MMU-168256;https://reactome.org/PathwayBrowser/#/R-MMU-199991;https://reactome.org/PathwayBrowser/#/R-MMU-199992;https://reactome.org/PathwayBrowser/#/R…	HALLMARK INTERFERON GAMMA RESPONSE;HALLMARK P53 PATHWAY	http://www.gsea-msigdb.org/gsea/msigdb/mouse/geneset/HALLMARK_INTERFERON_GAMMA_RESPONSE;http://www.gsea-msigdb.org/gsea/msigdb/mouse/geneset/HALLMARK_P53_PATHWAY
O70572	Sphingomyelin phosphodiesterase 2 OS=Mus musculus OX=10090 GN=Smpd2 PE=1 SV=1	Smpd2	0.645815	0.00854103	Down	47.4665	7.4	3	3	28834	24212	26655.1	14798.6	19208.9	17464.7	1.31889	1.10748	1.21923	0.676904	0.878632	0.798854	plasma membrane	K12351	SMPD2; sphingomyelin phosphodiesterase 2 [EC:3.1.4.12]	mmu01100 Metabolic pathways; mmu00600 Sphingolipid metabolism; mmu04071 Sphingolipid signaling pathway	GO:0006629 lipid metabolic process; GO:0006643 membrane lipid metabolic process; GO:0006644 phospholipid metabolic process; GO:0006665 sphingolipid metabolic process; GO:0006672 ceramide metabolic process; GO:0006684 sphingomyelin metabolic process; GO:0006793 phosphorus metabolic process; GO:0006796 phosphate-containing compound metabolic process; GO:0006807 nitrogen compound metabolic process; …	GO:0005886 plasma membrane; GO:0005887 integral component of plasma membrane; GO:0005901 caveola; GO:0016020 membrane; GO:0016021 integral component of membrane; GO:0031224 intrinsic component of membrane; GO:0031226 intrinsic component of plasma membrane; GO:0044853 plasma membrane raft; GO:0045121 membrane raft; GO:0071944 cell periphery; GO:0098590 plasma membrane region; GO:0098857 membrane m…	GO:0003824 catalytic activity; GO:0004620 phospholipase activity; GO:0004767 sphingomyelin phosphodiesterase activity; GO:0008081 phosphoric diester hydrolase activity; GO:0016298 lipase activity; GO:0016787 hydrolase activity; GO:0016788 hydrolase activity, acting on ester bonds; GO:0042578 phosphoric ester hydrolase activity;	PF03372	PF03372 Endonuclease/Exonuclease/phosphatase family	T	KOG3873	Sphingomyelinase family protein	WP57 Signal transduction of S1P receptor	http://www.wikipathways.org/instance/WP57_r117945		R-MMU-1430728 Metabolism;R-MMU-162582 Signal Transduction;R-MMU-1660662 Glycosphingolipid metabolism;R-MMU-428157 Sphingolipid metabolism;R-MMU-556833 Metabolism of lipids;R-MMU-5626978 TNFR1-mediated ceramide production;R-MMU-73887 Death Receptor Signalling;R-MMU-75893 TNF signaling	https://reactome.org/PathwayBrowser/#/R-MMU-1430728;https://reactome.org/PathwayBrowser/#/R-MMU-162582;https://reactome.org/PathwayBrowser/#/R-MMU-1660662;https://reactome.org/PathwayBrowser/#/R-MMU-428157;https://reactome.org/PathwayBrowser/#/R-MMU-556833;https://reactome.org/PathwayBrowser/#/R-MMU-5626978;https://reactome.org/PathwayBrowser/#/R-MMU-73887;https://reactome.org/PathwayBrowser/#/R-…
P01193	Pro-opiomelanocortin OS=Mus musculus OX=10090 GN=Pomc PE=1 SV=1	Pomc	0.0110427	2.2394e-05	Down	26.7071	29.4	6	6	85116.3	88404.6	86864.4	1308.25	912.987	654.111	1.93989	2.01484	1.97974	0.0298164	0.020808	0.0149079	extracellular	K05228	POMC; proopiomelanocortin	mmu04920 Adipocytokine signaling pathway; mmu04080 Neuroactive ligand-receptor interaction; mmu04024 cAMP signaling pathway; mmu04934 Cushing syndrome; mmu04916 Melanogenesis; mmu04927 Cortisol synthesis and secretion; mmu04915 Estrogen signaling pathway; mmu04925 Aldosterone synthesis and secretion	GO:0001817 regulation of cytokine production; GO:0001818 negative regulation of cytokine production; GO:0001906 cell killing; GO:0001910 regulation of leukocyte mediated cytotoxicity; GO:0001912 positive regulation of leukocyte mediated cytotoxicity; GO:0002376 immune system process; GO:0002682 regulation of immune system process; GO:0002684 positive regulation of immune system process; GO:000269…	GO:0005576 extracellular region; GO:0005615 extracellular space; GO:0005622 intracellular anatomical structure; GO:0005737 cytoplasm; GO:0005777 peroxisome; GO:0005782 peroxisomal matrix; GO:0012505 endomembrane system; GO:0030141 secretory granule; GO:0031410 cytoplasmic vesicle; GO:0031907 microbody lumen; GO:0031974 membrane-enclosed lumen; GO:0031982 vesicle; GO:0031983 vesicle lumen; GO:0034…	GO:0001664 G protein-coupled receptor binding; GO:0005102 signaling receptor binding; GO:0005179 hormone activity; GO:0005184 neuropeptide hormone activity; GO:0005488 binding; GO:0005515 protein binding; GO:0030545 signaling receptor regulator activity; GO:0031779 melanocortin receptor binding; GO:0031781 type 3 melanocortin receptor binding; GO:0031782 type 4 melanocortin receptor binding; GO:0…						WP2141 Serotonin and anxiety	http://www.wikipathways.org/instance/WP2141_r101828		R-MMU-111885 Opioid Signalling;R-MMU-1430728 Metabolism;R-MMU-162582 Signal Transduction;R-MMU-193048 Androgen biosynthesis;R-MMU-194002 Glucocorticoid biosynthesis;R-MMU-196071 Metabolism of steroid hormones;R-MMU-202040 G-protein activation;R-MMU-209952 Peptide hormone biosynthesis;R-MMU-211859 Biological oxidations;R-MMU-211897 Cytochrome P450 - arranged by substrate type;R-MMU-211945 Phase I …	https://reactome.org/PathwayBrowser/#/R-MMU-111885;https://reactome.org/PathwayBrowser/#/R-MMU-1430728;https://reactome.org/PathwayBrowser/#/R-MMU-162582;https://reactome.org/PathwayBrowser/#/R-MMU-193048;https://reactome.org/PathwayBrowser/#/R-MMU-194002;https://reactome.org/PathwayBrowser/#/R-MMU-196071;https://reactome.org/PathwayBrowser/#/R-MMU-202040;https://reactome.org/PathwayBrowser/#/R-M…	HALLMARK SPERMATOGENESIS	http://www.gsea-msigdb.org/gsea/msigdb/mouse/geneset/HALLMARK_SPERMATOGENESIS
P01867	Immunoglobulin heavy constant gamma 2B OS=Mus musculus OX=10090 GN=Ighg2b PE=1 SV=3	Ighg2b	1.66372	0.000400816	Up	44.2594	2.2	1	1	82857.6	78451.5	80323.5	136255	123058	142695	0.772396	0.731323	0.748773	1.27016	1.14714	1.3302	cytoplasm				GO:0002250 adaptive immune response; GO:0002252 immune effector process; GO:0002253 activation of immune response; GO:0002376 immune system process; GO:0002429 immune response-activating cell surface receptor signaling pathway; GO:0002443 leukocyte mediated immunity; GO:0002449 lymphocyte mediated immunity; GO:0002455 humoral immune response mediated by circulating immunoglobulin; GO:0002460 adap…	GO:0005576 extracellular region; GO:0005615 extracellular space; GO:0005886 plasma membrane; GO:0009897 external side of plasma membrane; GO:0009986 cell surface; GO:0016020 membrane; GO:0019814 immunoglobulin complex; GO:0032991 protein-containing complex; GO:0042571 immunoglobulin complex, circulating; GO:0071944 cell periphery; GO:0072562 blood microparticle; GO:0098552 side of membrane;	GO:0003823 antigen binding; GO:0005102 signaling receptor binding; GO:0005488 binding; GO:0005515 protein binding; GO:0034987 immunoglobulin receptor binding;	PF07654	PF07654 Immunoglobulin C1-set domain							R-MMU-166658 Complement cascade;R-MMU-166663 Initial triggering of complement;R-MMU-166786 Creation of C4 and C2 activators;R-MMU-168249 Innate Immune System;R-MMU-168256 Immune System;R-MMU-173623 Classical antibody-mediated complement activation;R-MMU-2029480 Fcgamma receptor (FCGR) dependent phagocytosis;R-MMU-2029481 FCGR activation;R-MMU-2029482 Regulation of actin dynamics for phagocytic cu…	https://reactome.org/PathwayBrowser/#/R-MMU-166658;https://reactome.org/PathwayBrowser/#/R-MMU-166663;https://reactome.org/PathwayBrowser/#/R-MMU-166786;https://reactome.org/PathwayBrowser/#/R-MMU-168249;https://reactome.org/PathwayBrowser/#/R-MMU-168256;https://reactome.org/PathwayBrowser/#/R-MMU-173623;https://reactome.org/PathwayBrowser/#/R-MMU-2029480;https://reactome.org/PathwayBrowser/#/R-M…
P02089	Hemoglobin subunit beta-2 OS=Mus musculus OX=10090 GN=Hbb-b2 PE=1 SV=2	Hbb-b2	0.251525	0.000391767	Down	15.8782	8.8	1	1	649215	532447	605247	179651	148142	121659	1.7418	1.42852	1.62384	0.481992	0.397454	0.326403	cytoplasm	K13823	HBB; hemoglobin subunit beta	mmu05144 Malaria; mmu05143 African trypanosomiasis	GO:0000302 response to reactive oxygen species; GO:0001505 regulation of neurotransmitter levels; GO:0001775 cell activation; GO:0001932 regulation of protein phosphorylation; GO:0002252 immune effector process; GO:0002262 myeloid cell homeostasis; GO:0002263 cell activation involved in immune response; GO:0002274 myeloid leukocyte activation; GO:0002275 myeloid cell activation involved in immune…	GO:0005576 extracellular region; GO:0005615 extracellular space; GO:0005622 intracellular anatomical structure; GO:0005737 cytoplasm; GO:0005829 cytosol; GO:0005833 hemoglobin complex; GO:0012505 endomembrane system; GO:0030139 endocytic vesicle; GO:0030141 secretory granule; GO:0031410 cytoplasmic vesicle; GO:0031838 haptoglobin-hemoglobin complex; GO:0031974 membrane-enclosed lumen; GO:0031982 …	GO:0005344 oxygen carrier activity; GO:0005488 binding; GO:0005515 protein binding; GO:0019825 oxygen binding; GO:0030492 hemoglobin binding; GO:0031721 hemoglobin alpha binding; GO:0031722 hemoglobin beta binding; GO:0036094 small molecule binding; GO:0140104 molecular carrier activity;	PF00042	PF00042 Globin	C	KOG3378	Globins and related hemoproteins
P02535	Keratin, type I cytoskeletal 10 OS=Mus musculus OX=10090 GN=Krt10 PE=1 SV=3	Krt10	0.640823	0.000122484	Down	57.7698	9.1	5	4	150674	138299	137963	91663.6	92168.8	89757.6	1.29052	1.18453	1.18165	0.785099	0.789425	0.768774	nucleus	K07604	KRT1; type I keratin, acidic	mmu05150 Staphylococcus aureus infection; mmu04915 Estrogen signaling pathway	GO:0000003 reproduction; GO:0001558 regulation of cell growth; GO:0001654 eye development; GO:0001667 ameboidal-type cell migration; GO:0001942 hair follicle development; GO:0002009 morphogenesis of an epithelium; GO:0002064 epithelial cell development; GO:0002376 immune system process; GO:0003334 keratinocyte development; GO:0006417 regulation of translation; GO:0006928 movement of cell or subce…	GO:0005576 extracellular region; GO:0005615 extracellular space; GO:0005622 intracellular anatomical structure; GO:0005737 cytoplasm; GO:0005856 cytoskeleton; GO:0005882 intermediate filament; GO:0031982 vesicle; GO:0043226 organelle; GO:0043227 membrane-bounded organelle; GO:0043228 non-membrane-bounded organelle; GO:0043229 intracellular organelle; GO:0043230 extracellular organelle; GO:0043232…	GO:0004888 transmembrane signaling receptor activity; GO:0005102 signaling receptor binding; GO:0005198 structural molecule activity; GO:0005200 structural constituent of cytoskeleton; GO:0005488 binding; GO:0005515 protein binding; GO:0008092 cytoskeletal protein binding; GO:0032395 MHC class II receptor activity; GO:0038023 signaling receptor activity; GO:0042287 MHC protein binding; GO:0042289…									R-MMU-1266738 Developmental Biology;R-MMU-6805567 Keratinization;R-MMU-6809371 Formation of the cornified envelope	https://reactome.org/PathwayBrowser/#/R-MMU-1266738;https://reactome.org/PathwayBrowser/#/R-MMU-6805567;https://reactome.org/PathwayBrowser/#/R-MMU-6809371
P04104	Keratin, type II cytoskeletal 1 OS=Mus musculus OX=10090 GN=Krt1 PE=1 SV=4	Krt1	0.575316	0.000393181	Down	65.6059	3.6	2	1	255863	235105	257012	152928	144727	132671	1.30287	1.19717	1.30872	0.778718	0.736956	0.675567	nucleus	K07605			GO:0001775 cell activation; GO:0001867 complement activation, lectin pathway; GO:0002252 immune effector process; GO:0002253 activation of immune response; GO:0002263 cell activation involved in immune response; GO:0002274 myeloid leukocyte activation; GO:0002275 myeloid cell activation involved in immune response; GO:0002283 neutrophil activation involved in immune response; GO:0002366 leukocyte…	GO:0001533 cornified envelope; GO:0005576 extracellular region; GO:0005622 intracellular anatomical structure; GO:0005737 cytoplasm; GO:0005829 cytosol; GO:0005856 cytoskeleton; GO:0005882 intermediate filament; GO:0005886 plasma membrane; GO:0012505 endomembrane system; GO:0016020 membrane; GO:0030141 secretory granule; GO:0031410 cytoplasmic vesicle; GO:0031974 membrane-enclosed lumen; GO:00319…	GO:0005198 structural molecule activity; GO:0005488 binding; GO:0005515 protein binding; GO:0030246 carbohydrate binding; GO:0030280 structural constituent of skin epidermis; GO:0038023 signaling receptor activity; GO:0046982 protein heterodimerization activity; GO:0046983 protein dimerization activity; GO:0060089 molecular transducer activity;									R-MMU-1266738 Developmental Biology;R-MMU-168249 Innate Immune System;R-MMU-168256 Immune System;R-MMU-6798695 Neutrophil degranulation;R-MMU-6805567 Keratinization;R-MMU-6809371 Formation of the cornified envelope	https://reactome.org/PathwayBrowser/#/R-MMU-1266738;https://reactome.org/PathwayBrowser/#/R-MMU-168249;https://reactome.org/PathwayBrowser/#/R-MMU-168256;https://reactome.org/PathwayBrowser/#/R-MMU-6798695;https://reactome.org/PathwayBrowser/#/R-MMU-6805567;https://reactome.org/PathwayBrowser/#/R-MMU-6809371	HALLMARK ALLOGRAFT REJECTION;HALLMARK KRAS SIGNALING DN	http://www.gsea-msigdb.org/gsea/msigdb/mouse/geneset/HALLMARK_ALLOGRAFT_REJECTION;http://www.gsea-msigdb.org/gsea/msigdb/mouse/geneset/HALLMARK_KRAS_SIGNALING_DN
P04117	Fatty acid-binding protein, adipocyte OS=Mus musculus OX=10090 GN=Fabp4 PE=1 SV=3	Fabp4	0.313869	0.00732729	Down	14.6499	15.9	2	2	13078.7	14624.8	13340.2	2535.34	5244.13	5102.84	1.45518	1.62721	1.48428	0.282092	0.583481	0.567761	cytoplasm	K08753	FABP4; fatty acid-binding protein 4, adipocyte	mmu03320 PPAR signaling pathway; mmu04923 Regulation of lipolysis in adipocytes	GO:0001816 cytokine production; GO:0001932 regulation of protein phosphorylation; GO:0001933 negative regulation of protein phosphorylation; GO:0003008 system process; GO:0005975 carbohydrate metabolic process; GO:0005996 monosaccharide metabolic process; GO:0006006 glucose metabolic process; GO:0006082 organic acid metabolic process; GO:0006355 regulation of transcription, DNA-templated; GO:0006…	GO:0005576 extracellular region; GO:0005615 extracellular space; GO:0005622 intracellular anatomical structure; GO:0005634 nucleus; GO:0005654 nucleoplasm; GO:0005737 cytoplasm; GO:0005811 lipid droplet; GO:0005829 cytosol; GO:0014069 postsynaptic density; GO:0031974 membrane-enclosed lumen; GO:0031981 nuclear lumen; GO:0032279 asymmetric synapse; GO:0043226 organelle; GO:0043227 membrane-bounded…	GO:0001972 retinoic acid binding; GO:0005102 signaling receptor binding; GO:0005215 transporter activity; GO:0005319 lipid transporter activity; GO:0005324 long-chain fatty acid transporter activity; GO:0005488 binding; GO:0005501 retinoid binding; GO:0005504 fatty acid binding; GO:0005515 protein binding; GO:0008289 lipid binding; GO:0019840 isoprenoid binding; GO:0031406 carboxylic acid binding…	PF00061	PF00061 Lipocalin / cytosolic fatty-acid binding protein family	I	KOG4015	Fatty acid-binding protein FABP	WP447 Adipogenesis genes;WP2316 PPAR signaling pathway	http://www.wikipathways.org/instance/WP447_r87026;http://www.wikipathways.org/instance/WP2316_r106870		R-MMU-1430728 Metabolism;R-MMU-163560 Triglyceride catabolism;R-MMU-556833 Metabolism of lipids;R-MMU-8979227 Triglyceride metabolism	https://reactome.org/PathwayBrowser/#/R-MMU-1430728;https://reactome.org/PathwayBrowser/#/R-MMU-163560;https://reactome.org/PathwayBrowser/#/R-MMU-556833;https://reactome.org/PathwayBrowser/#/R-MMU-8979227	HALLMARK ADIPOGENESIS	http://www.gsea-msigdb.org/gsea/msigdb/mouse/geneset/HALLMARK_ADIPOGENESIS
P04247	Myoglobin OS=Mus musculus OX=10090 GN=Mb PE=1 SV=3	Mb	0.402336	0.00664642	Down	17.0697	20.8	2	2	12401.8	9249.57	14906.2	3941.94	5198.74	5567.78	1.45147	1.08254	1.74457	0.461351	0.608442	0.651633	cytoplasm	K21892			GO:0000302 response to reactive oxygen species; GO:0001568 blood vessel development; GO:0001570 vasculogenesis; GO:0001666 response to hypoxia; GO:0001944 vasculature development; GO:0002262 myeloid cell homeostasis; GO:0002376 immune system process; GO:0002520 immune system development; GO:0003008 system process; GO:0003009 skeletal muscle contraction; GO:0003010 voluntary skeletal muscle contra…	GO:0005622 intracellular anatomical structure; GO:0005737 cytoplasm; GO:0005829 cytosol;	GO:0005488 binding; GO:0019825 oxygen binding; GO:0020037 heme binding; GO:0036094 small molecule binding; GO:0046906 tetrapyrrole binding; GO:0097159 organic cyclic compound binding; GO:1901363 heterocyclic compound binding;	PF00042	PF00042 Globin	C	KOG3378	Globins and related hemoproteins				R-MMU-382551 Transport of small molecules;R-MMU-8981607 Intracellular oxygen transport	https://reactome.org/PathwayBrowser/#/R-MMU-382551;https://reactome.org/PathwayBrowser/#/R-MMU-8981607	HALLMARK MYOGENESIS	http://www.gsea-msigdb.org/gsea/msigdb/mouse/geneset/HALLMARK_MYOGENESIS
P05784	Keratin, type I cytoskeletal 18 OS=Mus musculus OX=10090 GN=Krt18 PE=1 SV=5	Krt18	0.321206	0.000886071	Down	47.5381	16.3	7	7	27241.2	24816.8	25398.4	8805.96	6381.67	9691.8	1.59716	1.45502	1.48912	0.516298	0.374161	0.568235	nucleus	K07604	KRT1; type I keratin, acidic	mmu05150 Staphylococcus aureus infection; mmu04915 Estrogen signaling pathway	GO:0006810 transport; GO:0006892 post-Golgi vesicle-mediated transport; GO:0006893 Golgi to plasma membrane transport; GO:0006915 apoptotic process; GO:0006996 organelle organization; GO:0007010 cytoskeleton organization; GO:0007154 cell communication; GO:0007165 signal transduction; GO:0007166 cell surface receptor signaling pathway; GO:0007275 multicellular organism development; GO:0008104 prot…	GO:0005622 intracellular anatomical structure; GO:0005634 nucleus; GO:0005730 nucleolus; GO:0005737 cytoplasm; GO:0005813 centrosome; GO:0005815 microtubule organizing center; GO:0005829 cytosol; GO:0005856 cytoskeleton; GO:0005882 intermediate filament; GO:0015630 microtubule cytoskeleton; GO:0031974 membrane-enclosed lumen; GO:0031981 nuclear lumen; GO:0034451 centriolar satellite; GO:0043226 o…	GO:0005488 binding; GO:0005515 protein binding; GO:0097110 scaffold protein binding;						WP572 EGFR1 signaling pathway	http://www.wikipathways.org/instance/WP572_r117874		R-MMU-1266738 Developmental Biology;R-MMU-6805567 Keratinization;R-MMU-6809371 Formation of the cornified envelope	https://reactome.org/PathwayBrowser/#/R-MMU-1266738;https://reactome.org/PathwayBrowser/#/R-MMU-6805567;https://reactome.org/PathwayBrowser/#/R-MMU-6809371	HALLMARK APOPTOSIS;HALLMARK ESTROGEN RESPONSE EARLY;HALLMARK PROTEIN SECRETION	http://www.gsea-msigdb.org/gsea/msigdb/mouse/geneset/HALLMARK_APOPTOSIS;http://www.gsea-msigdb.org/gsea/msigdb/mouse/geneset/HALLMARK_ESTROGEN_RESPONSE_EARLY;http://www.gsea-msigdb.org/gsea/msigdb/mouse/geneset/HALLMARK_PROTEIN_SECRETION
P06728	Apolipoprotein A-IV OS=Mus musculus OX=10090 GN=Apoa4 PE=1 SV=3	Apoa4	0.664682	0.00100005	Down	45.029	30.6	11	11	58403.8	57211.5	52657.7	39747.6	35198.2	36902.2	1.25097	1.22543	1.12789	0.851366	0.753922	0.790419	extracellular	K08760	APOA4; apolipoprotein A-IV	mmu04979 Cholesterol metabolism; mmu04977 Vitamin digestion and absorption; mmu05417 Lipid and atherosclerosis; mmu04975 Fat digestion and absorption	GO:0000302 response to reactive oxygen species; GO:0000303 response to superoxide; GO:0000305 response to oxygen radical; GO:0001523 retinoid metabolic process; GO:0002227 innate immune response in mucosa; GO:0002251 organ or tissue specific immune response; GO:0002376 immune system process; GO:0002385 mucosal immune response; GO:0006066 alcohol metabolic process; GO:0006629 lipid metabolic proce…	GO:0005576 extracellular region; GO:0005615 extracellular space; GO:0005622 intracellular anatomical structure; GO:0005737 cytoplasm; GO:0005768 endosome; GO:0005769 early endosome; GO:0005783 endoplasmic reticulum; GO:0005788 endoplasmic reticulum lumen; GO:0005829 cytosol; GO:0012505 endomembrane system; GO:0031410 cytoplasmic vesicle; GO:0031974 membrane-enclosed lumen; GO:0031982 vesicle; GO:…	GO:0005102 signaling receptor binding; GO:0005215 transporter activity; GO:0005319 lipid transporter activity; GO:0005488 binding; GO:0005496 steroid binding; GO:0005507 copper ion binding; GO:0005515 protein binding; GO:0005543 phospholipid binding; GO:0008047 enzyme activator activity; GO:0008289 lipid binding; GO:0015248 sterol transporter activity; GO:0015485 cholesterol binding; GO:0016209 a…	PF01442	PF01442 Apolipoprotein A1/A4/E domain				WP1 Statin pathway	http://www.wikipathways.org/instance/WP1_r117947		R-MMU-1430728 Metabolism;R-MMU-174824 Plasma lipoprotein assembly, remodeling, and clearance;R-MMU-196854 Metabolism of vitamins and cofactors;R-MMU-2187338 Visual phototransduction;R-MMU-382551 Transport of small molecules;R-MMU-6806667 Metabolism of fat-soluble vitamins;R-MMU-8963888 Chylomicron assembly;R-MMU-8963898 Plasma lipoprotein assembly;R-MMU-8963899 Plasma lipoprotein remodeling;R-MMU…	https://reactome.org/PathwayBrowser/#/R-MMU-1430728;https://reactome.org/PathwayBrowser/#/R-MMU-174824;https://reactome.org/PathwayBrowser/#/R-MMU-196854;https://reactome.org/PathwayBrowser/#/R-MMU-2187338;https://reactome.org/PathwayBrowser/#/R-MMU-382551;https://reactome.org/PathwayBrowser/#/R-MMU-6806667;https://reactome.org/PathwayBrowser/#/R-MMU-8963888;https://reactome.org/PathwayBrowser/#/…	HALLMARK COMPLEMENT	http://www.gsea-msigdb.org/gsea/msigdb/mouse/geneset/HALLMARK_COMPLEMENT
P06880	Somatotropin OS=Mus musculus OX=10090 GN=Gh1 PE=2 SV=1	Gh1	0.00604903	8.84097e-05	Down	24.7164	47.7	10	10	399591	439357	404216	1971.2	4161.14	1387.6	1.91699	2.10776	1.93917	0.00945656	0.0199626	0.00665686	extracellular	K05438	GH; growth hormone	mmu04630 JAK-STAT signaling pathway; mmu04060 Cytokine-cytokine receptor interaction; mmu04080 Neuroactive ligand-receptor interaction; mmu04151 PI3K-Akt signaling pathway; mmu04935 Growth hormone synthesis, secretion and action	GO:0000003 reproduction; GO:0001101 response to acid chemical; GO:0001501 skeletal system development; GO:0001932 regulation of protein phosphorylation; GO:0001934 positive regulation of protein phosphorylation; GO:0002028 regulation of sodium ion transport; GO:0002682 regulation of immune system process; GO:0002697 regulation of immune effector process; GO:0002790 peptide secretion; GO:0002831 r…	GO:0005576 extracellular region; GO:0005615 extracellular space; GO:0005622 intracellular anatomical structure; GO:0005634 nucleus; GO:0005737 cytoplasm; GO:0005739 mitochondrion; GO:0005768 endosome; GO:0005783 endoplasmic reticulum; GO:0005794 Golgi apparatus; GO:0005802 trans-Golgi network; GO:0005829 cytosol; GO:0005886 plasma membrane; GO:0012505 endomembrane system; GO:0016020 membrane; GO:…	GO:0003824 catalytic activity; GO:0004175 endopeptidase activity; GO:0004197 cysteine-type endopeptidase activity; GO:0005102 signaling receptor binding; GO:0005126 cytokine receptor binding; GO:0005131 growth hormone receptor binding; GO:0005148 prolactin receptor binding; GO:0005179 hormone activity; GO:0005488 binding; GO:0005515 protein binding; GO:0008083 growth factor activity; GO:0008233 p…	PF00103	PF00103 Somatotropin hormone family				WP2841 Focal adhesion: PI3K-Akt-mTOR signaling pathway;WP447 Adipogenesis genes	http://www.wikipathways.org/instance/WP2841_r116712;http://www.wikipathways.org/instance/WP447_r87026		R-MMU-1170546 Prolactin receptor signaling;R-MMU-1280215 Cytokine Signaling in Immune system;R-MMU-168256 Immune System;R-MMU-2980736 Peptide hormone metabolism;R-MMU-392499 Metabolism of proteins;R-MMU-422085 Synthesis, secretion, and deacylation of Ghrelin;R-MMU-982772 Growth hormone receptor signaling	https://reactome.org/PathwayBrowser/#/R-MMU-1170546;https://reactome.org/PathwayBrowser/#/R-MMU-1280215;https://reactome.org/PathwayBrowser/#/R-MMU-168256;https://reactome.org/PathwayBrowser/#/R-MMU-2980736;https://reactome.org/PathwayBrowser/#/R-MMU-392499;https://reactome.org/PathwayBrowser/#/R-MMU-422085;https://reactome.org/PathwayBrowser/#/R-MMU-982772
P0C0S6	Histone H2A.Z OS=Mus musculus OX=10090 GN=H2az1 PE=1 SV=2	H2az1	0.632998	0.0317458	Down	13.5527	7.8	1	1	181351	122845	136731	93457.4	80727.1	104921	1.51119	1.02366	1.13937	0.778777	0.672695	0.874304	nucleus	K11251	H2A; histone H2A	mmu05322 Systemic lupus erythematosus; mmu04217 Necroptosis; mmu05034 Alcoholism; mmu04613 Neutrophil extracellular trap formation	GO:0006325 chromatin organization; GO:0006355 regulation of transcription, DNA-templated; GO:0006357 regulation of transcription by RNA polymerase II; GO:0006996 organelle organization; GO:0008104 protein localization; GO:0009719 response to endogenous stimulus; GO:0009725 response to hormone; GO:0009889 regulation of biosynthetic process; GO:0009890 negative regulation of biosynthetic process; G…	GO:0000228 nuclear chromosome; GO:0000785 chromatin; GO:0000786 nucleosome; GO:0000791 euchromatin; GO:0000792 heterochromatin; GO:0000793 condensed chromosome; GO:0005622 intracellular anatomical structure; GO:0005634 nucleus; GO:0005694 chromosome; GO:0005700 polytene chromosome; GO:0005701 polytene chromosome chromocenter; GO:0010369 chromocenter; GO:0031974 membrane-enclosed lumen; GO:0031981…	GO:0000976 transcription cis-regulatory region binding; GO:0000977 RNA polymerase II transcription regulatory region sequence-specific DNA binding; GO:0000978 RNA polymerase II cis-regulatory region sequence-specific DNA binding; GO:0000979 RNA polymerase II core promoter sequence-specific DNA binding; GO:0000987 cis-regulatory region sequence-specific DNA binding; GO:0001046 core promoter sequen…	PF00125	PF00125 Core histone H2A/H2B/H3/H4	B	KOG1757	Histone 2A	WP519 Proteasome degradation	http://www.wikipathways.org/instance/WP519_r117058		R-MMU-1640170 Cell Cycle;R-MMU-212165 Epigenetic regulation of gene expression;R-MMU-212300 PRC2 methylates histones and DNA;R-MMU-212436 Generic Transcription Pathway;R-MMU-2299718 Condensation of Prophase Chromosomes;R-MMU-606279 Deposition of new CENPA-containing nucleosomes at the centromere;R-MMU-68875 Mitotic Prophase;R-MMU-68886 M Phase;R-MMU-69278 Cell Cycle, Mitotic;R-MMU-73857 RNA Polym…	https://reactome.org/PathwayBrowser/#/R-MMU-1640170;https://reactome.org/PathwayBrowser/#/R-MMU-212165;https://reactome.org/PathwayBrowser/#/R-MMU-212300;https://reactome.org/PathwayBrowser/#/R-MMU-212436;https://reactome.org/PathwayBrowser/#/R-MMU-2299718;https://reactome.org/PathwayBrowser/#/R-MMU-606279;https://reactome.org/PathwayBrowser/#/R-MMU-68875;https://reactome.org/PathwayBrowser/#/R-M…	HALLMARK G2M CHECKPOINT;HALLMARK E2F TARGETS;HALLMARK MYC TARGETS V1;HALLMARK FATTY ACID METABOLISM	http://www.gsea-msigdb.org/gsea/msigdb/mouse/geneset/HALLMARK_G2M_CHECKPOINT;http://www.gsea-msigdb.org/gsea/msigdb/mouse/geneset/HALLMARK_E2F_TARGETS;http://www.gsea-msigdb.org/gsea/msigdb/mouse/geneset/HALLMARK_MYC_TARGETS_V1;http://www.gsea-msigdb.org/gsea/msigdb/mouse/geneset/HALLMARK_FATTY_ACID_METABOLISM
P11679	Keratin, type II cytoskeletal 8 OS=Mus musculus OX=10090 GN=Krt8 PE=1 SV=4	Krt8	0.479786	0.000817803	Down	54.5653	11.8	6	6	49579.3	49138.8	39957.8	20727.6	22079.1	23728	1.44961	1.43673	1.1683	0.60604	0.645554	0.693765	nucleus	K07605			GO:0000003 reproduction; GO:0000902 cell morphogenesis; GO:0000904 cell morphogenesis involved in differentiation; GO:0001101 response to acid chemical; GO:0001701 in utero embryonic development; GO:0001890 placenta development; GO:0001892 embryonic placenta development; GO:0003006 developmental process involved in reproduction; GO:0006915 apoptotic process; GO:0006950 response to stress; GO:0006…	GO:0005622 intracellular anatomical structure; GO:0005737 cytoplasm; GO:0005829 cytosol; GO:0005856 cytoskeleton; GO:0005882 intermediate filament; GO:0005886 plasma membrane; GO:0005911 cell-cell junction; GO:0016010 dystrophin-associated glycoprotein complex; GO:0016020 membrane; GO:0016327 apicolateral plasma membrane; GO:0030016 myofibril; GO:0030017 sarcomere; GO:0030018 Z disc; GO:0030054 c…	GO:0005488 binding; GO:0005515 protein binding; GO:0044877 protein-containing complex binding; GO:0097110 scaffold protein binding;						WP572 EGFR1 signaling pathway;WP2573 Primary focal segmental glomerulosclerosis (FSGS)	http://www.wikipathways.org/instance/WP572_r117874;http://www.wikipathways.org/instance/WP2573_r117937		R-MMU-1266738 Developmental Biology;R-MMU-6805567 Keratinization;R-MMU-6809371 Formation of the cornified envelope	https://reactome.org/PathwayBrowser/#/R-MMU-1266738;https://reactome.org/PathwayBrowser/#/R-MMU-6805567;https://reactome.org/PathwayBrowser/#/R-MMU-6809371	HALLMARK ESTROGEN RESPONSE EARLY;HALLMARK ANDROGEN RESPONSE	http://www.gsea-msigdb.org/gsea/msigdb/mouse/geneset/HALLMARK_ESTROGEN_RESPONSE_EARLY;http://www.gsea-msigdb.org/gsea/msigdb/mouse/geneset/HALLMARK_ANDROGEN_RESPONSE
P11835	Integrin beta-2 OS=Mus musculus OX=10090 GN=Itgb2 PE=1 SV=2	Itgb2	1.53097	0.0229354	Up	85.0258	11.4	7	7	11515.9	8192.57	11268.6	17429.5	15170.4	14825.2	0.881298	0.626965	0.862367	1.33385	1.16097	1.13455	plasma membrane	K06464	ITGB2; integrin beta 2	mmu05134 Legionellosis; mmu04810 Regulation of actin cytoskeleton; mmu05166 Human T-cell leukemia virus 1 infection; mmu05150 Staphylococcus aureus infection; mmu04610 Complement and coagulation cascades; mmu04650 Natural killer cell mediated cytotoxicity; mmu04015 Rap1 signaling pathway; mmu05140 Leishmaniasis; mmu05416 Viral myocarditis; mmu05144 Malaria; mmu05146 Amoebiasis; mmu04514 Cell adhe…	GO:0000003 reproduction; GO:0000082 G1/S transition of mitotic cell cycle; GO:0000278 mitotic cell cycle; GO:0000902 cell morphogenesis; GO:0000904 cell morphogenesis involved in differentiation; GO:0001505 regulation of neurotransmitter levels; GO:0001525 angiogenesis; GO:0001568 blood vessel development; GO:0001667 ameboidal-type cell migration; GO:0001700 embryonic development via the syncytia…	GO:0001669 acrosomal vesicle; GO:0001726 ruffle; GO:0005576 extracellular region; GO:0005604 basement membrane; GO:0005622 intracellular anatomical structure; GO:0005634 nucleus; GO:0005737 cytoplasm; GO:0005886 plasma membrane; GO:0005887 integral component of plasma membrane; GO:0005902 microvillus; GO:0005911 cell-cell junction; GO:0005912 adherens junction; GO:0005925 focal adhesion; GO:00059…	GO:0001540 amyloid-beta binding; GO:0001846 opsonin binding; GO:0001848 complement binding; GO:0001851 complement component C3b binding; GO:0001968 fibronectin binding; GO:0002020 protease binding; GO:0003756 protein disulfide isomerase activity; GO:0003779 actin binding; GO:0003824 catalytic activity; GO:0004888 transmembrane signaling receptor activity; GO:0005080 protein kinase C binding; GO:0…	PF17205; PF00362; PF07965; PF08725	PF17205 Integrin plexin domain; PF00362 Integrin beta chain VWA domain; PF07965 Integrin beta tail domain; PF08725 Integrin beta cytoplasmic domain	TW	KOG1226	Integrin beta subunit (N-terminal portion of extracellular region)	WP6 Integrin-mediated cell adhesion;WP3626 Microglia pathogen phagocytosis pathway;WP5128 Fibrin complement receptor 3 signaling pathway;WP85 Focal adhesion;WP2841 Focal adhesion: PI3K-Akt-mTOR signaling pathway;WP151 IL-5 signaling pathway;WP3625 Tyrobp causal network in microglia	http://www.wikipathways.org/instance/WP6_r116713;http://www.wikipathways.org/instance/WP3626_r116838;http://www.wikipathways.org/instance/WP5128_r120386;http://www.wikipathways.org/instance/WP85_r116710;http://www.wikipathways.org/instance/WP2841_r116712;http://www.wikipathways.org/instance/WP151_r117905;http://www.wikipathways.org/instance/WP3625_r116680		R-MMU-109582 Hemostasis;R-MMU-1280218 Adaptive Immune System;R-MMU-1474244 Extracellular matrix organization;R-MMU-166016 Toll Like Receptor 4 (TLR4) Cascade;R-MMU-168249 Innate Immune System;R-MMU-168256 Immune System;R-MMU-168898 Toll-like Receptor Cascades;R-MMU-198933 Immunoregulatory interactions between a Lymphoid and a non-Lymphoid cell;R-MMU-202733 Cell surface interactions at the vascula…	https://reactome.org/PathwayBrowser/#/R-MMU-109582;https://reactome.org/PathwayBrowser/#/R-MMU-1280218;https://reactome.org/PathwayBrowser/#/R-MMU-1474244;https://reactome.org/PathwayBrowser/#/R-MMU-166016;https://reactome.org/PathwayBrowser/#/R-MMU-168249;https://reactome.org/PathwayBrowser/#/R-MMU-168256;https://reactome.org/PathwayBrowser/#/R-MMU-168898;https://reactome.org/PathwayBrowser/#/R-…	HALLMARK MTORC1 SIGNALING;HALLMARK ALLOGRAFT REJECTION;HALLMARK KRAS SIGNALING UP	http://www.gsea-msigdb.org/gsea/msigdb/mouse/geneset/HALLMARK_MTORC1_SIGNALING;http://www.gsea-msigdb.org/gsea/msigdb/mouse/geneset/HALLMARK_ALLOGRAFT_REJECTION;http://www.gsea-msigdb.org/gsea/msigdb/mouse/geneset/HALLMARK_KRAS_SIGNALING_UP
P11859	Angiotensinogen OS=Mus musculus OX=10090 GN=Agt PE=1 SV=1	Agt	0.658764	0.00748682	Down	51.9904	8.2	3	3	24768.1	27843.9	32670.7	19400.1	18326.4	18454.7	1.05051	1.18096	1.38568	0.822827	0.777291	0.782731	extracellular	K09821	AGT; angiotensinogen	mmu04080 Neuroactive ligand-receptor interaction; mmu05414 Dilated cardiomyopathy; mmu04931 Insulin resistance; mmu04270 Vascular smooth muscle contraction; mmu04614 Renin-angiotensin system; mmu04933 AGE-RAGE signaling pathway in diabetic complications; mmu04934 Cushing syndrome; mmu05415 Diabetic cardiomyopathy; mmu04261 Adrenergic signaling in cardiomyocytes; mmu04927 Cortisol synthesis and se…	GO:0000003 reproduction; GO:0000165 MAPK cascade; GO:0001505 regulation of neurotransmitter levels; GO:0001542 ovulation from ovarian follicle; GO:0001543 ovarian follicle rupture; GO:0001558 regulation of cell growth; GO:0001568 blood vessel development; GO:0001655 urogenital system development; GO:0001657 ureteric bud development; GO:0001658 branching involved in ureteric bud morphogenesis; GO:…	GO:0005576 extracellular region; GO:0005615 extracellular space; GO:0005622 intracellular anatomical structure; GO:0005737 cytoplasm; GO:0005829 cytosol;	GO:0001664 G protein-coupled receptor binding; GO:0004857 enzyme inhibitor activity; GO:0004866 endopeptidase inhibitor activity; GO:0004867 serine-type endopeptidase inhibitor activity; GO:0005102 signaling receptor binding; GO:0005179 hormone activity; GO:0005488 binding; GO:0005515 protein binding; GO:0008047 enzyme activator activity; GO:0008083 growth factor activity; GO:0016176 superoxide-g…	PF00079	PF00079 Serpin (serine protease inhibitor)	V	KOG2392	Serpin				R-MMU-162582 Signal Transduction;R-MMU-2022377 Metabolism of Angiotensinogen to Angiotensins;R-MMU-2980736 Peptide hormone metabolism;R-MMU-372790 Signaling by GPCR;R-MMU-373076 Class A/1 (Rhodopsin-like receptors);R-MMU-375276 Peptide ligand-binding receptors;R-MMU-388396 GPCR downstream signalling;R-MMU-392499 Metabolism of proteins;R-MMU-416476 G alpha (q) signalling events;R-MMU-418594 G alph…	https://reactome.org/PathwayBrowser/#/R-MMU-162582;https://reactome.org/PathwayBrowser/#/R-MMU-2022377;https://reactome.org/PathwayBrowser/#/R-MMU-2980736;https://reactome.org/PathwayBrowser/#/R-MMU-372790;https://reactome.org/PathwayBrowser/#/R-MMU-373076;https://reactome.org/PathwayBrowser/#/R-MMU-375276;https://reactome.org/PathwayBrowser/#/R-MMU-388396;https://reactome.org/PathwayBrowser/#/R-…
P12657	Muscarinic acetylcholine receptor M1 OS=Mus musculus OX=10090 GN=Chrm1 PE=1 SV=2	Chrm1	2.60845	0.00485078	Up	51.3789	5.7	2	2	18141	25231.2	32626.2	68869.3	68501.1	60867.7	0.396905	0.552032	0.713826	1.50679	1.49873	1.33172	plasma membrane	K04129	CHRM1; muscarinic acetylcholine receptor M1	mmu04725 Cholinergic synapse; mmu04080 Neuroactive ligand-receptor interaction; mmu04024 cAMP signaling pathway; mmu04810 Regulation of actin cytoskeleton; mmu05010 Alzheimer disease; mmu04020 Calcium signaling pathway; mmu05022 Pathways of neurodegeneration - multiple diseases; mmu04151 PI3K-Akt signaling pathway	GO:0001505 regulation of neurotransmitter levels; GO:0001508 action potential; GO:0001956 positive regulation of neurotransmitter secretion; GO:0003008 system process; GO:0003012 muscle system process; GO:0003013 circulatory system process; GO:0003018 vascular process in circulatory system; GO:0003056 regulation of vascular associated smooth muscle contraction; GO:0006464 cellular protein modific…	GO:0005886 plasma membrane; GO:0005887 integral component of plasma membrane; GO:0014069 postsynaptic density; GO:0016020 membrane; GO:0016021 integral component of membrane; GO:0030424 axon; GO:0030425 dendrite; GO:0031224 intrinsic component of membrane; GO:0031226 intrinsic component of plasma membrane; GO:0032279 asymmetric synapse; GO:0036477 somatodendritic compartment; GO:0042995 cell proj…	GO:0003824 catalytic activity; GO:0004435 phosphatidylinositol phospholipase C activity; GO:0004620 phospholipase activity; GO:0004629 phospholipase C activity; GO:0004888 transmembrane signaling receptor activity; GO:0004930 G protein-coupled receptor activity; GO:0005085 guanyl-nucleotide exchange factor activity; GO:0005215 transporter activity; GO:0005216 ion channel activity; GO:0005230 extr…			T	KOG4220	Muscarinic acetylcholine receptor	WP523 Regulation of actin cytoskeleton;WP1396 GPCRs, non-odorant;WP553 Calcium regulation in cardiac cells;WP570 Monoamine GPCRs;WP2841 Focal adhesion: PI3K-Akt-mTOR signaling pathway;WP189 GPCRs, class A rhodopsin-like	http://www.wikipathways.org/instance/WP523_r120790;http://www.wikipathways.org/instance/WP1396_r117923;http://www.wikipathways.org/instance/WP553_r117867;http://www.wikipathways.org/instance/WP570_r106904;http://www.wikipathways.org/instance/WP2841_r116712;http://www.wikipathways.org/instance/WP189_r117889		R-MMU-162582 Signal Transduction;R-MMU-372790 Signaling by GPCR;R-MMU-373076 Class A/1 (Rhodopsin-like receptors);R-MMU-375280 Amine ligand-binding receptors;R-MMU-388396 GPCR downstream signalling;R-MMU-390648 Muscarinic acetylcholine receptors;R-MMU-416476 G alpha (q) signalling events;R-MMU-500792 GPCR ligand binding	https://reactome.org/PathwayBrowser/#/R-MMU-162582;https://reactome.org/PathwayBrowser/#/R-MMU-372790;https://reactome.org/PathwayBrowser/#/R-MMU-373076;https://reactome.org/PathwayBrowser/#/R-MMU-375280;https://reactome.org/PathwayBrowser/#/R-MMU-388396;https://reactome.org/PathwayBrowser/#/R-MMU-390648;https://reactome.org/PathwayBrowser/#/R-MMU-416476;https://reactome.org/PathwayBrowser/#/R-MM…
P12961	Neuroendocrine protein 7B2 OS=Mus musculus OX=10090 GN=Scg5 PE=1 SV=1	Scg5	0.353478	0.00835165	Down	23.8659	9.9	2	2	117061	135308	172248	66594.9	48751.9	34746.1	1.22212	1.41262	1.79828	0.695254	0.508972	0.362751	extracellular	K25734			GO:0006508 proteolysis; GO:0006518 peptide metabolic process; GO:0006807 nitrogen compound metabolic process; GO:0006810 transport; GO:0006886 intracellular protein transport; GO:0006937 regulation of muscle contraction; GO:0008104 protein localization; GO:0008152 metabolic process; GO:0009892 negative regulation of metabolic process; GO:0009893 positive regulation of metabolic process; GO:000998…	GO:0005576 extracellular region; GO:0005622 intracellular anatomical structure; GO:0005634 nucleus; GO:0005737 cytoplasm; GO:0012505 endomembrane system; GO:0030141 secretory granule; GO:0031410 cytoplasmic vesicle; GO:0031982 vesicle; GO:0043226 organelle; GO:0043227 membrane-bounded organelle; GO:0043229 intracellular organelle; GO:0043231 intracellular membrane-bounded organelle; GO:0097708 in…	GO:0000166 nucleotide binding; GO:0001882 nucleoside binding; GO:0001883 purine nucleoside binding; GO:0004857 enzyme inhibitor activity; GO:0005488 binding; GO:0005515 protein binding; GO:0005525 GTP binding; GO:0008047 enzyme activator activity; GO:0016504 peptidase activator activity; GO:0017076 purine nucleotide binding; GO:0019001 guanyl nucleotide binding; GO:0030234 enzyme regulator activi…			OU	KOG4187	Proprotein convertase (PC) 2 chaperone involved in secretion (neuroendocrine protein 7B2)						HALLMARK SPERMATOGENESIS;HALLMARK KRAS SIGNALING UP	http://www.gsea-msigdb.org/gsea/msigdb/mouse/geneset/HALLMARK_SPERMATOGENESIS;http://www.gsea-msigdb.org/gsea/msigdb/mouse/geneset/HALLMARK_KRAS_SIGNALING_UP
P13562	Progonadoliberin-1 OS=Mus musculus OX=10090 GN=Gnrh1 PE=3 SV=1	Gnrh1	0.567505	0.000782444	Down	10.337	50	3	3	40710.6	37129.4	43360.7	23697.8	21045.4	24038.9	1.28571	1.17261	1.36941	0.748419	0.664652	0.759191	extracellular	K05252	GNRH; gonadotropin-releasing hormone	mmu04080 Neuroactive ligand-receptor interaction; mmu04912 GnRH signaling pathway; mmu04929 GnRH secretion	GO:0000003 reproduction; GO:0001101 response to acid chemical; GO:0002237 response to molecule of bacterial origin; GO:0002682 regulation of immune system process; GO:0002683 negative regulation of immune system process; GO:0002694 regulation of leukocyte activation; GO:0002695 negative regulation of leukocyte activation; GO:0003006 developmental process involved in reproduction; GO:0003008 syste…	GO:0005576 extracellular region; GO:0005615 extracellular space; GO:0005622 intracellular anatomical structure; GO:0005737 cytoplasm; GO:0005739 mitochondrion; GO:0005783 endoplasmic reticulum; GO:0005789 endoplasmic reticulum membrane; GO:0005791 rough endoplasmic reticulum; GO:0005798 Golgi-associated vesicle; GO:0012505 endomembrane system; GO:0016020 membrane; GO:0030424 axon; GO:0030425 dend…	GO:0005102 signaling receptor binding; GO:0005179 hormone activity; GO:0005183 gonadotropin hormone-releasing hormone activity; GO:0005488 binding; GO:0005515 protein binding; GO:0030545 signaling receptor regulator activity; GO:0031530 gonadotropin-releasing hormone receptor binding; GO:0048018 receptor ligand activity; GO:0051427 hormone receptor binding; GO:0051428 peptide hormone receptor bin…								Transcription factor	R-MMU-162582 Signal Transduction;R-MMU-372790 Signaling by GPCR;R-MMU-373076 Class A/1 (Rhodopsin-like receptors);R-MMU-375281 Hormone ligand-binding receptors;R-MMU-388396 GPCR downstream signalling;R-MMU-416476 G alpha (q) signalling events;R-MMU-500792 GPCR ligand binding	https://reactome.org/PathwayBrowser/#/R-MMU-162582;https://reactome.org/PathwayBrowser/#/R-MMU-372790;https://reactome.org/PathwayBrowser/#/R-MMU-373076;https://reactome.org/PathwayBrowser/#/R-MMU-375281;https://reactome.org/PathwayBrowser/#/R-MMU-388396;https://reactome.org/PathwayBrowser/#/R-MMU-416476;https://reactome.org/PathwayBrowser/#/R-MMU-500792
P15306	Thrombomodulin OS=Mus musculus OX=10090 GN=Thbd PE=1 SV=1	Thbd	0.567022	0.0390554	Down	61.8676	1.4	1	1	44487.2	54636.4	54351.7	27476.6	39020.6	20526.7	1.10987	1.36308	1.35597	0.685488	0.973491	0.512102	plasma membrane	K03907	THBD; thrombomodulin	mmu04610 Complement and coagulation cascades; mmu05418 Fluid shear stress and atherosclerosis; mmu04933 AGE-RAGE signaling pathway in diabetic complications	GO:0000003 reproduction; GO:0006950 response to stress; GO:0007154 cell communication; GO:0007165 signal transduction; GO:0007565 female pregnancy; GO:0007596 blood coagulation; GO:0007599 hemostasis; GO:0009611 response to wounding; GO:0009987 cellular process; GO:0010543 regulation of platelet activation; GO:0010544 negative regulation of platelet activation; GO:0022414 reproductive process; GO…	GO:0005576 extracellular region; GO:0005615 extracellular space; GO:0005622 intracellular anatomical structure; GO:0005737 cytoplasm; GO:0005773 vacuole; GO:0005774 vacuolar membrane; GO:0005886 plasma membrane; GO:0005887 integral component of plasma membrane; GO:0009986 cell surface; GO:0016020 membrane; GO:0016021 integral component of membrane; GO:0016327 apicolateral plasma membrane; GO:0031…	GO:0005488 binding; GO:0005509 calcium ion binding; GO:0038023 signaling receptor activity; GO:0043167 ion binding; GO:0043169 cation binding; GO:0046872 metal ion binding; GO:0060089 molecular transducer activity;	PF00059; PF07645; PF09064	PF00059 Lectin C-type domain; PF07645 Calcium-binding EGF domain; PF09064 Thrombomodulin like fifth domain, EGF-like							R-MMU-109582 Hemostasis;R-MMU-140875 Common Pathway of Fibrin Clot Formation;R-MMU-140877 Formation of Fibrin Clot (Clotting Cascade);R-MMU-202733 Cell surface interactions at the vascular wall	https://reactome.org/PathwayBrowser/#/R-MMU-109582;https://reactome.org/PathwayBrowser/#/R-MMU-140875;https://reactome.org/PathwayBrowser/#/R-MMU-140877;https://reactome.org/PathwayBrowser/#/R-MMU-202733	HALLMARK ANGIOGENESIS;HALLMARK COAGULATION	http://www.gsea-msigdb.org/gsea/msigdb/mouse/geneset/HALLMARK_ANGIOGENESIS;http://www.gsea-msigdb.org/gsea/msigdb/mouse/geneset/HALLMARK_COAGULATION
P15331	Peripherin OS=Mus musculus OX=10090 GN=Prph PE=1 SV=2	Prph	0.551993	4.84764e-05	Down	54.2676	17.5	9	9	38015.4	39255.7	37699	20543.2	22415	20504.5	1.27831	1.32002	1.26767	0.690787	0.75373	0.689486	nucleus	K07607	PRPH; peripherin	mmu05022 Pathways of neurodegeneration - multiple diseases; mmu05014 Amyotrophic lateral sclerosis	GO:0006996 organelle organization; GO:0007010 cytoskeleton organization; GO:0009987 cellular process; GO:0016043 cellular component organization; GO:0045103 intermediate filament-based process; GO:0045104 intermediate filament cytoskeleton organization; GO:0071840 cellular component organization or biogenesis;	GO:0001750 photoreceptor outer segment; GO:0005622 intracellular anatomical structure; GO:0005737 cytoplasm; GO:0005856 cytoskeleton; GO:0005882 intermediate filament; GO:0005883 neurofilament; GO:0005886 plasma membrane; GO:0005929 cilium; GO:0016020 membrane; GO:0030424 axon; GO:0031090 organelle membrane; GO:0031253 cell projection membrane; GO:0036477 somatodendritic compartment; GO:0042622 p…	GO:0005198 structural molecule activity; GO:0005488 binding; GO:0005515 protein binding; GO:0046982 protein heterodimerization activity; GO:0046983 protein dimerization activity;
P16015	Carbonic anhydrase 3 OS=Mus musculus OX=10090 GN=Ca3 PE=1 SV=3	Ca3	0.429211	0.00267406	Down	29.3663	17.7	4	4	21999.8	18182.4	19373.4	8565.46	6816.47	10180	1.55078	1.28169	1.36565	0.603786	0.480498	0.717597	cytoplasm	K01672	CA; carbonic anhydrase [EC:4.2.1.1]	mmu00910 Nitrogen metabolism; mmu01100 Metabolic pathways	GO:0006793 phosphorus metabolic process; GO:0006796 phosphate-containing compound metabolic process; GO:0006810 transport; GO:0006811 ion transport; GO:0006820 anion transport; GO:0006950 response to stress; GO:0006979 response to oxidative stress; GO:0008152 metabolic process; GO:0009605 response to external stimulus; GO:0009607 response to biotic stimulus; GO:0009617 response to bacterium; GO:0…	GO:0005622 intracellular anatomical structure; GO:0005737 cytoplasm; GO:0005829 cytosol;	GO:0003824 catalytic activity; GO:0004089 carbonate dehydratase activity; GO:0005488 binding; GO:0016151 nickel cation binding; GO:0016787 hydrolase activity; GO:0016788 hydrolase activity, acting on ester bonds; GO:0016791 phosphatase activity; GO:0016829 lyase activity; GO:0016835 carbon-oxygen lyase activity; GO:0016836 hydro-lyase activity; GO:0042578 phosphoric ester hydrolase activity; GO:0…	PF00194	PF00194 Eukaryotic-type carbonic anhydrase	R	KOG0382	Carbonic anhydrase				R-MMU-1430728 Metabolism;R-MMU-1475029 Reversible hydration of carbon dioxide	https://reactome.org/PathwayBrowser/#/R-MMU-1430728;https://reactome.org/PathwayBrowser/#/R-MMU-1475029
P17225	Polypyrimidine tract-binding protein 1 OS=Mus musculus OX=10090 GN=Ptbp1 PE=1 SV=3	Ptbp1	0.576525	8.67638e-05	Down	59.3216	5	3	3	208188	224857	202560	121628	125279	119536	1.24658	1.34639	1.21288	0.728275	0.750137	0.715748	nucleus	K13218			GO:0000003 reproduction; GO:0000226 microtubule cytoskeleton organization; GO:0000245 spliceosomal complex assembly; GO:0000375 RNA splicing, via transesterification reactions; GO:0000377 RNA splicing, via transesterification reactions with bulged adenosine as nucleophile; GO:0000381 regulation of alternative mRNA splicing, via spliceosome; GO:0000398 mRNA splicing, via spliceosome; GO:0000956 nu…	GO:0005622 intracellular anatomical structure; GO:0005634 nucleus; GO:0005654 nucleoplasm; GO:0005681 spliceosomal complex; GO:0005730 nucleolus; GO:0005737 cytoplasm; GO:0030424 axon; GO:0030426 growth cone; GO:0030427 site of polarized growth; GO:0031974 membrane-enclosed lumen; GO:0031981 nuclear lumen; GO:0032991 protein-containing complex; GO:0036477 somatodendritic compartment; GO:0042995 c…	GO:0000014 single-stranded DNA endodeoxyribonuclease activity; GO:0000900 translation repressor activity, mRNA regulatory element binding; GO:0001067 transcription regulatory region nucleic acid binding; GO:0001069 regulatory region RNA binding; GO:0003676 nucleic acid binding; GO:0003677 DNA binding; GO:0003697 single-stranded DNA binding; GO:0003723 RNA binding; GO:0003727 single-stranded RNA b…	PF13893; PF11835; PF00076	PF13893 RNA recognition motif. (a.k.a. RRM, RBD, or RNP domain); PF11835 RRM-like domain; PF00076 RNA recognition motif. (a.k.a. RRM, RBD, or RNP domain)	A	KOG1190	Polypyrimidine tract-binding protein				R-MMU-162582 Signal Transduction;R-MMU-190236 Signaling by FGFR;R-MMU-5654738 Signaling by FGFR2;R-MMU-6803529 FGFR2 alternative splicing;R-MMU-72163 mRNA Splicing - Major Pathway;R-MMU-72172 mRNA Splicing;R-MMU-72203 Processing of Capped Intron-Containing Pre-mRNA;R-MMU-8953854 Metabolism of RNA;R-MMU-9006934 Signaling by Receptor Tyrosine Kinases	https://reactome.org/PathwayBrowser/#/R-MMU-162582;https://reactome.org/PathwayBrowser/#/R-MMU-190236;https://reactome.org/PathwayBrowser/#/R-MMU-5654738;https://reactome.org/PathwayBrowser/#/R-MMU-6803529;https://reactome.org/PathwayBrowser/#/R-MMU-72163;https://reactome.org/PathwayBrowser/#/R-MMU-72172;https://reactome.org/PathwayBrowser/#/R-MMU-72203;https://reactome.org/PathwayBrowser/#/R-MMU…
P19324	Serpin H1 OS=Mus musculus OX=10090 GN=Serpinh1 PE=1 SV=3	Serpinh1	0.639743	4.80692e-05	Down	46.5336	18.7	7	7	134442	140431	139452	85051.9	89114.1	90895.9	1.18732	1.24022	1.23157	0.751134	0.78701	0.802746	extracellular	K09501			GO:0001501 skeletal system development; GO:0002062 chondrocyte differentiation; GO:0002063 chondrocyte development; GO:0003413 chondrocyte differentiation involved in endochondral bone morphogenesis; GO:0003433 chondrocyte development involved in endochondral bone morphogenesis; GO:0006807 nitrogen compound metabolic process; GO:0006950 response to stress; GO:0006986 response to unfolded protein;…	GO:0005622 intracellular anatomical structure; GO:0005737 cytoplasm; GO:0005783 endoplasmic reticulum; GO:0005788 endoplasmic reticulum lumen; GO:0005793 endoplasmic reticulum-Golgi intermediate compartment; GO:0012505 endomembrane system; GO:0016020 membrane; GO:0031974 membrane-enclosed lumen; GO:0043226 organelle; GO:0043227 membrane-bounded organelle; GO:0043229 intracellular organelle; GO:00…	GO:0004857 enzyme inhibitor activity; GO:0004866 endopeptidase inhibitor activity; GO:0004867 serine-type endopeptidase inhibitor activity; GO:0005488 binding; GO:0005515 protein binding; GO:0005518 collagen binding; GO:0030234 enzyme regulator activity; GO:0030414 peptidase inhibitor activity; GO:0044877 protein-containing complex binding; GO:0051082 unfolded protein binding; GO:0061134 peptidas…	PF00079	PF00079 Serpin (serine protease inhibitor)	V	KOG2392	Serpin	WP1270 Endochondral ossification	http://www.wikipathways.org/instance/WP1270_r117880		R-MMU-1474244 Extracellular matrix organization;R-MMU-1474290 Collagen formation;R-MMU-1650814 Collagen biosynthesis and modifying enzymes	https://reactome.org/PathwayBrowser/#/R-MMU-1474244;https://reactome.org/PathwayBrowser/#/R-MMU-1474290;https://reactome.org/PathwayBrowser/#/R-MMU-1650814	HALLMARK MTORC1 SIGNALING;HALLMARK EPITHELIAL MESENCHYMAL TRANSITION	http://www.gsea-msigdb.org/gsea/msigdb/mouse/geneset/HALLMARK_MTORC1_SIGNALING;http://www.gsea-msigdb.org/gsea/msigdb/mouse/geneset/HALLMARK_EPITHELIAL_MESENCHYMAL_TRANSITION
P22933	Gamma-aminobutyric acid receptor subunit delta OS=Mus musculus OX=10090 GN=Gabrd PE=2 SV=1	Gabrd	2.00112	0.0470413	Up	50.5222	7.8	3	3	14647.9	7414.84	10435.7	15947.2	21974.4	27111.4	0.901116	0.456151	0.641988	0.981051	1.35184	1.66786	extracellular	K05184	GABRD; gamma-aminobutyric acid receptor subunit delta	mmu04727 GABAergic synapse; mmu05032 Morphine addiction; mmu04080 Neuroactive ligand-receptor interaction; mmu04723 Retrograde endocannabinoid signaling; mmu05033 Nicotine addiction	GO:0007154 cell communication; GO:0007165 signal transduction; GO:0007267 cell-cell signaling; GO:0007268 chemical synaptic transmission; GO:0009987 cellular process; GO:0023052 signaling; GO:0050789 regulation of biological process; GO:0050794 regulation of cellular process; GO:0050896 response to stimulus; GO:0051716 cellular response to stimulus; GO:0065007 biological regulation; GO:0098916 an…	GO:0005886 plasma membrane; GO:0005887 integral component of plasma membrane; GO:0016020 membrane; GO:0016021 integral component of membrane; GO:0031224 intrinsic component of membrane; GO:0031226 intrinsic component of plasma membrane; GO:0032991 protein-containing complex; GO:0043235 receptor complex; GO:0045202 synapse; GO:0045211 postsynaptic membrane; GO:0071944 cell periphery; GO:0097060 sy…	GO:0004888 transmembrane signaling receptor activity; GO:0004890 GABA-A receptor activity; GO:0016917 GABA receptor activity; GO:0038023 signaling receptor activity; GO:0060089 molecular transducer activity;			T	KOG3644	Ligand-gated ion channel
P23953	Carboxylesterase 1C OS=Mus musculus OX=10090 GN=Ces1c PE=1 SV=4	Ces1c	0.62493	2.01039e-06	Down	61.0558	17.3	9	7	62827.8	64052	63945.6	39508.2	40493.6	39250.8	1.21572	1.2394	1.23735	0.764482	0.78355	0.759501	extracellular	K01044	CES1; carboxylesterase 1 [EC:3.1.1.1]	mmu00983 Drug metabolism - other enzymes	GO:0000003 reproduction; GO:0000902 cell morphogenesis; GO:0000904 cell morphogenesis involved in differentiation; GO:0001941 postsynaptic membrane organization; GO:0006066 alcohol metabolic process; GO:0006082 organic acid metabolic process; GO:0006139 nucleobase-containing compound metabolic process; GO:0006163 purine nucleotide metabolic process; GO:0006464 cellular protein modification proces…	GO:0005576 extracellular region; GO:0005604 basement membrane; GO:0005615 extracellular space; GO:0005622 intracellular anatomical structure; GO:0005737 cytoplasm; GO:0005783 endoplasmic reticulum; GO:0005788 endoplasmic reticulum lumen; GO:0005811 lipid droplet; GO:0005829 cytosol; GO:0005886 plasma membrane; GO:0005887 integral component of plasma membrane; GO:0009986 cell surface; GO:0012505 e…	GO:0003824 catalytic activity; GO:0004771 sterol esterase activity; GO:0004806 triglyceride lipase activity; GO:0005102 signaling receptor binding; GO:0005488 binding; GO:0005515 protein binding; GO:0016289 CoA hydrolase activity; GO:0016290 palmitoyl-CoA hydrolase activity; GO:0016298 lipase activity; GO:0016787 hydrolase activity; GO:0016788 hydrolase activity, acting on ester bonds; GO:0016790…	PF00135	PF00135 Carboxylesterase family	R	KOG1516	Carboxylesterase and related proteins
P24529	Tyrosine 3-monooxygenase OS=Mus musculus OX=10090 GN=Th PE=1 SV=3	Th	1.77738	0.00138034	Up	55.993	25.5	14	14	24565	25507.3	20635.7	41754.7	44342.5	39577.5	0.750524	0.779316	0.630473	1.27572	1.35478	1.20919	nucleus	K00501	TH; tyrosine 3-monooxygenase [EC:1.14.16.2]	mmu04728 Dopaminergic synapse; mmu05031 Amphetamine addiction; mmu05030 Cocaine addiction; mmu01100 Metabolic pathways; mmu00790 Folate biosynthesis; mmu05034 Alcoholism; mmu04917 Prolactin signaling pathway; mmu00350 Tyrosine metabolism; mmu05012 Parkinson disease	GO:0000003 reproduction; GO:0001101 response to acid chemical; GO:0001654 eye development; GO:0001666 response to hypoxia; GO:0001678 cellular glucose homeostasis; GO:0001754 eye photoreceptor cell differentiation; GO:0001963 synaptic transmission, dopaminergic; GO:0001975 response to amphetamine; GO:0002237 response to molecule of bacterial origin; GO:0003007 heart morphogenesis; GO:0003008 syst…	GO:0005622 intracellular anatomical structure; GO:0005634 nucleus; GO:0005737 cytoplasm; GO:0005739 mitochondrion; GO:0005783 endoplasmic reticulum; GO:0005790 smooth endoplasmic reticulum; GO:0005829 cytosol; GO:0005886 plasma membrane; GO:0008021 synaptic vesicle; GO:0009898 cytoplasmic side of plasma membrane; GO:0012505 endomembrane system; GO:0012506 vesicle membrane; GO:0016020 membrane; GO…	GO:0003824 catalytic activity; GO:0004497 monooxygenase activity; GO:0004511 tyrosine 3-monooxygenase activity; GO:0005488 binding; GO:0005506 iron ion binding; GO:0005515 protein binding; GO:0008198 ferrous iron binding; GO:0008199 ferric iron binding; GO:0016491 oxidoreductase activity; GO:0016597 amino acid binding; GO:0016705 oxidoreductase activity, acting on paired donors, with incorporatio…	PF00351	PF00351 Biopterin-dependent aromatic amino acid hydroxylase	E	KOG3820	Aromatic amino acid hydroxylase	WP1498 Dopaminergic neurogenesis;WP522 Biogenic amine synthesis;WP3638 Parkinson's disease;WP662 Amino acid metabolism	http://www.wikipathways.org/instance/WP1498_r117873;http://www.wikipathways.org/instance/WP522_r116829;http://www.wikipathways.org/instance/WP3638_r122578;http://www.wikipathways.org/instance/WP662_r122074		R-MMU-1430728 Metabolism;R-MMU-209776 Metabolism of amine-derived hormones;R-MMU-209905 Catecholamine biosynthesis;R-MMU-71291 Metabolism of amino acids and derivatives	https://reactome.org/PathwayBrowser/#/R-MMU-1430728;https://reactome.org/PathwayBrowser/#/R-MMU-209776;https://reactome.org/PathwayBrowser/#/R-MMU-209905;https://reactome.org/PathwayBrowser/#/R-MMU-71291	HALLMARK ESTROGEN RESPONSE LATE	http://www.gsea-msigdb.org/gsea/msigdb/mouse/geneset/HALLMARK_ESTROGEN_RESPONSE_LATE
P26339	Chromogranin-A OS=Mus musculus OX=10090 GN=Chga PE=1 SV=1	Chga	0.373525	3.88098e-06	Down	51.7893	13.2	7	7	112049	108116	118839	42375.5	42424.8	41825.9	1.44383	1.39315	1.53133	0.546042	0.546677	0.538959	extracellular	K19990			GO:0001775 cell activation; GO:0001816 cytokine production; GO:0002026 regulation of the force of heart contraction; GO:0002252 immune effector process; GO:0002263 cell activation involved in immune response; GO:0002274 myeloid leukocyte activation; GO:0002275 myeloid cell activation involved in immune response; GO:0002279 mast cell activation involved in immune response; GO:0002366 leukocyte act…	GO:0005576 extracellular region; GO:0005615 extracellular space; GO:0005622 intracellular anatomical structure; GO:0005737 cytoplasm; GO:0012505 endomembrane system; GO:0030141 secretory granule; GO:0031410 cytoplasmic vesicle; GO:0031982 vesicle; GO:0042583 chromaffin granule; GO:0043226 organelle; GO:0043227 membrane-bounded organelle; GO:0043229 intracellular organelle; GO:0048471 perinuclear …	GO:0005488 binding; GO:0005509 calcium ion binding; GO:0043167 ion binding; GO:0043169 cation binding; GO:0046872 metal ion binding;									R-MMU-168249 Innate Immune System;R-MMU-168256 Immune System;R-MMU-6803157 Antimicrobial peptides	https://reactome.org/PathwayBrowser/#/R-MMU-168249;https://reactome.org/PathwayBrowser/#/R-MMU-168256;https://reactome.org/PathwayBrowser/#/R-MMU-6803157	HALLMARK PANCREAS BETA CELLS	http://www.gsea-msigdb.org/gsea/msigdb/mouse/geneset/HALLMARK_PANCREAS_BETA_CELLS
P27573	Myelin protein P0 OS=Mus musculus OX=10090 GN=Mpz PE=1 SV=1	Mpz	0.124151	1.02189e-05	Down	27.6218	10.5	3	3	48549.8	42916.4	40553	4899.86	5661.48	5829	1.9628	1.73505	1.6395	0.198095	0.228886	0.235659	extracellular	K06770	MPZ; myelin protein zero	mmu04514 Cell adhesion molecules	GO:0007154 cell communication; GO:0007155 cell adhesion; GO:0007267 cell-cell signaling; GO:0007268 chemical synaptic transmission; GO:0007272 ensheathment of neurons; GO:0007275 multicellular organism development; GO:0007399 nervous system development; GO:0008366 axon ensheathment; GO:0009987 cellular process; GO:0010941 regulation of cell death; GO:0016043 cellular component organization; GO:00…	GO:0000323 lytic vacuole; GO:0005622 intracellular anatomical structure; GO:0005737 cytoplasm; GO:0005764 lysosome; GO:0005773 vacuole; GO:0005783 endoplasmic reticulum; GO:0005791 rough endoplasmic reticulum; GO:0005886 plasma membrane; GO:0005887 integral component of plasma membrane; GO:0012505 endomembrane system; GO:0016020 membrane; GO:0016021 integral component of membrane; GO:0016323 baso…	GO:0005198 structural molecule activity;	PF07686; PF10570	PF07686 Immunoglobulin V-set domain; PF10570 Myelin-PO cytoplasmic C-term p65 binding region				WP2074 Neural crest differentiation	http://www.wikipathways.org/instance/WP2074_r117928
P28651	Carbonic anhydrase-related protein OS=Mus musculus OX=10090 GN=Ca8 PE=1 SV=5	Ca8	0.377898	0.00819728	Down	33.0813	13.1	4	4	57119.1	55255.6	43636.9	16745.6	22558.8		1.46222	1.41452	1.11708	0.428679	0.577495		cytoskeleton	K01672	CA; carbonic anhydrase [EC:4.2.1.1]	mmu00910 Nitrogen metabolism; mmu01100 Metabolic pathways	GO:0007154 cell communication; GO:0007165 signal transduction; GO:0009987 cellular process; GO:0023052 signaling; GO:0035556 intracellular signal transduction; GO:0048015 phosphatidylinositol-mediated signaling; GO:0048017 inositol lipid-mediated signaling; GO:0050789 regulation of biological process; GO:0050794 regulation of cellular process; GO:0050896 response to stimulus; GO:0051716 cellular …	GO:0005622 intracellular anatomical structure; GO:0005737 cytoplasm;	GO:0003824 catalytic activity; GO:0004089 carbonate dehydratase activity; GO:0016829 lyase activity; GO:0016835 carbon-oxygen lyase activity; GO:0016836 hydro-lyase activity;	PF00194	PF00194 Eukaryotic-type carbonic anhydrase	R	KOG0382	Carbonic anhydrase
P31649	Sodium- and chloride-dependent GABA transporter 2 OS=Mus musculus OX=10090 GN=Slc6a13 PE=1 SV=1	Slc6a13	0.640489	0.0464405	Down	68.2852	3.5	2	2	34061.6	38542.5	25835.9	20907	24698.4	17444.4	1.26553	1.43201	0.959909	0.77678	0.917644	0.64813	plasma membrane	K05046	SLC6A13; solute carrier family 6 (neurotransmitter transporter, GABA) member 13	mmu04727 GABAergic synapse; mmu04721 Synaptic vesicle cycle	GO:0003333 amino acid transmembrane transport; GO:0006810 transport; GO:0006811 ion transport; GO:0006812 cation transport; GO:0006814 sodium ion transport; GO:0006820 anion transport; GO:0006836 neurotransmitter transport; GO:0006865 amino acid transport; GO:0006884 cell volume homeostasis; GO:0008361 regulation of cell size; GO:0009987 cellular process; GO:0009992 cellular water homeostasis; GO…	GO:0005622 intracellular anatomical structure; GO:0005737 cytoplasm; GO:0005886 plasma membrane; GO:0005887 integral component of plasma membrane; GO:0016020 membrane; GO:0016021 integral component of membrane; GO:0031224 intrinsic component of membrane; GO:0031226 intrinsic component of plasma membrane; GO:0042995 cell projection; GO:0071944 cell periphery;	GO:0005215 transporter activity; GO:0005283 amino acid:sodium symporter activity; GO:0005326 neurotransmitter transmembrane transporter activity; GO:0005328 neurotransmitter:sodium symporter activity; GO:0005332 gamma-aminobutyric acid:sodium symporter activity; GO:0005342 organic acid transmembrane transporter activity; GO:0005343 organic acid:sodium symporter activity; GO:0005368 taurine transm…			T	KOG3660	Sodium-neurotransmitter symporter				R-MMU-112310 Neurotransmitter release cycle;R-MMU-112315 Transmission across Chemical Synapses;R-MMU-112316 Neuronal System;R-MMU-382551 Transport of small molecules;R-MMU-425366 Transport of bile salts and organic acids, metal ions and amine compounds;R-MMU-425407 SLC-mediated transmembrane transport;R-MMU-442660 Na+/Cl- dependent neurotransmitter transporters;R-MMU-888590 GABA synthesis, releas…	https://reactome.org/PathwayBrowser/#/R-MMU-112310;https://reactome.org/PathwayBrowser/#/R-MMU-112315;https://reactome.org/PathwayBrowser/#/R-MMU-112316;https://reactome.org/PathwayBrowser/#/R-MMU-382551;https://reactome.org/PathwayBrowser/#/R-MMU-425366;https://reactome.org/PathwayBrowser/#/R-MMU-425407;https://reactome.org/PathwayBrowser/#/R-MMU-442660;https://reactome.org/PathwayBrowser/#/R-MM…
P31651	Sodium- and chloride-dependent betaine transporter OS=Mus musculus OX=10090 GN=Slc6a12 PE=2 SV=1	Slc6a12	0.579275	0.0269131	Down	69.6136	2.1	1	1	45904	34168.4	39712.4	17794.6	22749	28844.6	1.45594	1.08372	1.25956	0.564392	0.72153	0.914865	plasma membrane	K05045	SLC6A12; solute carrier family 6 (neurotransmitter transporter, betaine/GABA) member 12	mmu04727 GABAergic synapse; mmu04721 Synaptic vesicle cycle	GO:0003333 amino acid transmembrane transport; GO:0006810 transport; GO:0006811 ion transport; GO:0006812 cation transport; GO:0006814 sodium ion transport; GO:0006820 anion transport; GO:0006836 neurotransmitter transport; GO:0006865 amino acid transport; GO:0006884 cell volume homeostasis; GO:0006950 response to stress; GO:0006970 response to osmotic stress; GO:0006972 hyperosmotic response; GO…	GO:0005622 intracellular anatomical structure; GO:0005737 cytoplasm; GO:0005886 plasma membrane; GO:0005887 integral component of plasma membrane; GO:0016020 membrane; GO:0016021 integral component of membrane; GO:0031224 intrinsic component of membrane; GO:0031226 intrinsic component of plasma membrane; GO:0042995 cell projection; GO:0071944 cell periphery;	GO:0005215 transporter activity; GO:0005283 amino acid:sodium symporter activity; GO:0005326 neurotransmitter transmembrane transporter activity; GO:0005328 neurotransmitter:sodium symporter activity; GO:0005332 gamma-aminobutyric acid:sodium symporter activity; GO:0005342 organic acid transmembrane transporter activity; GO:0005343 organic acid:sodium symporter activity; GO:0005368 taurine transm…			T	KOG3660	Sodium-neurotransmitter symporter				R-MMU-112310 Neurotransmitter release cycle;R-MMU-112315 Transmission across Chemical Synapses;R-MMU-112316 Neuronal System;R-MMU-1430728 Metabolism;R-MMU-352230 Amino acid transport across the plasma membrane;R-MMU-382551 Transport of small molecules;R-MMU-425366 Transport of bile salts and organic acids, metal ions and amine compounds;R-MMU-425393 Transport of inorganic cations/anions and amino…	https://reactome.org/PathwayBrowser/#/R-MMU-112310;https://reactome.org/PathwayBrowser/#/R-MMU-112315;https://reactome.org/PathwayBrowser/#/R-MMU-112316;https://reactome.org/PathwayBrowser/#/R-MMU-1430728;https://reactome.org/PathwayBrowser/#/R-MMU-352230;https://reactome.org/PathwayBrowser/#/R-MMU-382551;https://reactome.org/PathwayBrowser/#/R-MMU-425366;https://reactome.org/PathwayBrowser/#/R-M…
P31725	Protein S100-A9 OS=Mus musculus OX=10090 GN=S100a9 PE=1 SV=3	S100a9	1.81136	0.0303028	Up	13.0489	13.3	2	2	20304.2	28819.4	39364	52519.3	52987.9	54776.3	0.489709	0.695083	0.949403	1.26669	1.27799	1.32112	cytoplasm	K21128	S100A9; protein S100-A9	mmu04657 IL-17 signaling pathway	GO:0001558 regulation of cell growth; GO:0001775 cell activation; GO:0001816 cytokine production; GO:0002218 activation of innate immune response; GO:0002221 pattern recognition receptor signaling pathway; GO:0002224 toll-like receptor signaling pathway; GO:0002237 response to molecule of bacterial origin; GO:0002252 immune effector process; GO:0002253 activation of immune response; GO:0002263 ce…	GO:0005576 extracellular region; GO:0005615 extracellular space; GO:0005622 intracellular anatomical structure; GO:0005634 nucleus; GO:0005654 nucleoplasm; GO:0005737 cytoplasm; GO:0005829 cytosol; GO:0005856 cytoskeleton; GO:0005886 plasma membrane; GO:0012505 endomembrane system; GO:0016020 membrane; GO:0030054 cell junction; GO:0030141 secretory granule; GO:0031410 cytoplasmic vesicle; GO:0031…	GO:0005102 signaling receptor binding; GO:0005488 binding; GO:0005504 fatty acid binding; GO:0005509 calcium ion binding; GO:0005515 protein binding; GO:0008017 microtubule binding; GO:0008092 cytoskeletal protein binding; GO:0008270 zinc ion binding; GO:0008289 lipid binding; GO:0015631 tubulin binding; GO:0031406 carboxylic acid binding; GO:0033293 monocarboxylic acid binding; GO:0035325 Toll-l…	PF01023	PF01023 S-100/ICaBP type calcium binding domain				WP4466 Oxidative stress and redox pathway	http://www.wikipathways.org/instance/WP4466_r116840		R-MMU-162582 Signal Transduction;R-MMU-168249 Innate Immune System;R-MMU-168256 Immune System;R-MMU-168898 Toll-like Receptor Cascades;R-MMU-194315 Signaling by Rho GTPases;R-MMU-195258 RHO GTPase Effectors;R-MMU-5668599 RHO GTPases Activate NADPH Oxidases;R-MMU-5686938 Regulation of TLR by endogenous ligand;R-MMU-6798695 Neutrophil degranulation;R-MMU-6799990 Metal sequestration by antimicrobial…	https://reactome.org/PathwayBrowser/#/R-MMU-162582;https://reactome.org/PathwayBrowser/#/R-MMU-168249;https://reactome.org/PathwayBrowser/#/R-MMU-168256;https://reactome.org/PathwayBrowser/#/R-MMU-168898;https://reactome.org/PathwayBrowser/#/R-MMU-194315;https://reactome.org/PathwayBrowser/#/R-MMU-195258;https://reactome.org/PathwayBrowser/#/R-MMU-5668599;https://reactome.org/PathwayBrowser/#/R-M…	HALLMARK ESTROGEN RESPONSE LATE;HALLMARK COMPLEMENT	http://www.gsea-msigdb.org/gsea/msigdb/mouse/geneset/HALLMARK_ESTROGEN_RESPONSE_LATE;http://www.gsea-msigdb.org/gsea/msigdb/mouse/geneset/HALLMARK_COMPLEMENT
P35436	Glutamate receptor ionotropic, NMDA 2A OS=Mus musculus OX=10090 GN=Grin2a PE=1 SV=2	Grin2a	2.80655	0.0250112	Up	165.421	1.9	2	2	3937.23	3650.21	5294.55	6784.75	15210.8	14158.4	0.481756	0.446636	0.647837	0.830177	1.86118	1.73241	plasma membrane	K05209	GRIN2A; glutamate receptor ionotropic, NMDA 2A	mmu04080 Neuroactive ligand-receptor interaction; mmu05030 Cocaine addiction; mmu05033 Nicotine addiction; mmu04713 Circadian entrainment; mmu04014 Ras signaling pathway; mmu04020 Calcium signaling pathway; mmu04724 Glutamatergic synapse; mmu05017 Spinocerebellar ataxia; mmu04015 Rap1 signaling pathway; mmu05020 Prion disease; mmu04728 Dopaminergic synapse; mmu04720 Long-term potentiation; mmu050…	GO:0000165 MAPK cascade; GO:0001101 response to acid chemical; GO:0001505 regulation of neurotransmitter levels; GO:0001508 action potential; GO:0001662 behavioral fear response; GO:0001666 response to hypoxia; GO:0001701 in utero embryonic development; GO:0001932 regulation of protein phosphorylation; GO:0001964 startle response; GO:0001967 suckling behavior; GO:0001975 response to amphetamine; …	GO:0005576 extracellular region; GO:0005622 intracellular anatomical structure; GO:0005737 cytoplasm; GO:0005783 endoplasmic reticulum; GO:0005886 plasma membrane; GO:0005887 integral component of plasma membrane; GO:0008021 synaptic vesicle; GO:0008328 ionotropic glutamate receptor complex; GO:0009986 cell surface; GO:0012505 endomembrane system; GO:0014069 postsynaptic density; GO:0016020 membr…	GO:0001664 G protein-coupled receptor binding; GO:0004888 transmembrane signaling receptor activity; GO:0004970 ionotropic glutamate receptor activity; GO:0004972 NMDA glutamate receptor activity; GO:0005085 guanyl-nucleotide exchange factor activity; GO:0005102 signaling receptor binding; GO:0005126 cytokine receptor binding; GO:0005149 interleukin-1 receptor binding; GO:0005215 transporter acti…	PF10613	PF10613 Ligated ion channel L-glutamate- and glycine-binding site	PET	KOG1053	Glutamate-gated NMDA-type ion channel receptor subunit GRIN2A and related subunits	WP2075 Alzheimer's disease	http://www.wikipathways.org/instance/WP2075_r116517		R-MMU-112314 Neurotransmitter receptors and postsynaptic signal transmission;R-MMU-112315 Transmission across Chemical Synapses;R-MMU-112316 Neuronal System;R-MMU-438066 Unblocking of NMDA receptors, glutamate binding and activation;R-MMU-442755 Activation of NMDA receptors and postsynaptic events;R-MMU-6794362 Protein-protein interactions at synapses;R-MMU-8849932 Synaptic adhesion-like molecule…	https://reactome.org/PathwayBrowser/#/R-MMU-112314;https://reactome.org/PathwayBrowser/#/R-MMU-112315;https://reactome.org/PathwayBrowser/#/R-MMU-112316;https://reactome.org/PathwayBrowser/#/R-MMU-438066;https://reactome.org/PathwayBrowser/#/R-MMU-442755;https://reactome.org/PathwayBrowser/#/R-MMU-6794362;https://reactome.org/PathwayBrowser/#/R-MMU-8849932;https://reactome.org/PathwayBrowser/#/R-…
P35454	Oxytocin-neurophysin 1 OS=Mus musculus OX=10090 GN=Oxt PE=2 SV=1	Oxt	0.116376	1.68823e-05	Down	12.8509	36.8	5	5	115693	121834	147920	15496	13596	15764.9	1.61318	1.69881	2.06254	0.216071	0.189578	0.21982	extracellular	K05243	OXT; oxytocin-neurophysin 1	mmu04080 Neuroactive ligand-receptor interaction; mmu04024 cAMP signaling pathway; mmu04921 Oxytocin signaling pathway	GO:0000003 reproduction; GO:0001101 response to acid chemical; GO:0001975 response to amphetamine; GO:0002027 regulation of heart rate; GO:0002118 aggressive behavior; GO:0002125 maternal aggressive behavior; GO:0003008 system process; GO:0003013 circulatory system process; GO:0003014 renal system process; GO:0006810 transport; GO:0006873 cellular ion homeostasis; GO:0006874 cellular calcium ion …	GO:0005576 extracellular region; GO:0005615 extracellular space; GO:0005622 intracellular anatomical structure; GO:0005737 cytoplasm; GO:0012505 endomembrane system; GO:0030141 secretory granule; GO:0030424 axon; GO:0031410 cytoplasmic vesicle; GO:0031982 vesicle; GO:0042995 cell projection; GO:0043005 neuron projection; GO:0043195 terminal bouton; GO:0043226 organelle; GO:0043227 membrane-bounde…	GO:0001664 G protein-coupled receptor binding; GO:0005102 signaling receptor binding; GO:0005179 hormone activity; GO:0005184 neuropeptide hormone activity; GO:0005488 binding; GO:0005515 protein binding; GO:0030545 signaling receptor regulator activity; GO:0031855 oxytocin receptor binding; GO:0048018 receptor ligand activity; GO:0098772 molecular function regulator;						WP385 Myometrial relaxation and contraction pathways;WP189 GPCRs, class A rhodopsin-like	http://www.wikipathways.org/instance/WP385_r122794;http://www.wikipathways.org/instance/WP189_r117889		R-MMU-162582 Signal Transduction;R-MMU-372790 Signaling by GPCR;R-MMU-373076 Class A/1 (Rhodopsin-like receptors);R-MMU-375276 Peptide ligand-binding receptors;R-MMU-388396 GPCR downstream signalling;R-MMU-388479 Vasopressin-like receptors;R-MMU-416476 G alpha (q) signalling events;R-MMU-500792 GPCR ligand binding	https://reactome.org/PathwayBrowser/#/R-MMU-162582;https://reactome.org/PathwayBrowser/#/R-MMU-372790;https://reactome.org/PathwayBrowser/#/R-MMU-373076;https://reactome.org/PathwayBrowser/#/R-MMU-375276;https://reactome.org/PathwayBrowser/#/R-MMU-388396;https://reactome.org/PathwayBrowser/#/R-MMU-388479;https://reactome.org/PathwayBrowser/#/R-MMU-416476;https://reactome.org/PathwayBrowser/#/R-MM…	HALLMARK KRAS SIGNALING DN	http://www.gsea-msigdb.org/gsea/msigdb/mouse/geneset/HALLMARK_KRAS_SIGNALING_DN
P35455	Vasopressin-neurophysin 2-copeptin OS=Mus musculus OX=10090 GN=Avp PE=2 SV=1	Avp	0.20364	1.76739e-06	Down	17.8996	28.6	5	5	352917	325089	331147	67700.6	65684.1	72119.7	1.74329	1.60583	1.63576	0.334418	0.324457	0.356247	extracellular	K05242	AVP; arginine vasopressin	mmu04080 Neuroactive ligand-receptor interaction; mmu04962 Vasopressin-regulated water reabsorption; mmu04270 Vascular smooth muscle contraction; mmu04072 Phospholipase D signaling pathway	GO:0000003 reproduction; GO:0000165 MAPK cascade; GO:0001558 regulation of cell growth; GO:0001659 temperature homeostasis; GO:0001932 regulation of protein phosphorylation; GO:0001934 positive regulation of protein phosphorylation; GO:0002118 aggressive behavior; GO:0002125 maternal aggressive behavior; GO:0003008 system process; GO:0003012 muscle system process; GO:0003013 circulatory system pr…	GO:0005576 extracellular region; GO:0005615 extracellular space; GO:0005622 intracellular anatomical structure; GO:0005737 cytoplasm; GO:0005829 cytosol; GO:0012505 endomembrane system; GO:0012506 vesicle membrane; GO:0016020 membrane; GO:0030135 coated vesicle; GO:0030136 clathrin-coated vesicle; GO:0030141 secretory granule; GO:0030425 dendrite; GO:0030659 cytoplasmic vesicle membrane; GO:00306…	GO:0001664 G protein-coupled receptor binding; GO:0003824 catalytic activity; GO:0004672 protein kinase activity; GO:0004857 enzyme inhibitor activity; GO:0004866 endopeptidase inhibitor activity; GO:0004869 cysteine-type endopeptidase inhibitor activity; GO:0005102 signaling receptor binding; GO:0005179 hormone activity; GO:0005184 neuropeptide hormone activity; GO:0005488 binding; GO:0005515 pr…						WP1266 SIDS susceptibility pathways;WP189 GPCRs, class A rhodopsin-like	http://www.wikipathways.org/instance/WP1266_r117943;http://www.wikipathways.org/instance/WP189_r117889		R-MMU-162582 Signal Transduction;R-MMU-199991 Membrane Trafficking;R-MMU-372790 Signaling by GPCR;R-MMU-373076 Class A/1 (Rhodopsin-like receptors);R-MMU-375276 Peptide ligand-binding receptors;R-MMU-382551 Transport of small molecules;R-MMU-388396 GPCR downstream signalling;R-MMU-388479 Vasopressin-like receptors;R-MMU-416476 G alpha (q) signalling events;R-MMU-418555 G alpha (s) signalling even…	https://reactome.org/PathwayBrowser/#/R-MMU-162582;https://reactome.org/PathwayBrowser/#/R-MMU-199991;https://reactome.org/PathwayBrowser/#/R-MMU-372790;https://reactome.org/PathwayBrowser/#/R-MMU-373076;https://reactome.org/PathwayBrowser/#/R-MMU-375276;https://reactome.org/PathwayBrowser/#/R-MMU-382551;https://reactome.org/PathwayBrowser/#/R-MMU-388396;https://reactome.org/PathwayBrowser/#/R-MM…
P35951	Low-density lipoprotein receptor OS=Mus musculus OX=10090 GN=Ldlr PE=1 SV=2	Ldlr	0.653797	0.0322182	Down	94.9473	5.5	4	4	14650	15731.1	12445	9035.07	7619.22	11345.3	1.24108	1.33266	1.05428	0.765405	0.645462	0.961119	extracellular	K12473	LDLR; low-density lipoprotein receptor	mmu05417 Lipid and atherosclerosis; mmu04934 Cushing syndrome; mmu05145 Toxoplasmosis; mmu04913 Ovarian steroidogenesis; mmu04979 Cholesterol metabolism; mmu04976 Bile secretion; mmu05160 Hepatitis C; mmu04927 Cortisol synthesis and secretion; mmu04144 Endocytosis; mmu04925 Aldosterone synthesis and secretion	GO:0000122 negative regulation of transcription by RNA polymerase II; GO:0000902 cell morphogenesis; GO:0000904 cell morphogenesis involved in differentiation; GO:0001101 response to acid chemical; GO:0001666 response to hypoxia; GO:0001932 regulation of protein phosphorylation; GO:0001934 positive regulation of protein phosphorylation; GO:0002682 regulation of immune system process; GO:0002683 n…	GO:0000323 lytic vacuole; GO:0005576 extracellular region; GO:0005615 extracellular space; GO:0005622 intracellular anatomical structure; GO:0005634 nucleus; GO:0005737 cytoplasm; GO:0005764 lysosome; GO:0005765 lysosomal membrane; GO:0005768 endosome; GO:0005769 early endosome; GO:0005770 late endosome; GO:0005771 multivesicular body; GO:0005773 vacuole; GO:0005774 vacuolar membrane; GO:0005794 …	GO:0001540 amyloid-beta binding; GO:0002020 protease binding; GO:0004888 transmembrane signaling receptor activity; GO:0005041 low-density lipoprotein particle receptor activity; GO:0005215 transporter activity; GO:0005488 binding; GO:0005515 protein binding; GO:0008035 high-density lipoprotein particle binding; GO:0008092 cytoskeletal protein binding; GO:0019894 kinesin binding; GO:0019899 enzym…	PF07645; PF14670	PF07645 Calcium-binding EGF domain; PF14670 Coagulation Factor Xa inhibitory site	T	KOG1215	Low-density lipoprotein receptors containing Ca2+-binding EGF-like domains	WP723 Wnt signaling pathway and pluripotency;WP1 Statin pathway;WP403 Wnt signaling pathway;WP2084 SREBF and miR33 in cholesterol and lipid homeostasis	http://www.wikipathways.org/instance/WP723_r117953;http://www.wikipathways.org/instance/WP1_r117947;http://www.wikipathways.org/instance/WP403_r116843;http://www.wikipathways.org/instance/WP2084_r87683		R-MMU-174824 Plasma lipoprotein assembly, remodeling, and clearance;R-MMU-199991 Membrane Trafficking;R-MMU-382551 Transport of small molecules;R-MMU-5653656 Vesicle-mediated transport;R-MMU-8856825 Cargo recognition for clathrin-mediated endocytosis;R-MMU-8856828 Clathrin-mediated endocytosis;R-MMU-8964026 Chylomicron clearance;R-MMU-8964038 LDL clearance;R-MMU-8964043 Plasma lipoprotein clearan…	https://reactome.org/PathwayBrowser/#/R-MMU-174824;https://reactome.org/PathwayBrowser/#/R-MMU-199991;https://reactome.org/PathwayBrowser/#/R-MMU-382551;https://reactome.org/PathwayBrowser/#/R-MMU-5653656;https://reactome.org/PathwayBrowser/#/R-MMU-8856825;https://reactome.org/PathwayBrowser/#/R-MMU-8856828;https://reactome.org/PathwayBrowser/#/R-MMU-8964026;https://reactome.org/PathwayBrowser/#/…	HALLMARK TNFA SIGNALING VIA NFKB;HALLMARK CHOLESTEROL HOMEOSTASIS;HALLMARK MTORC1 SIGNALING;HALLMARK INFLAMMATORY RESPONSE;HALLMARK UV RESPONSE DN	http://www.gsea-msigdb.org/gsea/msigdb/mouse/geneset/HALLMARK_TNFA_SIGNALING_VIA_NFKB;http://www.gsea-msigdb.org/gsea/msigdb/mouse/geneset/HALLMARK_CHOLESTEROL_HOMEOSTASIS;http://www.gsea-msigdb.org/gsea/msigdb/mouse/geneset/HALLMARK_MTORC1_SIGNALING;http://www.gsea-msigdb.org/gsea/msigdb/mouse/geneset/HALLMARK_INFLAMMATORY_RESPONSE;http://www.gsea-msigdb.org/gsea/msigdb/mouse/geneset/HALLMARK_UV…
P40936	Indolethylamine N-methyltransferase OS=Mus musculus OX=10090 GN=Inmt PE=1 SV=1	Inmt	0.38689	0.00229	Down	29.4598	14.8	3	3	36934	36572.8	48056.4	15832.7	12817	18381.9	1.31442	1.30156	1.71024	0.563459	0.456135	0.654181	cytoplasm	K00562	INMT; methyltransferase [EC:2.1.1.49 2.1.1.96]	mmu00450 Selenocompound metabolism; mmu00380 Tryptophan metabolism; mmu01100 Metabolic pathways	GO:0006807 nitrogen compound metabolic process; GO:0008152 metabolic process; GO:0009308 amine metabolic process; GO:0032259 methylation; GO:0071704 organic substance metabolic process; GO:1901564 organonitrogen compound metabolic process;	GO:0005622 intracellular anatomical structure; GO:0005737 cytoplasm; GO:0005829 cytosol;	GO:0003824 catalytic activity; GO:0004790 thioether S-methyltransferase activity; GO:0008112 nicotinamide N-methyltransferase activity; GO:0008168 methyltransferase activity; GO:0008170 N-methyltransferase activity; GO:0008172 S-methyltransferase activity; GO:0008757 S-adenosylmethionine-dependent methyltransferase activity; GO:0016740 transferase activity; GO:0016741 transferase activity, transf…			T	KOG4564	Adenylate cyclase-coupled calcitonin receptor	WP1247 Methylation;WP1251 Metapathway biotransformation;WP79 Tryptophan metabolism	http://www.wikipathways.org/instance/WP1247_r106838;http://www.wikipathways.org/instance/WP1251_r94721;http://www.wikipathways.org/instance/WP79_r104913				HALLMARK FATTY ACID METABOLISM	http://www.gsea-msigdb.org/gsea/msigdb/mouse/geneset/HALLMARK_FATTY_ACID_METABOLISM
P41317	Mannose-binding protein C OS=Mus musculus OX=10090 GN=Mbl2 PE=1 SV=2	Mbl2	0.598127	0.0127185	Down	25.9571	22.1	3	3	25710.6	35513.6	26217.9	19373	16490.4	16438.1	1.10391	1.5248	1.12568	0.831794	0.708029	0.705782	extracellular	K03991	MBL; mannose-binding lectin	mmu05171 Coronavirus disease - COVID-19; mmu05150 Staphylococcus aureus infection; mmu04610 Complement and coagulation cascades; mmu04145 Phagosome	GO:0001867 complement activation, lectin pathway; GO:0001906 cell killing; GO:0002252 immune effector process; GO:0002253 activation of immune response; GO:0002376 immune system process; GO:0002526 acute inflammatory response; GO:0002673 regulation of acute inflammatory response; GO:0002682 regulation of immune system process; GO:0002684 positive regulation of immune system process; GO:0002697 re…	GO:0005576 extracellular region; GO:0005615 extracellular space; GO:0009986 cell surface;	GO:0002020 protease binding; GO:0003824 catalytic activity; GO:0004175 endopeptidase activity; GO:0004252 serine-type endopeptidase activity; GO:0005102 signaling receptor binding; GO:0005488 binding; GO:0005509 calcium ion binding; GO:0005515 protein binding; GO:0005534 galactose binding; GO:0005537 mannose binding; GO:0005543 phospholipid binding; GO:0008233 peptidase activity; GO:0008236 serin…	PF00059	PF00059 Lectin C-type domain	TV	KOG4297	C-type lectin				R-MMU-166658 Complement cascade;R-MMU-166662 Lectin pathway of complement activation;R-MMU-166663 Initial triggering of complement;R-MMU-166786 Creation of C4 and C2 activators;R-MMU-168249 Innate Immune System;R-MMU-168256 Immune System	https://reactome.org/PathwayBrowser/#/R-MMU-166658;https://reactome.org/PathwayBrowser/#/R-MMU-166662;https://reactome.org/PathwayBrowser/#/R-MMU-166663;https://reactome.org/PathwayBrowser/#/R-MMU-166786;https://reactome.org/PathwayBrowser/#/R-MMU-168249;https://reactome.org/PathwayBrowser/#/R-MMU-168256	HALLMARK XENOBIOTIC METABOLISM;HALLMARK COAGULATION;HALLMARK ALLOGRAFT REJECTION	http://www.gsea-msigdb.org/gsea/msigdb/mouse/geneset/HALLMARK_XENOBIOTIC_METABOLISM;http://www.gsea-msigdb.org/gsea/msigdb/mouse/geneset/HALLMARK_COAGULATION;http://www.gsea-msigdb.org/gsea/msigdb/mouse/geneset/HALLMARK_ALLOGRAFT_REJECTION
P43276	Histone H1.5 OS=Mus musculus OX=10090 GN=H1-5 PE=1 SV=2	H1-5	0.641227	0.000372478	Down	22.5761	22	5	5	175883	171450	171178	102636	117053	112794	1.24008	1.20882	1.2069	0.723643	0.825291	0.795264	nucleus	K11275			GO:0000122 negative regulation of transcription by RNA polymerase II; GO:0001558 regulation of cell growth; GO:0006323 DNA packaging; GO:0006325 chromatin organization; GO:0006333 chromatin assembly or disassembly; GO:0006355 regulation of transcription, DNA-templated; GO:0006357 regulation of transcription by RNA polymerase II; GO:0006464 cellular protein modification process; GO:0006479 protein…	GO:0000228 nuclear chromosome; GO:0000785 chromatin; GO:0000786 nucleosome; GO:0000791 euchromatin; GO:0000792 heterochromatin; GO:0005622 intracellular anatomical structure; GO:0005634 nucleus; GO:0005694 chromosome; GO:0031974 membrane-enclosed lumen; GO:0031981 nuclear lumen; GO:0032991 protein-containing complex; GO:0032993 protein-DNA complex; GO:0043226 organelle; GO:0043227 membrane-bounde…	GO:0000166 nucleotide binding; GO:0001882 nucleoside binding; GO:0001883 purine nucleoside binding; GO:0003676 nucleic acid binding; GO:0003677 DNA binding; GO:0003682 chromatin binding; GO:0003690 double-stranded DNA binding; GO:0005488 binding; GO:0005509 calcium ion binding; GO:0005515 protein binding; GO:0005524 ATP binding; GO:0005525 GTP binding; GO:0016208 AMP binding; GO:0017076 purine nu…	PF00538	PF00538 linker histone H1 and H5 family	B	KOG4012	Histone H1				R-MMU-109581 Apoptosis;R-MMU-140342 Apoptosis induced DNA fragmentation;R-MMU-2262752 Cellular responses to stress;R-MMU-2559583 Cellular Senescence;R-MMU-2559584 Formation of Senescence-Associated Heterochromatin Foci (SAHF);R-MMU-2559586 DNA Damage/Telomere Stress Induced Senescence;R-MMU-5357801 Programmed Cell Death;R-MMU-75153 Apoptotic execution phase;R-MMU-8953897 Cellular responses to sti…	https://reactome.org/PathwayBrowser/#/R-MMU-109581;https://reactome.org/PathwayBrowser/#/R-MMU-140342;https://reactome.org/PathwayBrowser/#/R-MMU-2262752;https://reactome.org/PathwayBrowser/#/R-MMU-2559583;https://reactome.org/PathwayBrowser/#/R-MMU-2559584;https://reactome.org/PathwayBrowser/#/R-MMU-2559586;https://reactome.org/PathwayBrowser/#/R-MMU-5357801;https://reactome.org/PathwayBrowser/#…
P51880	Fatty acid-binding protein, brain OS=Mus musculus OX=10090 GN=Fabp7 PE=1 SV=2	Fabp7	0.541008	1.66404e-06	Down	14.893	24.2	3	3	806627	794271	812131	431645	427956	445868	1.30154	1.2816	1.31042	0.696482	0.69053	0.719432	cytoplasm	K08756	FABP7; fatty acid-binding protein 7, brain	mmu03320 PPAR signaling pathway	GO:0001654 eye development; GO:0001964 startle response; GO:0003008 system process; GO:0003407 neural retina development; GO:0006629 lipid metabolic process; GO:0006638 neutral lipid metabolic process; GO:0006639 acylglycerol metabolic process; GO:0006641 triglyceride metabolic process; GO:0007275 multicellular organism development; GO:0007399 nervous system development; GO:0007417 central nervou…	GO:0005622 intracellular anatomical structure; GO:0005634 nucleus; GO:0005737 cytoplasm; GO:0005829 cytosol; GO:0005911 cell-cell junction; GO:0030054 cell junction; GO:0036477 somatodendritic compartment; GO:0042995 cell projection; GO:0043025 neuronal cell body; GO:0043226 organelle; GO:0043227 membrane-bounded organelle; GO:0043229 intracellular organelle; GO:0043231 intracellular membrane-bou…	GO:0005488 binding; GO:0005504 fatty acid binding; GO:0005515 protein binding; GO:0008134 transcription factor binding; GO:0008289 lipid binding; GO:0031406 carboxylic acid binding; GO:0033293 monocarboxylic acid binding; GO:0036094 small molecule binding; GO:0043167 ion binding; GO:0043168 anion binding; GO:0043177 organic acid binding;	PF00061	PF00061 Lipocalin / cytosolic fatty-acid binding protein family	I	KOG4015	Fatty acid-binding protein FABP	WP2316 PPAR signaling pathway	http://www.wikipathways.org/instance/WP2316_r106870		R-MMU-1430728 Metabolism;R-MMU-163560 Triglyceride catabolism;R-MMU-556833 Metabolism of lipids;R-MMU-8979227 Triglyceride metabolism	https://reactome.org/PathwayBrowser/#/R-MMU-1430728;https://reactome.org/PathwayBrowser/#/R-MMU-163560;https://reactome.org/PathwayBrowser/#/R-MMU-556833;https://reactome.org/PathwayBrowser/#/R-MMU-8979227
P52189	Inward rectifier potassium channel 4 OS=Mus musculus OX=10090 GN=Kcnj4 PE=1 SV=1	Kcnj4	3.73683	0.00263642	Up	49.8994	2.9	1	1	6481.28	4979.26	9729.41	27718.5	23453.9	28010.8	0.387431	0.297645	0.581594	1.65693	1.402	1.6744	plasma membrane	K04998	KCNJ4; potassium inwardly-rectifying channel subfamily J member 4	mmu04725 Cholinergic synapse; mmu04921 Oxytocin signaling pathway	GO:0001508 action potential; GO:0002027 regulation of heart rate; GO:0003008 system process; GO:0003012 muscle system process; GO:0003013 circulatory system process; GO:0003015 heart process; GO:0006810 transport; GO:0006811 ion transport; GO:0006812 cation transport; GO:0006813 potassium ion transport; GO:0006928 movement of cell or subcellular component; GO:0006936 muscle contraction; GO:000693…	GO:0005622 intracellular anatomical structure; GO:0005737 cytoplasm; GO:0005783 endoplasmic reticulum; GO:0005790 smooth endoplasmic reticulum; GO:0005791 rough endoplasmic reticulum; GO:0005794 Golgi apparatus; GO:0005886 plasma membrane; GO:0005887 integral component of plasma membrane; GO:0005911 cell-cell junction; GO:0008076 voltage-gated potassium channel complex; GO:0009897 external side o…	GO:0001965 G-protein alpha-subunit binding; GO:0005215 transporter activity; GO:0005216 ion channel activity; GO:0005242 inward rectifier potassium channel activity; GO:0005244 voltage-gated ion channel activity; GO:0005249 voltage-gated potassium channel activity; GO:0005261 cation channel activity; GO:0005267 potassium channel activity; GO:0005488 binding; GO:0005515 protein binding; GO:0005543…	PF01007; PF17655	PF01007 Inward rectifier potassium channel transmembrane domain; PF17655 Inward rectifier potassium channel C-terminal domain	P	KOG3827	Inward rectifier K+ channel				R-MMU-112314 Neurotransmitter receptors and postsynaptic signal transmission;R-MMU-112315 Transmission across Chemical Synapses;R-MMU-112316 Neuronal System;R-MMU-1296041 Activation of G protein gated Potassium channels;R-MMU-1296053 Classical Kir channels;R-MMU-1296059 G protein gated Potassium channels;R-MMU-1296065 Inwardly rectifying K+ channels;R-MMU-1296071 Potassium Channels;R-MMU-397014 M…	https://reactome.org/PathwayBrowser/#/R-MMU-112314;https://reactome.org/PathwayBrowser/#/R-MMU-112315;https://reactome.org/PathwayBrowser/#/R-MMU-112316;https://reactome.org/PathwayBrowser/#/R-MMU-1296041;https://reactome.org/PathwayBrowser/#/R-MMU-1296053;https://reactome.org/PathwayBrowser/#/R-MMU-1296059;https://reactome.org/PathwayBrowser/#/R-MMU-1296065;https://reactome.org/PathwayBrowser/#/…
P54830	Tyrosine-protein phosphatase non-receptor type 5 OS=Mus musculus OX=10090 GN=Ptpn5 PE=1 SV=2	Ptpn5	1.61252	0.00554323	Up	60.8153	14.6	8	8	30960.6	30295.2	26425.2	40760	48901.8	51725.8	0.810952	0.793523	0.692155	1.06763	1.28089	1.35486	plasma membrane	K18018	PTPN5; tyrosine-protein phosphatase non-receptor type 5 [EC:3.1.3.48]	mmu04010 MAPK signaling pathway	GO:0000278 mitotic cell cycle; GO:0001101 response to acid chemical; GO:0001654 eye development; GO:0001701 in utero embryonic development; GO:0001745 compound eye morphogenesis; GO:0001751 compound eye photoreceptor cell differentiation; GO:0001752 compound eye photoreceptor fate commitment; GO:0001754 eye photoreceptor cell differentiation; GO:0001932 regulation of protein phosphorylation; GO:0…	GO:0005622 intracellular anatomical structure; GO:0005634 nucleus; GO:0005654 nucleoplasm; GO:0005737 cytoplasm; GO:0005783 endoplasmic reticulum; GO:0005789 endoplasmic reticulum membrane; GO:0005829 cytosol; GO:0005886 plasma membrane; GO:0008021 synaptic vesicle; GO:0012505 endomembrane system; GO:0016020 membrane; GO:0016021 integral component of membrane; GO:0030054 cell junction; GO:0030133…	GO:0001784 phosphotyrosine residue binding; GO:0003824 catalytic activity; GO:0004721 phosphoprotein phosphatase activity; GO:0004725 protein tyrosine phosphatase activity; GO:0005102 signaling receptor binding; GO:0005488 binding; GO:0005515 protein binding; GO:0016787 hydrolase activity; GO:0016788 hydrolase activity, acting on ester bonds; GO:0016791 phosphatase activity; GO:0019899 enzyme bin…	PF00102	PF00102 Protein-tyrosine phosphatase	T	KOG0789	Protein tyrosine phosphatase	WP572 EGFR1 signaling pathway;WP493 Mapk signaling pathway	http://www.wikipathways.org/instance/WP572_r117874;http://www.wikipathways.org/instance/WP493_r117912
P58391	Small conductance calcium-activated potassium channel protein 3 OS=Mus musculus OX=10090 GN=Kcnn3 PE=1 SV=2	Kcnn3	2.00103	0.0336659	Up	81.3334	1.8	1	1	9990.91	12279.5	17432.9	20459.9	24950.2	34037.5	0.503106	0.61835	0.877856	1.03028	1.2564	1.714	plasma membrane	K04944	KCNN3; potassium intermediate/small conductance calcium-activated channel subfamily N member 3	mmu04911 Insulin secretion; mmu04929 GnRH secretion	GO:0001508 action potential; GO:0003008 system process; GO:0003012 muscle system process; GO:0003013 circulatory system process; GO:0003015 heart process; GO:0006810 transport; GO:0006811 ion transport; GO:0006812 cation transport; GO:0006813 potassium ion transport; GO:0006928 movement of cell or subcellular component; GO:0006936 muscle contraction; GO:0006941 striated muscle contraction; GO:000…	GO:0005622 intracellular anatomical structure; GO:0005737 cytoplasm; GO:0005783 endoplasmic reticulum; GO:0005790 smooth endoplasmic reticulum; GO:0005886 plasma membrane; GO:0012505 endomembrane system; GO:0016020 membrane; GO:0016021 integral component of membrane; GO:0030016 myofibril; GO:0030017 sarcomere; GO:0030018 Z disc; GO:0030175 filopodium; GO:0030315 T-tubule; GO:0030425 dendrite; GO:…	GO:0005215 transporter activity; GO:0005216 ion channel activity; GO:0005227 calcium activated cation channel activity; GO:0005261 cation channel activity; GO:0005267 potassium channel activity; GO:0005488 binding; GO:0005515 protein binding; GO:0005516 calmodulin binding; GO:0008324 cation transmembrane transporter activity; GO:0009881 photoreceptor activity; GO:0015075 ion transmembrane transpo…			P	KOG3684	Ca2+-activated K+ channel proteins (intermediate/small conductance classes)				R-MMU-112316 Neuronal System;R-MMU-1296052 Ca2+ activated K+ channels;R-MMU-1296071 Potassium Channels	https://reactome.org/PathwayBrowser/#/R-MMU-112316;https://reactome.org/PathwayBrowser/#/R-MMU-1296052;https://reactome.org/PathwayBrowser/#/R-MMU-1296071
P61358	60S ribosomal protein L27 OS=Mus musculus OX=10090 GN=Rpl27 PE=1 SV=2	Rpl27	0.638884	0.000992107	Down	15.7977	48.5	8	8	71079.3	75872.9	71986.2	50996.1	43332.4	45547.6	1.18857	1.26873	1.20373	0.852743	0.724593	0.761636	mitochondria	K02901	RP-L27e; large subunit ribosomal protein L27e	mmu03010 Ribosome; mmu05171 Coronavirus disease - COVID-19	GO:0002181 cytoplasmic translation; GO:0002262 myeloid cell homeostasis; GO:0002376 immune system process; GO:0002520 immune system development; GO:0006139 nucleobase-containing compound metabolic process; GO:0006364 rRNA processing; GO:0006396 RNA processing; GO:0006412 translation; GO:0006518 peptide metabolic process; GO:0006725 cellular aromatic compound metabolic process; GO:0006807 nitrogen…	GO:0005622 intracellular anatomical structure; GO:0005737 cytoplasm; GO:0005783 endoplasmic reticulum; GO:0005789 endoplasmic reticulum membrane; GO:0005791 rough endoplasmic reticulum; GO:0005829 cytosol; GO:0005840 ribosome; GO:0012505 endomembrane system; GO:0015934 large ribosomal subunit; GO:0016020 membrane; GO:0022625 cytosolic large ribosomal subunit; GO:0022626 cytosolic ribosome; GO:003…	GO:0003735 structural constituent of ribosome; GO:0005198 structural molecule activity;			J	KOG3418	60S ribosomal protein L27	WP163 Cytoplasmic ribosomal proteins	http://www.wikipathways.org/instance/WP163_r117051		R-MMU-156827 L13a-mediated translational silencing of Ceruloplasmin expression;R-MMU-1799339 SRP-dependent cotranslational protein targeting to membrane;R-MMU-392499 Metabolism of proteins;R-MMU-6791226 Major pathway of rRNA processing in the nucleolus and cytosol;R-MMU-72312 rRNA processing;R-MMU-72613 Eukaryotic Translation Initiation;R-MMU-72689 Formation of a pool of free 40S subunits;R-MMU-7…	https://reactome.org/PathwayBrowser/#/R-MMU-156827;https://reactome.org/PathwayBrowser/#/R-MMU-1799339;https://reactome.org/PathwayBrowser/#/R-MMU-392499;https://reactome.org/PathwayBrowser/#/R-MMU-6791226;https://reactome.org/PathwayBrowser/#/R-MMU-72312;https://reactome.org/PathwayBrowser/#/R-MMU-72613;https://reactome.org/PathwayBrowser/#/R-MMU-72689;https://reactome.org/PathwayBrowser/#/R-MMU…
P63239	Neuroendocrine convertase 1 OS=Mus musculus OX=10090 GN=Pcsk1 PE=1 SV=1	Pcsk1	0.559134	0.00869375	Down	84.1739	8.9	6	6	21069.1	15548.1	17038.4	10241.7	11228.4	8530.6	1.51112	1.11514	1.22203	0.734552	0.805326	0.611832	extracellular	K01359			GO:0000003 reproduction; GO:0001101 response to acid chemical; GO:0001501 skeletal system development; GO:0001568 blood vessel development; GO:0001655 urogenital system development; GO:0001816 cytokine production; GO:0001817 regulation of cytokine production; GO:0001818 negative regulation of cytokine production; GO:0001822 kidney development; GO:0001944 vasculature development; GO:0001952 regula…	GO:0000139 Golgi membrane; GO:0005576 extracellular region; GO:0005615 extracellular space; GO:0005622 intracellular anatomical structure; GO:0005737 cytoplasm; GO:0005768 endosome; GO:0005769 early endosome; GO:0005783 endoplasmic reticulum; GO:0005788 endoplasmic reticulum lumen; GO:0005789 endoplasmic reticulum membrane; GO:0005791 rough endoplasmic reticulum; GO:0005794 Golgi apparatus; GO:00…	GO:0002020 protease binding; GO:0003824 catalytic activity; GO:0004175 endopeptidase activity; GO:0004252 serine-type endopeptidase activity; GO:0004857 enzyme inhibitor activity; GO:0004866 endopeptidase inhibitor activity; GO:0004867 serine-type endopeptidase inhibitor activity; GO:0005488 binding; GO:0005515 protein binding; GO:0008233 peptidase activity; GO:0008236 serine-type peptidase activ…	PF16470; PF00082; PF12177	PF16470 Peptidase S8 pro-domain; PF00082 Subtilase family; PF12177 Prohormone convertase enzyme	O	KOG3525	Subtilisin-like proprotein convertase				R-MMU-209952 Peptide hormone biosynthesis;R-MMU-2980736 Peptide hormone metabolism;R-MMU-392499 Metabolism of proteins;R-MMU-422085 Synthesis, secretion, and deacylation of Ghrelin	https://reactome.org/PathwayBrowser/#/R-MMU-209952;https://reactome.org/PathwayBrowser/#/R-MMU-2980736;https://reactome.org/PathwayBrowser/#/R-MMU-392499;https://reactome.org/PathwayBrowser/#/R-MMU-422085	HALLMARK PANCREAS BETA CELLS	http://www.gsea-msigdb.org/gsea/msigdb/mouse/geneset/HALLMARK_PANCREAS_BETA_CELLS
P63271	Transcription elongation factor SPT4-A OS=Mus musculus OX=10090 GN=Supt4h1a PE=2 SV=1	Supt4h1a	0.652352	0.0346072	Down	13.1932	21.4	2	2	17109.1	20434.9	18255.6	11560.9	15159	9681.15	1.11338	1.32981	1.18799	0.752332	0.986476	0.630005	extracellular	K15171	SUPT4H1; transcription elongation factor SPT4	mmu03250 Viral life cycle - HIV-1	GO:0000122 negative regulation of transcription by RNA polymerase II; GO:0006139 nucleobase-containing compound metabolic process; GO:0006325 chromatin organization; GO:0006338 chromatin remodeling; GO:0006351 transcription, DNA-templated; GO:0006354 DNA-templated transcription, elongation; GO:0006355 regulation of transcription, DNA-templated; GO:0006357 regulation of transcription by RNA polyme…	GO:0005622 intracellular anatomical structure; GO:0005634 nucleus; GO:0005654 nucleoplasm; GO:0005694 chromosome; GO:0005700 polytene chromosome; GO:0005703 polytene chromosome puff; GO:0005705 polytene chromosome interband; GO:0008023 transcription elongation factor complex; GO:0031974 membrane-enclosed lumen; GO:0031981 nuclear lumen; GO:0032044 DSIF complex; GO:0032991 protein-containing compl…	GO:0000993 RNA polymerase II complex binding; GO:0001098 basal transcription machinery binding; GO:0001099 basal RNA polymerase II transcription machinery binding; GO:0003676 nucleic acid binding; GO:0003700 DNA-binding transcription factor activity; GO:0003723 RNA binding; GO:0003727 single-stranded RNA binding; GO:0005488 binding; GO:0005515 protein binding; GO:0019899 enzyme binding; GO:004317…	PF06093	PF06093 Spt4/RpoE2 zinc finger	K	KOG3490	Transcription elongation factor SPT4				R-MMU-112382 Formation of RNA Pol II elongation complex ;R-MMU-113418 Formation of the Early Elongation Complex;R-MMU-212436 Generic Transcription Pathway;R-MMU-3700989 Transcriptional Regulation by TP53;R-MMU-674695 RNA Polymerase II Pre-transcription Events;R-MMU-6796648 TP53 Regulates Transcription of DNA Repair Genes;R-MMU-6807505 RNA polymerase II transcribes snRNA genes;R-MMU-73857 RNA Poly…	https://reactome.org/PathwayBrowser/#/R-MMU-112382;https://reactome.org/PathwayBrowser/#/R-MMU-113418;https://reactome.org/PathwayBrowser/#/R-MMU-212436;https://reactome.org/PathwayBrowser/#/R-MMU-3700989;https://reactome.org/PathwayBrowser/#/R-MMU-674695;https://reactome.org/PathwayBrowser/#/R-MMU-6796648;https://reactome.org/PathwayBrowser/#/R-MMU-6807505;https://reactome.org/PathwayBrowser/#/R…	HALLMARK DNA REPAIR	http://www.gsea-msigdb.org/gsea/msigdb/mouse/geneset/HALLMARK_DNA_REPAIR
P70689	Gap junction beta-6 protein OS=Mus musculus OX=10090 GN=Gjb6 PE=1 SV=1	Gjb6	1.51454	0.0476126	Up	30.3664	8.4	2	2	31028.8	36560	36429.6	66629.2	47692.1	43218.2	0.711785	0.838666	0.835675	1.52844	1.09403	0.991402	plasma membrane	K07625			GO:0003008 system process; GO:0006810 transport; GO:0007043 cell-cell junction assembly; GO:0007154 cell communication; GO:0007267 cell-cell signaling; GO:0007275 multicellular organism development; GO:0007423 sensory organ development; GO:0007600 sensory perception; GO:0007605 sensory perception of sound; GO:0008285 negative regulation of cell population proliferation; GO:0009653 anatomical stru…	GO:0005622 intracellular anatomical structure; GO:0005737 cytoplasm; GO:0005829 cytosol; GO:0005886 plasma membrane; GO:0005911 cell-cell junction; GO:0005921 gap junction; GO:0016020 membrane; GO:0016324 apical plasma membrane; GO:0016328 lateral plasma membrane; GO:0030054 cell junction; GO:0042995 cell projection; GO:0044297 cell body; GO:0045177 apical part of cell; GO:0048471 perinuclear reg…	GO:0005215 transporter activity; GO:0005243 gap junction channel activity; GO:0005488 binding; GO:0005515 protein binding; GO:0015267 channel activity; GO:0022803 passive transmembrane transporter activity; GO:0022829 wide pore channel activity; GO:0022857 transmembrane transporter activity; GO:0042802 identical protein binding;	PF00029	PF00029 Connexin				WP553 Calcium regulation in cardiac cells	http://www.wikipathways.org/instance/WP553_r117867		R-MMU-157858 Gap junction trafficking and regulation;R-MMU-190828 Gap junction trafficking;R-MMU-190861 Gap junction assembly;R-MMU-199991 Membrane Trafficking;R-MMU-5653656 Vesicle-mediated transport	https://reactome.org/PathwayBrowser/#/R-MMU-157858;https://reactome.org/PathwayBrowser/#/R-MMU-190828;https://reactome.org/PathwayBrowser/#/R-MMU-190861;https://reactome.org/PathwayBrowser/#/R-MMU-199991;https://reactome.org/PathwayBrowser/#/R-MMU-5653656
P81117	Nucleobindin-2 OS=Mus musculus OX=10090 GN=Nucb2 PE=1 SV=2	Nucb2	0.534463	7.25589e-05	Down	50.3045	20.5	8	8	55648.5	58030.9	60711.5	29559.6	32493.6	31152.2	1.24774	1.30116	1.36126	0.662781	0.728566	0.69849	extracellular	K20371			GO:0002791 regulation of peptide secretion; GO:0002792 negative regulation of peptide secretion; GO:0006807 nitrogen compound metabolic process; GO:0006873 cellular ion homeostasis; GO:0006874 cellular calcium ion homeostasis; GO:0006875 cellular metal ion homeostasis; GO:0006950 response to stress; GO:0006952 defense response; GO:0008152 metabolic process; GO:0009605 response to external stimulu…	GO:0000139 Golgi membrane; GO:0005576 extracellular region; GO:0005615 extracellular space; GO:0005622 intracellular anatomical structure; GO:0005634 nucleus; GO:0005635 nuclear envelope; GO:0005640 nuclear outer membrane; GO:0005737 cytoplasm; GO:0005768 endosome; GO:0005769 early endosome; GO:0005783 endoplasmic reticulum; GO:0005791 rough endoplasmic reticulum; GO:0005793 endoplasmic reticulum…	GO:0001965 G-protein alpha-subunit binding; GO:0003676 nucleic acid binding; GO:0003677 DNA binding; GO:0005102 signaling receptor binding; GO:0005126 cytokine receptor binding; GO:0005164 tumor necrosis factor receptor binding; GO:0005488 binding; GO:0005509 calcium ion binding; GO:0005515 protein binding; GO:0032813 tumor necrosis factor receptor superfamily binding; GO:0043167 ion binding; GO:…	PF13499	PF13499 EF-hand domain pair	R	KOG3866	DNA-binding protein of the nucleobindin family
P84309	Adenylate cyclase type 5 OS=Mus musculus OX=10090 GN=Adcy5 PE=1 SV=2	Adcy5	1.62958	0.000157169	Up	139.122	11.8	13	8	37176.9	41145.7	38917.4	65427.1	61287.9	64337.2	0.723538	0.800779	0.757412	1.27335	1.19279	1.25213	plasma membrane	K08045	ADCY5; adenylate cyclase 5 [EC:4.6.1.1]	mmu04371 Apelin signaling pathway; mmu05030 Cocaine addiction; mmu04270 Vascular smooth muscle contraction; mmu01100 Metabolic pathways; mmu04723 Retrograde endocannabinoid signaling; mmu04727 GABAergic synapse; mmu04976 Bile secretion; mmu04916 Melanogenesis; mmu04924 Renin secretion; mmu04211 Longevity regulating pathway; mmu05163 Human cytomegalovirus infection; mmu04970 Salivary secretion; mm…	GO:0000003 reproduction; GO:0000902 cell morphogenesis; GO:0000904 cell morphogenesis involved in differentiation; GO:0001101 response to acid chemical; GO:0001973 G protein-coupled adenosine receptor signaling pathway; GO:0002791 regulation of peptide secretion; GO:0003008 system process; GO:0003013 circulatory system process; GO:0003014 renal system process; GO:0003018 vascular process in circu…	GO:0005622 intracellular anatomical structure; GO:0005634 nucleus; GO:0005737 cytoplasm; GO:0005768 endosome; GO:0005794 Golgi apparatus; GO:0005829 cytosol; GO:0005856 cytoskeleton; GO:0005886 plasma membrane; GO:0005887 integral component of plasma membrane; GO:0005902 microvillus; GO:0005929 cilium; GO:0008074 guanylate cyclase complex, soluble; GO:0012505 endomembrane system; GO:0016020 membr…	GO:0000149 SNARE binding; GO:0003824 catalytic activity; GO:0004016 adenylate cyclase activity; GO:0004383 guanylate cyclase activity; GO:0005080 protein kinase C binding; GO:0005102 signaling receptor binding; GO:0005488 binding; GO:0005515 protein binding; GO:0005516 calmodulin binding; GO:0008022 protein C-terminus binding; GO:0008179 adenylate cyclase binding; GO:0008294 calcium- and calmodul…	PF00211	PF00211 Adenylate and Guanylate cyclase catalytic domain	C	KOG3619	Adenylate/guanylate cyclase	WP553 Calcium regulation in cardiac cells;WP232 G protein signaling pathways;WP2185 Purine metabolism;WP2292 Chemokine signaling pathway;WP385 Myometrial relaxation and contraction pathways	http://www.wikipathways.org/instance/WP553_r117867;http://www.wikipathways.org/instance/WP232_r117886;http://www.wikipathways.org/instance/WP2185_r123340;http://www.wikipathways.org/instance/WP2292_r97515;http://www.wikipathways.org/instance/WP385_r122794		R-MMU-111885 Opioid Signalling;R-MMU-111931 PKA-mediated phosphorylation of CREB;R-MMU-111933 Calmodulin induced events;R-MMU-111996 Ca-dependent events;R-MMU-111997 CaM pathway;R-MMU-112040 G-protein mediated events;R-MMU-112043 PLC beta mediated events;R-MMU-112314 Neurotransmitter receptors and postsynaptic signal transmission;R-MMU-112315 Transmission across Chemical Synapses;R-MMU-112316 Neu…	https://reactome.org/PathwayBrowser/#/R-MMU-111885;https://reactome.org/PathwayBrowser/#/R-MMU-111931;https://reactome.org/PathwayBrowser/#/R-MMU-111933;https://reactome.org/PathwayBrowser/#/R-MMU-111996;https://reactome.org/PathwayBrowser/#/R-MMU-111997;https://reactome.org/PathwayBrowser/#/R-MMU-112040;https://reactome.org/PathwayBrowser/#/R-MMU-112043;https://reactome.org/PathwayBrowser/#/R-MM…
P97441	Probable proton-coupled zinc antiporter SLC30A3 OS=Mus musculus OX=10090 GN=Slc30a3 PE=1 SV=1	Slc30a3	1.69194	0.00145364	Up	41.8241	14.2	5	5	51390.9	50524.1	51060.8	76745.1	85432.4	96649.1	0.74877	0.736141	0.743961	1.11818	1.24476	1.40819	plasma membrane	K14690			GO:0000041 transition metal ion transport; GO:0002790 peptide secretion; GO:0002791 regulation of peptide secretion; GO:0002793 positive regulation of peptide secretion; GO:0006810 transport; GO:0006811 ion transport; GO:0006812 cation transport; GO:0006829 zinc ion transport; GO:0006873 cellular ion homeostasis; GO:0006875 cellular metal ion homeostasis; GO:0006882 cellular zinc ion homeostasis;…	GO:0000139 Golgi membrane; GO:0005622 intracellular anatomical structure; GO:0005737 cytoplasm; GO:0005768 endosome; GO:0005770 late endosome; GO:0005773 vacuole; GO:0005774 vacuolar membrane; GO:0005794 Golgi apparatus; GO:0005886 plasma membrane; GO:0005887 integral component of plasma membrane; GO:0008021 synaptic vesicle; GO:0012505 endomembrane system; GO:0012506 vesicle membrane; GO:0016020…	GO:0005215 transporter activity; GO:0005385 zinc ion transmembrane transporter activity; GO:0005488 binding; GO:0005515 protein binding; GO:0008324 cation transmembrane transporter activity; GO:0015075 ion transmembrane transporter activity; GO:0015318 inorganic molecular entity transmembrane transporter activity; GO:0015562 efflux transmembrane transporter activity; GO:0015633 ABC-type zinc tran…			P	KOG1482	Zn2+ transporter						HALLMARK APICAL JUNCTION;HALLMARK KRAS SIGNALING DN	http://www.gsea-msigdb.org/gsea/msigdb/mouse/geneset/HALLMARK_APICAL_JUNCTION;http://www.gsea-msigdb.org/gsea/msigdb/mouse/geneset/HALLMARK_KRAS_SIGNALING_DN
P97492	Regulator of G-protein signaling 14 OS=Mus musculus OX=10090 GN=Rgs14 PE=1 SV=2	Rgs14	1.64995	0.00519384	Up	59.8469	10.6	6	6	14881.6	16078.3	14988.2	29709.1	22526.7	23576.3	0.733321	0.792293	0.738576	1.46398	1.11005	1.16178	nucleus	K17706	RGS14; regulator of G-protein signaling 14	mmu04015 Rap1 signaling pathway	GO:0000226 microtubule cytoskeleton organization; GO:0000278 mitotic cell cycle; GO:0001932 regulation of protein phosphorylation; GO:0001933 negative regulation of protein phosphorylation; GO:0003008 system process; GO:0006355 regulation of transcription, DNA-templated; GO:0006469 negative regulation of protein kinase activity; GO:0006810 transport; GO:0006913 nucleocytoplasmic transport; GO:000…	GO:0000922 spindle pole; GO:0005622 intracellular anatomical structure; GO:0005634 nucleus; GO:0005654 nucleoplasm; GO:0005737 cytoplasm; GO:0005813 centrosome; GO:0005815 microtubule organizing center; GO:0005819 spindle; GO:0005856 cytoskeleton; GO:0005886 plasma membrane; GO:0014069 postsynaptic density; GO:0015630 microtubule cytoskeleton; GO:0016020 membrane; GO:0016604 nuclear body; GO:0030…	GO:0001965 G-protein alpha-subunit binding; GO:0005092 GDP-dissociation inhibitor activity; GO:0005096 GTPase activator activity; GO:0005198 structural molecule activity; GO:0005488 binding; GO:0005515 protein binding; GO:0008017 microtubule binding; GO:0008047 enzyme activator activity; GO:0008092 cytoskeletal protein binding; GO:0015631 tubulin binding; GO:0019899 enzyme binding; GO:0019900 kin…	PF00615; PF02196	PF00615 Regulator of G protein signaling domain; PF02196 Raf-like Ras-binding domain	T	KOG3589	G protein signaling regulators	WP553 Calcium regulation in cardiac cells;WP385 Myometrial relaxation and contraction pathways	http://www.wikipathways.org/instance/WP553_r117867;http://www.wikipathways.org/instance/WP385_r122794		R-MMU-162582 Signal Transduction;R-MMU-372790 Signaling by GPCR;R-MMU-388396 GPCR downstream signalling;R-MMU-418594 G alpha (i) signalling events	https://reactome.org/PathwayBrowser/#/R-MMU-162582;https://reactome.org/PathwayBrowser/#/R-MMU-372790;https://reactome.org/PathwayBrowser/#/R-MMU-388396;https://reactome.org/PathwayBrowser/#/R-MMU-418594
P97792	Coxsackievirus and adenovirus receptor homolog OS=Mus musculus OX=10090 GN=Cxadr PE=1 SV=1	Cxadr	0.581959	0.000561951	Down	39.9476	28.2	10	10	46544.4	44655.2	50301.2	28341.6	25234.3	28771.8	1.24757	1.19693	1.34827	0.759664	0.676376	0.771195	plasma membrane	K06788	CXADR; coxsackievirus and adenovirus receptor	mmu05416 Viral myocarditis; mmu03267 Virion - Adenovirus	GO:0000003 reproduction; GO:0001655 urogenital system development; GO:0001775 cell activation; GO:0001822 kidney development; GO:0001894 tissue homeostasis; GO:0002252 immune effector process; GO:0002376 immune system process; GO:0002682 regulation of immune system process; GO:0006810 transport; GO:0006928 movement of cell or subcellular component; GO:0006935 chemotaxis; GO:0006950 response to st…	GO:0001669 acrosomal vesicle; GO:0005576 extracellular region; GO:0005615 extracellular space; GO:0005622 intracellular anatomical structure; GO:0005634 nucleus; GO:0005654 nucleoplasm; GO:0005737 cytoplasm; GO:0005886 plasma membrane; GO:0005887 integral component of plasma membrane; GO:0005911 cell-cell junction; GO:0005912 adherens junction; GO:0005923 bicellular tight junction; GO:0009986 cel…	GO:0001618 virus receptor activity; GO:0005102 signaling receptor binding; GO:0005178 integrin binding; GO:0005488 binding; GO:0005515 protein binding; GO:0008013 beta-catenin binding; GO:0019904 protein domain specific binding; GO:0030165 PDZ domain binding; GO:0042802 identical protein binding; GO:0044877 protein-containing complex binding; GO:0050839 cell adhesion molecule binding; GO:0071253 …	PF07686; PF00047	PF07686 Immunoglobulin V-set domain; PF00047 Immunoglobulin domain							R-MMU-109582 Hemostasis;R-MMU-1280218 Adaptive Immune System;R-MMU-168256 Immune System;R-MMU-198933 Immunoregulatory interactions between a Lymphoid and a non-Lymphoid cell;R-MMU-202733 Cell surface interactions at the vascular wall	https://reactome.org/PathwayBrowser/#/R-MMU-109582;https://reactome.org/PathwayBrowser/#/R-MMU-1280218;https://reactome.org/PathwayBrowser/#/R-MMU-168256;https://reactome.org/PathwayBrowser/#/R-MMU-198933;https://reactome.org/PathwayBrowser/#/R-MMU-202733
Q00898	Alpha-1-antitrypsin 1-5 OS=Mus musculus OX=10090 GN=Serpina1e PE=1 SV=1	Serpina1e	2.21862	0.000108486	Up	45.8914	7.3	4	4	94777.5	93905.7	104629	225550	200245	224955	0.60236	0.596819	0.664972	1.43349	1.27266	1.4297	extracellular	K03984	SERPINA1; alpha-1-antitrypsin	mmu04610 Complement and coagulation cascades	GO:0001101 response to acid chemical; GO:0001666 response to hypoxia; GO:0001701 in utero embryonic development; GO:0001775 cell activation; GO:0002237 response to molecule of bacterial origin; GO:0002252 immune effector process; GO:0002263 cell activation involved in immune response; GO:0002274 myeloid leukocyte activation; GO:0002275 myeloid cell activation involved in immune response; GO:00022…	GO:0005576 extracellular region; GO:0005615 extracellular space; GO:0005622 intracellular anatomical structure; GO:0005737 cytoplasm; GO:0005783 endoplasmic reticulum; GO:0005788 endoplasmic reticulum lumen; GO:0005793 endoplasmic reticulum-Golgi intermediate compartment; GO:0005794 Golgi apparatus; GO:0005798 Golgi-associated vesicle; GO:0012505 endomembrane system; GO:0016020 membrane; GO:00301…	GO:0002020 protease binding; GO:0004857 enzyme inhibitor activity; GO:0004866 endopeptidase inhibitor activity; GO:0004867 serine-type endopeptidase inhibitor activity; GO:0005488 binding; GO:0005515 protein binding; GO:0019899 enzyme binding; GO:0030234 enzyme regulator activity; GO:0030414 peptidase inhibitor activity; GO:0042802 identical protein binding; GO:0061134 peptidase regulator activit…	PF00079	PF00079 Serpin (serine protease inhibitor)	V	KOG2392	Serpin
Q01065	Dual specificity calcium/calmodulin-dependent 3',5'-cyclic nucleotide phosphodiesterase 1B OS=Mus musculus OX=10090 GN=Pde1b PE=1 SV=2	Pde1b	1.81026	7.55014e-05	Up	61.2255	23.6	11	10	103596	97477.5	101221	171700	190282	185250	0.731672	0.688459	0.714902	1.21268	1.34391	1.30838	cytoplasm	K13755	PDE1; calcium/calmodulin-dependent 3',5'-cyclic nucleotide phosphodiesterase [EC:3.1.4.17]	mmu05032 Morphine addiction; mmu04020 Calcium signaling pathway; mmu04742 Taste transduction; mmu04924 Renin secretion; mmu01100 Metabolic pathways; mmu04740 Olfactory transduction; mmu00230 Purine metabolism	GO:0000003 reproduction; GO:0000302 response to reactive oxygen species; GO:0001505 regulation of neurotransmitter levels; GO:0001975 response to amphetamine; GO:0002376 immune system process; GO:0002520 immune system development; GO:0002521 leukocyte differentiation; GO:0002573 myeloid leukocyte differentiation; GO:0002791 regulation of peptide secretion; GO:0002792 negative regulation of peptid…	GO:0005622 intracellular anatomical structure; GO:0005634 nucleus; GO:0005737 cytoplasm; GO:0005829 cytosol; GO:0005929 cilium; GO:0036477 somatodendritic compartment; GO:0042995 cell projection; GO:0043025 neuronal cell body; GO:0043226 organelle; GO:0043227 membrane-bounded organelle; GO:0043229 intracellular organelle; GO:0043231 intracellular membrane-bounded organelle; GO:0044297 cell body; …	GO:0000166 nucleotide binding; GO:0003824 catalytic activity; GO:0004112 cyclic-nucleotide phosphodiesterase activity; GO:0004114 3',5'-cyclic-nucleotide phosphodiesterase activity; GO:0004115 3',5'-cyclic-AMP phosphodiesterase activity; GO:0004117 calmodulin-dependent cyclic-nucleotide phosphodiesterase activity; GO:0005488 binding; GO:0005515 protein binding; GO:0005516 calmodulin binding; GO:0…	PF00233	PF00233 3'5'-cyclic nucleotide phosphodiesterase	T	KOG3688	Cyclic GMP phosphodiesterase	WP232 G protein signaling pathways;WP2185 Purine metabolism	http://www.wikipathways.org/instance/WP232_r117886;http://www.wikipathways.org/instance/WP2185_r123340		R-MMU-109582 Hemostasis;R-MMU-111885 Opioid Signalling;R-MMU-111933 Calmodulin induced events;R-MMU-111957 Cam-PDE 1 activation;R-MMU-111996 Ca-dependent events;R-MMU-111997 CaM pathway;R-MMU-112040 G-protein mediated events;R-MMU-112043 PLC beta mediated events;R-MMU-1489509 DAG and IP3 signaling;R-MMU-162582 Signal Transduction;R-MMU-372790 Signaling by GPCR;R-MMU-388396 GPCR downstream signall…	https://reactome.org/PathwayBrowser/#/R-MMU-109582;https://reactome.org/PathwayBrowser/#/R-MMU-111885;https://reactome.org/PathwayBrowser/#/R-MMU-111933;https://reactome.org/PathwayBrowser/#/R-MMU-111957;https://reactome.org/PathwayBrowser/#/R-MMU-111996;https://reactome.org/PathwayBrowser/#/R-MMU-111997;https://reactome.org/PathwayBrowser/#/R-MMU-112040;https://reactome.org/PathwayBrowser/#/R-MM…
Q02013	Aquaporin-1 OS=Mus musculus OX=10090 GN=Aqp1 PE=1 SV=3	Aqp1	0.642633	0.0346801	Down	28.7935	7.1	2	2	28902.4	25164.2	32626.5	14341.2	20542.4	20828.2	1.21776	1.06025	1.37466	0.604244	0.865522	0.877562	plasma membrane	K09864	AQP1; aquaporin-1	mmu04976 Bile secretion; mmu04924 Renin secretion; mmu04964 Proximal tubule bicarbonate reclamation	GO:0000302 response to reactive oxygen species; GO:0001101 response to acid chemical; GO:0001568 blood vessel development; GO:0001654 eye development; GO:0001655 urogenital system development; GO:0001656 metanephros development; GO:0001666 response to hypoxia; GO:0001822 kidney development; GO:0001944 vasculature development; GO:0002790 peptide secretion; GO:0003008 system process; GO:0003014 ren…	GO:0005576 extracellular region; GO:0005615 extracellular space; GO:0005622 intracellular anatomical structure; GO:0005634 nucleus; GO:0005635 nuclear envelope; GO:0005737 cytoplasm; GO:0005886 plasma membrane; GO:0005887 integral component of plasma membrane; GO:0005901 caveola; GO:0005903 brush border; GO:0009925 basal plasma membrane; GO:0012505 endomembrane system; GO:0012506 vesicle membrane…	GO:0005102 signaling receptor binding; GO:0005215 transporter activity; GO:0005216 ion channel activity; GO:0005217 intracellular ligand-gated ion channel activity; GO:0005221 intracellular cyclic nucleotide activated cation channel activity; GO:0005223 intracellular cGMP-activated cation channel activity; GO:0005261 cation channel activity; GO:0005267 potassium channel activity; GO:0005326 neuro…			G	KOG0223	Aquaporin (major intrinsic protein family)				R-MMU-1237044 Erythrocytes take up carbon dioxide and release oxygen;R-MMU-1247673 Erythrocytes take up oxygen and release carbon dioxide;R-MMU-1480926 O2/CO2 exchange in erythrocytes;R-MMU-382551 Transport of small molecules;R-MMU-432040 Vasopressin regulates renal water homeostasis via Aquaporins;R-MMU-432047 Passive transport by Aquaporins;R-MMU-445717 Aquaporin-mediated transport	https://reactome.org/PathwayBrowser/#/R-MMU-1237044;https://reactome.org/PathwayBrowser/#/R-MMU-1247673;https://reactome.org/PathwayBrowser/#/R-MMU-1480926;https://reactome.org/PathwayBrowser/#/R-MMU-382551;https://reactome.org/PathwayBrowser/#/R-MMU-432040;https://reactome.org/PathwayBrowser/#/R-MMU-432047;https://reactome.org/PathwayBrowser/#/R-MMU-445717
Q03147	Cyclin-dependent kinase 7 OS=Mus musculus OX=10090 GN=Cdk7 PE=1 SV=2	Cdk7	0.633828	0.0242866	Down	38.9683	6.1	2	2	15654.2	13532.3	11138.5	7833.92	9976	7749.17	1.42561	1.23238	1.01437	0.713428	0.908505	0.70571	cytoplasm	K02202	CDK7; cyclin-dependent kinase 7 [EC:2.7.11.22 2.7.11.23]	mmu04110 Cell cycle; mmu03420 Nucleotide excision repair; mmu03022 Basal transcription factors	GO:0000079 regulation of cyclin-dependent protein serine/threonine kinase activity; GO:0000278 mitotic cell cycle; GO:0001109 promoter clearance during DNA-templated transcription; GO:0001111 promoter clearance from RNA polymerase II promoter; GO:0001932 regulation of protein phosphorylation; GO:0006139 nucleobase-containing compound metabolic process; GO:0006259 DNA metabolic process; GO:0006281…	GO:0000307 cyclin-dependent protein kinase holoenzyme complex; GO:0000428 DNA-directed RNA polymerase complex; GO:0005622 intracellular anatomical structure; GO:0005634 nucleus; GO:0005654 nucleoplasm; GO:0005667 transcription regulator complex; GO:0005675 transcription factor TFIIH holo complex; GO:0005730 nucleolus; GO:0005737 cytoplasm; GO:0005829 cytosol; GO:0005856 cytoskeleton; GO:0016020 m…	GO:0003712 transcription coregulator activity; GO:0003713 transcription coactivator activity; GO:0003824 catalytic activity; GO:0004672 protein kinase activity; GO:0004674 protein serine/threonine kinase activity; GO:0004693 cyclin-dependent protein serine/threonine kinase activity; GO:0005102 signaling receptor binding; GO:0005488 binding; GO:0005515 protein binding; GO:0008022 protein C-terminu…	PF00069	PF00069 Protein kinase domain	DKL	KOG0659	Cdk activating kinase (CAK)/RNA polymerase II transcription initiation/nucleotide excision repair factor TFIIH/TFIIK, kinase subunit CDK7	WP1560 MicroRNAs in cardiomyocyte hypertrophy;WP413 G1 to S cell cycle control;WP567 Eukaryotic transcription initiation;WP1244 Estrogen signaling	http://www.wikipathways.org/instance/WP1560_r116839;http://www.wikipathways.org/instance/WP413_r84705;http://www.wikipathways.org/instance/WP567_r117881;http://www.wikipathways.org/instance/WP1244_r114031	Transcription factor	R-MMU-112382 Formation of RNA Pol II elongation complex ;R-MMU-113418 Formation of the Early Elongation Complex;R-MMU-1640170 Cell Cycle;R-MMU-212436 Generic Transcription Pathway;R-MMU-3700989 Transcriptional Regulation by TP53;R-MMU-453274 Mitotic G2-G2/M phases;R-MMU-453279 Mitotic G1 phase and G1/S transition;R-MMU-5696395 Formation of Incision Complex in GG-NER;R-MMU-5696398 Nucleotide Excis…		HALLMARK PEROXISOME	http://www.gsea-msigdb.org/gsea/msigdb/mouse/geneset/HALLMARK_PEROXISOME
Q06770	Corticosteroid-binding globulin OS=Mus musculus OX=10090 GN=Serpina6 PE=1 SV=1	Serpina6	0.397021	4.66058e-05	Down	44.7692	12.8	5	5	46742.5	52707.9	50341.4	19020.2	19252.2	21198.1	1.34021	1.51125	1.4434	0.545351	0.552001	0.607794	extracellular	K04525			GO:0006629 lipid metabolic process; GO:0008152 metabolic process; GO:0008202 steroid metabolic process; GO:0008211 glucocorticoid metabolic process; GO:0009892 negative regulation of metabolic process; GO:0010466 negative regulation of peptidase activity; GO:0010605 negative regulation of macromolecule metabolic process; GO:0010817 regulation of hormone levels; GO:0010951 negative regulation of e…	GO:0005576 extracellular region; GO:0005615 extracellular space;	GO:0004857 enzyme inhibitor activity; GO:0004866 endopeptidase inhibitor activity; GO:0004867 serine-type endopeptidase inhibitor activity; GO:0005488 binding; GO:0005496 steroid binding; GO:0008289 lipid binding; GO:0030234 enzyme regulator activity; GO:0030414 peptidase inhibitor activity; GO:0061134 peptidase regulator activity; GO:0061135 endopeptidase regulator activity; GO:0097159 organic c…	PF00079	PF00079 Serpin (serine protease inhibitor)	V	KOG2392	Serpin				R-MMU-1430728 Metabolism;R-MMU-194002 Glucocorticoid biosynthesis;R-MMU-196071 Metabolism of steroid hormones;R-MMU-556833 Metabolism of lipids;R-MMU-8957322 Metabolism of steroids	https://reactome.org/PathwayBrowser/#/R-MMU-1430728;https://reactome.org/PathwayBrowser/#/R-MMU-194002;https://reactome.org/PathwayBrowser/#/R-MMU-196071;https://reactome.org/PathwayBrowser/#/R-MMU-556833;https://reactome.org/PathwayBrowser/#/R-MMU-8957322	HALLMARK XENOBIOTIC METABOLISM;HALLMARK BILE ACID METABOLISM;HALLMARK PEROXISOME	http://www.gsea-msigdb.org/gsea/msigdb/mouse/geneset/HALLMARK_XENOBIOTIC_METABOLISM;http://www.gsea-msigdb.org/gsea/msigdb/mouse/geneset/HALLMARK_BILE_ACID_METABOLISM;http://www.gsea-msigdb.org/gsea/msigdb/mouse/geneset/HALLMARK_PEROXISOME
Q07079	Insulin-like growth factor-binding protein 5 OS=Mus musculus OX=10090 GN=Igfbp5 PE=1 SV=1	Igfbp5	0.606794	0.00423735	Down	30.372	14.4	4	4	68142.4	73180	63889.6	44423.9	35415.6	44682	1.23995	1.33162	1.16257	0.808361	0.64444	0.813056	extracellular	K23577			GO:0000003 reproduction; GO:0001503 ossification; GO:0001558 regulation of cell growth; GO:0001649 osteoblast differentiation; GO:0001942 hair follicle development; GO:0002009 morphogenesis of an epithelium; GO:0005975 carbohydrate metabolic process; GO:0005996 monosaccharide metabolic process; GO:0006006 glucose metabolic process; GO:0006109 regulation of carbohydrate metabolic process; GO:00064…	GO:0005576 extracellular region; GO:0005615 extracellular space; GO:0005622 intracellular anatomical structure; GO:0005737 cytoplasm; GO:0005783 endoplasmic reticulum; GO:0005788 endoplasmic reticulum lumen; GO:0012505 endomembrane system; GO:0016942 insulin-like growth factor binding protein complex; GO:0031974 membrane-enclosed lumen; GO:0032991 protein-containing complex; GO:0036454 growth fac…	GO:0001968 fibronectin binding; GO:0005488 binding; GO:0005515 protein binding; GO:0005520 insulin-like growth factor binding; GO:0019838 growth factor binding; GO:0031994 insulin-like growth factor I binding; GO:0031995 insulin-like growth factor II binding;	PF00219; PF00086	PF00219 Insulin-like growth factor binding protein; PF00086 Thyroglobulin type-1 repeat				WP3675 Factors and pathways affecting insulin-like growth factor (IGF1)-Akt signaling;WP385 Myometrial relaxation and contraction pathways	http://www.wikipathways.org/instance/WP3675_r90178;http://www.wikipathways.org/instance/WP385_r122794		R-MMU-381426 Regulation of Insulin-like Growth Factor (IGF) transport and uptake by Insulin-like Growth Factor Binding Proteins (IGFBPs);R-MMU-392499 Metabolism of proteins;R-MMU-597592 Post-translational protein modification;R-MMU-8957275 Post-translational protein phosphorylation	https://reactome.org/PathwayBrowser/#/R-MMU-381426;https://reactome.org/PathwayBrowser/#/R-MMU-392499;https://reactome.org/PathwayBrowser/#/R-MMU-597592;https://reactome.org/PathwayBrowser/#/R-MMU-8957275	HALLMARK MTORC1 SIGNALING;HALLMARK UV RESPONSE DN	http://www.gsea-msigdb.org/gsea/msigdb/mouse/geneset/HALLMARK_MTORC1_SIGNALING;http://www.gsea-msigdb.org/gsea/msigdb/mouse/geneset/HALLMARK_UV_RESPONSE_DN
Q09163	Protein delta homolog 1 OS=Mus musculus OX=10090 GN=Dlk1 PE=1 SV=1	Dlk1	0.552181	0.00132416	Down	41.3203	7.5	3	3	33503.3	28798.7	29085.4	15822.2	15886	18754.3	1.41713	1.21813	1.23026	0.669249	0.671949	0.793273	extracellular,plasma membrane	K24461			GO:0001501 skeletal system development; GO:0001503 ossification; GO:0001649 osteoblast differentiation; GO:0001817 regulation of cytokine production; GO:0001819 positive regulation of cytokine production; GO:0001936 regulation of endothelial cell proliferation; GO:0001937 negative regulation of endothelial cell proliferation; GO:0007275 multicellular organism development; GO:0008285 negative regu…	GO:0005576 extracellular region; GO:0005615 extracellular space; GO:0005886 plasma membrane; GO:0009897 external side of plasma membrane; GO:0009986 cell surface; GO:0016020 membrane; GO:0016021 integral component of membrane; GO:0031224 intrinsic component of membrane; GO:0071944 cell periphery; GO:0098552 side of membrane;		PF00008	PF00008 EGF-like domain	T	KOG1217	Fibrillins and related proteins containing Ca2+-binding EGF-like domains	WP447 Adipogenesis genes	http://www.wikipathways.org/instance/WP447_r87026
Q2M3X8	Phosphatase and actin regulator 1 OS=Mus musculus OX=10090 GN=Phactr1 PE=1 SV=1	Phactr1	1.7565	1.51924e-06	Up	66.286	25.2	16	11	42876.4	43233.1	42539.6	76531.4	73608.8	75831.8	0.725445	0.731481	0.719748	1.29487	1.24542	1.28303	nucleus	K17594			GO:0006928 movement of cell or subcellular component; GO:0006996 organelle organization; GO:0007010 cytoskeleton organization; GO:0007015 actin filament organization; GO:0009987 cellular process; GO:0016043 cellular component organization; GO:0019220 regulation of phosphate metabolic process; GO:0019222 regulation of metabolic process; GO:0022607 cellular component assembly; GO:0030029 actin fila…	GO:0005622 intracellular anatomical structure; GO:0005634 nucleus; GO:0005737 cytoplasm; GO:0005829 cytosol; GO:0043226 organelle; GO:0043227 membrane-bounded organelle; GO:0043229 intracellular organelle; GO:0043231 intracellular membrane-bounded organelle; GO:0045202 synapse;	GO:0003779 actin binding; GO:0005488 binding; GO:0005515 protein binding; GO:0008092 cytoskeletal protein binding; GO:0008157 protein phosphatase 1 binding; GO:0019899 enzyme binding; GO:0019902 phosphatase binding; GO:0019903 protein phosphatase binding;			R	KOG4339	RPEL repeat-containing protein
Q3TJD7	PDZ and LIM domain protein 7 OS=Mus musculus OX=10090 GN=Pdlim7 PE=1 SV=1	Pdlim7	1.97051	0.00341027	Up	50.119	18.4	7	7	15244.8	18702.3	22172.5	37967.9	35138	37478.3	0.548691	0.673133	0.798031	1.36654	1.26469	1.34892	nucleus	K19867			GO:0000902 cell morphogenesis; GO:0000904 cell morphogenesis involved in differentiation; GO:0006355 regulation of transcription, DNA-templated; GO:0006810 transport; GO:0006897 endocytosis; GO:0006898 receptor-mediated endocytosis; GO:0006913 nucleocytoplasmic transport; GO:0006928 movement of cell or subcellular component; GO:0006935 chemotaxis; GO:0006996 organelle organization; GO:0007010 cyt…	GO:0001725 stress fiber; GO:0001726 ruffle; GO:0005622 intracellular anatomical structure; GO:0005634 nucleus; GO:0005737 cytoplasm; GO:0005829 cytosol; GO:0005856 cytoskeleton; GO:0005884 actin filament; GO:0005911 cell-cell junction; GO:0005912 adherens junction; GO:0005925 focal adhesion; GO:0005938 cell cortex; GO:0015629 actin cytoskeleton; GO:0030054 cell junction; GO:0030055 cell-substrate…	GO:0005488 binding; GO:0005515 protein binding; GO:0008134 transcription factor binding;	PF00595; PF00412	PF00595 PDZ domain; PF00412 LIM domain	TZ	KOG1703	Adaptor protein Enigma and related PDZ-LIM proteins	WP1243 EBV LMP1 signaling	http://www.wikipathways.org/instance/WP1243_r89985		R-MMU-1266738 Developmental Biology;R-MMU-422475 Axon guidance;R-MMU-8853659 RET signaling;R-MMU-9675108 Nervous system development	https://reactome.org/PathwayBrowser/#/R-MMU-1266738;https://reactome.org/PathwayBrowser/#/R-MMU-422475;https://reactome.org/PathwayBrowser/#/R-MMU-8853659;https://reactome.org/PathwayBrowser/#/R-MMU-9675108	HALLMARK MYOGENESIS	http://www.gsea-msigdb.org/gsea/msigdb/mouse/geneset/HALLMARK_MYOGENESIS
Q3TTY5	Keratin, type II cytoskeletal 2 epidermal OS=Mus musculus OX=10090 GN=Krt2 PE=1 SV=1	Krt2	0.609055	0.00662765	Down	70.9227	5.8	4	4	77772.7	81048.9	78027.9	57282.4	45666.1	41305.8	1.22443	1.27601	1.22845	0.90184	0.718956	0.650308	nucleus	K07605			GO:0000003 reproduction; GO:0001558 regulation of cell growth; GO:0001654 eye development; GO:0001667 ameboidal-type cell migration; GO:0001775 cell activation; GO:0001942 hair follicle development; GO:0002009 morphogenesis of an epithelium; GO:0002064 epithelial cell development; GO:0002376 immune system process; GO:0003334 keratinocyte development; GO:0006417 regulation of translation; GO:00064…	GO:0001533 cornified envelope; GO:0005576 extracellular region; GO:0005615 extracellular space; GO:0005622 intracellular anatomical structure; GO:0005737 cytoplasm; GO:0005829 cytosol; GO:0005856 cytoskeleton; GO:0005882 intermediate filament; GO:0005886 plasma membrane; GO:0016020 membrane; GO:0031982 vesicle; GO:0043226 organelle; GO:0043227 membrane-bounded organelle; GO:0043228 non-membrane-b…	GO:0004888 transmembrane signaling receptor activity; GO:0005102 signaling receptor binding; GO:0005198 structural molecule activity; GO:0005200 structural constituent of cytoskeleton; GO:0005488 binding; GO:0005515 protein binding; GO:0008092 cytoskeletal protein binding; GO:0030280 structural constituent of skin epidermis; GO:0032395 MHC class II receptor activity; GO:0038023 signaling receptor…									R-MMU-1266738 Developmental Biology;R-MMU-6805567 Keratinization;R-MMU-6809371 Formation of the cornified envelope	https://reactome.org/PathwayBrowser/#/R-MMU-1266738;https://reactome.org/PathwayBrowser/#/R-MMU-6805567;https://reactome.org/PathwayBrowser/#/R-MMU-6809371
Q3TXX4	Vesicular glutamate transporter 1 OS=Mus musculus OX=10090 GN=Slc17a7 PE=1 SV=2	Slc17a7	1.56761	1.98187e-05	Up	61.6373	20.4	12	9	35734.5	37860.8	37128.8	57883.2	56939.4	58749.7	0.754167	0.799043	0.783593	1.22161	1.20169	1.2399	plasma membrane	K12302	SLC17A6_7_8; MFS transporter, ACS family, solute carrier family 17 (sodium-dependent inorganic phosphate cotransporter), member 6/7/8	mmu04724 Glutamatergic synapse; mmu04721 Synaptic vesicle cycle; mmu04723 Retrograde endocannabinoid signaling; mmu05033 Nicotine addiction	GO:0001504 neurotransmitter uptake; GO:0001505 regulation of neurotransmitter levels; GO:0001654 eye development; GO:0003008 system process; GO:0003333 amino acid transmembrane transport; GO:0003407 neural retina development; GO:0006810 transport; GO:0006811 ion transport; GO:0006812 cation transport; GO:0006814 sodium ion transport; GO:0006817 phosphate ion transport; GO:0006820 anion transport;…	GO:0005622 intracellular anatomical structure; GO:0005737 cytoplasm; GO:0005768 endosome; GO:0005769 early endosome; GO:0005770 late endosome; GO:0005771 multivesicular body; GO:0005886 plasma membrane; GO:0008021 synaptic vesicle; GO:0012505 endomembrane system; GO:0012506 vesicle membrane; GO:0016020 membrane; GO:0016021 integral component of membrane; GO:0030133 transport vesicle; GO:0030135 c…	GO:0005215 transporter activity; GO:0005216 ion channel activity; GO:0005230 extracellular ligand-gated ion channel activity; GO:0005231 excitatory extracellular ligand-gated ion channel activity; GO:0005234 extracellularly glutamate-gated ion channel activity; GO:0005253 anion channel activity; GO:0005254 chloride channel activity; GO:0005283 amino acid:sodium symporter activity; GO:0005310 dica…			G	KOG2532	Permease of the major facilitator superfamily				R-MMU-112310 Neurotransmitter release cycle;R-MMU-112315 Transmission across Chemical Synapses;R-MMU-112316 Neuronal System;R-MMU-210500 Glutamate Neurotransmitter Release Cycle;R-MMU-382551 Transport of small molecules;R-MMU-425393 Transport of inorganic cations/anions and amino acids/oligopeptides;R-MMU-425407 SLC-mediated transmembrane transport;R-MMU-428643 Organic anion transporters	https://reactome.org/PathwayBrowser/#/R-MMU-112310;https://reactome.org/PathwayBrowser/#/R-MMU-112315;https://reactome.org/PathwayBrowser/#/R-MMU-112316;https://reactome.org/PathwayBrowser/#/R-MMU-210500;https://reactome.org/PathwayBrowser/#/R-MMU-382551;https://reactome.org/PathwayBrowser/#/R-MMU-425393;https://reactome.org/PathwayBrowser/#/R-MMU-425407;https://reactome.org/PathwayBrowser/#/R-MM…
Q3UH93	Plexin-D1 OS=Mus musculus OX=10090 GN=Plxnd1 PE=1 SV=1	Plxnd1	1.5803	0.00753906	Up	211.608	2.3	4	4	13312.6	12312.7	9982.34	19893.1	17609.5	18768.2	0.869361	0.804064	0.651884	1.29909	1.14997	1.22563	mitochondria	K06822			GO:0001525 angiogenesis; GO:0001568 blood vessel development; GO:0001569 branching involved in blood vessel morphogenesis; GO:0001667 ameboidal-type cell migration; GO:0001763 morphogenesis of a branching structure; GO:0001944 vasculature development; GO:0002009 morphogenesis of an epithelium; GO:0003007 heart morphogenesis; GO:0003151 outflow tract morphogenesis; GO:0003205 cardiac chamber devel…	GO:0005886 plasma membrane; GO:0005887 integral component of plasma membrane; GO:0016020 membrane; GO:0016021 integral component of membrane; GO:0030027 lamellipodium; GO:0031224 intrinsic component of membrane; GO:0031226 intrinsic component of plasma membrane; GO:0031252 cell leading edge; GO:0042995 cell projection; GO:0071944 cell periphery; GO:0120025 plasma membrane bounded cell projection;	GO:0004888 transmembrane signaling receptor activity; GO:0005488 binding; GO:0005515 protein binding; GO:0017154 semaphorin receptor activity; GO:0019904 protein domain specific binding; GO:0038023 signaling receptor activity; GO:0060089 molecular transducer activity;	PF17960; PF01833	PF17960 TIG domain; PF01833 IPT/TIG domain	T	KOG3610	Plexins (functional semaphorin receptors)				R-MMU-1266738 Developmental Biology;R-MMU-162582 Signal Transduction;R-MMU-194315 Signaling by Rho GTPases;R-MMU-373755 Semaphorin interactions;R-MMU-416700 Other semaphorin interactions;R-MMU-422475 Axon guidance;R-MMU-9012999 RHO GTPase cycle;R-MMU-9675108 Nervous system development;R-MMU-9696270 RND2 GTPase cycle;R-MMU-9716542 Signaling by Rho GTPases, Miro GTPases and RHOBTB3	https://reactome.org/PathwayBrowser/#/R-MMU-1266738;https://reactome.org/PathwayBrowser/#/R-MMU-162582;https://reactome.org/PathwayBrowser/#/R-MMU-194315;https://reactome.org/PathwayBrowser/#/R-MMU-373755;https://reactome.org/PathwayBrowser/#/R-MMU-416700;https://reactome.org/PathwayBrowser/#/R-MMU-422475;https://reactome.org/PathwayBrowser/#/R-MMU-9012999;https://reactome.org/PathwayBrowser/#/R-…
Q3UTJ2	Sorbin and SH3 domain-containing protein 2 OS=Mus musculus OX=10090 GN=Sorbs2 PE=1 SV=2	Sorbs2	1.56033	0.00305575	Up	132.349	22.7	26	25	26221.9	26779.6	24228.8	45044.3	36547.3	38913.3	0.795666	0.812589	0.735189	1.36681	1.10898	1.18077	nucleus	K23708			GO:0003008 system process; GO:0003012 muscle system process; GO:0003298 physiological muscle hypertrophy; GO:0003300 cardiac muscle hypertrophy; GO:0003301 physiological cardiac muscle hypertrophy; GO:0006996 organelle organization; GO:0007010 cytoskeleton organization; GO:0007154 cell communication; GO:0007165 signal transduction; GO:0007166 cell surface receptor signaling pathway; GO:0007219 No…	GO:0005622 intracellular anatomical structure; GO:0005634 nucleus; GO:0005654 nucleoplasm; GO:0005737 cytoplasm; GO:0005856 cytoskeleton; GO:0005886 plasma membrane; GO:0014069 postsynaptic density; GO:0015629 actin cytoskeleton; GO:0016020 membrane; GO:0030016 myofibril; GO:0030017 sarcomere; GO:0030018 Z disc; GO:0030425 dendrite; GO:0031674 I band; GO:0031974 membrane-enclosed lumen; GO:003198…	GO:0005198 structural molecule activity; GO:0005200 structural constituent of cytoskeleton; GO:0005488 binding; GO:0005515 protein binding; GO:0008092 cytoskeletal protein binding; GO:0008093 cytoskeletal anchor activity; GO:0008307 structural constituent of muscle; GO:0019904 protein domain specific binding; GO:0030674 protein-macromolecule adaptor activity; GO:0060090 molecular adaptor activity;	PF00018; PF14604	PF00018 SH3 domain; PF14604 Variant SH3 domain	T	KOG4225	Sorbin and SH3 domain-containing protein						HALLMARK MITOTIC SPINDLE	http://www.gsea-msigdb.org/gsea/msigdb/mouse/geneset/HALLMARK_MITOTIC_SPINDLE
Q4ACU6	SH3 and multiple ankyrin repeat domains protein 3 OS=Mus musculus OX=10090 GN=Shank3 PE=1 SV=3	Shank3	1.61723	1.21666e-05	Up	185.397	18.1	29	28	25374.1	24776.8	26289.7	41521.3	41368.4	40732.8	0.760983	0.74307	0.788443	1.24525	1.24066	1.2216	cytoplasm,nucleus	K15009	SHANK; SH3 and multiple ankyrin repeat domains protein	mmu04724 Glutamatergic synapse	GO:0000165 MAPK cascade; GO:0000902 cell morphogenesis; GO:0000904 cell morphogenesis involved in differentiation; GO:0001838 embryonic epithelial tube formation; GO:0001941 postsynaptic membrane organization; GO:0002009 morphogenesis of an epithelium; GO:0003008 system process; GO:0006464 cellular protein modification process; GO:0006468 protein phosphorylation; GO:0006793 phosphorus metabolic p…	GO:0001750 photoreceptor outer segment; GO:0001917 photoreceptor inner segment; GO:0005622 intracellular anatomical structure; GO:0005737 cytoplasm; GO:0005856 cytoskeleton; GO:0005882 intermediate filament; GO:0005883 neurofilament; GO:0005886 plasma membrane; GO:0005887 integral component of plasma membrane; GO:0005903 brush border; GO:0005929 cilium; GO:0008328 ionotropic glutamate receptor co…	GO:0001664 G protein-coupled receptor binding; GO:0005102 signaling receptor binding; GO:0005198 structural molecule activity; GO:0005488 binding; GO:0005515 protein binding; GO:0008022 protein C-terminus binding; GO:0008270 zinc ion binding; GO:0017124 SH3 domain binding; GO:0019904 protein domain specific binding; GO:0030159 signaling receptor complex adaptor activity; GO:0030160 synaptic recep…	PF07653; PF17820; PF00536	PF07653 Variant SH3 domain; PF17820 PDZ domain; PF00536 SAM domain (Sterile alpha motif)	T	KOG4375	Scaffold protein Shank and related SAM domain proteins				R-MMU-112316 Neuronal System;R-MMU-1266738 Developmental Biology;R-MMU-422475 Axon guidance;R-MMU-6794361 Neurexins and neuroligins;R-MMU-6794362 Protein-protein interactions at synapses;R-MMU-8853659 RET signaling;R-MMU-9675108 Nervous system development	https://reactome.org/PathwayBrowser/#/R-MMU-112316;https://reactome.org/PathwayBrowser/#/R-MMU-1266738;https://reactome.org/PathwayBrowser/#/R-MMU-422475;https://reactome.org/PathwayBrowser/#/R-MMU-6794361;https://reactome.org/PathwayBrowser/#/R-MMU-6794362;https://reactome.org/PathwayBrowser/#/R-MMU-8853659;https://reactome.org/PathwayBrowser/#/R-MMU-9675108
Q5SSG4	GAS2-like protein 2 OS=Mus musculus OX=10090 GN=Gas2l2 PE=1 SV=1	Gas2l2	1.57276	0.0281974	Up	94.3176	1.4	1	1	11767	8513.08	9973.36	14905.5	13731.4	18944.6	0.907073	0.656241	0.768809	1.14901	1.0585	1.46037	nucleus	K24627			GO:0000003 reproduction; GO:0000226 microtubule cytoskeleton organization; GO:0000902 cell morphogenesis; GO:0000904 cell morphogenesis involved in differentiation; GO:0001558 regulation of cell growth; GO:0001578 microtubule bundle formation; GO:0002064 epithelial cell development; GO:0002065 columnar/cuboidal epithelial cell differentiation; GO:0002066 columnar/cuboidal epithelial cell developm…	GO:0005622 intracellular anatomical structure; GO:0005737 cytoplasm;	GO:0003779 actin binding; GO:0005102 signaling receptor binding; GO:0005488 binding; GO:0005515 protein binding; GO:0008017 microtubule binding; GO:0008092 cytoskeletal protein binding; GO:0008093 cytoskeletal anchor activity; GO:0008134 transcription factor binding; GO:0015631 tubulin binding; GO:0030674 protein-macromolecule adaptor activity; GO:0044877 protein-containing complex binding; GO:00…	PF00307	PF00307 Calponin homology (CH) domain	Z	KOG0516	Dystonin, GAS (Growth-arrest-specific protein), and related proteins
Q60625	Intercellular adhesion molecule 5 OS=Mus musculus OX=10090 GN=Icam5 PE=1 SV=2	Icam5	1.75959	5.50534e-06	Up	96.9455	17.4	15	15	35486.6	34291.4	35751.2	63013.5	60509.5	62165.6	0.731136	0.70651	0.736587	1.29828	1.24669	1.28081	extracellular	K06769			GO:0002682 regulation of immune system process; GO:0006810 transport; GO:0006897 endocytosis; GO:0006909 phagocytosis; GO:0007155 cell adhesion; GO:0009987 cellular process; GO:0016043 cellular component organization; GO:0016192 vesicle-mediated transport; GO:0022610 biological adhesion; GO:0030198 extracellular matrix organization; GO:0043062 extracellular structure organization; GO:0048583 regu…	GO:0005886 plasma membrane; GO:0005887 integral component of plasma membrane; GO:0016020 membrane; GO:0016021 integral component of membrane; GO:0031224 intrinsic component of membrane; GO:0031226 intrinsic component of plasma membrane; GO:0071944 cell periphery;	GO:0005102 signaling receptor binding; GO:0005178 integrin binding; GO:0005488 binding; GO:0005515 protein binding; GO:0044877 protein-containing complex binding; GO:0050839 cell adhesion molecule binding;	PF03921; PF13927	PF03921 Intercellular adhesion molecule (ICAM), N-terminal domain; PF13927 Immunoglobulin domain							R-MMU-1280218 Adaptive Immune System;R-MMU-1474244 Extracellular matrix organization;R-MMU-168256 Immune System;R-MMU-198933 Immunoregulatory interactions between a Lymphoid and a non-Lymphoid cell;R-MMU-216083 Integrin cell surface interactions	https://reactome.org/PathwayBrowser/#/R-MMU-1280218;https://reactome.org/PathwayBrowser/#/R-MMU-1474244;https://reactome.org/PathwayBrowser/#/R-MMU-168256;https://reactome.org/PathwayBrowser/#/R-MMU-198933;https://reactome.org/PathwayBrowser/#/R-MMU-216083	HALLMARK APICAL JUNCTION	http://www.gsea-msigdb.org/gsea/msigdb/mouse/geneset/HALLMARK_APICAL_JUNCTION
Q60829	Protein phosphatase 1 regulatory subunit 1B OS=Mus musculus OX=10090 GN=Ppp1r1b PE=1 SV=2	Ppp1r1b	3.02533	2.33454e-05	Up	21.7805	33.5	8	8	22005.6	23415.8	22527.4	74934.3	65426.9	65206.7	0.482727	0.51366	0.494173	1.6438	1.43524	1.43041	nucleus	K15494	PPP1R1B; protein phosphatase 1 regulatory subunit 1B	mmu04728 Dopaminergic synapse; mmu05031 Amphetamine addiction; mmu05030 Cocaine addiction; mmu04024 cAMP signaling pathway; mmu05034 Alcoholism	GO:0000003 reproduction; GO:0001932 regulation of protein phosphorylation; GO:0001933 negative regulation of protein phosphorylation; GO:0001975 response to amphetamine; GO:0003008 system process; GO:0006139 nucleobase-containing compound metabolic process; GO:0006325 chromatin organization; GO:0006351 transcription, DNA-templated; GO:0006464 cellular protein modification process; GO:0006468 prot…	GO:0005622 intracellular anatomical structure; GO:0005634 nucleus; GO:0005737 cytoplasm; GO:0005829 cytosol; GO:0030424 axon; GO:0030425 dendrite; GO:0032838 plasma membrane bounded cell projection cytoplasm; GO:0032839 dendrite cytoplasm; GO:0036477 somatodendritic compartment; GO:0042995 cell projection; GO:0043005 neuron projection; GO:0043025 neuronal cell body; GO:0043197 dendritic spine; GO…	GO:0001664 G protein-coupled receptor binding; GO:0004857 enzyme inhibitor activity; GO:0004860 protein kinase inhibitor activity; GO:0004862 cAMP-dependent protein kinase inhibitor activity; GO:0004864 protein phosphatase inhibitor activity; GO:0004865 protein serine/threonine phosphatase inhibitor activity; GO:0005102 signaling receptor binding; GO:0005488 binding; GO:0005515 protein binding; G…									R-MMU-111885 Opioid Signalling;R-MMU-162582 Signal Transduction;R-MMU-180024 DARPP-32 events;R-MMU-372790 Signaling by GPCR;R-MMU-388396 GPCR downstream signalling;R-MMU-418594 G alpha (i) signalling events	https://reactome.org/PathwayBrowser/#/R-MMU-111885;https://reactome.org/PathwayBrowser/#/R-MMU-162582;https://reactome.org/PathwayBrowser/#/R-MMU-180024;https://reactome.org/PathwayBrowser/#/R-MMU-372790;https://reactome.org/PathwayBrowser/#/R-MMU-388396;https://reactome.org/PathwayBrowser/#/R-MMU-418594
Q61016	Guanine nucleotide-binding protein G(I)/G(S)/G(O) subunit gamma-7 OS=Mus musculus OX=10090 GN=Gng7 PE=1 SV=2	Gng7	2.29369	2.39788e-07	Up	7.47967	30.9	2	2	197219	194816	193870	457465	442672	443744	0.613184	0.605712	0.602771	1.42233	1.37633	1.37967	extracellular	K04543	GNG7; guanine nucleotide-binding protein G(I)/G(S)/G(O) subunit gamma-7	mmu04725 Cholinergic synapse; mmu04371 Apelin signaling pathway; mmu04723 Retrograde endocannabinoid signaling; mmu04713 Circadian entrainment; mmu05167 Kaposi sarcoma-associated herpesvirus infection; mmu04014 Ras signaling pathway; mmu04727 GABAergic synapse; mmu05032 Morphine addiction; mmu04724 Glutamatergic synapse; mmu04740 Olfactory transduction; mmu05163 Human cytomegalovirus infection; m…	GO:0001662 behavioral fear response; GO:0002209 behavioral defense response; GO:0006950 response to stress; GO:0006952 defense response; GO:0007154 cell communication; GO:0007165 signal transduction; GO:0007166 cell surface receptor signaling pathway; GO:0007167 enzyme linked receptor protein signaling pathway; GO:0007168 receptor guanylyl cyclase signaling pathway; GO:0007610 behavior; GO:000762…	GO:0005622 intracellular anatomical structure; GO:0005834 heterotrimeric G-protein complex; GO:0005886 plasma membrane; GO:0009898 cytoplasmic side of plasma membrane; GO:0016020 membrane; GO:0019897 extrinsic component of plasma membrane; GO:0019898 extrinsic component of membrane; GO:0031234 extrinsic component of cytoplasmic side of plasma membrane; GO:0032991 protein-containing complex; GO:00…		PF00631	PF00631 GGL domain	T	KOG4119	G protein gamma subunit				R-MMU-109582 Hemostasis;R-MMU-111885 Opioid Signalling;R-MMU-112314 Neurotransmitter receptors and postsynaptic signal transmission;R-MMU-112315 Transmission across Chemical Synapses;R-MMU-112316 Neuronal System;R-MMU-1296041 Activation of G protein gated Potassium channels;R-MMU-1296059 G protein gated Potassium channels;R-MMU-1296065 Inwardly rectifying K+ channels;R-MMU-1296071 Potassium Chann…
Q61503	5'-nucleotidase OS=Mus musculus OX=10090 GN=Nt5e PE=1 SV=2	Nt5e	1.54394	0.0045028	Up	63.8644	14.1	7	7	33612.2	35810.4	38316.8	49127.1	55799.2	61416.6	0.735813	0.783933	0.838802	1.07545	1.22151	1.34449	peroxisome	K19970	NT5E; 5'-nucleotidase [EC:3.1.3.5]	mmu01232 Nucleotide metabolism; mmu00240 Pyrimidine metabolism; mmu00760 Nicotinate and nicotinamide metabolism; mmu01100 Metabolic pathways; mmu00230 Purine metabolism	GO:0006139 nucleobase-containing compound metabolic process; GO:0006163 purine nucleotide metabolic process; GO:0006164 purine nucleotide biosynthetic process; GO:0006195 purine nucleotide catabolic process; GO:0006196 AMP catabolic process; GO:0006213 pyrimidine nucleoside metabolic process; GO:0006259 DNA metabolic process; GO:0006725 cellular aromatic compound metabolic process; GO:0006753 nuc…	GO:0005622 intracellular anatomical structure; GO:0005634 nucleus; GO:0005654 nucleoplasm; GO:0005737 cytoplasm; GO:0005829 cytosol; GO:0005886 plasma membrane; GO:0009986 cell surface; GO:0016020 membrane; GO:0016021 integral component of membrane; GO:0031224 intrinsic component of membrane; GO:0031974 membrane-enclosed lumen; GO:0031981 nuclear lumen; GO:0043226 organelle; GO:0043227 membrane-b…	GO:0003824 catalytic activity; GO:0005488 binding; GO:0005506 iron ion binding; GO:0008198 ferrous iron binding; GO:0008252 nucleotidase activity; GO:0008253 5'-nucleotidase activity; GO:0016787 hydrolase activity; GO:0016788 hydrolase activity, acting on ester bonds; GO:0016791 phosphatase activity; GO:0042578 phosphoric ester hydrolase activity; GO:0043167 ion binding; GO:0043169 cation binding…	PF00149	PF00149 Calcineurin-like phosphoesterase	F	KOG4419	5' nucleotidase	WP2185 Purine metabolism	http://www.wikipathways.org/instance/WP2185_r123340		R-MMU-1430728 Metabolism;R-MMU-15869 Metabolism of nucleotides;R-MMU-196807 Nicotinate metabolism;R-MMU-196849 Metabolism of water-soluble vitamins and cofactors;R-MMU-196854 Metabolism of vitamins and cofactors;R-MMU-73621 Pyrimidine catabolism;R-MMU-74259 Purine catabolism;R-MMU-8956319 Nucleotide catabolism	https://reactome.org/PathwayBrowser/#/R-MMU-1430728;https://reactome.org/PathwayBrowser/#/R-MMU-15869;https://reactome.org/PathwayBrowser/#/R-MMU-196807;https://reactome.org/PathwayBrowser/#/R-MMU-196849;https://reactome.org/PathwayBrowser/#/R-MMU-196854;https://reactome.org/PathwayBrowser/#/R-MMU-73621;https://reactome.org/PathwayBrowser/#/R-MMU-74259;https://reactome.org/PathwayBrowser/#/R-MMU-…	HALLMARK EPITHELIAL MESENCHYMAL TRANSITION;HALLMARK GLYCOLYSIS;HALLMARK IL2 STAT5 SIGNALING	http://www.gsea-msigdb.org/gsea/msigdb/mouse/geneset/HALLMARK_EPITHELIAL_MESENCHYMAL_TRANSITION;http://www.gsea-msigdb.org/gsea/msigdb/mouse/geneset/HALLMARK_GLYCOLYSIS;http://www.gsea-msigdb.org/gsea/msigdb/mouse/geneset/HALLMARK_IL2_STAT5_SIGNALING
Q61616	D(1A) dopamine receptor OS=Mus musculus OX=10090 GN=Drd1 PE=1 SV=2	Drd1	3.78207	0.000186297	Up	49.6125	5.4	2	2	7147.3	7725.96	7644.4	31626.6	23228	30308.8	0.398249	0.430491	0.425947	1.76224	1.29427	1.68881	plasma membrane	K04144	DRD1; dopamine receptor D1	mmu04728 Dopaminergic synapse; mmu04080 Neuroactive ligand-receptor interaction; mmu05031 Amphetamine addiction; mmu05030 Cocaine addiction; mmu04024 cAMP signaling pathway; mmu04020 Calcium signaling pathway; mmu05032 Morphine addiction; mmu04540 Gap junction; mmu05034 Alcoholism; mmu05012 Parkinson disease	GO:0000003 reproduction; GO:0001101 response to acid chemical; GO:0001505 regulation of neurotransmitter levels; GO:0001508 action potential; GO:0001659 temperature homeostasis; GO:0001661 conditioned taste aversion; GO:0001662 behavioral fear response; GO:0001666 response to hypoxia; GO:0001764 neuron migration; GO:0001932 regulation of protein phosphorylation; GO:0001933 negative regulation of …	GO:0005622 intracellular anatomical structure; GO:0005634 nucleus; GO:0005737 cytoplasm; GO:0005783 endoplasmic reticulum; GO:0005886 plasma membrane; GO:0005887 integral component of plasma membrane; GO:0005901 caveola; GO:0005903 brush border; GO:0005929 cilium; GO:0012505 endomembrane system; GO:0016020 membrane; GO:0016021 integral component of membrane; GO:0030424 axon; GO:0030425 dendrite; …	GO:0001588 dopamine neurotransmitter receptor activity, coupled via Gs; GO:0001664 G protein-coupled receptor binding; GO:0001965 G-protein alpha-subunit binding; GO:0004888 transmembrane signaling receptor activity; GO:0004930 G protein-coupled receptor activity; GO:0004952 dopamine neurotransmitter receptor activity; GO:0004969 histamine receptor activity; GO:0005102 signaling receptor binding;…			R	KOG3656	FOG: 7 transmembrane receptor	WP1396 GPCRs, non-odorant;WP570 Monoamine GPCRs;WP41 GPCRs, other	http://www.wikipathways.org/instance/WP1396_r117923;http://www.wikipathways.org/instance/WP570_r106904;http://www.wikipathways.org/instance/WP41_r117892		R-MMU-162582 Signal Transduction;R-MMU-372790 Signaling by GPCR;R-MMU-373076 Class A/1 (Rhodopsin-like receptors);R-MMU-375280 Amine ligand-binding receptors;R-MMU-388396 GPCR downstream signalling;R-MMU-390651 Dopamine receptors;R-MMU-418555 G alpha (s) signalling events;R-MMU-500792 GPCR ligand binding	https://reactome.org/PathwayBrowser/#/R-MMU-162582;https://reactome.org/PathwayBrowser/#/R-MMU-372790;https://reactome.org/PathwayBrowser/#/R-MMU-373076;https://reactome.org/PathwayBrowser/#/R-MMU-375280;https://reactome.org/PathwayBrowser/#/R-MMU-388396;https://reactome.org/PathwayBrowser/#/R-MMU-390651;https://reactome.org/PathwayBrowser/#/R-MMU-418555;https://reactome.org/PathwayBrowser/#/R-MM…
Q61646	Haptoglobin OS=Mus musculus OX=10090 GN=Hp PE=1 SV=1	Hp	2.77469	0.00170857	Up	38.7523	9.5	3	3	11940.7	11260.5	8752.36	32383.3	24091.4	32186.4	0.593992	0.560154	0.435388	1.61092	1.19843	1.60112	extracellular	K16142			GO:0000003 reproduction; GO:0000302 response to reactive oxygen species; GO:0001101 response to acid chemical; GO:0001666 response to hypoxia; GO:0001775 cell activation; GO:0001889 liver development; GO:0002237 response to molecule of bacterial origin; GO:0002252 immune effector process; GO:0002263 cell activation involved in immune response; GO:0002274 myeloid leukocyte activation; GO:0002275 m…	GO:0005576 extracellular region; GO:0005615 extracellular space; GO:0005622 intracellular anatomical structure; GO:0005737 cytoplasm; GO:0005783 endoplasmic reticulum; GO:0005794 Golgi apparatus; GO:0012505 endomembrane system; GO:0030139 endocytic vesicle; GO:0030141 secretory granule; GO:0031410 cytoplasmic vesicle; GO:0031838 haptoglobin-hemoglobin complex; GO:0031974 membrane-enclosed lumen; …	GO:0005488 binding; GO:0005515 protein binding; GO:0030492 hemoglobin binding; GO:0042802 identical protein binding; GO:0042803 protein homodimerization activity; GO:0046983 protein dimerization activity;	PF00089	PF00089 Trypsin	E	KOG3627	Trypsin				R-MMU-168249 Innate Immune System;R-MMU-168256 Immune System;R-MMU-2168880 Scavenging of heme from plasma;R-MMU-2173782 Binding and Uptake of Ligands by Scavenger Receptors;R-MMU-5653656 Vesicle-mediated transport;R-MMU-6798695 Neutrophil degranulation	https://reactome.org/PathwayBrowser/#/R-MMU-168249;https://reactome.org/PathwayBrowser/#/R-MMU-168256;https://reactome.org/PathwayBrowser/#/R-MMU-2168880;https://reactome.org/PathwayBrowser/#/R-MMU-2173782;https://reactome.org/PathwayBrowser/#/R-MMU-5653656;https://reactome.org/PathwayBrowser/#/R-MMU-6798695
Q61781	Keratin, type I cytoskeletal 14 OS=Mus musculus OX=10090 GN=Krt14 PE=1 SV=2	Krt14	0.658587	0.00186655	Down	52.867	11.6	6	0	73563	85471.1	88372.8	54941.5	53792.2	54205.1	1.07562	1.24974	1.29217	0.803345	0.78654	0.792577	mitochondria	K07604	KRT1; type I keratin, acidic	mmu05150 Staphylococcus aureus infection; mmu04915 Estrogen signaling pathway	GO:0006996 organelle organization; GO:0007010 cytoskeleton organization; GO:0007044 cell-substrate junction assembly; GO:0007275 multicellular organism development; GO:0007568 aging; GO:0008219 cell death; GO:0008544 epidermis development; GO:0009314 response to radiation; GO:0009628 response to abiotic stimulus; GO:0009888 tissue development; GO:0009913 epidermal cell differentiation; GO:0009987…	GO:0005622 intracellular anatomical structure; GO:0005634 nucleus; GO:0005737 cytoplasm; GO:0005829 cytosol; GO:0005856 cytoskeleton; GO:0005882 intermediate filament; GO:0043226 organelle; GO:0043227 membrane-bounded organelle; GO:0043228 non-membrane-bounded organelle; GO:0043229 intracellular organelle; GO:0043231 intracellular membrane-bounded organelle; GO:0043232 intracellular non-membrane-…	GO:0005198 structural molecule activity; GO:0005200 structural constituent of cytoskeleton; GO:0005488 binding; GO:0019215 intermediate filament binding; GO:0044877 protein-containing complex binding; GO:1990254 keratin filament binding;									R-MMU-1266738 Developmental Biology;R-MMU-1500931 Cell-Cell communication;R-MMU-446107 Type I hemidesmosome assembly;R-MMU-446728 Cell junction organization;R-MMU-6805567 Keratinization;R-MMU-6809371 Formation of the cornified envelope	https://reactome.org/PathwayBrowser/#/R-MMU-1266738;https://reactome.org/PathwayBrowser/#/R-MMU-1500931;https://reactome.org/PathwayBrowser/#/R-MMU-446107;https://reactome.org/PathwayBrowser/#/R-MMU-446728;https://reactome.org/PathwayBrowser/#/R-MMU-6805567;https://reactome.org/PathwayBrowser/#/R-MMU-6809371
Q63959	Potassium voltage-gated channel subfamily C member 3 OS=Mus musculus OX=10090 GN=Kcnc3 PE=1 SV=3	Kcnc3	0.594521	9.18798e-05	Down	81.9456	2.7	2	2	126252	114527	122067	73571.6	72417.2	69730.7	1.30929	1.1877	1.26589	0.762972	0.751001	0.723141	plasma membrane	K04889	KCNC3; potassium voltage-gated channel Shaw-related subfamily C member 3	mmu05017 Spinocerebellar ataxia	GO:0001505 regulation of neurotransmitter levels; GO:0006810 transport; GO:0006811 ion transport; GO:0006812 cation transport; GO:0006813 potassium ion transport; GO:0009987 cellular process; GO:0010646 regulation of cell communication; GO:0016043 cellular component organization; GO:0022607 cellular component assembly; GO:0023051 regulation of signaling; GO:0030001 metal ion transport; GO:0032879…	GO:0005886 plasma membrane; GO:0005887 integral component of plasma membrane; GO:0008076 voltage-gated potassium channel complex; GO:0016020 membrane; GO:0016021 integral component of membrane; GO:0030424 axon; GO:0030425 dendrite; GO:0030673 axolemma; GO:0031224 intrinsic component of membrane; GO:0031226 intrinsic component of plasma membrane; GO:0031252 cell leading edge; GO:0031253 cell proje…	GO:0005215 transporter activity; GO:0005216 ion channel activity; GO:0005244 voltage-gated ion channel activity; GO:0005249 voltage-gated potassium channel activity; GO:0005261 cation channel activity; GO:0005267 potassium channel activity; GO:0008324 cation transmembrane transporter activity; GO:0015075 ion transmembrane transporter activity; GO:0015079 potassium ion transmembrane transporter ac…	PF02214	PF02214 BTB/POZ domain	P	KOG3713	Voltage-gated K+ channel KCNB/KCNC				R-MMU-112316 Neuronal System;R-MMU-1296071 Potassium Channels;R-MMU-1296072 Voltage gated Potassium channels	https://reactome.org/PathwayBrowser/#/R-MMU-112316;https://reactome.org/PathwayBrowser/#/R-MMU-1296071;https://reactome.org/PathwayBrowser/#/R-MMU-1296072
Q64018	Glycine receptor subunit alpha-1 OS=Mus musculus OX=10090 GN=Glra1 PE=1 SV=2	Glra1	0.602416	0.0347994	Down	52.6569	8.3	3	3	17843.4	19355.1	12722.2	11828.2	9671.78	8573.12	1.33836	1.45175	0.954242	0.887181	0.72544	0.643034	plasma membrane	K05193	GLRA1; glycine receptor alpha-1	mmu04080 Neuroactive ligand-receptor interaction	GO:0000003 reproduction; GO:0001101 response to acid chemical; GO:0001508 action potential; GO:0001964 startle response; GO:0002087 regulation of respiratory gaseous exchange by nervous system process; GO:0003008 system process; GO:0003012 muscle system process; GO:0006810 transport; GO:0006811 ion transport; GO:0006820 anion transport; GO:0006821 chloride transport; GO:0006936 muscle contraction…	GO:0005622 intracellular anatomical structure; GO:0005737 cytoplasm; GO:0005783 endoplasmic reticulum; GO:0005886 plasma membrane; GO:0005887 integral component of plasma membrane; GO:0009897 external side of plasma membrane; GO:0009986 cell surface; GO:0012505 endomembrane system; GO:0016020 membrane; GO:0016021 integral component of membrane; GO:0031224 intrinsic component of membrane; GO:00312…	GO:0005215 transporter activity; GO:0005216 ion channel activity; GO:0005230 extracellular ligand-gated ion channel activity; GO:0005231 excitatory extracellular ligand-gated ion channel activity; GO:0005234 extracellularly glutamate-gated ion channel activity; GO:0005237 inhibitory extracellular ligand-gated ion channel activity; GO:0005253 anion channel activity; GO:0005254 chloride channel act…			T	KOG3644	Ligand-gated ion channel				R-MMU-112314 Neurotransmitter receptors and postsynaptic signal transmission;R-MMU-112315 Transmission across Chemical Synapses;R-MMU-112316 Neuronal System	https://reactome.org/PathwayBrowser/#/R-MMU-112314;https://reactome.org/PathwayBrowser/#/R-MMU-112315;https://reactome.org/PathwayBrowser/#/R-MMU-112316
Q64191	N(4)-(beta-N-acetylglucosaminyl)-L-asparaginase OS=Mus musculus OX=10090 GN=Aga PE=1 SV=1	Aga	0.549723	0.00629659	Down	37.022	10.1	3	3	51973.1	58050.3	44249.2	33091.9	26166.1	25549.2	1.30433	1.45684	1.11049	0.830482	0.656669	0.641188	extracellular	K01444	AGA; N4-(beta-N-acetylglucosaminyl)-L-asparaginase [EC:3.5.1.26]	mmu00511 Other glycan degradation; mmu04142 Lysosome	GO:0001775 cell activation; GO:0002252 immune effector process; GO:0002263 cell activation involved in immune response; GO:0002274 myeloid leukocyte activation; GO:0002275 myeloid cell activation involved in immune response; GO:0002283 neutrophil activation involved in immune response; GO:0002366 leukocyte activation involved in immune response; GO:0002376 immune system process; GO:0002443 leukoc…	GO:0000323 lytic vacuole; GO:0005576 extracellular region; GO:0005615 extracellular space; GO:0005622 intracellular anatomical structure; GO:0005737 cytoplasm; GO:0005764 lysosome; GO:0005766 primary lysosome; GO:0005773 vacuole; GO:0005775 vacuolar lumen; GO:0005783 endoplasmic reticulum; GO:0012505 endomembrane system; GO:0030141 secretory granule; GO:0031410 cytoplasmic vesicle; GO:0031974 mem…	GO:0003824 catalytic activity; GO:0003948 N4-(beta-N-acetylglucosaminyl)-L-asparaginase activity; GO:0005488 binding; GO:0005515 protein binding; GO:0016787 hydrolase activity; GO:0016810 hydrolase activity, acting on carbon-nitrogen (but not peptide) bonds; GO:0016811 hydrolase activity, acting on carbon-nitrogen (but not peptide) bonds, in linear amides; GO:0043621 protein self-association;	PF01112	PF01112 Asparaginase	E	KOG1593	Asparaginase				R-MMU-168249 Innate Immune System;R-MMU-168256 Immune System;R-MMU-6798695 Neutrophil degranulation	https://reactome.org/PathwayBrowser/#/R-MMU-168249;https://reactome.org/PathwayBrowser/#/R-MMU-168256;https://reactome.org/PathwayBrowser/#/R-MMU-6798695
Q64324	Syntaxin-binding protein 2 OS=Mus musculus OX=10090 GN=Stxbp2 PE=1 SV=1	Stxbp2	0.364601	0.00322909	Down	66.3574	1.7	1	1	10787.5	16450.5	11987.4	5557.77	3992.1	4751.73	1.2092	1.84398	1.34371	0.622987	0.447487	0.532636	cytoplasm,nucleus	K15300			GO:0000003 reproduction; GO:0000278 mitotic cell cycle; GO:0000281 mitotic cytokinesis; GO:0000902 cell morphogenesis; GO:0000904 cell morphogenesis involved in differentiation; GO:0000910 cytokinesis; GO:0001505 regulation of neurotransmitter levels; GO:0001775 cell activation; GO:0001906 cell killing; GO:0001909 leukocyte mediated cytotoxicity; GO:0001956 positive regulation of neurotransmitter…	GO:0000323 lytic vacuole; GO:0005576 extracellular region; GO:0005622 intracellular anatomical structure; GO:0005634 nucleus; GO:0005654 nucleoplasm; GO:0005737 cytoplasm; GO:0005764 lysosome; GO:0005766 primary lysosome; GO:0005773 vacuole; GO:0005829 cytosol; GO:0005856 cytoskeleton; GO:0005886 plasma membrane; GO:0012505 endomembrane system; GO:0012506 vesicle membrane; GO:0016020 membrane; GO…	GO:0000149 SNARE binding; GO:0005488 binding; GO:0005515 protein binding; GO:0017075 syntaxin-1 binding; GO:0019899 enzyme binding; GO:0019900 kinase binding; GO:0019901 protein kinase binding; GO:0019904 protein domain specific binding; GO:0019905 syntaxin binding; GO:0030348 syntaxin-3 binding; GO:0042802 identical protein binding; GO:0043274 phospholipase binding; GO:0047485 protein N-terminus…			U	KOG1300	Vesicle trafficking protein Sec1	WP1983 Splicing factor NOVA regulated synaptic proteins;WP65 Insulin signaling	http://www.wikipathways.org/instance/WP1983_r123566;http://www.wikipathways.org/instance/WP65_r116717		R-MMU-109582 Hemostasis;R-MMU-114608 Platelet degranulation ;R-MMU-1280215 Cytokine Signaling in Immune system;R-MMU-168256 Immune System;R-MMU-449147 Signaling by Interleukins;R-MMU-449836 Other interleukin signaling;R-MMU-76002 Platelet activation, signaling and aggregation;R-MMU-76005 Response to elevated platelet cytosolic Ca2+	https://reactome.org/PathwayBrowser/#/R-MMU-109582;https://reactome.org/PathwayBrowser/#/R-MMU-114608;https://reactome.org/PathwayBrowser/#/R-MMU-1280215;https://reactome.org/PathwayBrowser/#/R-MMU-168256;https://reactome.org/PathwayBrowser/#/R-MMU-449147;https://reactome.org/PathwayBrowser/#/R-MMU-449836;https://reactome.org/PathwayBrowser/#/R-MMU-76002;https://reactome.org/PathwayBrowser/#/R-MM…
Q64518	Sarcoplasmic/endoplasmic reticulum calcium ATPase 3 OS=Mus musculus OX=10090 GN=Atp2a3 PE=1 SV=4	Atp2a3	0.597344	0.0122913	Down	109.53	3.9	3	3	24962.8	36262.5	27511.8	17745.1	16683.2	18578.2	1.05667	1.53499	1.16457	0.75115	0.706198	0.786416	plasma membrane	K05853	ATP2A; P-type Ca2+ transporter type 2A [EC:7.2.2.10]	mmu05414 Dilated cardiomyopathy; mmu04024 cAMP signaling pathway; mmu05412 Arrhythmogenic right ventricular cardiomyopathy; mmu04972 Pancreatic secretion; mmu05415 Diabetic cardiomyopathy; mmu05010 Alzheimer disease; mmu04260 Cardiac muscle contraction; mmu04919 Thyroid hormone signaling pathway; mmu04020 Calcium signaling pathway; mmu04261 Adrenergic signaling in cardiomyocytes; mmu05022 Pathway…	GO:0000003 reproduction; GO:0001505 regulation of neurotransmitter levels; GO:0002026 regulation of the force of heart contraction; GO:0002064 epithelial cell development; GO:0002065 columnar/cuboidal epithelial cell differentiation; GO:0002066 columnar/cuboidal epithelial cell development; GO:0002119 nematode larval development; GO:0002164 larval development; GO:0003006 developmental process inv…	GO:0005622 intracellular anatomical structure; GO:0005634 nucleus; GO:0005635 nuclear envelope; GO:0005654 nucleoplasm; GO:0005737 cytoplasm; GO:0005783 endoplasmic reticulum; GO:0005789 endoplasmic reticulum membrane; GO:0005793 endoplasmic reticulum-Golgi intermediate compartment; GO:0005886 plasma membrane; GO:0009898 cytoplasmic side of plasma membrane; GO:0012505 endomembrane system; GO:0012…	GO:0000166 nucleotide binding; GO:0001664 G protein-coupled receptor binding; GO:0003676 nucleic acid binding; GO:0003677 DNA binding; GO:0003682 chromatin binding; GO:0003824 catalytic activity; GO:0005102 signaling receptor binding; GO:0005215 transporter activity; GO:0005338 nucleotide-sugar transmembrane transporter activity; GO:0005388 P-type calcium transporter activity; GO:0005488 binding;…	PF00690; PF00702	PF00690 Cation transporter/ATPase, N-terminus; PF00702 haloacid dehalogenase-like hydrolase	P	KOG0202	Ca2+ transporting ATPase	WP553 Calcium regulation in cardiac cells;WP2075 Alzheimer's disease;WP385 Myometrial relaxation and contraction pathways	http://www.wikipathways.org/instance/WP553_r117867;http://www.wikipathways.org/instance/WP2075_r116517;http://www.wikipathways.org/instance/WP385_r122794		R-MMU-109582 Hemostasis;R-MMU-382551 Transport of small molecules;R-MMU-397014 Muscle contraction;R-MMU-418346 Platelet homeostasis;R-MMU-418359 Reduction of cytosolic Ca++ levels;R-MMU-418360 Platelet calcium homeostasis;R-MMU-5576891 Cardiac conduction;R-MMU-5578775 Ion homeostasis;R-MMU-936837 Ion transport by P-type ATPases;R-MMU-983712 Ion channel transport	https://reactome.org/PathwayBrowser/#/R-MMU-109582;https://reactome.org/PathwayBrowser/#/R-MMU-382551;https://reactome.org/PathwayBrowser/#/R-MMU-397014;https://reactome.org/PathwayBrowser/#/R-MMU-418346;https://reactome.org/PathwayBrowser/#/R-MMU-418359;https://reactome.org/PathwayBrowser/#/R-MMU-418360;https://reactome.org/PathwayBrowser/#/R-MMU-5576891;https://reactome.org/PathwayBrowser/#/R-M…
Q64676	2-hydroxyacylsphingosine 1-beta-galactosyltransferase OS=Mus musculus OX=10090 GN=Ugt8 PE=1 SV=2	Ugt8	0.460787	0.000886193	Down	61.2492	11.3	6	6	93097.9	106594	112602	43468.8	46120.7	54311.4	1.22445	1.40195	1.48098	0.571714	0.606592	0.714318	plasma membrane	K04628	CGT; ceramide galactosyltransferase [EC:2.4.1.47]	mmu00565 Ether lipid metabolism; mmu01100 Metabolic pathways; mmu00600 Sphingolipid metabolism	GO:0000902 cell morphogenesis; GO:0002175 protein localization to paranode region of axon; GO:0006629 lipid metabolic process; GO:0006643 membrane lipid metabolic process; GO:0006664 glycolipid metabolic process; GO:0006665 sphingolipid metabolic process; GO:0006687 glycosphingolipid metabolic process; GO:0006688 glycosphingolipid biosynthetic process; GO:0006807 nitrogen compound metabolic proce…	GO:0005622 intracellular anatomical structure; GO:0043226 organelle; GO:0043227 membrane-bounded organelle; GO:0043229 intracellular organelle; GO:0043231 intracellular membrane-bounded organelle;	GO:0003824 catalytic activity; GO:0008120 ceramide glucosyltransferase activity; GO:0008194 UDP-glycosyltransferase activity; GO:0008378 galactosyltransferase activity; GO:0008489 UDP-galactose:glucosylceramide beta-1,4-galactosyltransferase activity; GO:0015020 glucuronosyltransferase activity; GO:0016740 transferase activity; GO:0016757 glycosyltransferase activity; GO:0016758 hexosyltransferas…			GC	KOG1192	UDP-glucuronosyl and UDP-glucosyl transferase	WP4690 Sphingolipid metabolism (integrated pathway);WP4344 Sphingolipid metabolism overview	http://www.wikipathways.org/instance/WP4690_r123514;http://www.wikipathways.org/instance/WP4344_r116844		R-MMU-1430728 Metabolism;R-MMU-1660662 Glycosphingolipid metabolism;R-MMU-428157 Sphingolipid metabolism;R-MMU-556833 Metabolism of lipids	https://reactome.org/PathwayBrowser/#/R-MMU-1430728;https://reactome.org/PathwayBrowser/#/R-MMU-1660662;https://reactome.org/PathwayBrowser/#/R-MMU-428157;https://reactome.org/PathwayBrowser/#/R-MMU-556833
Q64704	Syntaxin-3 OS=Mus musculus OX=10090 GN=Stx3 PE=1 SV=1	Stx3	0.431629	0.000794053	Down	33.2431	7.6	2	2	17465.5	21216	18216.9	8890.13	8584.25	7084.65	1.28648	1.56273	1.34182	0.654829	0.632299	0.521841	plasma membrane	K08486	STX1B_2_3; syntaxin 1B/2/3	mmu04721 Synaptic vesicle cycle; mmu04130 SNARE interactions in vesicular transport	GO:0001505 regulation of neurotransmitter levels; GO:0006810 transport; GO:0006836 neurotransmitter transport; GO:0006886 intracellular protein transport; GO:0006887 exocytosis; GO:0006904 vesicle docking involved in exocytosis; GO:0006906 vesicle fusion; GO:0006996 organelle organization; GO:0007154 cell communication; GO:0007165 signal transduction; GO:0007166 cell surface receptor signaling pa…	GO:0000323 lytic vacuole; GO:0005622 intracellular anatomical structure; GO:0005737 cytoplasm; GO:0005764 lysosome; GO:0005766 primary lysosome; GO:0005773 vacuole; GO:0005886 plasma membrane; GO:0005911 cell-cell junction; GO:0008021 synaptic vesicle; GO:0012505 endomembrane system; GO:0012506 vesicle membrane; GO:0016020 membrane; GO:0016021 integral component of membrane; GO:0016324 apical pla…	GO:0000149 SNARE binding; GO:0005484 SNAP receptor activity; GO:0005488 binding; GO:0005504 fatty acid binding; GO:0005515 protein binding; GO:0008289 lipid binding; GO:0031406 carboxylic acid binding; GO:0033293 monocarboxylic acid binding; GO:0036041 long-chain fatty acid binding; GO:0036094 small molecule binding; GO:0043167 ion binding; GO:0043168 anion binding; GO:0043177 organic acid bindin…	PF00804	PF00804 Syntaxin	U	KOG0810	SNARE protein Syntaxin 1 and related proteins				R-MMU-1280215 Cytokine Signaling in Immune system;R-MMU-168256 Immune System;R-MMU-449147 Signaling by Interleukins;R-MMU-449836 Other interleukin signaling	https://reactome.org/PathwayBrowser/#/R-MMU-1280215;https://reactome.org/PathwayBrowser/#/R-MMU-168256;https://reactome.org/PathwayBrowser/#/R-MMU-449147;https://reactome.org/PathwayBrowser/#/R-MMU-449836	HALLMARK DNA REPAIR	http://www.gsea-msigdb.org/gsea/msigdb/mouse/geneset/HALLMARK_DNA_REPAIR
Q6A051	Attractin-like protein 1 OS=Mus musculus OX=10090 GN=Atrnl1 PE=1 SV=2	Atrnl1	1.59314	0.0156729	Up	152.467	2.3	3	3	5217.09	6170.1	5025.22	10123.7	8738.91	7284.64	0.735498	0.869851	0.708449	1.42723	1.232	1.02698	plasma membrane	K24332			GO:0006950 response to stress; GO:0006979 response to oxidative stress; GO:0007154 cell communication; GO:0007165 signal transduction; GO:0007186 G protein-coupled receptor signaling pathway; GO:0007272 ensheathment of neurons; GO:0007275 multicellular organism development; GO:0007399 nervous system development; GO:0007417 central nervous system development; GO:0007420 brain development; GO:00080…	GO:0005576 extracellular region; GO:0005615 extracellular space; GO:0005622 intracellular anatomical structure; GO:0005737 cytoplasm; GO:0005886 plasma membrane; GO:0016020 membrane; GO:0071944 cell periphery;	GO:0038023 signaling receptor activity; GO:0060089 molecular transducer activity;	PF00431; PF07974; PF00059; PF00053	PF00431 CUB domain; PF07974 EGF-like domain; PF00059 Lectin C-type domain; PF00053 Laminin EGF domain	TV	KOG1388	Attractin and platelet-activating factor acetylhydrolase
Q6P9N1	Hyccin OS=Mus musculus OX=10090 GN=Hycc1 PE=1 SV=3	Hycc1	1.55935	0.0149087	Up	57.3211	12.1	5	5	11007.7	11414.8	8459.61	14303.1	16916.8	16936.3	0.835625	0.86653	0.642191	1.08578	1.2842	1.28568	nucleus	K21844			GO:0006629 lipid metabolic process; GO:0006644 phospholipid metabolic process; GO:0006650 glycerophospholipid metabolic process; GO:0006793 phosphorus metabolic process; GO:0006796 phosphate-containing compound metabolic process; GO:0007272 ensheathment of neurons; GO:0007275 multicellular organism development; GO:0007399 nervous system development; GO:0008104 protein localization; GO:0008152 met…	GO:0005622 intracellular anatomical structure; GO:0005737 cytoplasm; GO:0005829 cytosol; GO:0005886 plasma membrane; GO:0016020 membrane; GO:0042995 cell projection; GO:0043005 neuron projection; GO:0071944 cell periphery; GO:0120025 plasma membrane bounded cell projection;				T	KOG4688	Putative beta-catenin-Tcf/Lef signaling pathway component DRCTNNB1A
Q6PDN3	Myosin light chain kinase, smooth muscle OS=Mus musculus OX=10090 GN=Mylk PE=1 SV=3	Mylk	1.56886	0.000103418	Up	212.925	8.7	14	14	20679.1	20760.2	20416.5	30831.7	34046	32165.3	0.780841	0.783902	0.770924	1.1642	1.28557	1.21456	cytoplasm	K00907	MYLK; myosin-light-chain kinase [EC:2.7.11.18]	mmu04971 Gastric acid secretion; mmu04371 Apelin signaling pathway; mmu04270 Vascular smooth muscle contraction; mmu04810 Regulation of actin cytoskeleton; mmu04510 Focal adhesion; mmu04921 Oxytocin signaling pathway; mmu04020 Calcium signaling pathway; mmu04022 cGMP-PKG signaling pathway; mmu04611 Platelet activation	GO:0001568 blood vessel development; GO:0001944 vasculature development; GO:0003008 system process; GO:0003012 muscle system process; GO:0006464 cellular protein modification process; GO:0006468 protein phosphorylation; GO:0006793 phosphorus metabolic process; GO:0006796 phosphate-containing compound metabolic process; GO:0006807 nitrogen compound metabolic process; GO:0006936 muscle contraction;…	GO:0001725 stress fiber; GO:0005622 intracellular anatomical structure; GO:0005737 cytoplasm; GO:0005829 cytosol; GO:0005856 cytoskeleton; GO:0005886 plasma membrane; GO:0005911 cell-cell junction; GO:0015629 actin cytoskeleton; GO:0016020 membrane; GO:0030027 lamellipodium; GO:0030054 cell junction; GO:0031252 cell leading edge; GO:0032153 cell division site; GO:0032154 cleavage furrow; GO:00324…	GO:0003824 catalytic activity; GO:0004672 protein kinase activity; GO:0004674 protein serine/threonine kinase activity; GO:0004687 myosin light chain kinase activity; GO:0005488 binding; GO:0005515 protein binding; GO:0016301 kinase activity; GO:0016740 transferase activity; GO:0016772 transferase activity, transferring phosphorus-containing groups; GO:0016773 phosphotransferase activity, alcohol…	PF07679; PF00041; PF00069	PF07679 Immunoglobulin I-set domain; PF00041 Fibronectin type III domain; PF00069 Protein kinase domain	Z	KOG0613	Projectin/twitchin and related proteins				R-MMU-162582 Signal Transduction;R-MMU-194315 Signaling by Rho GTPases;R-MMU-195258 RHO GTPase Effectors;R-MMU-397014 Muscle contraction;R-MMU-445355 Smooth Muscle Contraction;R-MMU-5627123 RHO GTPases activate PAKs;R-MMU-9716542 Signaling by Rho GTPases, Miro GTPases and RHOBTB3	https://reactome.org/PathwayBrowser/#/R-MMU-162582;https://reactome.org/PathwayBrowser/#/R-MMU-194315;https://reactome.org/PathwayBrowser/#/R-MMU-195258;https://reactome.org/PathwayBrowser/#/R-MMU-397014;https://reactome.org/PathwayBrowser/#/R-MMU-445355;https://reactome.org/PathwayBrowser/#/R-MMU-5627123;https://reactome.org/PathwayBrowser/#/R-MMU-9716542
Q6Q899	Antiviral innate immune response receptor RIG-I OS=Mus musculus OX=10090 GN=Rigi PE=1 SV=2	Rigi	1.87105	0.0381958	Up	105.975	4.4	4	4	10292.6	6412.19	5058.16	11882.5	14778.1	14059	0.98837	0.615742	0.485719	1.14104	1.41909	1.35004	cytoplasm	K12646	DDX58; ATP-dependent RNA helicase DDX58 [EC:3.6.4.13]	mmu05171 Coronavirus disease - COVID-19; mmu04064 NF-kappa B signaling pathway; mmu04622 RIG-I-like receptor signaling pathway; mmu05164 Influenza A; mmu05161 Hepatitis B; mmu05169 Epstein-Barr virus infection; mmu04623 Cytosolic DNA-sensing pathway; mmu05160 Hepatitis C; mmu05168 Herpes simplex virus 1 infection; mmu05162 Measles	GO:0000003 reproduction; GO:0000578 embryonic axis specification; GO:0001817 regulation of cytokine production; GO:0001818 negative regulation of cytokine production; GO:0001819 positive regulation of cytokine production; GO:0002218 activation of innate immune response; GO:0002221 pattern recognition receptor signaling pathway; GO:0002230 positive regulation of defense response to virus by host; …	GO:0000228 nuclear chromosome; GO:0000793 condensed chromosome; GO:0000794 condensed nuclear chromosome; GO:0001726 ruffle; GO:0005622 intracellular anatomical structure; GO:0005634 nucleus; GO:0005694 chromosome; GO:0005737 cytoplasm; GO:0005829 cytosol; GO:0005856 cytoskeleton; GO:0005886 plasma membrane; GO:0005911 cell-cell junction; GO:0005923 bicellular tight junction; GO:0015629 actin cyto…	GO:0003676 nucleic acid binding; GO:0003677 DNA binding; GO:0003690 double-stranded DNA binding; GO:0003723 RNA binding; GO:0003725 double-stranded RNA binding; GO:0003727 single-stranded RNA binding; GO:0003824 catalytic activity; GO:0005488 binding; GO:0005515 protein binding; GO:0008186 ATP-dependent activity, acting on RNA; GO:0008270 zinc ion binding; GO:0016462 pyrophosphatase activity; GO:…	PF16739; PF18119; PF00271; PF11648	PF16739 Caspase recruitment domain; PF18119 RIG-I receptor C-terminal domain; PF00271 Helicase conserved C-terminal domain; PF11648 C-terminal domain of RIG-I	R	KOG0354	DEAD-box like helicase			Transcription factor	R-MMU-1169408 ISG15 antiviral mechanism;R-MMU-1169410 Antiviral mechanism by IFN-stimulated genes;R-MMU-1280215 Cytokine Signaling in Immune system;R-MMU-168249 Innate Immune System;R-MMU-168256 Immune System;R-MMU-168928 DDX58/IFIH1-mediated induction of interferon-alpha/beta;R-MMU-392499 Metabolism of proteins;R-MMU-5688426 Deubiquitination;R-MMU-5689880 Ub-specific processing proteases;R-MMU-5…	https://reactome.org/PathwayBrowser/#/R-MMU-1169408;https://reactome.org/PathwayBrowser/#/R-MMU-1169410;https://reactome.org/PathwayBrowser/#/R-MMU-1280215;https://reactome.org/PathwayBrowser/#/R-MMU-168249;https://reactome.org/PathwayBrowser/#/R-MMU-168256;https://reactome.org/PathwayBrowser/#/R-MMU-168928;https://reactome.org/PathwayBrowser/#/R-MMU-392499;https://reactome.org/PathwayBrowser/#/R…	HALLMARK TNFA SIGNALING VIA NFKB;HALLMARK INTERFERON GAMMA RESPONSE	http://www.gsea-msigdb.org/gsea/msigdb/mouse/geneset/HALLMARK_TNFA_SIGNALING_VIA_NFKB;http://www.gsea-msigdb.org/gsea/msigdb/mouse/geneset/HALLMARK_INTERFERON_GAMMA_RESPONSE
Q6ZQM0	E3 ubiquitin-protein ligase rififylin OS=Mus musculus OX=10090 GN=Rffl PE=1 SV=1	Rffl	0.62314	0.00153655	Down	42.249	2.1	1	1	10196.9	10067.5	10783.9	6821.85	6803.41	5722.16	1.21402	1.19862	1.2839	0.812194	0.81	0.681268	nucleus	K20804			GO:0000209 protein polyubiquitination; GO:0001959 regulation of cytokine-mediated signaling pathway; GO:0001960 negative regulation of cytokine-mediated signaling pathway; GO:0006464 cellular protein modification process; GO:0006508 proteolysis; GO:0006511 ubiquitin-dependent protein catabolic process; GO:0006807 nitrogen compound metabolic process; GO:0006810 transport; GO:0006886 intracellular …	GO:0005622 intracellular anatomical structure; GO:0005634 nucleus; GO:0005654 nucleoplasm; GO:0005737 cytoplasm; GO:0005768 endosome; GO:0005886 plasma membrane; GO:0010008 endosome membrane; GO:0012505 endomembrane system; GO:0016020 membrane; GO:0031090 organelle membrane; GO:0031410 cytoplasmic vesicle; GO:0031974 membrane-enclosed lumen; GO:0031981 nuclear lumen; GO:0031982 vesicle; GO:004322…	GO:0002020 protease binding; GO:0002039 p53 binding; GO:0003824 catalytic activity; GO:0004842 ubiquitin-protein transferase activity; GO:0005488 binding; GO:0005515 protein binding; GO:0005543 phospholipid binding; GO:0008270 zinc ion binding; GO:0008289 lipid binding; GO:0016740 transferase activity; GO:0019787 ubiquitin-like protein transferase activity; GO:0019899 enzyme binding; GO:0019900 k…	PF13920	PF13920 Zinc finger, C3HC4 type (RING finger)	O	KOG4275	Predicted E3 ubiquitin ligase				R-MMU-212436 Generic Transcription Pathway;R-MMU-3700989 Transcriptional Regulation by TP53;R-MMU-5633007 Regulation of TP53 Activity;R-MMU-6804757 Regulation of TP53 Degradation;R-MMU-6806003 Regulation of TP53 Expression and Degradation;R-MMU-73857 RNA Polymerase II Transcription;R-MMU-74160 Gene expression (Transcription)	https://reactome.org/PathwayBrowser/#/R-MMU-212436;https://reactome.org/PathwayBrowser/#/R-MMU-3700989;https://reactome.org/PathwayBrowser/#/R-MMU-5633007;https://reactome.org/PathwayBrowser/#/R-MMU-6804757;https://reactome.org/PathwayBrowser/#/R-MMU-6806003;https://reactome.org/PathwayBrowser/#/R-MMU-73857;https://reactome.org/PathwayBrowser/#/R-MMU-74160
Q761V0	Sodium- and chloride-dependent glycine transporter 2 OS=Mus musculus OX=10090 GN=Slc6a5 PE=1 SV=1	Slc6a5	0.320854	0.000130434	Down	87.8614	13.3	8	7	35600	38374.9	36394.3	10164.8	13112.1	12135.6	1.4652	1.57941	1.4979	0.418356	0.539661	0.499468	plasma membrane	K05038	SLC6A5_9; solute carrier family 6 (neurotransmitter transporter, glycine) member 5/9	mmu04721 Synaptic vesicle cycle	GO:0001504 neurotransmitter uptake; GO:0001505 regulation of neurotransmitter levels; GO:0003333 amino acid transmembrane transport; GO:0006810 transport; GO:0006811 ion transport; GO:0006812 cation transport; GO:0006814 sodium ion transport; GO:0006820 anion transport; GO:0006836 neurotransmitter transport; GO:0006855 xenobiotic transmembrane transport; GO:0006865 amino acid transport; GO:000715…	GO:0005886 plasma membrane; GO:0005887 integral component of plasma membrane; GO:0016020 membrane; GO:0016021 integral component of membrane; GO:0031224 intrinsic component of membrane; GO:0031226 intrinsic component of plasma membrane; GO:0071944 cell periphery;	GO:0005215 transporter activity; GO:0005283 amino acid:sodium symporter activity; GO:0005295 neutral amino acid:sodium symporter activity; GO:0005326 neurotransmitter transmembrane transporter activity; GO:0005328 neurotransmitter:sodium symporter activity; GO:0005342 organic acid transmembrane transporter activity; GO:0005343 organic acid:sodium symporter activity; GO:0005416 amino acid:cation s…			T	KOG3660	Sodium-neurotransmitter symporter				R-MMU-382551 Transport of small molecules;R-MMU-425366 Transport of bile salts and organic acids, metal ions and amine compounds;R-MMU-425407 SLC-mediated transmembrane transport;R-MMU-442660 Na+/Cl- dependent neurotransmitter transporters	https://reactome.org/PathwayBrowser/#/R-MMU-382551;https://reactome.org/PathwayBrowser/#/R-MMU-425366;https://reactome.org/PathwayBrowser/#/R-MMU-425407;https://reactome.org/PathwayBrowser/#/R-MMU-442660
Q768S4	Rab effector Noc2 OS=Mus musculus OX=10090 GN=Rph3al PE=1 SV=1	Rph3al	0.585602	0.0487872	Down	33.2586	6.3	2	2	25531.8	22353.8	27584.9	19407.7	14809.5	9978.44	1.28015	1.12081	1.38309	0.973093	0.742542	0.500314	cytoplasm,nucleus	K19939			GO:0002791 regulation of peptide secretion; GO:0002793 positive regulation of peptide secretion; GO:0006810 transport; GO:0006887 exocytosis; GO:0008277 regulation of G protein-coupled receptor signaling pathway; GO:0009966 regulation of signal transduction; GO:0009968 negative regulation of signal transduction; GO:0009987 cellular process; GO:0010646 regulation of cell communication; GO:0010648 …	GO:0005622 intracellular anatomical structure; GO:0005737 cytoplasm; GO:0005886 plasma membrane; GO:0012505 endomembrane system; GO:0012506 vesicle membrane; GO:0016020 membrane; GO:0030133 transport vesicle; GO:0030141 secretory granule; GO:0030658 transport vesicle membrane; GO:0030659 cytoplasmic vesicle membrane; GO:0030667 secretory granule membrane; GO:0031090 organelle membrane; GO:0031410…	GO:0005488 binding; GO:0005509 calcium ion binding; GO:0005515 protein binding; GO:0005543 phospholipid binding; GO:0005544 calcium-dependent phospholipid binding; GO:0008092 cytoskeletal protein binding; GO:0008289 lipid binding; GO:0019904 protein domain specific binding; GO:0030274 LIM domain binding; GO:0043167 ion binding; GO:0043168 anion binding; GO:0043169 cation binding; GO:0046872 metal…			U	KOG1013	Synaptic vesicle protein rabphilin-3A
Q7TPD3	Roundabout homolog 2 OS=Mus musculus OX=10090 GN=Robo2 PE=1 SV=2	Robo2	1.62635	0.00146486	Up	161.19	7.1	9	9	15439	15961	18407.4	28752.2	26147.9	26104	0.708149	0.732093	0.844299	1.31879	1.19934	1.19733	extracellular	K06754	ROBO2; roundabout, axon guidance receptor 2	mmu04360 Axon guidance	GO:0000003 reproduction; GO:0000902 cell morphogenesis; GO:0000904 cell morphogenesis involved in differentiation; GO:0001525 angiogenesis; GO:0001554 luteolysis; GO:0001568 blood vessel development; GO:0001655 urogenital system development; GO:0001656 metanephros development; GO:0001657 ureteric bud development; GO:0001667 ameboidal-type cell migration; GO:0001708 cell fate specification; GO:000…	GO:0005622 intracellular anatomical structure; GO:0005737 cytoplasm; GO:0005886 plasma membrane; GO:0005887 integral component of plasma membrane; GO:0009986 cell surface; GO:0016020 membrane; GO:0016021 integral component of membrane; GO:0030424 axon; GO:0030425 dendrite; GO:0030426 growth cone; GO:0030427 site of polarized growth; GO:0030673 axolemma; GO:0031224 intrinsic component of membrane;…	GO:0004888 transmembrane signaling receptor activity; GO:0005488 binding; GO:0005515 protein binding; GO:0005539 glycosaminoglycan binding; GO:0008046 axon guidance receptor activity; GO:0008201 heparin binding; GO:0019904 protein domain specific binding; GO:0030275 LRR domain binding; GO:0038023 signaling receptor activity; GO:0042802 identical protein binding; GO:0042803 protein homodimerizatio…	PF13927; PF07679; PF00041	PF13927 Immunoglobulin domain; PF07679 Immunoglobulin I-set domain; PF00041 Fibronectin type III domain	T	KOG4222	Axon guidance receptor Dscam
Q7TT15	Polypeptide N-acetylgalactosaminyltransferase 17 OS=Mus musculus OX=10090 GN=Galnt17 PE=1 SV=1	Galnt17	0.609252	0.0189965	Down	67.691	3.2	2	2	17327.4	15635.5	19395.5	12774	8514.37	10611.1	1.23388	1.11341	1.38115	0.909638	0.606308	0.755615	plasma membrane	K00710	GALNT; polypeptide N-acetylgalactosaminyltransferase [EC:2.4.1.41]	mmu00514 Other types of O-glycan biosynthesis; mmu01100 Metabolic pathways; mmu00512 Mucin type O-glycan biosynthesis				PF00652	PF00652 Ricin-type beta-trefoil lectin domain	O	KOG3736	Polypeptide N-acetylgalactosaminyltransferase				R-MMU-392499 Metabolism of proteins;R-MMU-5173105 O-linked glycosylation;R-MMU-597592 Post-translational protein modification;R-MMU-913709 O-linked glycosylation of mucins	https://reactome.org/PathwayBrowser/#/R-MMU-392499;https://reactome.org/PathwayBrowser/#/R-MMU-5173105;https://reactome.org/PathwayBrowser/#/R-MMU-597592;https://reactome.org/PathwayBrowser/#/R-MMU-913709
Q80TE7	Leucine-rich repeat-containing protein 7 OS=Mus musculus OX=10090 GN=Lrrc7 PE=1 SV=2	Lrrc7	1.61577	0.000121045	Up	166.901	18.5	23	23	15525.8	14266.5	14182.4	23111.2	23675.3	24266.2	0.809847	0.74416	0.739776	1.20551	1.23494	1.26576	mitochondria	K24055			GO:0001775 cell activation; GO:0001817 regulation of cytokine production; GO:0001818 negative regulation of cytokine production; GO:0002237 response to molecule of bacterial origin; GO:0002252 immune effector process; GO:0002263 cell activation involved in immune response; GO:0002274 myeloid leukocyte activation; GO:0002275 myeloid cell activation involved in immune response; GO:0002283 neutrophi…	GO:0005576 extracellular region; GO:0005622 intracellular anatomical structure; GO:0005634 nucleus; GO:0005654 nucleoplasm; GO:0005737 cytoplasm; GO:0005886 plasma membrane; GO:0005912 adherens junction; GO:0012505 endomembrane system; GO:0014069 postsynaptic density; GO:0016020 membrane; GO:0016323 basolateral plasma membrane; GO:0016604 nuclear body; GO:0016607 nuclear speck; GO:0030054 cell ju…	GO:0005102 signaling receptor binding; GO:0005178 integrin binding; GO:0005488 binding; GO:0005515 protein binding; GO:0008022 protein C-terminus binding; GO:0044877 protein-containing complex binding; GO:0050839 cell adhesion molecule binding;	PF00595	PF00595 PDZ domain	R	KOG0619	FOG: Leucine rich repeat				R-MMU-112314 Neurotransmitter receptors and postsynaptic signal transmission;R-MMU-112315 Transmission across Chemical Synapses;R-MMU-112316 Neuronal System;R-MMU-162582 Signal Transduction;R-MMU-168249 Innate Immune System;R-MMU-168256 Immune System;R-MMU-438066 Unblocking of NMDA receptors, glutamate binding and activation;R-MMU-442755 Activation of NMDA receptors and postsynaptic events;R-MMU-…	https://reactome.org/PathwayBrowser/#/R-MMU-112314;https://reactome.org/PathwayBrowser/#/R-MMU-112315;https://reactome.org/PathwayBrowser/#/R-MMU-112316;https://reactome.org/PathwayBrowser/#/R-MMU-162582;https://reactome.org/PathwayBrowser/#/R-MMU-168249;https://reactome.org/PathwayBrowser/#/R-MMU-168256;https://reactome.org/PathwayBrowser/#/R-MMU-438066;https://reactome.org/PathwayBrowser/#/R-MM…
Q8BG89	Protein ZNF365 OS=Mus musculus OX=10090 GN=Znf365 PE=1 SV=1	Znf365	1.86218	0.00138987	Up	46.8605	2.9	1	1	3235.7	3954.98	3795.61	6766.16	6258.75	7433.5	0.617407	0.754655	0.724245	1.29106	1.19424	1.41839	nucleus	K16737			GO:0000018 regulation of DNA recombination; GO:0000278 mitotic cell cycle; GO:0000281 mitotic cytokinesis; GO:0000723 telomere maintenance; GO:0000902 cell morphogenesis; GO:0000904 cell morphogenesis involved in differentiation; GO:0000910 cytokinesis; GO:0006139 nucleobase-containing compound metabolic process; GO:0006259 DNA metabolic process; GO:0006275 regulation of DNA replication; GO:00062…	GO:0005622 intracellular anatomical structure; GO:0005813 centrosome; GO:0005815 microtubule organizing center; GO:0005856 cytoskeleton; GO:0015630 microtubule cytoskeleton; GO:0043226 organelle; GO:0043227 membrane-bounded organelle; GO:0043228 non-membrane-bounded organelle; GO:0043229 intracellular organelle; GO:0043231 intracellular membrane-bounded organelle; GO:0043232 intracellular non-mem…	GO:0005488 binding; GO:0005515 protein binding; GO:0042802 identical protein binding; GO:0042803 protein homodimerization activity; GO:0046983 protein dimerization activity;											HALLMARK P53 PATHWAY	http://www.gsea-msigdb.org/gsea/msigdb/mouse/geneset/HALLMARK_P53_PATHWAY
Q8BGA3	Leucine-rich repeat transmembrane neuronal protein 2 OS=Mus musculus OX=10090 GN=Lrrtm2 PE=2 SV=1	Lrrtm2	1.52473	0.0489408	Up	58.8159	8.5	5	5	12976.7	9411.8	14786.6	16769.7	18146.1	21766.1	0.829561	0.601669	0.945265	1.07203	1.16002	1.39145	plasma membrane	K16665			GO:0002090 regulation of receptor internalization; GO:0002091 negative regulation of receptor internalization; GO:0009892 negative regulation of metabolic process; GO:0009987 cellular process; GO:0010605 negative regulation of macromolecule metabolic process; GO:0010646 regulation of cell communication; GO:0010647 positive regulation of cell communication; GO:0016043 cellular component organizati…	GO:0005886 plasma membrane; GO:0016020 membrane; GO:0016021 integral component of membrane; GO:0031224 intrinsic component of membrane; GO:0045202 synapse; GO:0045211 postsynaptic membrane; GO:0060076 excitatory synapse; GO:0071944 cell periphery; GO:0097060 synaptic membrane; GO:0098590 plasma membrane region; GO:0098794 postsynapse;	GO:0005102 signaling receptor binding; GO:0005488 binding; GO:0005515 protein binding; GO:0042043 neurexin family protein binding;			R	KOG0619	FOG: Leucine rich repeat				R-MMU-112316 Neuronal System;R-MMU-6794361 Neurexins and neuroligins;R-MMU-6794362 Protein-protein interactions at synapses	https://reactome.org/PathwayBrowser/#/R-MMU-112316;https://reactome.org/PathwayBrowser/#/R-MMU-6794361;https://reactome.org/PathwayBrowser/#/R-MMU-6794362
Q8BNJ2	A disintegrin and metalloproteinase with thrombospondin motifs 4 OS=Mus musculus OX=10090 GN=Adamts4 PE=2 SV=2	Adamts4	1.52889	0.00338707	Up	90.0697	1.3	1	1	84850.7	74690.6	86177	118661	118760	138255	0.819294	0.721191	0.832101	1.14575	1.14671	1.33495	plasma membrane	K07764			GO:0001501 skeletal system development; GO:0006508 proteolysis; GO:0006807 nitrogen compound metabolic process; GO:0006950 response to stress; GO:0006952 defense response; GO:0007275 multicellular organism development; GO:0008152 metabolic process; GO:0009605 response to external stimulus; GO:0009607 response to biotic stimulus; GO:0009617 response to bacterium; GO:0009653 anatomical structure mo…	GO:0005576 extracellular region; GO:0005615 extracellular space; GO:0005622 intracellular anatomical structure; GO:0005634 nucleus; GO:0005654 nucleoplasm; GO:0016604 nuclear body; GO:0016607 nuclear speck; GO:0031974 membrane-enclosed lumen; GO:0031981 nuclear lumen; GO:0043226 organelle; GO:0043227 membrane-bounded organelle; GO:0043229 intracellular organelle; GO:0043231 intracellular membrane…	GO:0002020 protease binding; GO:0003824 catalytic activity; GO:0004175 endopeptidase activity; GO:0004222 metalloendopeptidase activity; GO:0005488 binding; GO:0005515 protein binding; GO:0008233 peptidase activity; GO:0008237 metallopeptidase activity; GO:0016787 hydrolase activity; GO:0019899 enzyme binding; GO:0140096 catalytic activity, acting on a protein;	PF01421; PF17771; PF00090; PF19236	PF01421 Reprolysin (M12B) family zinc metalloprotease ; PF17771 ADAMTS cysteine-rich domain 2; PF00090 Thrombospondin type 1 domain; PF19236 ADAMTS cysteine-rich domain	O	KOG3538	Disintegrin metalloproteinases with thrombospondin repeats	WP1270 Endochondral ossification	http://www.wikipathways.org/instance/WP1270_r117880		R-MMU-1474228 Degradation of the extracellular matrix;R-MMU-1474244 Extracellular matrix organization;R-MMU-392499 Metabolism of proteins;R-MMU-5173105 O-linked glycosylation;R-MMU-5173214 O-glycosylation of TSR domain-containing proteins;R-MMU-597592 Post-translational protein modification	https://reactome.org/PathwayBrowser/#/R-MMU-1474228;https://reactome.org/PathwayBrowser/#/R-MMU-1474244;https://reactome.org/PathwayBrowser/#/R-MMU-392499;https://reactome.org/PathwayBrowser/#/R-MMU-5173105;https://reactome.org/PathwayBrowser/#/R-MMU-5173214;https://reactome.org/PathwayBrowser/#/R-MMU-597592
Q8BPB5	EGF-containing fibulin-like extracellular matrix protein 1 OS=Mus musculus OX=10090 GN=Efemp1 PE=1 SV=1	Efemp1	0.453986	0.00243529	Down	54.9528	14	6	6	20712.3	15854.8	23159.7	8674.27	9266.31	9174.53	1.43104	1.09542	1.60013	0.599314	0.64022	0.633878	extracellular	K18262			GO:0001654 eye development; GO:0003008 system process; GO:0006355 regulation of transcription, DNA-templated; GO:0006464 cellular protein modification process; GO:0006468 protein phosphorylation; GO:0006793 phosphorus metabolic process; GO:0006796 phosphate-containing compound metabolic process; GO:0006807 nitrogen compound metabolic process; GO:0007154 cell communication; GO:0007165 signal trans…	GO:0005576 extracellular region; GO:0005604 basement membrane; GO:0005615 extracellular space; GO:0005622 intracellular anatomical structure; GO:0005737 cytoplasm; GO:0031012 extracellular matrix; GO:0062023 collagen-containing extracellular matrix;	GO:0003824 catalytic activity; GO:0004672 protein kinase activity; GO:0004713 protein tyrosine kinase activity; GO:0004714 transmembrane receptor protein tyrosine kinase activity; GO:0004888 transmembrane signaling receptor activity; GO:0005006 epidermal growth factor-activated receptor activity; GO:0005102 signaling receptor binding; GO:0005154 epidermal growth factor receptor binding; GO:000548…	PF07645; PF12662	PF07645 Calcium-binding EGF domain; PF12662 Complement Clr-like EGF-like	T	KOG1217	Fibrillins and related proteins containing Ca2+-binding EGF-like domains						HALLMARK UV RESPONSE DN	http://www.gsea-msigdb.org/gsea/msigdb/mouse/geneset/HALLMARK_UV_RESPONSE_DN
Q8BQP9	Regulator of G-protein signaling 7-binding protein OS=Mus musculus OX=10090 GN=Rgs7bp PE=1 SV=1	Rgs7bp	1.67561	0.00846827	Up	29.0232	7	1	1	51899.9	67502.5	69527.5	94367.7	109473	112732	0.616019	0.801213	0.825247	1.12009	1.29938	1.33806	nucleus				GO:0007154 cell communication; GO:0007165 signal transduction; GO:0007186 G protein-coupled receptor signaling pathway; GO:0009987 cellular process; GO:0023052 signaling; GO:0050789 regulation of biological process; GO:0050794 regulation of cellular process; GO:0050896 response to stimulus; GO:0051716 cellular response to stimulus; GO:0065007 biological regulation;	GO:0005622 intracellular anatomical structure; GO:0005634 nucleus; GO:0005737 cytoplasm; GO:0005886 plasma membrane; GO:0016020 membrane; GO:0030424 axon; GO:0030425 dendrite; GO:0036477 somatodendritic compartment; GO:0042995 cell projection; GO:0043005 neuron projection; GO:0043025 neuronal cell body; GO:0043197 dendritic spine; GO:0043198 dendritic shaft; GO:0043204 perikaryon; GO:0043226 orga…
Q8C3Q5	Protein shisa-7 OS=Mus musculus OX=10090 GN=Shisa7 PE=1 SV=3	Shisa7	1.59965	0.00163676	Up	58.3338	19.9	9	9	22307.7	22283.1	21252.9	32955.7	39407.4	32964	0.781945	0.781084	0.744971	1.15519	1.38134	1.15548	extracellular				GO:0003008 system process; GO:0007610 behavior; GO:0007611 learning or memory; GO:0007613 memory; GO:0010646 regulation of cell communication; GO:0010647 positive regulation of cell communication; GO:0023051 regulation of signaling; GO:0023056 positive regulation of signaling; GO:0032501 multicellular organismal process; GO:0032879 regulation of localization; GO:0032880 regulation of protein loca…	GO:0005886 plasma membrane; GO:0005887 integral component of plasma membrane; GO:0008328 ionotropic glutamate receptor complex; GO:0014069 postsynaptic density; GO:0016020 membrane; GO:0016021 integral component of membrane; GO:0031224 intrinsic component of membrane; GO:0031226 intrinsic component of plasma membrane; GO:0032279 asymmetric synapse; GO:0032281 AMPA glutamate receptor complex; GO:0…	GO:0005102 signaling receptor binding; GO:0005488 binding; GO:0005515 protein binding; GO:0035254 glutamate receptor binding; GO:0035255 ionotropic glutamate receptor binding;
Q8CA95	cAMP and cAMP-inhibited cGMP 3',5'-cyclic phosphodiesterase 10A OS=Mus musculus OX=10090 GN=Pde10a PE=1 SV=2	Pde10a	2.6931	2.00129e-06	Up	89.4076	13.5	11	11	40096.6	39760.2	37236.7	104152	105475	105718	0.556333	0.551666	0.516652	1.44509	1.46344	1.46682	cytoplasm	K18438	PDE10; cAMP and cAMP-inhibited cGMP 3',5'-cyclic phosphodiesterase 10 [EC:3.1.4.17 3.1.4.35]	mmu05032 Morphine addiction; mmu04024 cAMP signaling pathway; mmu01100 Metabolic pathways; mmu00230 Purine metabolism	GO:0006139 nucleobase-containing compound metabolic process; GO:0006163 purine nucleotide metabolic process; GO:0006195 purine nucleotide catabolic process; GO:0006198 cAMP catabolic process; GO:0006725 cellular aromatic compound metabolic process; GO:0006753 nucleoside phosphate metabolic process; GO:0006793 phosphorus metabolic process; GO:0006796 phosphate-containing compound metabolic process…	GO:0005622 intracellular anatomical structure; GO:0005737 cytoplasm; GO:0005829 cytosol; GO:0016020 membrane; GO:0036477 somatodendritic compartment; GO:0043025 neuronal cell body; GO:0043204 perikaryon; GO:0044297 cell body;	GO:0000166 nucleotide binding; GO:0003824 catalytic activity; GO:0004112 cyclic-nucleotide phosphodiesterase activity; GO:0004114 3',5'-cyclic-nucleotide phosphodiesterase activity; GO:0004115 3',5'-cyclic-AMP phosphodiesterase activity; GO:0004118 cGMP-stimulated cyclic-nucleotide phosphodiesterase activity; GO:0005488 binding; GO:0008081 phosphoric diester hydrolase activity; GO:0016787 hydrola…	PF01590; PF00233	PF01590 GAF domain; PF00233 3'5'-cyclic nucleotide phosphodiesterase	T	KOG3689	Cyclic nucleotide phosphodiesterase	WP2185 Purine metabolism	http://www.wikipathways.org/instance/WP2185_r123340		R-MMU-109582 Hemostasis;R-MMU-162582 Signal Transduction;R-MMU-372790 Signaling by GPCR;R-MMU-388396 GPCR downstream signalling;R-MMU-392154 Nitric oxide stimulates guanylate cyclase;R-MMU-418346 Platelet homeostasis;R-MMU-418457 cGMP effects;R-MMU-418555 G alpha (s) signalling events	https://reactome.org/PathwayBrowser/#/R-MMU-109582;https://reactome.org/PathwayBrowser/#/R-MMU-162582;https://reactome.org/PathwayBrowser/#/R-MMU-372790;https://reactome.org/PathwayBrowser/#/R-MMU-388396;https://reactome.org/PathwayBrowser/#/R-MMU-392154;https://reactome.org/PathwayBrowser/#/R-MMU-418346;https://reactome.org/PathwayBrowser/#/R-MMU-418457;https://reactome.org/PathwayBrowser/#/R-MM…
Q8CC35	Synaptopodin OS=Mus musculus OX=10090 GN=Synpo PE=1 SV=2	Synpo	1.86154	0.00141012	Up	99.5516	16.8	16	16	18751.5	17772.2	18084.7	28918.4	35955.5	36781.7	0.719993	0.682392	0.694391	1.11036	1.38057	1.41229	nucleus	K21112	SYNPO; synaptopodin	mmu04530 Tight junction	GO:0003008 system process; GO:0006996 organelle organization; GO:0007010 cytoskeleton organization; GO:0007610 behavior; GO:0007611 learning or memory; GO:0007612 learning; GO:0007632 visual behavior; GO:0008306 associative learning; GO:0008542 visual learning; GO:0009314 response to radiation; GO:0009416 response to light stimulus; GO:0009628 response to abiotic stimulus; GO:0009987 cellular pro…	GO:0001725 stress fiber; GO:0005622 intracellular anatomical structure; GO:0005634 nucleus; GO:0005737 cytoplasm; GO:0005856 cytoskeleton; GO:0012505 endomembrane system; GO:0015629 actin cytoskeleton; GO:0030016 myofibril; GO:0030017 sarcomere; GO:0030018 Z disc; GO:0030425 dendrite; GO:0031674 I band; GO:0032432 actin filament bundle; GO:0036477 somatodendritic compartment; GO:0042641 actomyosi…	GO:0003779 actin binding; GO:0005488 binding; GO:0005515 protein binding; GO:0008092 cytoskeletal protein binding;
Q8CFV4	Neuritin OS=Mus musculus OX=10090 GN=Nrn1 PE=1 SV=1	Nrn1	1.53975	0.00627142	Up	15.3528	10.6	1	1	51957.2	52901.9	42854.1	72205	83194.3	72041.4	0.830974	0.846083	0.685384	1.15481	1.33056	1.15219	extracellular				GO:0000902 cell morphogenesis; GO:0000904 cell morphogenesis involved in differentiation; GO:0007275 multicellular organism development; GO:0007399 nervous system development; GO:0007409 axonogenesis; GO:0009653 anatomical structure morphogenesis; GO:0009987 cellular process; GO:0016043 cellular component organization; GO:0016049 cell growth; GO:0022008 neurogenesis; GO:0030030 cell projection or…	GO:0005576 extracellular region; GO:0005615 extracellular space; GO:0005886 plasma membrane; GO:0005887 integral component of plasma membrane; GO:0008328 ionotropic glutamate receptor complex; GO:0016020 membrane; GO:0016021 integral component of membrane; GO:0031224 intrinsic component of membrane; GO:0031225 anchored component of membrane; GO:0031226 intrinsic component of plasma membrane; GO:0…	GO:0005488 binding; GO:0005515 protein binding; GO:0042802 identical protein binding; GO:0042803 protein homodimerization activity; GO:0046982 protein heterodimerization activity; GO:0046983 protein dimerization activity;	PF15056	PF15056 Neuritin protein family							R-MMU-163125 Post-translational modification: synthesis of GPI-anchored proteins;R-MMU-392499 Metabolism of proteins;R-MMU-597592 Post-translational protein modification	https://reactome.org/PathwayBrowser/#/R-MMU-163125;https://reactome.org/PathwayBrowser/#/R-MMU-392499;https://reactome.org/PathwayBrowser/#/R-MMU-597592
Q8CGK7	Guanine nucleotide-binding protein G(olf) subunit alpha OS=Mus musculus OX=10090 GN=Gnal PE=1 SV=1	Gnal	2.63397	0.000232361	Up	44.3085	10.5	4	4	31399.3	35410.8	27367.8	85310.4	83517.9	79233.3	0.550479	0.620808	0.479801	1.49563	1.4642	1.38908	cytoplasm,nucleus	K04633	GNAL; guanine nucleotide-binding protein G(olf) subunit alpha	mmu04020 Calcium signaling pathway; mmu04728 Dopaminergic synapse; mmu05146 Amoebiasis; mmu04740 Olfactory transduction; mmu05142 Chagas disease; mmu05012 Parkinson disease	GO:0000003 reproduction; GO:0001556 oocyte maturation; GO:0001975 response to amphetamine; GO:0002009 morphogenesis of an epithelium; GO:0002165 instar larval or pupal development; GO:0003006 developmental process involved in reproduction; GO:0003008 system process; GO:0007154 cell communication; GO:0007165 signal transduction; GO:0007186 G protein-coupled receptor signaling pathway; GO:0007187 G…	GO:0005576 extracellular region; GO:0005604 basement membrane; GO:0005622 intracellular anatomical structure; GO:0005834 heterotrimeric G-protein complex; GO:0005886 plasma membrane; GO:0009898 cytoplasmic side of plasma membrane; GO:0016020 membrane; GO:0019897 extrinsic component of plasma membrane; GO:0019898 extrinsic component of membrane; GO:0031012 extracellular matrix; GO:0031234 extrinsi…	GO:0001664 G protein-coupled receptor binding; GO:0003824 catalytic activity; GO:0003924 GTPase activity; GO:0005102 signaling receptor binding; GO:0005488 binding; GO:0005515 protein binding; GO:0016462 pyrophosphatase activity; GO:0016787 hydrolase activity; GO:0016817 hydrolase activity, acting on acid anhydrides; GO:0016818 hydrolase activity, acting on acid anhydrides, in phosphorus-containi…	PF00503	PF00503 G-protein alpha subunit	T	KOG0099	G protein subunit Galphas, small G protein superfamily	WP232 G protein signaling pathways	http://www.wikipathways.org/instance/WP232_r117886		R-MMU-111885 Opioid Signalling;R-MMU-112040 G-protein mediated events;R-MMU-112314 Neurotransmitter receptors and postsynaptic signal transmission;R-MMU-112315 Transmission across Chemical Synapses;R-MMU-112316 Neuronal System;R-MMU-162582 Signal Transduction;R-MMU-170660 Adenylate cyclase activating pathway;R-MMU-170670 Adenylate cyclase inhibitory pathway;R-MMU-372790 Signaling by GPCR;R-MMU-38…	https://reactome.org/PathwayBrowser/#/R-MMU-111885;https://reactome.org/PathwayBrowser/#/R-MMU-112040;https://reactome.org/PathwayBrowser/#/R-MMU-112314;https://reactome.org/PathwayBrowser/#/R-MMU-112315;https://reactome.org/PathwayBrowser/#/R-MMU-112316;https://reactome.org/PathwayBrowser/#/R-MMU-162582;https://reactome.org/PathwayBrowser/#/R-MMU-170660;https://reactome.org/PathwayBrowser/#/R-MM…
Q8K1S1	Leucine-rich repeat LGI family member 4 OS=Mus musculus OX=10090 GN=Lgi4 PE=1 SV=1	Lgi4	1.88918	0.0144397	Up	59.3766	2	1	1	14814.1	16142.5	20959.5	29787.9	27998.4	40292.8	0.592581	0.64572	0.838409	1.19155	1.11997	1.61176	extracellular	K25430			GO:0007272 ensheathment of neurons; GO:0007275 multicellular organism development; GO:0007399 nervous system development; GO:0007422 peripheral nervous system development; GO:0007610 behavior; GO:0007626 locomotory behavior; GO:0008283 cell population proliferation; GO:0008344 adult locomotory behavior; GO:0008366 axon ensheathment; GO:0009987 cellular process; GO:0010001 glial cell differentiati…	GO:0005576 extracellular region; GO:0005615 extracellular space;										R-MMU-1266738 Developmental Biology;R-MMU-5682910 LGI-ADAM interactions	https://reactome.org/PathwayBrowser/#/R-MMU-1266738;https://reactome.org/PathwayBrowser/#/R-MMU-5682910
Q8K377	Leucine-rich repeat transmembrane neuronal protein 1 OS=Mus musculus OX=10090 GN=Lrrtm1 PE=2 SV=1	Lrrtm1	1.89988	0.000713896	Up	58.7177	1.9	1	1	41119.2	40907.1	43996.8	71651.9	78517.9	89259.1	0.675096	0.671614	0.722341	1.17638	1.28911	1.46546	plasma membrane	K16665			GO:0001932 regulation of protein phosphorylation; GO:0001933 negative regulation of protein phosphorylation; GO:0002090 regulation of receptor internalization; GO:0002091 negative regulation of receptor internalization; GO:0006469 negative regulation of protein kinase activity; GO:0007154 cell communication; GO:0007165 signal transduction; GO:0007166 cell surface receptor signaling pathway; GO:00…	GO:0005622 intracellular anatomical structure; GO:0005737 cytoplasm; GO:0005783 endoplasmic reticulum; GO:0012505 endomembrane system; GO:0016020 membrane; GO:0016021 integral component of membrane; GO:0030424 axon; GO:0030426 growth cone; GO:0030427 site of polarized growth; GO:0031224 intrinsic component of membrane; GO:0042995 cell projection; GO:0043005 neuron projection; GO:0043226 organelle…	GO:0004857 enzyme inhibitor activity; GO:0004860 protein kinase inhibitor activity; GO:0019207 kinase regulator activity; GO:0019210 kinase inhibitor activity; GO:0019887 protein kinase regulator activity; GO:0030234 enzyme regulator activity; GO:0098772 molecular function regulator;			R	KOG0619	FOG: Leucine rich repeat				R-MMU-112316 Neuronal System;R-MMU-6794361 Neurexins and neuroligins;R-MMU-6794362 Protein-protein interactions at synapses	https://reactome.org/PathwayBrowser/#/R-MMU-112316;https://reactome.org/PathwayBrowser/#/R-MMU-6794361;https://reactome.org/PathwayBrowser/#/R-MMU-6794362
Q8R071	Inositol-trisphosphate 3-kinase A OS=Mus musculus OX=10090 GN=Itpka PE=1 SV=1	Itpka	2.33128	1.13764e-06	Up	50.9347	32	12	12	12317	12243.8	12664.6	29228.3	28116	29438.7	0.595944	0.5924	0.612763	1.41418	1.36036	1.42436	nucleus	K00911	ITPK; 1D-myo-inositol-triphosphate 3-kinase [EC:2.7.1.127]	mmu04020 Calcium signaling pathway; mmu04070 Phosphatidylinositol signaling system; mmu01100 Metabolic pathways; mmu00562 Inositol phosphate metabolism	GO:0002165 instar larval or pupal development; GO:0005975 carbohydrate metabolic process; GO:0006020 inositol metabolic process; GO:0006066 alcohol metabolic process; GO:0006464 cellular protein modification process; GO:0006468 protein phosphorylation; GO:0006793 phosphorus metabolic process; GO:0006796 phosphate-containing compound metabolic process; GO:0006807 nitrogen compound metabolic proces…	GO:0005622 intracellular anatomical structure; GO:0005634 nucleus; GO:0005654 nucleoplasm; GO:0005737 cytoplasm; GO:0005829 cytosol; GO:0016604 nuclear body; GO:0016607 nuclear speck; GO:0030425 dendrite; GO:0031974 membrane-enclosed lumen; GO:0031981 nuclear lumen; GO:0036477 somatodendritic compartment; GO:0042995 cell projection; GO:0043005 neuron projection; GO:0043197 dendritic spine; GO:004…	GO:0003824 catalytic activity; GO:0004672 protein kinase activity; GO:0004674 protein serine/threonine kinase activity; GO:0004683 calmodulin-dependent protein kinase activity; GO:0005488 binding; GO:0005515 protein binding; GO:0005516 calmodulin binding; GO:0008440 inositol-1,4,5-trisphosphate 3-kinase activity; GO:0016301 kinase activity; GO:0016740 transferase activity; GO:0016772 transferase …			I	KOG1621	1D-myo-inositol-triphosphate 3-kinase A				R-MMU-1430728 Metabolism;R-MMU-1483249 Inositol phosphate metabolism;R-MMU-1855204 Synthesis of IP3 and IP4 in the cytosol	https://reactome.org/PathwayBrowser/#/R-MMU-1430728;https://reactome.org/PathwayBrowser/#/R-MMU-1483249;https://reactome.org/PathwayBrowser/#/R-MMU-1855204
Q8R1B5	Complexin-3 OS=Mus musculus OX=10090 GN=Cplx3 PE=1 SV=1	Cplx3	1.86339	0.0388641	Up	17.5856	15.2	2	2	5128.45	9016.2	5564.26	9560.61	13240.3	13924.5	0.545248	0.958587	0.591582	1.01647	1.40768	1.48043	cytoplasm	K15295	CPLX3_4; complexin-3/4	mmu04721 Synaptic vesicle cycle	GO:0001505 regulation of neurotransmitter levels; GO:0002790 peptide secretion; GO:0006810 transport; GO:0006836 neurotransmitter transport; GO:0006887 exocytosis; GO:0007154 cell communication; GO:0007267 cell-cell signaling; GO:0007268 chemical synaptic transmission; GO:0007269 neurotransmitter secretion; GO:0008104 protein localization; GO:0009306 protein secretion; GO:0009914 hormone transpor…	GO:0005622 intracellular anatomical structure; GO:0005737 cytoplasm; GO:0005829 cytosol; GO:0005886 plasma membrane; GO:0016020 membrane; GO:0045202 synapse; GO:0071944 cell periphery;	GO:0000149 SNARE binding; GO:0005215 transporter activity; GO:0005326 neurotransmitter transmembrane transporter activity; GO:0005488 binding; GO:0005515 protein binding;
Q8R5A0	N-lysine methyltransferase SMYD2 OS=Mus musculus OX=10090 GN=Smyd2 PE=1 SV=1	Smyd2	0.596817	0.0133449	Down	49.5669	7.4	3	3	30567.1	37963.5	27704.1	19474.9	21493.6	16466	1.19349	1.48228	1.0817	0.760397	0.839214	0.642914	cytoplasm	K11426	SMYD; [histone H3]-lysine4/36 N-trimethyltransferase SMYD [EC:2.1.1.354 2.1.1.357]	mmu00310 Lysine degradation; mmu01100 Metabolic pathways	GO:0000122 negative regulation of transcription by RNA polymerase II; GO:0006325 chromatin organization; GO:0006355 regulation of transcription, DNA-templated; GO:0006357 regulation of transcription by RNA polymerase II; GO:0006464 cellular protein modification process; GO:0006479 protein methylation; GO:0006807 nitrogen compound metabolic process; GO:0006996 organelle organization; GO:0007275 mu…	GO:0005622 intracellular anatomical structure; GO:0005634 nucleus; GO:0005737 cytoplasm; GO:0005829 cytosol; GO:0043226 organelle; GO:0043227 membrane-bounded organelle; GO:0043229 intracellular organelle; GO:0043231 intracellular membrane-bounded organelle;	GO:0000993 RNA polymerase II complex binding; GO:0001098 basal transcription machinery binding; GO:0001099 basal RNA polymerase II transcription machinery binding; GO:0002039 p53 binding; GO:0003824 catalytic activity; GO:0005488 binding; GO:0005515 protein binding; GO:0008168 methyltransferase activity; GO:0008170 N-methyltransferase activity; GO:0008276 protein methyltransferase activity; GO:00…	PF01753	PF01753 MYND finger	B	KOG2084	Predicted histone tail methylase containing SET domain			Transcription factor	R-MMU-212436 Generic Transcription Pathway;R-MMU-3214841 PKMTs methylate histone lysines;R-MMU-3247509 Chromatin modifying enzymes;R-MMU-3700989 Transcriptional Regulation by TP53;R-MMU-4839726 Chromatin organization;R-MMU-5633007 Regulation of TP53 Activity;R-MMU-6804760 Regulation of TP53 Activity through Methylation;R-MMU-73857 RNA Polymerase II Transcription;R-MMU-74160 Gene expression (Trans…	https://reactome.org/PathwayBrowser/#/R-MMU-212436;https://reactome.org/PathwayBrowser/#/R-MMU-3214841;https://reactome.org/PathwayBrowser/#/R-MMU-3247509;https://reactome.org/PathwayBrowser/#/R-MMU-3700989;https://reactome.org/PathwayBrowser/#/R-MMU-4839726;https://reactome.org/PathwayBrowser/#/R-MMU-5633007;https://reactome.org/PathwayBrowser/#/R-MMU-6804760;https://reactome.org/PathwayBrowser/…
Q8VCT4	Carboxylesterase 1D OS=Mus musculus OX=10090 GN=Ces1d PE=1 SV=1	Ces1d	0.310347	0.000316693	Down	61.7878	7.6	4	4	23839.1	30278.2	24320.1	7177.54	9000.71	8164.55	1.39165	1.76755	1.41973	0.419004	0.525435	0.476622	extracellular	K01044	CES1; carboxylesterase 1 [EC:3.1.1.1]	mmu00983 Drug metabolism - other enzymes	GO:0000003 reproduction; GO:0000902 cell morphogenesis; GO:0000904 cell morphogenesis involved in differentiation; GO:0001941 postsynaptic membrane organization; GO:0006066 alcohol metabolic process; GO:0006082 organic acid metabolic process; GO:0006139 nucleobase-containing compound metabolic process; GO:0006163 purine nucleotide metabolic process; GO:0006464 cellular protein modification proces…	GO:0005576 extracellular region; GO:0005604 basement membrane; GO:0005615 extracellular space; GO:0005622 intracellular anatomical structure; GO:0005737 cytoplasm; GO:0005783 endoplasmic reticulum; GO:0005788 endoplasmic reticulum lumen; GO:0005811 lipid droplet; GO:0005829 cytosol; GO:0005886 plasma membrane; GO:0005887 integral component of plasma membrane; GO:0009986 cell surface; GO:0012505 e…	GO:0003824 catalytic activity; GO:0004771 sterol esterase activity; GO:0004806 triglyceride lipase activity; GO:0005102 signaling receptor binding; GO:0005488 binding; GO:0005515 protein binding; GO:0016289 CoA hydrolase activity; GO:0016290 palmitoyl-CoA hydrolase activity; GO:0016298 lipase activity; GO:0016787 hydrolase activity; GO:0016788 hydrolase activity, acting on ester bonds; GO:0016790…	PF00135	PF00135 Carboxylesterase family	R	KOG1516	Carboxylesterase and related proteins				R-MMU-1430728 Metabolism;R-MMU-2022377 Metabolism of Angiotensinogen to Angiotensins;R-MMU-211859 Biological oxidations;R-MMU-211945 Phase I - Functionalization of compounds;R-MMU-2980736 Peptide hormone metabolism;R-MMU-392499 Metabolism of proteins;R-MMU-397014 Muscle contraction;R-MMU-5576891 Cardiac conduction;R-MMU-5578768 Physiological factors;R-MMU-9748784 Drug ADME;R-MMU-9749641 Aspirin A…	https://reactome.org/PathwayBrowser/#/R-MMU-1430728;https://reactome.org/PathwayBrowser/#/R-MMU-2022377;https://reactome.org/PathwayBrowser/#/R-MMU-211859;https://reactome.org/PathwayBrowser/#/R-MMU-211945;https://reactome.org/PathwayBrowser/#/R-MMU-2980736;https://reactome.org/PathwayBrowser/#/R-MMU-392499;https://reactome.org/PathwayBrowser/#/R-MMU-397014;https://reactome.org/PathwayBrowser/#/R…	HALLMARK XENOBIOTIC METABOLISM	http://www.gsea-msigdb.org/gsea/msigdb/mouse/geneset/HALLMARK_XENOBIOTIC_METABOLISM
Q91YE8	Synaptopodin-2 OS=Mus musculus OX=10090 GN=Synpo2 PE=1 SV=2	Synpo2	1.72455	0.00868136	Up	116.527	5.6	5	5	10385.8	12136.6	10428.4	22489.4	15946.8	18389	0.694112	0.811124	0.696963	1.50303	1.06578	1.22899	nucleus	K24066			GO:0000045 autophagosome assembly; GO:0001932 regulation of protein phosphorylation; GO:0006914 autophagy; GO:0006996 organelle organization; GO:0007033 vacuole organization; GO:0008152 metabolic process; GO:0009056 catabolic process; GO:0009987 cellular process; GO:0010638 positive regulation of organelle organization; GO:0016043 cellular component organization; GO:0016236 macroautophagy; GO:001…	GO:0001725 stress fiber; GO:0005622 intracellular anatomical structure; GO:0005634 nucleus; GO:0005737 cytoplasm; GO:0005829 cytosol; GO:0005856 cytoskeleton; GO:0005912 adherens junction; GO:0005925 focal adhesion; GO:0015629 actin cytoskeleton; GO:0030016 myofibril; GO:0030017 sarcomere; GO:0030018 Z disc; GO:0030054 cell junction; GO:0030055 cell-substrate junction; GO:0031674 I band; GO:00324…	GO:0003779 actin binding; GO:0005488 binding; GO:0005515 protein binding; GO:0008092 cytoskeletal protein binding; GO:0031005 filamin binding; GO:0042805 actinin binding; GO:0051371 muscle alpha-actinin binding; GO:0051393 alpha-actinin binding; GO:0071889 14-3-3 protein binding;	PF00595	PF00595 PDZ domain	TZ	KOG1703	Adaptor protein Enigma and related PDZ-LIM proteins
Q922K7	Probable 28S rRNA (cytosine-C(5))-methyltransferase OS=Mus musculus OX=10090 GN=Nop2 PE=1 SV=1	Nop2	0.587621	0.000517331	Down	86.7518	7.6	5	5	16636.5	17048.3	18507	9606.55	11034.2	10028.3	1.20466	1.23448	1.3401	0.695615	0.798991	0.726155	nucleus	K14835			GO:0000027 ribosomal large subunit assembly; GO:0000154 rRNA modification; GO:0000470 maturation of LSU-rRNA; GO:0001510 RNA methylation; GO:0006139 nucleobase-containing compound metabolic process; GO:0006355 regulation of transcription, DNA-templated; GO:0006357 regulation of transcription by RNA polymerase II; GO:0006364 rRNA processing; GO:0006396 RNA processing; GO:0006725 cellular aromatic …	GO:0005622 intracellular anatomical structure; GO:0005634 nucleus; GO:0005654 nucleoplasm; GO:0005730 nucleolus; GO:0031974 membrane-enclosed lumen; GO:0031981 nuclear lumen; GO:0043226 organelle; GO:0043227 membrane-bounded organelle; GO:0043228 non-membrane-bounded organelle; GO:0043229 intracellular organelle; GO:0043231 intracellular membrane-bounded organelle; GO:0043232 intracellular non-me…	GO:0003824 catalytic activity; GO:0008168 methyltransferase activity; GO:0008169 C-methyltransferase activity; GO:0008173 RNA methyltransferase activity; GO:0008649 rRNA methyltransferase activity; GO:0008757 S-adenosylmethionine-dependent methyltransferase activity; GO:0009383 rRNA (cytosine-C5-)-methyltransferase activity; GO:0016434 rRNA (cytosine) methyltransferase activity; GO:0016740 transf…	PF17125	PF17125 N-terminal domain of 16S rRNA methyltransferase RsmF	A	KOG1122	tRNA and rRNA cytosine-C5-methylase (nucleolar protein NOL1/NOP2)
Q922U2	Keratin, type II cytoskeletal 5 OS=Mus musculus OX=10090 GN=Krt5 PE=1 SV=1	Krt5	0.666637	0.00378641	Down	61.7667	12.4	9	5	51821.9	48438.5	45351.2	28901.3	34436.8	33731.9	1.28123	1.19758	1.12125	0.714548	0.851408	0.83398	nucleus	K07605			GO:0002009 morphogenesis of an epithelium; GO:0002376 immune system process; GO:0006950 response to stress; GO:0006952 defense response; GO:0006955 immune response; GO:0006959 humoral immune response; GO:0006996 organelle organization; GO:0007010 cytoskeleton organization; GO:0007044 cell-substrate junction assembly; GO:0007154 cell communication; GO:0007165 signal transduction; GO:0007166 cell s…	GO:0005622 intracellular anatomical structure; GO:0005737 cytoplasm; GO:0005829 cytosol; GO:0005856 cytoskeleton; GO:0005882 intermediate filament; GO:0005886 plasma membrane; GO:0016020 membrane; GO:0043226 organelle; GO:0043228 non-membrane-bounded organelle; GO:0043229 intracellular organelle; GO:0043232 intracellular non-membrane-bounded organelle; GO:0045095 keratin filament; GO:0045111 inte…	GO:0005198 structural molecule activity; GO:0005200 structural constituent of cytoskeleton; GO:0005488 binding; GO:0005515 protein binding; GO:0097110 scaffold protein binding;									R-MMU-1266738 Developmental Biology;R-MMU-1500931 Cell-Cell communication;R-MMU-446107 Type I hemidesmosome assembly;R-MMU-446728 Cell junction organization;R-MMU-6805567 Keratinization;R-MMU-6809371 Formation of the cornified envelope	https://reactome.org/PathwayBrowser/#/R-MMU-1266738;https://reactome.org/PathwayBrowser/#/R-MMU-1500931;https://reactome.org/PathwayBrowser/#/R-MMU-446107;https://reactome.org/PathwayBrowser/#/R-MMU-446728;https://reactome.org/PathwayBrowser/#/R-MMU-6805567;https://reactome.org/PathwayBrowser/#/R-MMU-6809371	HALLMARK KRAS SIGNALING DN	http://www.gsea-msigdb.org/gsea/msigdb/mouse/geneset/HALLMARK_KRAS_SIGNALING_DN
Q924H7	WW domain-containing adapter protein with coiled-coil OS=Mus musculus OX=10090 GN=Wac PE=1 SV=2	Wac	2.15906	0.0285269	Up	70.6804	1.5	1	1	13475.9	6389.72	11948.5	20526.5	21917.3	26244.7	0.804511	0.381466	0.713325	1.22543	1.30846	1.56681	nucleus	K23884			GO:0000075 cell cycle checkpoint signaling; GO:0000077 DNA damage checkpoint signaling; GO:0003008 system process; GO:0006325 chromatin organization; GO:0006355 regulation of transcription, DNA-templated; GO:0006464 cellular protein modification process; GO:0006513 protein monoubiquitination; GO:0006807 nitrogen compound metabolic process; GO:0006950 response to stress; GO:0006974 cellular respon…	GO:0000323 lytic vacuole; GO:0005622 intracellular anatomical structure; GO:0005634 nucleus; GO:0005654 nucleoplasm; GO:0005681 spliceosomal complex; GO:0005737 cytoplasm; GO:0005764 lysosome; GO:0005773 vacuole; GO:0031974 membrane-enclosed lumen; GO:0031981 nuclear lumen; GO:0032991 protein-containing complex; GO:0043226 organelle; GO:0043227 membrane-bounded organelle; GO:0043229 intracellular…	GO:0000993 RNA polymerase II complex binding; GO:0001098 basal transcription machinery binding; GO:0001099 basal RNA polymerase II transcription machinery binding; GO:0003682 chromatin binding; GO:0005488 binding; GO:0005515 protein binding; GO:0019899 enzyme binding; GO:0043175 RNA polymerase core enzyme binding; GO:0044877 protein-containing complex binding; GO:0070063 RNA polymerase binding;	PF00397	PF00397 WW domain	A	KOG0152	Spliceosomal protein FBP11/Splicing factor PRP40				R-MMU-392499 Metabolism of proteins;R-MMU-597592 Post-translational protein modification;R-MMU-8852135 Protein ubiquitination;R-MMU-8866654 E3 ubiquitin ligases ubiquitinate target proteins	https://reactome.org/PathwayBrowser/#/R-MMU-392499;https://reactome.org/PathwayBrowser/#/R-MMU-597592;https://reactome.org/PathwayBrowser/#/R-MMU-8852135;https://reactome.org/PathwayBrowser/#/R-MMU-8866654
Q924Z4	Ceramide synthase 2 OS=Mus musculus OX=10090 GN=Cers2 PE=1 SV=1	Cers2	0.617515	0.0387034	Down	45.0244	4.7	2	2	84020.3	74166.7	114020	63612.1	46905	57574.7	1.14495	1.01068	1.55376	0.866849	0.639179	0.784578	plasma membrane	K24621	CERS2_4; very-long-chain ceramide synthase [EC:2.3.1.297]	mmu01100 Metabolic pathways; mmu00600 Sphingolipid metabolism; mmu04071 Sphingolipid signaling pathway	GO:0006355 regulation of transcription, DNA-templated; GO:0006357 regulation of transcription by RNA polymerase II; GO:0006629 lipid metabolic process; GO:0006638 neutral lipid metabolic process; GO:0006639 acylglycerol metabolic process; GO:0006641 triglyceride metabolic process; GO:0006643 membrane lipid metabolic process; GO:0006665 sphingolipid metabolic process; GO:0006672 ceramide metabolic…	GO:0005622 intracellular anatomical structure; GO:0005634 nucleus; GO:0005635 nuclear envelope; GO:0005637 nuclear inner membrane; GO:0005737 cytoplasm; GO:0005783 endoplasmic reticulum; GO:0005789 endoplasmic reticulum membrane; GO:0012505 endomembrane system; GO:0016020 membrane; GO:0016021 integral component of membrane; GO:0019866 organelle inner membrane; GO:0030424 axon; GO:0031090 organell…	GO:0003824 catalytic activity; GO:0016410 N-acyltransferase activity; GO:0016740 transferase activity; GO:0016746 acyltransferase activity; GO:0016747 acyltransferase activity, transferring groups other than amino-acyl groups; GO:0050291 sphingosine N-acyltransferase activity;	PF00046; PF03798	PF00046 Homeodomain; PF03798 TLC domain	U	KOG1607	Protein transporter of the TRAM (translocating chain-associating membrane) superfamily	WP4690 Sphingolipid metabolism (integrated pathway);WP4344 Sphingolipid metabolism overview;WP1763 Mechanisms associated with pluripotency	http://www.wikipathways.org/instance/WP4690_r123514;http://www.wikipathways.org/instance/WP4344_r116844;http://www.wikipathways.org/instance/WP1763_r120787		R-MMU-1430728 Metabolism;R-MMU-1660661 Sphingolipid de novo biosynthesis;R-MMU-428157 Sphingolipid metabolism;R-MMU-556833 Metabolism of lipids	https://reactome.org/PathwayBrowser/#/R-MMU-1430728;https://reactome.org/PathwayBrowser/#/R-MMU-1660661;https://reactome.org/PathwayBrowser/#/R-MMU-428157;https://reactome.org/PathwayBrowser/#/R-MMU-556833
Q99JH8	ER lumen protein-retaining receptor 1 OS=Mus musculus OX=10090 GN=Kdelr1 PE=1 SV=1	Kdelr1	0.625433	0.00435779	Down	24.5601	5.2	1	1	43966.5	41977.5	44771.4	29967.2	23156.2	28630.4	1.24159	1.18542	1.26432	0.846254	0.653916	0.808505	plasma membrane	K10949			GO:0001775 cell activation; GO:0001816 cytokine production; GO:0002250 adaptive immune response; GO:0002252 immune effector process; GO:0002367 cytokine production involved in immune response; GO:0002369 T cell cytokine production; GO:0002376 immune system process; GO:0002440 production of molecular mediator of immune response; GO:0002443 leukocyte mediated immunity; GO:0002449 lymphocyte mediate…	GO:0000139 Golgi membrane; GO:0005622 intracellular anatomical structure; GO:0005737 cytoplasm; GO:0005783 endoplasmic reticulum; GO:0005789 endoplasmic reticulum membrane; GO:0005793 endoplasmic reticulum-Golgi intermediate compartment; GO:0005794 Golgi apparatus; GO:0005801 cis-Golgi network; GO:0012505 endomembrane system; GO:0016020 membrane; GO:0016021 integral component of membrane; GO:0030…	GO:0005046 KDEL sequence binding; GO:0005048 signal sequence binding; GO:0005488 binding; GO:0033218 amide binding; GO:0042277 peptide binding; GO:0046923 ER retention sequence binding;			U	KOG3106	ER lumen protein retaining receptor				R-MMU-199977 ER to Golgi Anterograde Transport;R-MMU-199991 Membrane Trafficking;R-MMU-392499 Metabolism of proteins;R-MMU-446203 Asparagine N-linked glycosylation;R-MMU-5653656 Vesicle-mediated transport;R-MMU-597592 Post-translational protein modification;R-MMU-6807878 COPI-mediated anterograde transport;R-MMU-6811434 COPI-dependent Golgi-to-ER retrograde traffic;R-MMU-6811442 Intra-Golgi and r…	https://reactome.org/PathwayBrowser/#/R-MMU-199977;https://reactome.org/PathwayBrowser/#/R-MMU-199991;https://reactome.org/PathwayBrowser/#/R-MMU-392499;https://reactome.org/PathwayBrowser/#/R-MMU-446203;https://reactome.org/PathwayBrowser/#/R-MMU-5653656;https://reactome.org/PathwayBrowser/#/R-MMU-597592;https://reactome.org/PathwayBrowser/#/R-MMU-6807878;https://reactome.org/PathwayBrowser/#/R-…
Q99JP6	Homer protein homolog 3 OS=Mus musculus OX=10090 GN=Homer3 PE=1 SV=2	Homer3	0.425123	0.000221498	Down	39.6941	23	7	7	24870.8	29491	25277.4	10540.5	12091.5	11224.5	1.3148	1.55906	1.3363	0.557227	0.639221	0.593389	mitochondria	K15010	HOMER; homer	mmu04724 Glutamatergic synapse; mmu04068 FoxO signaling pathway	GO:0001817 regulation of cytokine production; GO:0001818 negative regulation of cytokine production; GO:0006605 protein targeting; GO:0006810 transport; GO:0006886 intracellular protein transport; GO:0007154 cell communication; GO:0007165 signal transduction; GO:0007166 cell surface receptor signaling pathway; GO:0007186 G protein-coupled receptor signaling pathway; GO:0007215 glutamate receptor …	GO:0005622 intracellular anatomical structure; GO:0005737 cytoplasm; GO:0005829 cytosol; GO:0014069 postsynaptic density; GO:0032279 asymmetric synapse; GO:0043226 organelle; GO:0045178 basal part of cell; GO:0045202 synapse; GO:0098794 postsynapse; GO:0098984 neuron to neuron synapse; GO:0099572 postsynaptic specialization;	GO:0001664 G protein-coupled receptor binding; GO:0005102 signaling receptor binding; GO:0005488 binding; GO:0005515 protein binding; GO:0008022 protein C-terminus binding; GO:0019904 protein domain specific binding; GO:0035254 glutamate receptor binding; GO:0035256 G protein-coupled glutamate receptor binding; GO:0042802 identical protein binding;	PF00568	PF00568 WH1 domain							R-MMU-112316 Neuronal System;R-MMU-6794361 Neurexins and neuroligins;R-MMU-6794362 Protein-protein interactions at synapses	https://reactome.org/PathwayBrowser/#/R-MMU-112316;https://reactome.org/PathwayBrowser/#/R-MMU-6794361;https://reactome.org/PathwayBrowser/#/R-MMU-6794362
Q9CQ19	Myosin regulatory light polypeptide 9 OS=Mus musculus OX=10090 GN=Myl9 PE=1 SV=3	Myl9	2.24411	0.00428681	Up	19.8542	23.8	3	3	50950.4	50712.4	40820.2	132252	91321.5	96173.6	0.661364	0.658275	0.529868	1.71671	1.1854	1.24839	mitochondria	K12755	MYL9; myosin regulatory light chain 9	mmu04270 Vascular smooth muscle contraction; mmu04024 cAMP signaling pathway; mmu04810 Regulation of actin cytoskeleton; mmu04510 Focal adhesion; mmu05132 Salmonella infection; mmu04921 Oxytocin signaling pathway; mmu04360 Axon guidance; mmu04670 Leukocyte transendothelial migration; mmu04022 cGMP-PKG signaling pathway; mmu04530 Tight junction	GO:0000003 reproduction; GO:0000278 mitotic cell cycle; GO:0000281 mitotic cytokinesis; GO:0000902 cell morphogenesis; GO:0000904 cell morphogenesis involved in differentiation; GO:0000910 cytokinesis; GO:0001667 ameboidal-type cell migration; GO:0001700 embryonic development via the syncytial blastoderm; GO:0001736 establishment of planar polarity; GO:0001738 morphogenesis of a polarized epithel…	GO:0001725 stress fiber; GO:0005576 extracellular region; GO:0005622 intracellular anatomical structure; GO:0005737 cytoplasm; GO:0005819 spindle; GO:0005829 cytosol; GO:0005856 cytoskeleton; GO:0005859 muscle myosin complex; GO:0005886 plasma membrane; GO:0005911 cell-cell junction; GO:0005912 adherens junction; GO:0005938 cell cortex; GO:0015629 actin cytoskeleton; GO:0015630 microtubule cytosk…	GO:0005198 structural molecule activity; GO:0005488 binding; GO:0005515 protein binding; GO:0008092 cytoskeletal protein binding; GO:0008307 structural constituent of muscle; GO:0017022 myosin binding; GO:0032036 myosin heavy chain binding; GO:0045159 myosin II binding; GO:0046982 protein heterodimerization activity; GO:0046983 protein dimerization activity;	PF13405; PF13833	PF13405 EF-hand domain; PF13833 EF-hand domain pair	Z	KOG0031	Myosin regulatory light chain, EF-Hand protein superfamily				R-MMU-162582 Signal Transduction;R-MMU-194315 Signaling by Rho GTPases;R-MMU-195258 RHO GTPase Effectors;R-MMU-397014 Muscle contraction;R-MMU-445355 Smooth Muscle Contraction;R-MMU-5627123 RHO GTPases activate PAKs;R-MMU-9716542 Signaling by Rho GTPases, Miro GTPases and RHOBTB3	https://reactome.org/PathwayBrowser/#/R-MMU-162582;https://reactome.org/PathwayBrowser/#/R-MMU-194315;https://reactome.org/PathwayBrowser/#/R-MMU-195258;https://reactome.org/PathwayBrowser/#/R-MMU-397014;https://reactome.org/PathwayBrowser/#/R-MMU-445355;https://reactome.org/PathwayBrowser/#/R-MMU-5627123;https://reactome.org/PathwayBrowser/#/R-MMU-9716542	HALLMARK APICAL JUNCTION;HALLMARK EPITHELIAL MESENCHYMAL TRANSITION	http://www.gsea-msigdb.org/gsea/msigdb/mouse/geneset/HALLMARK_APICAL_JUNCTION;http://www.gsea-msigdb.org/gsea/msigdb/mouse/geneset/HALLMARK_EPITHELIAL_MESENCHYMAL_TRANSITION
Q9D0F3	Protein ERGIC-53 OS=Mus musculus OX=10090 GN=Lman1 PE=1 SV=1	Lman1	0.651557	6.60571e-05	Down	57.7888	9.9	6	6	148934	145925	144921	92936.4	93577.3	100028	1.23031	1.20545	1.19717	0.767729	0.773023	0.826311	peroxisome	K10080	LMAN1; lectin, mannose-binding 1	mmu04141 Protein processing in endoplasmic reticulum	GO:0006457 protein folding; GO:0006810 transport; GO:0006888 endoplasmic reticulum to Golgi vesicle-mediated transport; GO:0006900 vesicle budding from membrane; GO:0006901 vesicle coating; GO:0006903 vesicle targeting; GO:0006950 response to stress; GO:0006996 organelle organization; GO:0007029 endoplasmic reticulum organization; GO:0007030 Golgi organization; GO:0007596 blood coagulation; GO:00…	GO:0000139 Golgi membrane; GO:0005622 intracellular anatomical structure; GO:0005737 cytoplasm; GO:0005783 endoplasmic reticulum; GO:0005789 endoplasmic reticulum membrane; GO:0005793 endoplasmic reticulum-Golgi intermediate compartment; GO:0005794 Golgi apparatus; GO:0005798 Golgi-associated vesicle; GO:0012505 endomembrane system; GO:0012506 vesicle membrane; GO:0012507 ER to Golgi transport ve…	GO:0005488 binding; GO:0005509 calcium ion binding; GO:0005515 protein binding; GO:0005537 mannose binding; GO:0030246 carbohydrate binding; GO:0036094 small molecule binding; GO:0042802 identical protein binding; GO:0043167 ion binding; GO:0043169 cation binding; GO:0046872 metal ion binding; GO:0048029 monosaccharide binding; GO:0051082 unfolded protein binding;	PF03388	PF03388 Legume-like lectin family	U	KOG3838	Mannose lectin ERGIC-53, involved in glycoprotein traffic				R-MMU-162582 Signal Transduction;R-MMU-194315 Signaling by Rho GTPases;R-MMU-199977 ER to Golgi Anterograde Transport;R-MMU-199991 Membrane Trafficking;R-MMU-204005 COPII-mediated vesicle transport;R-MMU-392499 Metabolism of proteins;R-MMU-446203 Asparagine N-linked glycosylation;R-MMU-5653656 Vesicle-mediated transport;R-MMU-5694530 Cargo concentration in the ER;R-MMU-597592 Post-translational p…	https://reactome.org/PathwayBrowser/#/R-MMU-162582;https://reactome.org/PathwayBrowser/#/R-MMU-194315;https://reactome.org/PathwayBrowser/#/R-MMU-199977;https://reactome.org/PathwayBrowser/#/R-MMU-199991;https://reactome.org/PathwayBrowser/#/R-MMU-204005;https://reactome.org/PathwayBrowser/#/R-MMU-392499;https://reactome.org/PathwayBrowser/#/R-MMU-446203;https://reactome.org/PathwayBrowser/#/R-MM…	HALLMARK ANDROGEN RESPONSE;HALLMARK PROTEIN SECRETION	http://www.gsea-msigdb.org/gsea/msigdb/mouse/geneset/HALLMARK_ANDROGEN_RESPONSE;http://www.gsea-msigdb.org/gsea/msigdb/mouse/geneset/HALLMARK_PROTEIN_SECRETION
Q9D6F4	Gamma-aminobutyric acid receptor subunit alpha-4 OS=Mus musculus OX=10090 GN=Gabra4 PE=2 SV=1	Gabra4	2.42859	0.00085634	Up	60.8783	16.8	7	7	6184.78	8588.56	7756.73	17462.7	18287	18966.5	0.480394	0.667104	0.602493	1.35639	1.42042	1.4732	plasma membrane	K05175	GABRA; gamma-aminobutyric acid receptor subunit alpha	mmu04727 GABAergic synapse; mmu05032 Morphine addiction; mmu04742 Taste transduction; mmu04080 Neuroactive ligand-receptor interaction; mmu04723 Retrograde endocannabinoid signaling; mmu05033 Nicotine addiction	GO:0001505 regulation of neurotransmitter levels; GO:0001662 behavioral fear response; GO:0002209 behavioral defense response; GO:0003008 system process; GO:0006810 transport; GO:0006811 ion transport; GO:0006812 cation transport; GO:0006820 anion transport; GO:0006821 chloride transport; GO:0006836 neurotransmitter transport; GO:0006950 response to stress; GO:0006952 defense response; GO:0007154…	GO:0005622 intracellular anatomical structure; GO:0005634 nucleus; GO:0005654 nucleoplasm; GO:0005737 cytoplasm; GO:0005829 cytosol; GO:0005886 plasma membrane; GO:0005887 integral component of plasma membrane; GO:0008021 synaptic vesicle; GO:0012505 endomembrane system; GO:0012506 vesicle membrane; GO:0016020 membrane; GO:0016021 integral component of membrane; GO:0030133 transport vesicle; GO:0…	GO:0004888 transmembrane signaling receptor activity; GO:0004890 GABA-A receptor activity; GO:0005102 signaling receptor binding; GO:0005215 transporter activity; GO:0005216 ion channel activity; GO:0005230 extracellular ligand-gated ion channel activity; GO:0005231 excitatory extracellular ligand-gated ion channel activity; GO:0005237 inhibitory extracellular ligand-gated ion channel activity; G…			T	KOG3644	Ligand-gated ion channel				R-MMU-112314 Neurotransmitter receptors and postsynaptic signal transmission;R-MMU-112315 Transmission across Chemical Synapses;R-MMU-112316 Neuronal System;R-MMU-977443 GABA receptor activation	https://reactome.org/PathwayBrowser/#/R-MMU-112314;https://reactome.org/PathwayBrowser/#/R-MMU-112315;https://reactome.org/PathwayBrowser/#/R-MMU-112316;https://reactome.org/PathwayBrowser/#/R-MMU-977443
Q9D9V4	Radial spoke head protein 9 homolog OS=Mus musculus OX=10090 GN=Rsph9 PE=1 SV=1	Rsph9	0.617906	0.00239268	Down	31.331	10.1	3	3	24393.5	20028.6	20442.1	12563.7	13570.2	13946	1.39466	1.1451	1.16874	0.718309	0.775856	0.797338	cytoplasm,nucleus	K19757			GO:0000226 microtubule cytoskeleton organization; GO:0001539 cilium or flagellum-dependent cell motility; GO:0001578 microtubule bundle formation; GO:0003341 cilium movement; GO:0006928 movement of cell or subcellular component; GO:0006996 organelle organization; GO:0007010 cytoskeleton organization; GO:0007017 microtubule-based process; GO:0007018 microtubule-based movement; GO:0009987 cellular …	GO:0005622 intracellular anatomical structure; GO:0005737 cytoplasm; GO:0005856 cytoskeleton; GO:0005929 cilium; GO:0005930 axoneme; GO:0031514 motile cilium; GO:0032421 stereocilium bundle; GO:0032838 plasma membrane bounded cell projection cytoplasm; GO:0042995 cell projection; GO:0043005 neuron projection; GO:0043226 organelle; GO:0043228 non-membrane-bounded organelle; GO:0043229 intracellula…
Q9DBN5	Lon protease homolog 2, peroxisomal OS=Mus musculus OX=10090 GN=Lonp2 PE=1 SV=1	Lonp2	0.496944	0.0134088	Down	94.5264	2.5	2	2	12279.4	14986.5	16713.2	5407.62	8595.68	7851.87	1.11912	1.36584	1.5232	0.492839	0.783393	0.715603	mitochondria	K01338			GO:0006508 proteolysis; GO:0006605 protein targeting; GO:0006625 protein targeting to peroxisome; GO:0006807 nitrogen compound metabolic process; GO:0006810 transport; GO:0006886 intracellular protein transport; GO:0006996 organelle organization; GO:0007031 peroxisome organization; GO:0008104 protein localization; GO:0008152 metabolic process; GO:0009894 regulation of catabolic process; GO:000998…	GO:0005622 intracellular anatomical structure; GO:0005634 nucleus; GO:0005737 cytoplasm; GO:0005777 peroxisome; GO:0005782 peroxisomal matrix; GO:0005829 cytosol; GO:0031907 microbody lumen; GO:0031974 membrane-enclosed lumen; GO:0042579 microbody; GO:0043226 organelle; GO:0043227 membrane-bounded organelle; GO:0043229 intracellular organelle; GO:0043231 intracellular membrane-bounded organelle; …	GO:0002020 protease binding; GO:0003824 catalytic activity; GO:0005102 signaling receptor binding; GO:0005488 binding; GO:0005515 protein binding; GO:0008233 peptidase activity; GO:0016787 hydrolase activity; GO:0019899 enzyme binding; GO:0140096 catalytic activity, acting on a protein;	PF00004; PF05362	PF00004 ATPase family associated with various cellular activities (AAA); PF05362 Lon protease (S16) C-terminal proteolytic domain	O	KOG2004	Mitochondrial ATP-dependent protease PIM1/LON				R-MMU-9033241 Peroxisomal protein import;R-MMU-9609507 Protein localization	https://reactome.org/PathwayBrowser/#/R-MMU-9033241;https://reactome.org/PathwayBrowser/#/R-MMU-9609507	HALLMARK BILE ACID METABOLISM;HALLMARK PEROXISOME	http://www.gsea-msigdb.org/gsea/msigdb/mouse/geneset/HALLMARK_BILE_ACID_METABOLISM;http://www.gsea-msigdb.org/gsea/msigdb/mouse/geneset/HALLMARK_PEROXISOME
Q9DC40	Telomere length regulation protein TEL2 homolog OS=Mus musculus OX=10090 GN=Telo2 PE=1 SV=2	Telo2	0.657978	0.0283975	Down	93.3127	6.9	4	4	16780.9	14146.8	13110.9	7874.94	9915.43	11186	1.37897	1.16251	1.07739	0.647122	0.8148	0.919212	nucleus	K11137	TELO2; telomere length regulation protein	mmu03460 Fanconi anemia pathway; mmu04150 mTOR signaling pathway	GO:0000075 cell cycle checkpoint signaling; GO:0000077 DNA damage checkpoint signaling; GO:0000723 telomere maintenance; GO:0001932 regulation of protein phosphorylation; GO:0001934 positive regulation of protein phosphorylation; GO:0006139 nucleobase-containing compound metabolic process; GO:0006259 DNA metabolic process; GO:0006725 cellular aromatic compound metabolic process; GO:0006807 nitrog…	GO:0005622 intracellular anatomical structure; GO:0005634 nucleus; GO:0005654 nucleoplasm; GO:0005737 cytoplasm; GO:0005829 cytosol; GO:0016604 nuclear body; GO:0031931 TORC1 complex; GO:0031932 TORC2 complex; GO:0031974 membrane-enclosed lumen; GO:0031981 nuclear lumen; GO:0032991 protein-containing complex; GO:0034399 nuclear periphery; GO:0038201 TOR complex; GO:0043226 organelle; GO:0043227 m…	GO:0005198 structural molecule activity; GO:0005488 binding; GO:0005515 protein binding; GO:0019899 enzyme binding; GO:0019900 kinase binding; GO:0019901 protein kinase binding; GO:0031072 heat shock protein binding; GO:0044877 protein-containing complex binding; GO:0051879 Hsp90 protein binding;			S	KOG4346	Uncharacterized conserved protein
Q9DCB4	cAMP-regulated phosphoprotein 21 OS=Mus musculus OX=10090 GN=Arpp21 PE=1 SV=2	Arpp21	2.30794	0.00411349	Up	88.567	2.4	2	2	57086.8	45870.5	63687	152438	125539	106628	0.621354	0.499271	0.693193	1.65919	1.36641	1.16058	nucleus				GO:0000003 reproduction; GO:0001709 cell fate determination; GO:0003002 regionalization; GO:0003006 developmental process involved in reproduction; GO:0006950 response to stress; GO:0006996 organelle organization; GO:0007049 cell cycle; GO:0007275 multicellular organism development; GO:0007276 gamete generation; GO:0007281 germ cell development; GO:0007282 cystoblast division; GO:0007292 female g…	GO:0005622 intracellular anatomical structure; GO:0005737 cytoplasm;	GO:0005488 binding; GO:0005515 protein binding;	PF01424; PF12752	PF01424 R3H domain; PF12752 SUZ domain	A	KOG2953	mRNA-binding protein Encore						HALLMARK KRAS SIGNALING DN	http://www.gsea-msigdb.org/gsea/msigdb/mouse/geneset/HALLMARK_KRAS_SIGNALING_DN
Q9ERI2	Ras-related protein Rab-27A OS=Mus musculus OX=10090 GN=Rab27a PE=1 SV=1	Rab27a	0.627002	0.00179196	Down	25.0172	19.9	4	4	150092	149592	147473	85224.8	89852.5	105291	1.23783	1.2337	1.21623	0.702861	0.741026	0.86835	cytoplasm	K07885			GO:0001775 cell activation; GO:0001906 cell killing; GO:0001909 leukocyte mediated cytotoxicity; GO:0001913 T cell mediated cytotoxicity; GO:0002228 natural killer cell mediated immunity; GO:0002250 adaptive immune response; GO:0002252 immune effector process; GO:0002263 cell activation involved in immune response; GO:0002274 myeloid leukocyte activation; GO:0002275 myeloid cell activation involv…	GO:0000323 lytic vacuole; GO:0001750 photoreceptor outer segment; GO:0005576 extracellular region; GO:0005622 intracellular anatomical structure; GO:0005737 cytoplasm; GO:0005764 lysosome; GO:0005768 endosome; GO:0005770 late endosome; GO:0005771 multivesicular body; GO:0005773 vacuole; GO:0005794 Golgi apparatus; GO:0005795 Golgi stack; GO:0005798 Golgi-associated vesicle; GO:0005829 cytosol; GO…	GO:0000166 nucleotide binding; GO:0001882 nucleoside binding; GO:0001883 purine nucleoside binding; GO:0003824 catalytic activity; GO:0003924 GTPase activity; GO:0005488 binding; GO:0005515 protein binding; GO:0005525 GTP binding; GO:0008092 cytoskeletal protein binding; GO:0016462 pyrophosphatase activity; GO:0016787 hydrolase activity; GO:0016817 hydrolase activity, acting on acid anhydrides; G…	PF00071	PF00071 Ras family	U	KOG0081	GTPase Rab27, small G protein superfamily				R-MMU-168249 Innate Immune System;R-MMU-168256 Immune System;R-MMU-199991 Membrane Trafficking;R-MMU-392499 Metabolism of proteins;R-MMU-5653656 Vesicle-mediated transport;R-MMU-597592 Post-translational protein modification;R-MMU-6798695 Neutrophil degranulation;R-MMU-8873719 RAB geranylgeranylation;R-MMU-8876198 RAB GEFs exchange GTP for GDP on RABs;R-MMU-9007101 Rab regulation of trafficking	https://reactome.org/PathwayBrowser/#/R-MMU-168249;https://reactome.org/PathwayBrowser/#/R-MMU-168256;https://reactome.org/PathwayBrowser/#/R-MMU-199991;https://reactome.org/PathwayBrowser/#/R-MMU-392499;https://reactome.org/PathwayBrowser/#/R-MMU-5653656;https://reactome.org/PathwayBrowser/#/R-MMU-597592;https://reactome.org/PathwayBrowser/#/R-MMU-6798695;https://reactome.org/PathwayBrowser/#/R-…	HALLMARK UV RESPONSE UP	http://www.gsea-msigdb.org/gsea/msigdb/mouse/geneset/HALLMARK_UV_RESPONSE_UP
Q9ET54	Palladin OS=Mus musculus OX=10090 GN=Palld PE=1 SV=2	Palld	1.74253	0.004334	Up	152.131	6.3	8	7	13907.7	16589	17640.5	28614.4	30598.7	24667.3	0.632085	0.753943	0.801736	1.30048	1.39067	1.12109	nucleus	K22029			GO:0000003 reproduction; GO:0000902 cell morphogenesis; GO:0000904 cell morphogenesis involved in differentiation; GO:0001666 response to hypoxia; GO:0001701 in utero embryonic development; GO:0001890 placenta development; GO:0001892 embryonic placenta development; GO:0002064 epithelial cell development; GO:0003006 developmental process involved in reproduction; GO:0003334 keratinocyte developmen…	GO:0001725 stress fiber; GO:0001726 ruffle; GO:0002102 podosome; GO:0005622 intracellular anatomical structure; GO:0005634 nucleus; GO:0005737 cytoplasm; GO:0005829 cytosol; GO:0005856 cytoskeleton; GO:0005884 actin filament; GO:0005886 plasma membrane; GO:0015629 actin cytoskeleton; GO:0016020 membrane; GO:0030016 myofibril; GO:0030017 sarcomere; GO:0030018 Z disc; GO:0030175 filopodium; GO:0030…	GO:0003779 actin binding; GO:0005488 binding; GO:0005515 protein binding; GO:0008092 cytoskeletal protein binding; GO:0017124 SH3 domain binding; GO:0019904 protein domain specific binding; GO:0042805 actinin binding; GO:0044877 protein-containing complex binding; GO:0051015 actin filament binding; GO:0051371 muscle alpha-actinin binding; GO:0051393 alpha-actinin binding;	PF07679	PF07679 Immunoglobulin I-set domain									HALLMARK MITOTIC SPINDLE	http://www.gsea-msigdb.org/gsea/msigdb/mouse/geneset/HALLMARK_MITOTIC_SPINDLE
Q9JI91	Alpha-actinin-2 OS=Mus musculus OX=10090 GN=Actn2 PE=1 SV=2	Actn2	1.76196	0.000435395	Up	103.834	17.2	15	13	29578.7	33307	30146.1	58465.7	54201.8	51250.5	0.690689	0.777746	0.703938	1.36522	1.26566	1.19674	cytoplasm,nucleus	K21073	ACTN2_3; actinin alpha 2/3	mmu05412 Arrhythmogenic right ventricular cardiomyopathy	GO:0000165 MAPK cascade; GO:0002576 platelet degranulation; GO:0003008 system process; GO:0003012 muscle system process; GO:0006464 cellular protein modification process; GO:0006468 protein phosphorylation; GO:0006793 phosphorus metabolic process; GO:0006796 phosphate-containing compound metabolic process; GO:0006807 nitrogen compound metabolic process; GO:0006810 transport; GO:0006887 exocytosis…	GO:0005576 extracellular region; GO:0005622 intracellular anatomical structure; GO:0005737 cytoplasm; GO:0005829 cytosol; GO:0005856 cytoskeleton; GO:0005865 striated muscle thin filament; GO:0005884 actin filament; GO:0005912 adherens junction; GO:0005925 focal adhesion; GO:0012505 endomembrane system; GO:0015629 actin cytoskeleton; GO:0030016 myofibril; GO:0030017 sarcomere; GO:0030018 Z disc; …	GO:0003712 transcription coregulator activity; GO:0003713 transcription coactivator activity; GO:0003779 actin binding; GO:0005085 guanyl-nucleotide exchange factor activity; GO:0005102 signaling receptor binding; GO:0005178 integrin binding; GO:0005198 structural molecule activity; GO:0005488 binding; GO:0005515 protein binding; GO:0005543 phospholipid binding; GO:0005546 phosphatidylinositol-4,…	PF00307; PF00435; PF08726	PF00307 Calponin homology (CH) domain; PF00435 Spectrin repeat; PF08726 Ca2+ insensitive EF hand	Z	KOG0035	Ca2+-binding actin-bundling protein (actinin), alpha chain (EF-Hand protein superfamily)				R-MMU-109582 Hemostasis;R-MMU-112314 Neurotransmitter receptors and postsynaptic signal transmission;R-MMU-112315 Transmission across Chemical Synapses;R-MMU-112316 Neuronal System;R-MMU-114608 Platelet degranulation ;R-MMU-162582 Signal Transduction;R-MMU-390522 Striated Muscle Contraction;R-MMU-397014 Muscle contraction;R-MMU-438066 Unblocking of NMDA receptors, glutamate binding and activation…	https://reactome.org/PathwayBrowser/#/R-MMU-109582;https://reactome.org/PathwayBrowser/#/R-MMU-112314;https://reactome.org/PathwayBrowser/#/R-MMU-112315;https://reactome.org/PathwayBrowser/#/R-MMU-112316;https://reactome.org/PathwayBrowser/#/R-MMU-114608;https://reactome.org/PathwayBrowser/#/R-MMU-162582;https://reactome.org/PathwayBrowser/#/R-MMU-390522;https://reactome.org/PathwayBrowser/#/R-MM…	HALLMARK MYOGENESIS;HALLMARK APICAL JUNCTION;HALLMARK COMPLEMENT	http://www.gsea-msigdb.org/gsea/msigdb/mouse/geneset/HALLMARK_MYOGENESIS;http://www.gsea-msigdb.org/gsea/msigdb/mouse/geneset/HALLMARK_APICAL_JUNCTION;http://www.gsea-msigdb.org/gsea/msigdb/mouse/geneset/HALLMARK_COMPLEMENT
Q9JJ69	Kv channel-interacting protein 2 OS=Mus musculus OX=10090 GN=Kcnip2 PE=1 SV=2	Kcnip2	1.88116	0.00986794	Up	30.9458	8.5	2	2	12203.1	18656.9	15812.3	25993.7	29386.3	32418.2	0.544498	0.832459	0.705536	1.15982	1.3112	1.44648	cytoplasm,nucleus	K23855			GO:0001508 action potential; GO:0003008 system process; GO:0003012 muscle system process; GO:0005513 detection of calcium ion; GO:0006810 transport; GO:0006811 ion transport; GO:0006812 cation transport; GO:0006813 potassium ion transport; GO:0006936 muscle contraction; GO:0007154 cell communication; GO:0007165 signal transduction; GO:0007267 cell-cell signaling; GO:0007268 chemical synaptic tran…	GO:0005622 intracellular anatomical structure; GO:0005737 cytoplasm; GO:0005886 plasma membrane; GO:0005887 integral component of plasma membrane; GO:0008076 voltage-gated potassium channel complex; GO:0016020 membrane; GO:0016021 integral component of membrane; GO:0030425 dendrite; GO:0031224 intrinsic component of membrane; GO:0031226 intrinsic component of plasma membrane; GO:0032991 protein-c…	GO:0005048 signal sequence binding; GO:0005215 transporter activity; GO:0005216 ion channel activity; GO:0005244 voltage-gated ion channel activity; GO:0005249 voltage-gated potassium channel activity; GO:0005250 A-type (transient outward) potassium channel activity; GO:0005261 cation channel activity; GO:0005267 potassium channel activity; GO:0005488 binding; GO:0005509 calcium ion binding; GO:0…	PF13833; PF13499	PF13833 EF-hand domain pair; PF13499 EF-hand domain pair	T	KOG0044	Ca2+ sensor (EF-Hand superfamily)				R-MMU-397014 Muscle contraction;R-MMU-5576891 Cardiac conduction;R-MMU-5576894 Phase 1 - inactivation of fast Na+ channels	https://reactome.org/PathwayBrowser/#/R-MMU-397014;https://reactome.org/PathwayBrowser/#/R-MMU-5576891;https://reactome.org/PathwayBrowser/#/R-MMU-5576894	HALLMARK COMPLEMENT	http://www.gsea-msigdb.org/gsea/msigdb/mouse/geneset/HALLMARK_COMPLEMENT
Q9JJV5	Voltage-dependent calcium channel gamma-3 subunit OS=Mus musculus OX=10090 GN=Cacng3 PE=1 SV=2	Cacng3	1.63513	0.000645688	Up	35.5155	13.7	4	4	24580.6	21874.7	25296.5	40117.8	37159.9	40046.1	0.780025	0.694157	0.802743	1.27307	1.17921	1.2708	plasma membrane	K04868	CACNG3; voltage-dependent calcium channel gamma-3	mmu04260 Cardiac muscle contraction; mmu04010 MAPK signaling pathway; mmu04261 Adrenergic signaling in cardiomyocytes; mmu05414 Dilated cardiomyopathy; mmu05412 Arrhythmogenic right ventricular cardiomyopathy; mmu05410 Hypertrophic cardiomyopathy; mmu04921 Oxytocin signaling pathway	GO:0003008 system process; GO:0006605 protein targeting; GO:0006810 transport; GO:0006811 ion transport; GO:0006812 cation transport; GO:0006816 calcium ion transport; GO:0006886 intracellular protein transport; GO:0007154 cell communication; GO:0008104 protein localization; GO:0009966 regulation of signal transduction; GO:0009967 positive regulation of signal transduction; GO:0009987 cellular pr…	GO:0005622 intracellular anatomical structure; GO:0005737 cytoplasm; GO:0005886 plasma membrane; GO:0005887 integral component of plasma membrane; GO:0005891 voltage-gated calcium channel complex; GO:0008328 ionotropic glutamate receptor complex; GO:0012506 vesicle membrane; GO:0014069 postsynaptic density; GO:0016020 membrane; GO:0016021 integral component of membrane; GO:0030139 endocytic vesic…	GO:0005102 signaling receptor binding; GO:0005215 transporter activity; GO:0005216 ion channel activity; GO:0005244 voltage-gated ion channel activity; GO:0005245 voltage-gated calcium channel activity; GO:0005261 cation channel activity; GO:0005262 calcium channel activity; GO:0005488 binding; GO:0005515 protein binding; GO:0008324 cation transmembrane transporter activity; GO:0015075 ion transm…									R-MMU-112314 Neurotransmitter receptors and postsynaptic signal transmission;R-MMU-112315 Transmission across Chemical Synapses;R-MMU-112316 Neuronal System;R-MMU-1266738 Developmental Biology;R-MMU-399719 Trafficking of AMPA receptors;R-MMU-399721 Glutamate binding, activation of AMPA receptors and synaptic plasticity;R-MMU-5682910 LGI-ADAM interactions	https://reactome.org/PathwayBrowser/#/R-MMU-112314;https://reactome.org/PathwayBrowser/#/R-MMU-112315;https://reactome.org/PathwayBrowser/#/R-MMU-112316;https://reactome.org/PathwayBrowser/#/R-MMU-1266738;https://reactome.org/PathwayBrowser/#/R-MMU-399719;https://reactome.org/PathwayBrowser/#/R-MMU-399721;https://reactome.org/PathwayBrowser/#/R-MMU-5682910
Q9JJY3	Sphingomyelin phosphodiesterase 3 OS=Mus musculus OX=10090 GN=Smpd3 PE=1 SV=1	Smpd3	1.50232	0.00632247	Up	71.197	6	4	4	70117.7	74731.3	72886.9	109423	122757	94927.9	0.77216	0.822966	0.802654	1.205	1.35184	1.04538	extracellular	K12352	SMPD3; sphingomyelin phosphodiesterase 3 [EC:3.1.4.12]	mmu01100 Metabolic pathways; mmu00600 Sphingolipid metabolism	GO:0001505 regulation of neurotransmitter levels; GO:0002244 hematopoietic progenitor cell differentiation; GO:0002376 immune system process; GO:0002520 immune system development; GO:0002790 peptide secretion; GO:0003008 system process; GO:0003012 muscle system process; GO:0003013 circulatory system process; GO:0003018 vascular process in circulatory system; GO:0006629 lipid metabolic process; GO…	GO:0000137 Golgi cis cisterna; GO:0005622 intracellular anatomical structure; GO:0005737 cytoplasm; GO:0005794 Golgi apparatus; GO:0005795 Golgi stack; GO:0005886 plasma membrane; GO:0012505 endomembrane system; GO:0016020 membrane; GO:0031984 organelle subcompartment; GO:0031985 Golgi cisterna; GO:0043226 organelle; GO:0043227 membrane-bounded organelle; GO:0043229 intracellular organelle; GO:00…	GO:0003824 catalytic activity; GO:0004620 phospholipase activity; GO:0004767 sphingomyelin phosphodiesterase activity; GO:0008081 phosphoric diester hydrolase activity; GO:0016298 lipase activity; GO:0016787 hydrolase activity; GO:0016788 hydrolase activity, acting on ester bonds; GO:0042578 phosphoric ester hydrolase activity;									R-MMU-1430728 Metabolism;R-MMU-162582 Signal Transduction;R-MMU-1660662 Glycosphingolipid metabolism;R-MMU-428157 Sphingolipid metabolism;R-MMU-556833 Metabolism of lipids;R-MMU-5626978 TNFR1-mediated ceramide production;R-MMU-73887 Death Receptor Signalling;R-MMU-75893 TNF signaling	https://reactome.org/PathwayBrowser/#/R-MMU-1430728;https://reactome.org/PathwayBrowser/#/R-MMU-162582;https://reactome.org/PathwayBrowser/#/R-MMU-1660662;https://reactome.org/PathwayBrowser/#/R-MMU-428157;https://reactome.org/PathwayBrowser/#/R-MMU-556833;https://reactome.org/PathwayBrowser/#/R-MMU-5626978;https://reactome.org/PathwayBrowser/#/R-MMU-73887;https://reactome.org/PathwayBrowser/#/R-…
Q9JKN1	Zinc transporter 7 OS=Mus musculus OX=10090 GN=Slc30a7 PE=1 SV=1	Slc30a7	0.597153	0.00190674	Down	41.7899	7.9	3	3	67430	71546.3	63733.1	35470.5	43414.9	42163.3	1.24964	1.32592	1.18112	0.657352	0.80458	0.781385	plasma membrane	K14692			GO:0000041 transition metal ion transport; GO:0006810 transport; GO:0006811 ion transport; GO:0006812 cation transport; GO:0006824 cobalt ion transport; GO:0006829 zinc ion transport; GO:0006873 cellular ion homeostasis; GO:0006875 cellular metal ion homeostasis; GO:0006882 cellular zinc ion homeostasis; GO:0006950 response to stress; GO:0009636 response to toxic substance; GO:0009987 cellular pr…	GO:0000139 Golgi membrane; GO:0005622 intracellular anatomical structure; GO:0005634 nucleus; GO:0005730 nucleolus; GO:0005737 cytoplasm; GO:0005794 Golgi apparatus; GO:0005886 plasma membrane; GO:0012505 endomembrane system; GO:0016020 membrane; GO:0016323 basolateral plasma membrane; GO:0016324 apical plasma membrane; GO:0030141 secretory granule; GO:0031090 organelle membrane; GO:0031410 cytop…	GO:0005215 transporter activity; GO:0005385 zinc ion transmembrane transporter activity; GO:0005488 binding; GO:0008270 zinc ion binding; GO:0008324 cation transmembrane transporter activity; GO:0015075 ion transmembrane transporter activity; GO:0015318 inorganic molecular entity transmembrane transporter activity; GO:0022857 transmembrane transporter activity; GO:0022890 inorganic cation transme…			P	KOG1484	Putative Zn2+ transporter MSC2 (cation diffusion facilitator superfamily)
Q9QVP9	Protein-tyrosine kinase 2-beta OS=Mus musculus OX=10090 GN=Ptk2b PE=1 SV=2	Ptk2b	1.55581	0.000232339	Up	115.794	19.3	18	17	31114.5	33669.4	34896.7	51566.7	52644	50873.6	0.732781	0.792952	0.821857	1.21445	1.23983	1.19813	cytoplasm	K05871	PTK2B; focal adhesion kinase 2 [EC:2.7.10.2]	mmu04912 GnRH signaling pathway; mmu04062 Chemokine signaling pathway; mmu05161 Hepatitis B; mmu05135 Yersinia infection; mmu04020 Calcium signaling pathway; mmu04670 Leukocyte transendothelial migration; mmu05163 Human cytomegalovirus infection; mmu04650 Natural killer cell mediated cytotoxicity; mmu05170 Human immunodeficiency virus 1 infection; mmu04072 Phospholipase D signaling pathway	GO:0000003 reproduction; GO:0000165 MAPK cascade; GO:0000226 microtubule cytoskeleton organization; GO:0000302 response to reactive oxygen species; GO:0000902 cell morphogenesis; GO:0000904 cell morphogenesis involved in differentiation; GO:0001101 response to acid chemical; GO:0001505 regulation of neurotransmitter levels; GO:0001525 angiogenesis; GO:0001556 oocyte maturation; GO:0001558 regulat…	GO:0001725 stress fiber; GO:0005622 intracellular anatomical structure; GO:0005634 nucleus; GO:0005654 nucleoplasm; GO:0005730 nucleolus; GO:0005737 cytoplasm; GO:0005829 cytosol; GO:0005856 cytoskeleton; GO:0005886 plasma membrane; GO:0005887 integral component of plasma membrane; GO:0005911 cell-cell junction; GO:0005912 adherens junction; GO:0005925 focal adhesion; GO:0005938 cell cortex; GO:0…	GO:0003779 actin binding; GO:0003824 catalytic activity; GO:0004672 protein kinase activity; GO:0004674 protein serine/threonine kinase activity; GO:0004683 calmodulin-dependent protein kinase activity; GO:0004713 protein tyrosine kinase activity; GO:0004715 non-membrane spanning protein tyrosine kinase activity; GO:0005102 signaling receptor binding; GO:0005178 integrin binding; GO:0005488 bindi…	PF18038; PF00373; PF07714; PF03623	PF18038 FERM N-terminal domain; PF00373 FERM central domain; PF07714 Protein tyrosine and serine/threonine kinase; PF03623 Focal adhesion targeting region	T	KOG4257	Focal adhesion tyrosine kinase FAK, contains FERM domain	WP387 IL-6 signaling pathway;WP572 EGFR1 signaling pathway;WP297 IL-7 signaling pathway;WP450 IL-2 signaling pathway;WP151 IL-5 signaling pathway;WP2292 Chemokine signaling pathway	http://www.wikipathways.org/instance/WP387_r117906;http://www.wikipathways.org/instance/WP572_r117874;http://www.wikipathways.org/instance/WP297_r117907;http://www.wikipathways.org/instance/WP450_r117903;http://www.wikipathways.org/instance/WP151_r117905;http://www.wikipathways.org/instance/WP2292_r97515		R-MMU-1280215 Cytokine Signaling in Immune system;R-MMU-1500931 Cell-Cell communication;R-MMU-162582 Signal Transduction;R-MMU-168256 Immune System;R-MMU-194138 Signaling by VEGF;R-MMU-194315 Signaling by Rho GTPases;R-MMU-391160 Signal regulatory protein family interactions;R-MMU-4420097 VEGFA-VEGFR2 Pathway;R-MMU-449147 Signaling by Interleukins;R-MMU-451927 Interleukin-2 family signaling;R-MMU…	https://reactome.org/PathwayBrowser/#/R-MMU-1280215;https://reactome.org/PathwayBrowser/#/R-MMU-1500931;https://reactome.org/PathwayBrowser/#/R-MMU-162582;https://reactome.org/PathwayBrowser/#/R-MMU-168256;https://reactome.org/PathwayBrowser/#/R-MMU-194138;https://reactome.org/PathwayBrowser/#/R-MMU-194315;https://reactome.org/PathwayBrowser/#/R-MMU-391160;https://reactome.org/PathwayBrowser/#/R-…	HALLMARK ANDROGEN RESPONSE	http://www.gsea-msigdb.org/gsea/msigdb/mouse/geneset/HALLMARK_ANDROGEN_RESPONSE
Q9QYE3	B-cell lymphoma/leukemia 11A OS=Mus musculus OX=10090 GN=Bcl11a PE=1 SV=1	Bcl11a	0.497087	0.0443265	Down	83.8555	1.3	1	1	10100.4		7292.25	4765.66	3260.73	4942.08	1.66337		1.20092	0.78483	0.536991	0.813884	nucleus	K22045			GO:0000122 negative regulation of transcription by RNA polymerase II; GO:0000902 cell morphogenesis; GO:0000904 cell morphogenesis involved in differentiation; GO:0001558 regulation of cell growth; GO:0001654 eye development; GO:0001775 cell activation; GO:0002064 epithelial cell development; GO:0002200 somatic diversification of immune receptors; GO:0002376 immune system process; GO:0002520 immu…	GO:0005622 intracellular anatomical structure; GO:0005634 nucleus; GO:0005654 nucleoplasm; GO:0005737 cytoplasm; GO:0014069 postsynaptic density; GO:0016604 nuclear body; GO:0031974 membrane-enclosed lumen; GO:0031981 nuclear lumen; GO:0032279 asymmetric synapse; GO:0042995 cell projection; GO:0043005 neuron projection; GO:0043226 organelle; GO:0043227 membrane-bounded organelle; GO:0043229 intra…	GO:0000976 transcription cis-regulatory region binding; GO:0000977 RNA polymerase II transcription regulatory region sequence-specific DNA binding; GO:0000978 RNA polymerase II cis-regulatory region sequence-specific DNA binding; GO:0000981 DNA-binding transcription factor activity, RNA polymerase II-specific; GO:0000987 cis-regulatory region sequence-specific DNA binding; GO:0001067 transcriptio…	PF00096	PF00096 Zinc finger, C2H2 type	R	KOG1721	FOG: Zn-finger			Transcription factor
Q9R0Q1	Synaptotagmin-like protein 4 OS=Mus musculus OX=10090 GN=Sytl4 PE=1 SV=1	Sytl4	0.40537	0.00252425	Down	76.0215	12.8	8	8	26760.1	21117.1	23536.7	7574.4	10282.2	11092.4	1.5998	1.26244	1.4071	0.452821	0.614701	0.66314	nucleus	K17598			GO:0001505 regulation of neurotransmitter levels; GO:0001703 gastrulation with mouth forming first; GO:0001736 establishment of planar polarity; GO:0001738 morphogenesis of a polarized epithelium; GO:0002009 morphogenesis of an epithelium; GO:0002164 larval development; GO:0002165 instar larval or pupal development; GO:0002168 instar larval development; GO:0002576 platelet degranulation; GO:00027…	GO:0005622 intracellular anatomical structure; GO:0005634 nucleus; GO:0005654 nucleoplasm; GO:0005737 cytoplasm; GO:0005768 endosome; GO:0005815 microtubule organizing center; GO:0005829 cytosol; GO:0005856 cytoskeleton; GO:0005886 plasma membrane; GO:0012505 endomembrane system; GO:0012506 vesicle membrane; GO:0015630 microtubule cytoskeleton; GO:0016020 membrane; GO:0016324 apical plasma membra…	GO:0000149 SNARE binding; GO:0005102 signaling receptor binding; GO:0005488 binding; GO:0005509 calcium ion binding; GO:0005515 protein binding; GO:0005543 phospholipid binding; GO:0005544 calcium-dependent phospholipid binding; GO:0008270 zinc ion binding; GO:0008289 lipid binding; GO:0019905 syntaxin binding; GO:0030276 clathrin binding; GO:0042043 neurexin family protein binding; GO:0043167 io…	PF00168	PF00168 C2 domain	TU	KOG1028	Ca2+-dependent phospholipid-binding protein Synaptotagmin, required for synaptic vesicle and secretory granule exocytosis				R-MMU-109582 Hemostasis;R-MMU-114608 Platelet degranulation ;R-MMU-76002 Platelet activation, signaling and aggregation;R-MMU-76005 Response to elevated platelet cytosolic Ca2+	https://reactome.org/PathwayBrowser/#/R-MMU-109582;https://reactome.org/PathwayBrowser/#/R-MMU-114608;https://reactome.org/PathwayBrowser/#/R-MMU-76002;https://reactome.org/PathwayBrowser/#/R-MMU-76005
Q9WTK5	Nuclear factor NF-kappa-B p100 subunit OS=Mus musculus OX=10090 GN=Nfkb2 PE=1 SV=1	Nfkb2	0.344082	0.019003	Down	96.8323	1.2	1	1	26757.1	30208.3	17077.4	8660.12		8324.37	1.46973	1.6593	0.938038	0.475689		0.457246	nucleus	K04469	NFKB2; nuclear factor of kappa light polypeptide gene enhancer in B-cells 2	mmu04010 MAPK signaling pathway; mmu04064 NF-kappa B signaling pathway; mmu05203 Viral carcinogenesis; mmu05134 Legionellosis; mmu05166 Human T-cell leukemia virus 1 infection; mmu05224 Breast cancer; mmu05169 Epstein-Barr virus infection; mmu04380 Osteoclast differentiation; mmu05200 Pathways in cancer; mmu04625 C-type lectin receptor signaling pathway	GO:0000122 negative regulation of transcription by RNA polymerase II; GO:0000902 cell morphogenesis; GO:0000904 cell morphogenesis involved in differentiation; GO:0001505 regulation of neurotransmitter levels; GO:0001775 cell activation; GO:0001817 regulation of cytokine production; GO:0001818 negative regulation of cytokine production; GO:0001819 positive regulation of cytokine production; GO:00…	GO:0000228 nuclear chromosome; GO:0000785 chromatin; GO:0000791 euchromatin; GO:0005622 intracellular anatomical structure; GO:0005634 nucleus; GO:0005654 nucleoplasm; GO:0005694 chromosome; GO:0005737 cytoplasm; GO:0005739 mitochondrion; GO:0005829 cytosol; GO:0031974 membrane-enclosed lumen; GO:0031981 nuclear lumen; GO:0032991 protein-containing complex; GO:0033256 I-kappaB/NF-kappaB complex; …	GO:0000976 transcription cis-regulatory region binding; GO:0000977 RNA polymerase II transcription regulatory region sequence-specific DNA binding; GO:0000978 RNA polymerase II cis-regulatory region sequence-specific DNA binding; GO:0000981 DNA-binding transcription factor activity, RNA polymerase II-specific; GO:0000987 cis-regulatory region sequence-specific DNA binding; GO:0001067 transcriptio…	PF00554; PF16179; PF00531	PF00554 Rel homology DNA-binding domain; PF16179 Rel homology dimerisation domain; PF00531 Death domain	R	KOG0504	FOG: Ankyrin repeat	WP3592 ApoE and miR-146 in inflammation and atherosclerosis;WP3652 EDA signaling in hair follicle development;WP1243 EBV LMP1 signaling;WP2074 Neural crest differentiation;WP88 Toll-like receptor signaling	http://www.wikipathways.org/instance/WP3592_r94329;http://www.wikipathways.org/instance/WP3652_r123392;http://www.wikipathways.org/instance/WP1243_r89985;http://www.wikipathways.org/instance/WP2074_r117928;http://www.wikipathways.org/instance/WP88_r116521	Transcription factor	R-MMU-1280215 Cytokine Signaling in Immune system;R-MMU-1606322 ZBP1(DAI) mediated induction of type I IFNs;R-MMU-166016 Toll Like Receptor 4 (TLR4) Cascade;R-MMU-166058 MyD88:MAL(TIRAP) cascade initiated on plasma membrane;R-MMU-166166 MyD88-independent TLR4 cascade ;R-MMU-168138 Toll Like Receptor 9 (TLR9) Cascade;R-MMU-168142 Toll Like Receptor 10 (TLR10) Cascade;R-MMU-168164 Toll Like Recepto…		HALLMARK TNFA SIGNALING VIA NFKB	http://www.gsea-msigdb.org/gsea/msigdb/mouse/geneset/HALLMARK_TNFA_SIGNALING_VIA_NFKB
Q9WTU0	Lysine-specific demethylase PHF2 OS=Mus musculus OX=10090 GN=Phf2 PE=1 SV=2	Phf2	0.613027	0.0463889	Down	120.814	5.9	6	5	13465.1	13840.1	11587.8	10738.3	7102.37	6001.82	1.2878	1.32366	1.10826	1.027	0.679269	0.574012	nucleus	K19414			GO:0000082 G1/S transition of mitotic cell cycle; GO:0000278 mitotic cell cycle; GO:0001889 liver development; GO:0006325 chromatin organization; GO:0006355 regulation of transcription, DNA-templated; GO:0006356 regulation of transcription by RNA polymerase I; GO:0006464 cellular protein modification process; GO:0006482 protein demethylation; GO:0006807 nitrogen compound metabolic process; GO:000…	GO:0000775 chromosome, centromeric region; GO:0000776 kinetochore; GO:0005622 intracellular anatomical structure; GO:0005634 nucleus; GO:0005635 nuclear envelope; GO:0005654 nucleoplasm; GO:0005694 chromosome; GO:0005730 nucleolus; GO:0012505 endomembrane system; GO:0016020 membrane; GO:0031090 organelle membrane; GO:0031965 nuclear membrane; GO:0031967 organelle envelope; GO:0031974 membrane-enc…	GO:0003682 chromatin binding; GO:0003824 catalytic activity; GO:0005488 binding; GO:0005506 iron ion binding; GO:0005515 protein binding; GO:0008270 zinc ion binding; GO:0016491 oxidoreductase activity; GO:0016705 oxidoreductase activity, acting on paired donors, with incorporation or reduction of molecular oxygen; GO:0016706 2-oxoglutarate-dependent dioxygenase activity; GO:0032451 demethylase a…	PF00628; PF02373; PF17811	PF00628 PHD-finger; PF02373 JmjC domain, hydroxylase; PF17811 Jumonji helical domain	B	KOG1633	F-box protein JEMMA and related proteins with JmjC, PHD, F-box and LRR domains			Transcription factor	R-MMU-3214842 HDMs demethylate histones;R-MMU-3247509 Chromatin modifying enzymes;R-MMU-4839726 Chromatin organization	https://reactome.org/PathwayBrowser/#/R-MMU-3214842;https://reactome.org/PathwayBrowser/#/R-MMU-3247509;https://reactome.org/PathwayBrowser/#/R-MMU-4839726
Q9WVH9	Fibulin-5 OS=Mus musculus OX=10090 GN=Fbln5 PE=1 SV=1	Fbln5	2.47184	0.00204233	Up	50.1934	13.6	5	5	17065.9	21979.3	25939.7	53934.9	49530.6	57166.5	0.453845	0.584513	0.689835	1.43433	1.3172	1.52027	extracellular	K17340			GO:0001558 regulation of cell growth; GO:0006810 transport; GO:0007155 cell adhesion; GO:0007160 cell-matrix adhesion; GO:0008104 protein localization; GO:0009987 cellular process; GO:0016043 cellular component organization; GO:0019222 regulation of metabolic process; GO:0022607 cellular component assembly; GO:0022610 biological adhesion; GO:0030198 extracellular matrix organization; GO:0031323 r…	GO:0005576 extracellular region; GO:0005615 extracellular space; GO:0031012 extracellular matrix;	GO:0005102 signaling receptor binding; GO:0005178 integrin binding; GO:0005488 binding; GO:0005515 protein binding; GO:0008022 protein C-terminus binding; GO:0042802 identical protein binding; GO:0042803 protein homodimerization activity; GO:0044877 protein-containing complex binding; GO:0046983 protein dimerization activity; GO:0050839 cell adhesion molecule binding;	PF07645; PF12662	PF07645 Calcium-binding EGF domain; PF12662 Complement Clr-like EGF-like	T	KOG1217	Fibrillins and related proteins containing Ca2+-binding EGF-like domains				R-MMU-1474244 Extracellular matrix organization;R-MMU-1566948 Elastic fibre formation;R-MMU-2129379 Molecules associated with elastic fibres	https://reactome.org/PathwayBrowser/#/R-MMU-1474244;https://reactome.org/PathwayBrowser/#/R-MMU-1566948;https://reactome.org/PathwayBrowser/#/R-MMU-2129379	HALLMARK EPITHELIAL MESENCHYMAL TRANSITION;HALLMARK UV RESPONSE DN	http://www.gsea-msigdb.org/gsea/msigdb/mouse/geneset/HALLMARK_EPITHELIAL_MESENCHYMAL_TRANSITION;http://www.gsea-msigdb.org/gsea/msigdb/mouse/geneset/HALLMARK_UV_RESPONSE_DN
Q9WVJ3	Carboxypeptidase Q OS=Mus musculus OX=10090 GN=Cpq PE=1 SV=1	Cpq	0.554333	0.0371181	Down	51.8133	14	5	5	18560.8	17530.6	11673.7	7063.42	10769.2	8645.16	1.50001	1.41675	0.943422	0.570836	0.870321	0.698666	extracellular	K01302			GO:0006508 proteolysis; GO:0006518 peptide metabolic process; GO:0006575 cellular modified amino acid metabolic process; GO:0006590 thyroid hormone generation; GO:0006725 cellular aromatic compound metabolic process; GO:0006807 nitrogen compound metabolic process; GO:0006950 response to stress; GO:0008152 metabolic process; GO:0009056 catabolic process; GO:0009611 response to wounding; GO:0009888…	GO:0000323 lytic vacuole; GO:0005576 extracellular region; GO:0005615 extracellular space; GO:0005622 intracellular anatomical structure; GO:0005737 cytoplasm; GO:0005764 lysosome; GO:0005773 vacuole; GO:0005783 endoplasmic reticulum; GO:0005794 Golgi apparatus; GO:0012505 endomembrane system; GO:0043226 organelle; GO:0043227 membrane-bounded organelle; GO:0043229 intracellular organelle; GO:0043…	GO:0003824 catalytic activity; GO:0005488 binding; GO:0005515 protein binding; GO:0008233 peptidase activity; GO:0008235 metalloexopeptidase activity; GO:0008237 metallopeptidase activity; GO:0008238 exopeptidase activity; GO:0016787 hydrolase activity; GO:0016805 dipeptidase activity; GO:0042802 identical protein binding; GO:0042803 protein homodimerization activity; GO:0046983 protein dimerizat…			OPR	KOG2195	Transferrin receptor and related proteins containing the protease-associated (PA) domain						HALLMARK COMPLEMENT;HALLMARK COAGULATION	http://www.gsea-msigdb.org/gsea/msigdb/mouse/geneset/HALLMARK_COMPLEMENT;http://www.gsea-msigdb.org/gsea/msigdb/mouse/geneset/HALLMARK_COAGULATION
Q9Z126	Platelet factor 4 OS=Mus musculus OX=10090 GN=Pf4 PE=1 SV=1	Pf4	0.612552	0.0115936	Down	11.2435	28.6	3	3	108706	91582	108419	53655	60595.5	74848.6	1.31022	1.10383	1.30677	0.646697	0.730351	0.902142	extracellular	K05407	PF4; platelet factor 4	mmu04060 Cytokine-cytokine receptor interaction; mmu04062 Chemokine signaling pathway; mmu04061 Viral protein interaction with cytokine and cytokine receptor	GO:0001562 response to protozoan; GO:0001775 cell activation; GO:0001817 regulation of cytokine production; GO:0001819 positive regulation of cytokine production; GO:0001906 cell killing; GO:0002237 response to molecule of bacterial origin; GO:0002376 immune system process; GO:0002576 platelet degranulation; GO:0002682 regulation of immune system process; GO:0002683 negative regulation of immune …	GO:0005576 extracellular region; GO:0005615 extracellular space; GO:0005622 intracellular anatomical structure; GO:0005737 cytoplasm; GO:0012505 endomembrane system; GO:0018995 host cellular component; GO:0020003 symbiont-containing vacuole; GO:0020005 symbiont-containing vacuole membrane; GO:0030141 secretory granule; GO:0030430 host cell cytoplasm; GO:0031091 platelet alpha granule; GO:0031093 …	GO:0001664 G protein-coupled receptor binding; GO:0005102 signaling receptor binding; GO:0005125 cytokine activity; GO:0005126 cytokine receptor binding; GO:0005488 binding; GO:0005515 protein binding; GO:0005539 glycosaminoglycan binding; GO:0008009 chemokine activity; GO:0008201 heparin binding; GO:0030545 signaling receptor regulator activity; GO:0042379 chemokine receptor binding; GO:0043167 …	PF00048	PF00048 Small cytokines (intecrine/chemokine), interleukin-8 like				WP2292 Chemokine signaling pathway	http://www.wikipathways.org/instance/WP2292_r97515		R-MMU-109582 Hemostasis;R-MMU-114608 Platelet degranulation ;R-MMU-140875 Common Pathway of Fibrin Clot Formation;R-MMU-140877 Formation of Fibrin Clot (Clotting Cascade);R-MMU-162582 Signal Transduction;R-MMU-202733 Cell surface interactions at the vascular wall;R-MMU-372790 Signaling by GPCR;R-MMU-373076 Class A/1 (Rhodopsin-like receptors);R-MMU-375276 Peptide ligand-binding receptors;R-MMU-38…	https://reactome.org/PathwayBrowser/#/R-MMU-109582;https://reactome.org/PathwayBrowser/#/R-MMU-114608;https://reactome.org/PathwayBrowser/#/R-MMU-140875;https://reactome.org/PathwayBrowser/#/R-MMU-140877;https://reactome.org/PathwayBrowser/#/R-MMU-162582;https://reactome.org/PathwayBrowser/#/R-MMU-202733;https://reactome.org/PathwayBrowser/#/R-MMU-372790;https://reactome.org/PathwayBrowser/#/R-MM…	HALLMARK IL6 JAK STAT3 SIGNALING;HALLMARK ANGIOGENESIS;HALLMARK COAGULATION;HALLMARK ALLOGRAFT REJECTION	http://www.gsea-msigdb.org/gsea/msigdb/mouse/geneset/HALLMARK_IL6_JAK_STAT3_SIGNALING;http://www.gsea-msigdb.org/gsea/msigdb/mouse/geneset/HALLMARK_ANGIOGENESIS;http://www.gsea-msigdb.org/gsea/msigdb/mouse/geneset/HALLMARK_COAGULATION;http://www.gsea-msigdb.org/gsea/msigdb/mouse/geneset/HALLMARK_ALLOGRAFT_REJECTION
Q9Z2Y3	Homer protein homolog 1 OS=Mus musculus OX=10090 GN=Homer1 PE=1 SV=2	Homer1	1.52906	6.18629e-05	Up	41.413	51.4	17	16	64502.4	60485.6	60256.3	93068.2	93958.2	96223	0.826083	0.774639	0.771702	1.19192	1.20332	1.23233	cytoplasm	K15010	HOMER; homer	mmu04724 Glutamatergic synapse; mmu04068 FoxO signaling pathway	GO:0001817 regulation of cytokine production; GO:0001818 negative regulation of cytokine production; GO:0001894 tissue homeostasis; GO:0003008 system process; GO:0003009 skeletal muscle contraction; GO:0003012 muscle system process; GO:0006936 muscle contraction; GO:0006941 striated muscle contraction; GO:0007154 cell communication; GO:0007165 signal transduction; GO:0007166 cell surface receptor…	GO:0005622 intracellular anatomical structure; GO:0005737 cytoplasm; GO:0005783 endoplasmic reticulum; GO:0005829 cytosol; GO:0005886 plasma membrane; GO:0012505 endomembrane system; GO:0014069 postsynaptic density; GO:0016020 membrane; GO:0030016 myofibril; GO:0030017 sarcomere; GO:0030018 Z disc; GO:0030424 axon; GO:0030425 dendrite; GO:0031674 I band; GO:0032279 asymmetric synapse; GO:0032420 …	GO:0001664 G protein-coupled receptor binding; GO:0005102 signaling receptor binding; GO:0005198 structural molecule activity; GO:0005488 binding; GO:0005515 protein binding; GO:0019904 protein domain specific binding; GO:0031802 type 5 metabotropic glutamate receptor binding; GO:0035254 glutamate receptor binding; GO:0035256 G protein-coupled glutamate receptor binding; GO:0035591 signaling adap…	PF00568	PF00568 WH1 domain							R-MMU-112316 Neuronal System;R-MMU-6794361 Neurexins and neuroligins;R-MMU-6794362 Protein-protein interactions at synapses	https://reactome.org/PathwayBrowser/#/R-MMU-112316;https://reactome.org/PathwayBrowser/#/R-MMU-6794361;https://reactome.org/PathwayBrowser/#/R-MMU-6794362	HALLMARK GLYCOLYSIS	http://www.gsea-msigdb.org/gsea/msigdb/mouse/geneset/HALLMARK_GLYCOLYSIS
C0HKG5	Ribonuclease T2-A OS=Mus musculus OX=10090 GN=Rnaset2a PE=1 SV=1	Rnaset2a	0.632151	0.0397932	Down	29.6088	3.5	1	1	31633.8	41568	27963.8	24970.6	21035.6	17945.7	1.1495	1.51049	1.01614	0.907375	0.764386	0.652107	extracellular	K01166			GO:0001775 cell activation; GO:0002252 immune effector process; GO:0002263 cell activation involved in immune response; GO:0002274 myeloid leukocyte activation; GO:0002275 myeloid cell activation involved in immune response; GO:0002283 neutrophil activation involved in immune response; GO:0002366 leukocyte activation involved in immune response; GO:0002376 immune system process; GO:0002443 leukoc…	GO:0000323 lytic vacuole; GO:0005576 extracellular region; GO:0005615 extracellular space; GO:0005622 intracellular anatomical structure; GO:0005737 cytoplasm; GO:0005764 lysosome; GO:0005766 primary lysosome; GO:0005773 vacuole; GO:0005775 vacuolar lumen; GO:0005783 endoplasmic reticulum; GO:0005788 endoplasmic reticulum lumen; GO:0012505 endomembrane system; GO:0030141 secretory granule; GO:003…	GO:0003824 catalytic activity; GO:0004518 nuclease activity; GO:0004540 ribonuclease activity; GO:0016787 hydrolase activity; GO:0016788 hydrolase activity, acting on ester bonds; GO:0140098 catalytic activity, acting on RNA;	PF00445	PF00445 Ribonuclease T2 family	A	KOG1642	Ribonuclease, T2 family	WP310 mRNA processing	http://www.wikipathways.org/instance/WP310_r122791		R-MMU-168249 Innate Immune System;R-MMU-168256 Immune System;R-MMU-6798695 Neutrophil degranulation	https://reactome.org/PathwayBrowser/#/R-MMU-168249;https://reactome.org/PathwayBrowser/#/R-MMU-168256;https://reactome.org/PathwayBrowser/#/R-MMU-6798695
D3YZG8	Bifunctional methylenetetrahydrofolate dehydrogenase/cyclohydrolase 2, mitochondrial OS=Mus musculus OX=10090 GN=Mthfd2l PE=2 SV=1	Mthfd2l	0.600299	0.023538	Down	36.4383	9.2	2	2	5749.01	5929.57	6044.14	3683.26	2619.55	4336.13	1.21622	1.25442	1.27866	0.779206	0.554173	0.917322	mitochondria	K13403	MTHFD2; methylenetetrahydrofolate dehydrogenase(NAD+) / 5,10-methenyltetrahydrofolate cyclohydrolase [EC:1.5.1.15 3.5.4.9]	mmu01100 Metabolic pathways; mmu00670 One carbon pool by folate; mmu01240 Biosynthesis of cofactors	GO:0006082 organic acid metabolic process; GO:0006575 cellular modified amino acid metabolic process; GO:0006725 cellular aromatic compound metabolic process; GO:0006730 one-carbon metabolic process; GO:0006760 folic acid-containing compound metabolic process; GO:0006766 vitamin metabolic process; GO:0006767 water-soluble vitamin metabolic process; GO:0006807 nitrogen compound metabolic process; …	GO:0005622 intracellular anatomical structure; GO:0005737 cytoplasm; GO:0005739 mitochondrion; GO:0005740 mitochondrial envelope; GO:0005743 mitochondrial inner membrane; GO:0005759 mitochondrial matrix; GO:0016020 membrane; GO:0019866 organelle inner membrane; GO:0031090 organelle membrane; GO:0031966 mitochondrial membrane; GO:0031967 organelle envelope; GO:0031974 membrane-enclosed lumen; GO:0…	GO:0000287 magnesium ion binding; GO:0003824 catalytic activity; GO:0004477 methenyltetrahydrofolate cyclohydrolase activity; GO:0004487 methylenetetrahydrofolate dehydrogenase (NAD+) activity; GO:0004488 methylenetetrahydrofolate dehydrogenase (NADP+) activity; GO:0005488 binding; GO:0016491 oxidoreductase activity; GO:0016645 oxidoreductase activity, acting on the CH-NH group of donors; GO:0016…	PF00763; PF02882	PF00763 Tetrahydrofolate dehydrogenase/cyclohydrolase, catalytic domain; PF02882 Tetrahydrofolate dehydrogenase/cyclohydrolase, NAD(P)-binding domain	H	KOG0089	Methylenetetrahydrofolate dehydrogenase/methylenetetrahydrofolate cyclohydrolase				R-MMU-1430728 Metabolism;R-MMU-196757 Metabolism of folate and pterines;R-MMU-196849 Metabolism of water-soluble vitamins and cofactors;R-MMU-196854 Metabolism of vitamins and cofactors	https://reactome.org/PathwayBrowser/#/R-MMU-1430728;https://reactome.org/PathwayBrowser/#/R-MMU-196757;https://reactome.org/PathwayBrowser/#/R-MMU-196849;https://reactome.org/PathwayBrowser/#/R-MMU-196854	HALLMARK MTORC1 SIGNALING	http://www.gsea-msigdb.org/gsea/msigdb/mouse/geneset/HALLMARK_MTORC1_SIGNALING
P01837	Immunoglobulin kappa constant OS=Mus musculus OX=10090 GN=Igkc PE=1 SV=2	Igkc	3.62838	0.0046254	Up	11.9341	43.9	4	4	4189.91	7991.21	5742.54	25210.6	23396.2	16427	0.30304	0.577974	0.415336	1.82339	1.69216	1.1881	extracellular							PF07654	PF07654 Immunoglobulin C1-set domain
P07310	Creatine kinase M-type OS=Mus musculus OX=10090 GN=Ckm PE=1 SV=1	Ckm	0.517918	0.00104284	Down	43.045	27.3	12	10	39358.3	37333.6	32543.1	20605.6	17183.1	18786.1	1.42422	1.35095	1.17761	0.745634	0.621789	0.679794	cytoplasm	K00933	E2.7.3.2; creatine kinase [EC:2.7.3.2]	mmu00330 Arginine and proline metabolism; mmu01100 Metabolic pathways	GO:0006082 organic acid metabolic process; GO:0006520 cellular amino acid metabolic process; GO:0006575 cellular modified amino acid metabolic process; GO:0006599 phosphagen metabolic process; GO:0006600 creatine metabolic process; GO:0006603 phosphocreatine metabolic process; GO:0006793 phosphorus metabolic process; GO:0006796 phosphate-containing compound metabolic process; GO:0006807 nitrogen …	GO:0005576 extracellular region; GO:0005615 extracellular space; GO:0005622 intracellular anatomical structure; GO:0005634 nucleus; GO:0005737 cytoplasm; GO:0005829 cytosol; GO:0030425 dendrite; GO:0036477 somatodendritic compartment; GO:0042995 cell projection; GO:0043005 neuron projection; GO:0043025 neuronal cell body; GO:0043209 myelin sheath; GO:0043226 organelle; GO:0043227 membrane-bounded…	GO:0003824 catalytic activity; GO:0004111 creatine kinase activity; GO:0005488 binding; GO:0005515 protein binding; GO:0016301 kinase activity; GO:0016740 transferase activity; GO:0016772 transferase activity, transferring phosphorus-containing groups; GO:0016775 phosphotransferase activity, nitrogenous group as acceptor; GO:0019899 enzyme binding; GO:0031625 ubiquitin protein ligase binding; GO:…	PF02807; PF00217	PF02807 ATP:guanido phosphotransferase, N-terminal domain; PF00217 ATP:guanido phosphotransferase, C-terminal catalytic domain	C	KOG3581	Creatine kinases				R-MMU-1430728 Metabolism;R-MMU-71288 Creatine metabolism;R-MMU-71291 Metabolism of amino acids and derivatives	https://reactome.org/PathwayBrowser/#/R-MMU-1430728;https://reactome.org/PathwayBrowser/#/R-MMU-71288;https://reactome.org/PathwayBrowser/#/R-MMU-71291	HALLMARK MYOGENESIS;HALLMARK KRAS SIGNALING DN	http://www.gsea-msigdb.org/gsea/msigdb/mouse/geneset/HALLMARK_MYOGENESIS;http://www.gsea-msigdb.org/gsea/msigdb/mouse/geneset/HALLMARK_KRAS_SIGNALING_DN
P0C7L0	WAS/WASL-interacting protein family member 3 OS=Mus musculus OX=10090 GN=Wipf3 PE=1 SV=1	Wipf3	1.84495	0.00440103	Up	49.4527	16.1	7	7	20466.4	28024.8	28303.4	46507.2	46538.8	48635.9	0.562068	0.769642	0.777293	1.27722	1.27809	1.33568	nucleus	K19475	WIPF; WAS/WASL-interacting protein	mmu05135 Yersinia infection; mmu04144 Endocytosis	GO:0002252 immune effector process; GO:0002253 activation of immune response; GO:0002376 immune system process; GO:0002429 immune response-activating cell surface receptor signaling pathway; GO:0002431 Fc receptor mediated stimulatory signaling pathway; GO:0002433 immune response-regulating cell surface receptor signaling pathway involved in phagocytosis; GO:0002682 regulation of immune system pr…	GO:0005622 intracellular anatomical structure; GO:0005737 cytoplasm; GO:0005829 cytosol;	GO:0005488 binding; GO:0005515 protein binding; GO:0017124 SH3 domain binding; GO:0019904 protein domain specific binding;			Z	KOG4462	WASP-interacting protein VRP1/WIP, contains WH2 domain
P16014	Secretogranin-1 OS=Mus musculus OX=10090 GN=Chgb PE=1 SV=2	Chgb	0.415541	6.57327e-05	Down	77.969	26.3	17	17	62216.5	59724.7	55894.1	22834	24857.6	26206.3	1.48292	1.42352	1.33222	0.544243	0.592476	0.624621	extracellular	K19991			GO:0006464 cellular protein modification process; GO:0006807 nitrogen compound metabolic process; GO:0006810 transport; GO:0006887 exocytosis; GO:0008152 metabolic process; GO:0009966 regulation of signal transduction; GO:0009987 cellular process; GO:0010469 regulation of signaling receptor activity; GO:0010646 regulation of cell communication; GO:0016192 vesicle-mediated transport; GO:0019538 pr…	GO:0005576 extracellular region; GO:0005622 intracellular anatomical structure; GO:0005737 cytoplasm; GO:0005783 endoplasmic reticulum; GO:0005788 endoplasmic reticulum lumen; GO:0012505 endomembrane system; GO:0012506 vesicle membrane; GO:0016020 membrane; GO:0030133 transport vesicle; GO:0030141 secretory granule; GO:0030658 transport vesicle membrane; GO:0030659 cytoplasmic vesicle membrane; G…	GO:0005102 signaling receptor binding; GO:0005179 hormone activity; GO:0005488 binding; GO:0005515 protein binding; GO:0030545 signaling receptor regulator activity; GO:0048018 receptor ligand activity; GO:0098772 molecular function regulator;									R-MMU-381426 Regulation of Insulin-like Growth Factor (IGF) transport and uptake by Insulin-like Growth Factor Binding Proteins (IGFBPs);R-MMU-392499 Metabolism of proteins;R-MMU-597592 Post-translational protein modification;R-MMU-8957275 Post-translational protein phosphorylation	https://reactome.org/PathwayBrowser/#/R-MMU-381426;https://reactome.org/PathwayBrowser/#/R-MMU-392499;https://reactome.org/PathwayBrowser/#/R-MMU-597592;https://reactome.org/PathwayBrowser/#/R-MMU-8957275
P47867	Secretogranin-3 OS=Mus musculus OX=10090 GN=Scg3 PE=1 SV=1	Scg3	0.658223	0.000124969	Down	53.3262	17.8	8	8	124646	125639	119487	82886.5	83194.8	77311.3	1.2197	1.22941	1.16922	0.811069	0.814086	0.756515	extracellular	K25733			GO:0002576 platelet degranulation; GO:0006464 cellular protein modification process; GO:0006807 nitrogen compound metabolic process; GO:0006810 transport; GO:0006887 exocytosis; GO:0008152 metabolic process; GO:0009987 cellular process; GO:0016192 vesicle-mediated transport; GO:0019538 protein metabolic process; GO:0032940 secretion by cell; GO:0036211 protein modification process; GO:0043170 mac…	GO:0005576 extracellular region; GO:0005622 intracellular anatomical structure; GO:0005737 cytoplasm; GO:0005783 endoplasmic reticulum; GO:0005788 endoplasmic reticulum lumen; GO:0012505 endomembrane system; GO:0012506 vesicle membrane; GO:0016020 membrane; GO:0030133 transport vesicle; GO:0030141 secretory granule; GO:0030658 transport vesicle membrane; GO:0030659 cytoplasmic vesicle membrane; G…										R-MMU-109582 Hemostasis;R-MMU-114608 Platelet degranulation ;R-MMU-381426 Regulation of Insulin-like Growth Factor (IGF) transport and uptake by Insulin-like Growth Factor Binding Proteins (IGFBPs);R-MMU-392499 Metabolism of proteins;R-MMU-597592 Post-translational protein modification;R-MMU-76002 Platelet activation, signaling and aggregation;R-MMU-76005 Response to elevated platelet cytosolic C…	https://reactome.org/PathwayBrowser/#/R-MMU-109582;https://reactome.org/PathwayBrowser/#/R-MMU-114608;https://reactome.org/PathwayBrowser/#/R-MMU-381426;https://reactome.org/PathwayBrowser/#/R-MMU-392499;https://reactome.org/PathwayBrowser/#/R-MMU-597592;https://reactome.org/PathwayBrowser/#/R-MMU-76002;https://reactome.org/PathwayBrowser/#/R-MMU-76005;https://reactome.org/PathwayBrowser/#/R-MMU-…	HALLMARK COMPLEMENT;HALLMARK SPERMATOGENESIS;HALLMARK KRAS SIGNALING UP	http://www.gsea-msigdb.org/gsea/msigdb/mouse/geneset/HALLMARK_COMPLEMENT;http://www.gsea-msigdb.org/gsea/msigdb/mouse/geneset/HALLMARK_SPERMATOGENESIS;http://www.gsea-msigdb.org/gsea/msigdb/mouse/geneset/HALLMARK_KRAS_SIGNALING_UP
P61804	Dolichyl-diphosphooligosaccharide--protein glycosyltransferase subunit DAD1 OS=Mus musculus OX=10090 GN=Dad1 PE=1 SV=3	Dad1	0.664079	0.00101712	Down	12.4967	28.3	3	3	161123	148586	147017	104859	104889	93553.6	1.27198	1.173	1.16062	0.827804	0.828044	0.738554	plasma membrane	K12668	OST2; oligosaccharyltransferase complex subunit epsilon	mmu00510 N-Glycan biosynthesis; mmu01100 Metabolic pathways; mmu00513 Various types of N-glycan biosynthesis; mmu04141 Protein processing in endoplasmic reticulum	GO:0001701 in utero embryonic development; GO:0001824 blastocyst development; GO:0006464 cellular protein modification process; GO:0006486 protein glycosylation; GO:0006487 protein N-linked glycosylation; GO:0006807 nitrogen compound metabolic process; GO:0007275 multicellular organism development; GO:0007584 response to nutrient; GO:0008152 metabolic process; GO:0009058 biosynthetic process; GO:…	GO:0005622 intracellular anatomical structure; GO:0005737 cytoplasm; GO:0005783 endoplasmic reticulum; GO:0005789 endoplasmic reticulum membrane; GO:0008250 oligosaccharyltransferase complex; GO:0012505 endomembrane system; GO:0016020 membrane; GO:0031984 organelle subcompartment; GO:0032991 protein-containing complex; GO:0042175 nuclear outer membrane-endoplasmic reticulum membrane network; GO:0…				DO	KOG1746	Defender against cell death protein/oligosaccharyltransferase, epsilon subunit						HALLMARK DNA REPAIR	http://www.gsea-msigdb.org/gsea/msigdb/mouse/geneset/HALLMARK_DNA_REPAIR
Q3TXU5	Deoxyhypusine synthase OS=Mus musculus OX=10090 GN=Dhps PE=1 SV=2	Dhps	0.635413	0.037932	Down	40.6421	6.8	2	2	14971.9	19657.1	23302.2	11485.5	11390.8	13934	0.948176	1.24489	1.47573	0.727383	0.72138	0.882441	mitochondria	K00809			GO:0002682 regulation of immune system process; GO:0002684 positive regulation of immune system process; GO:0002694 regulation of leukocyte activation; GO:0002696 positive regulation of leukocyte activation; GO:0006412 translation; GO:0006464 cellular protein modification process; GO:0006518 peptide metabolic process; GO:0006576 cellular biogenic amine metabolic process; GO:0006595 polyamine meta…	GO:0005622 intracellular anatomical structure; GO:0005737 cytoplasm; GO:0005829 cytosol;	GO:0003824 catalytic activity; GO:0005488 binding; GO:0005515 protein binding; GO:0016740 transferase activity; GO:0016765 transferase activity, transferring alkyl or aryl (other than methyl) groups; GO:0034038 deoxyhypusine synthase activity; GO:0042802 identical protein binding;	PF01916	PF01916 Deoxyhypusine synthase	O	KOG2924	Deoxyhypusine synthase				R-MMU-163841 Gamma carboxylation, hypusine formation and arylsulfatase activation;R-MMU-204626 Hypusine synthesis from eIF5A-lysine;R-MMU-392499 Metabolism of proteins;R-MMU-597592 Post-translational protein modification	https://reactome.org/PathwayBrowser/#/R-MMU-163841;https://reactome.org/PathwayBrowser/#/R-MMU-204626;https://reactome.org/PathwayBrowser/#/R-MMU-392499;https://reactome.org/PathwayBrowser/#/R-MMU-597592	HALLMARK XENOBIOTIC METABOLISM	http://www.gsea-msigdb.org/gsea/msigdb/mouse/geneset/HALLMARK_XENOBIOTIC_METABOLISM
Q3U214	Microtubule-associated serine/threonine-protein kinase 3 OS=Mus musculus OX=10090 GN=Mast3 PE=1 SV=3	Mast3	1.50675	0.0176325	Up	144.174	8.3	8	6	16677.6	12828.3	17041.2	21131.7	23440.6	25562.4	0.857592	0.659656	0.876291	1.08663	1.20536	1.31447	plasma membrane	K08789			GO:0000003 reproduction; GO:0001667 ameboidal-type cell migration; GO:0001817 regulation of cytokine production; GO:0002064 epithelial cell development; GO:0002065 columnar/cuboidal epithelial cell differentiation; GO:0002066 columnar/cuboidal epithelial cell development; GO:0003006 developmental process involved in reproduction; GO:0006464 cellular protein modification process; GO:0006468 protei…	GO:0005622 intracellular anatomical structure; GO:0005737 cytoplasm; GO:0005856 cytoskeleton; GO:0015630 microtubule cytoskeleton; GO:0016020 membrane; GO:0043226 organelle; GO:0043228 non-membrane-bounded organelle; GO:0043229 intracellular organelle; GO:0043232 intracellular non-membrane-bounded organelle;	GO:0000166 nucleotide binding; GO:0000287 magnesium ion binding; GO:0003824 catalytic activity; GO:0004672 protein kinase activity; GO:0004674 protein serine/threonine kinase activity; GO:0005488 binding; GO:0005515 protein binding; GO:0005524 ATP binding; GO:0008017 microtubule binding; GO:0008092 cytoskeletal protein binding; GO:0015631 tubulin binding; GO:0016301 kinase activity; GO:0016740 tr…	PF08926; PF00069; PF17820	PF08926 Domain of unknown function (DUF1908); PF00069 Protein kinase domain; PF17820 PDZ domain	TR	KOG0606	Microtubule-associated serine/threonine kinase and related proteins						HALLMARK KRAS SIGNALING DN	http://www.gsea-msigdb.org/gsea/msigdb/mouse/geneset/HALLMARK_KRAS_SIGNALING_DN
Q3UGP8	Putative Dol-P-Glc:Glc(2)Man(9)GlcNAc(2)-PP-Dol alpha-1,2-glucosyltransferase OS=Mus musculus OX=10090 GN=Alg10b PE=1 SV=1	Alg10b	0.649776	0.000700405	Down	55.4649	4.2	2	2	66453.9	61148.4	68496.6	41217.3	45101.4	41101.7	1.23246	1.13406	1.27034	0.764417	0.836452	0.762274	plasma membrane	K03850	ALG10; alpha-1,2-glucosyltransferase [EC:2.4.1.256]	mmu00510 N-Glycan biosynthesis; mmu01100 Metabolic pathways	GO:0002064 epithelial cell development; GO:0002065 columnar/cuboidal epithelial cell differentiation; GO:0002066 columnar/cuboidal epithelial cell development; GO:0003008 system process; GO:0006464 cellular protein modification process; GO:0006486 protein glycosylation; GO:0006487 protein N-linked glycosylation; GO:0006807 nitrogen compound metabolic process; GO:0007275 multicellular organism dev…	GO:0005622 intracellular anatomical structure; GO:0005737 cytoplasm; GO:0005783 endoplasmic reticulum; GO:0005789 endoplasmic reticulum membrane; GO:0012505 endomembrane system; GO:0016020 membrane; GO:0031984 organelle subcompartment; GO:0042175 nuclear outer membrane-endoplasmic reticulum membrane network; GO:0043226 organelle; GO:0043227 membrane-bounded organelle; GO:0043229 intracellular org…	GO:0003824 catalytic activity; GO:0004583 dolichyl-phosphate-glucose-glycolipid alpha-glucosyltransferase activity; GO:0015459 potassium channel regulator activity; GO:0016247 channel regulator activity; GO:0016740 transferase activity; GO:0016757 glycosyltransferase activity; GO:0016758 hexosyltransferase activity; GO:0046527 glucosyltransferase activity; GO:0098772 molecular function regulator;…			OKIT	KOG2642	Alpha-1,2 glucosyltransferase/transcriptional activator
Q61011	Guanine nucleotide-binding protein G(I)/G(S)/G(T) subunit beta-3 OS=Mus musculus OX=10090 GN=Gnb3 PE=1 SV=2	Gnb3	0.33918	0.0285835	Down	37.2402	6.8	2	2	18324.7	19264	13884.3		7713.38	3925.68	1.45176	1.52617	1.09997		0.611086	0.311009	cytoplasm	K07825	GNB3; guanine nucleotide-binding protein G(I)/G(S)/G(T) subunit beta-3	mmu04725 Cholinergic synapse; mmu04371 Apelin signaling pathway; mmu04723 Retrograde endocannabinoid signaling; mmu04713 Circadian entrainment; mmu05167 Kaposi sarcoma-associated herpesvirus infection; mmu04014 Ras signaling pathway; mmu04727 GABAergic synapse; mmu05032 Morphine addiction; mmu04742 Taste transduction; mmu04724 Glutamatergic synapse; mmu05163 Human cytomegalovirus infection; mmu05…	GO:0003008 system process; GO:0003013 circulatory system process; GO:0006109 regulation of carbohydrate metabolic process; GO:0006457 protein folding; GO:0006884 cell volume homeostasis; GO:0007154 cell communication; GO:0007165 signal transduction; GO:0007186 G protein-coupled receptor signaling pathway; GO:0008015 blood circulation; GO:0008217 regulation of blood pressure; GO:0008361 regulation…	GO:0005622 intracellular anatomical structure; GO:0005737 cytoplasm; GO:0005829 cytosol; GO:0005834 heterotrimeric G-protein complex; GO:0005886 plasma membrane; GO:0009898 cytoplasmic side of plasma membrane; GO:0016020 membrane; GO:0019897 extrinsic component of plasma membrane; GO:0019898 extrinsic component of membrane; GO:0030425 dendrite; GO:0031234 extrinsic component of cytoplasmic side o…	GO:0003824 catalytic activity; GO:0003924 GTPase activity; GO:0005488 binding; GO:0005515 protein binding; GO:0008092 cytoskeletal protein binding; GO:0016462 pyrophosphatase activity; GO:0016787 hydrolase activity; GO:0016817 hydrolase activity, acting on acid anhydrides; GO:0016818 hydrolase activity, acting on acid anhydrides, in phosphorus-containing anhydrides; GO:0017111 nucleoside-triphosp…			R	KOG0286	G-protein beta subunit	WP1266 SIDS susceptibility pathways;WP553 Calcium regulation in cardiac cells;WP232 G protein signaling pathways;WP2841 Focal adhesion: PI3K-Akt-mTOR signaling pathway;WP2292 Chemokine signaling pathway;WP385 Myometrial relaxation and contraction pathways	http://www.wikipathways.org/instance/WP1266_r117943;http://www.wikipathways.org/instance/WP553_r117867;http://www.wikipathways.org/instance/WP232_r117886;http://www.wikipathways.org/instance/WP2841_r116712;http://www.wikipathways.org/instance/WP2292_r97515;http://www.wikipathways.org/instance/WP385_r122794		R-MMU-109582 Hemostasis;R-MMU-111885 Opioid Signalling;R-MMU-112314 Neurotransmitter receptors and postsynaptic signal transmission;R-MMU-112315 Transmission across Chemical Synapses;R-MMU-112316 Neuronal System;R-MMU-1296041 Activation of G protein gated Potassium channels;R-MMU-1296059 G protein gated Potassium channels;R-MMU-1296065 Inwardly rectifying K+ channels;R-MMU-1296071 Potassium Chann…
Q61703	Inter-alpha-trypsin inhibitor heavy chain H2 OS=Mus musculus OX=10090 GN=Itih2 PE=1 SV=1	Itih2	0.638777	0.000139136	Down	105.928	6	5	5	30861.3	30816	31845.1	19578	19093.9	21068.2	1.20818	1.2064	1.24669	0.766448	0.747497	0.824789	endoplasmic reticulum	K19015			GO:0006464 cellular protein modification process; GO:0006807 nitrogen compound metabolic process; GO:0008152 metabolic process; GO:0009892 negative regulation of metabolic process; GO:0009987 cellular process; GO:0010466 negative regulation of peptidase activity; GO:0010605 negative regulation of macromolecule metabolic process; GO:0010951 negative regulation of endopeptidase activity; GO:0019222…	GO:0005576 extracellular region; GO:0005622 intracellular anatomical structure; GO:0005737 cytoplasm; GO:0005783 endoplasmic reticulum; GO:0005788 endoplasmic reticulum lumen; GO:0012505 endomembrane system; GO:0031974 membrane-enclosed lumen; GO:0043226 organelle; GO:0043227 membrane-bounded organelle; GO:0043229 intracellular organelle; GO:0043231 intracellular membrane-bounded organelle; GO:00…	GO:0004857 enzyme inhibitor activity; GO:0004866 endopeptidase inhibitor activity; GO:0030234 enzyme regulator activity; GO:0030414 peptidase inhibitor activity; GO:0061134 peptidase regulator activity; GO:0061135 endopeptidase regulator activity; GO:0098772 molecular function regulator;	PF00092	PF00092 von Willebrand factor type A domain							R-MMU-381426 Regulation of Insulin-like Growth Factor (IGF) transport and uptake by Insulin-like Growth Factor Binding Proteins (IGFBPs);R-MMU-392499 Metabolism of proteins;R-MMU-597592 Post-translational protein modification;R-MMU-8957275 Post-translational protein phosphorylation	https://reactome.org/PathwayBrowser/#/R-MMU-381426;https://reactome.org/PathwayBrowser/#/R-MMU-392499;https://reactome.org/PathwayBrowser/#/R-MMU-597592;https://reactome.org/PathwayBrowser/#/R-MMU-8957275
Q61979	Neuronatin OS=Mus musculus OX=10090 GN=Nnat PE=2 SV=2	Nnat	0.400262	0.00697861	Down	9.21079	12.3	1	1	43706.8	49893.5	56918.5	25783.4	14468.4	19995.2	1.24423	1.42035	1.62033	0.733991	0.411881	0.569216	extracellular				GO:0002791 regulation of peptide secretion; GO:0002793 positive regulation of peptide secretion; GO:0006464 cellular protein modification process; GO:0006807 nitrogen compound metabolic process; GO:0007275 multicellular organism development; GO:0007399 nervous system development; GO:0007417 central nervous system development; GO:0007420 brain development; GO:0008152 metabolic process; GO:0009249 …	GO:0005622 intracellular anatomical structure; GO:0005737 cytoplasm;
Q64345	Interferon-induced protein with tetratricopeptide repeats 3 OS=Mus musculus OX=10090 GN=Ifit3 PE=1 SV=1	Ifit3	1.62789	0.00526607	Up	47.2227	25.8	10	10	10596.7	12290.7	9570.03	15962.9	17868.5	19005.7	0.745419	0.864584	0.673199	1.1229	1.25695	1.33695	cytoplasm	K24849			GO:0002252 immune effector process; GO:0002376 immune system process; GO:0006950 response to stress; GO:0006952 defense response; GO:0006955 immune response; GO:0007154 cell communication; GO:0007165 signal transduction; GO:0007166 cell surface receptor signaling pathway; GO:0008285 negative regulation of cell population proliferation; GO:0009605 response to external stimulus; GO:0009607 response…	GO:0005622 intracellular anatomical structure; GO:0005737 cytoplasm; GO:0005739 mitochondrion; GO:0005829 cytosol; GO:0043226 organelle; GO:0043227 membrane-bounded organelle; GO:0043229 intracellular organelle; GO:0043231 intracellular membrane-bounded organelle;	GO:0005488 binding; GO:0005515 protein binding; GO:0042802 identical protein binding;	PF14559	PF14559 Tetratricopeptide repeat	R	KOG1124	FOG: TPR repeat						HALLMARK INTERFERON ALPHA RESPONSE;HALLMARK INTERFERON GAMMA RESPONSE	http://www.gsea-msigdb.org/gsea/msigdb/mouse/geneset/HALLMARK_INTERFERON_ALPHA_RESPONSE;http://www.gsea-msigdb.org/gsea/msigdb/mouse/geneset/HALLMARK_INTERFERON_GAMMA_RESPONSE
Q78IS1	Transmembrane emp24 domain-containing protein 3 OS=Mus musculus OX=10090 GN=Tmed3 PE=1 SV=1	Tmed3	0.433336	0.0437696	Down	25.4648	5.4	1	1	8476.96	4960.66	10820.2	3868.66	4132.24	2510.88	1.46282	0.856034	1.86718	0.667594	0.713078	0.433289	extracellular	K20350			GO:0006810 transport; GO:0006888 endoplasmic reticulum to Golgi vesicle-mediated transport; GO:0006890 retrograde vesicle-mediated transport, Golgi to endoplasmic reticulum; GO:0016192 vesicle-mediated transport; GO:0046907 intracellular transport; GO:0048193 Golgi vesicle transport; GO:0051179 localization; GO:0051234 establishment of localization; GO:0051641 cellular localization; GO:0051649 es…	GO:0000139 Golgi membrane; GO:0005622 intracellular anatomical structure; GO:0005737 cytoplasm; GO:0005783 endoplasmic reticulum; GO:0005789 endoplasmic reticulum membrane; GO:0005793 endoplasmic reticulum-Golgi intermediate compartment; GO:0005794 Golgi apparatus; GO:0005798 Golgi-associated vesicle; GO:0012505 endomembrane system; GO:0012506 vesicle membrane; GO:0016020 membrane; GO:0030117 mem…		PF01105	PF01105 emp24/gp25L/p24 family/GOLD	U	KOG1693	emp24/gp25L/p24 family of membrane trafficking proteins				R-MMU-199977 ER to Golgi Anterograde Transport;R-MMU-199991 Membrane Trafficking;R-MMU-392499 Metabolism of proteins;R-MMU-446203 Asparagine N-linked glycosylation;R-MMU-5653656 Vesicle-mediated transport;R-MMU-597592 Post-translational protein modification;R-MMU-6807878 COPI-mediated anterograde transport;R-MMU-6811434 COPI-dependent Golgi-to-ER retrograde traffic;R-MMU-6811442 Intra-Golgi and r…	https://reactome.org/PathwayBrowser/#/R-MMU-199977;https://reactome.org/PathwayBrowser/#/R-MMU-199991;https://reactome.org/PathwayBrowser/#/R-MMU-392499;https://reactome.org/PathwayBrowser/#/R-MMU-446203;https://reactome.org/PathwayBrowser/#/R-MMU-5653656;https://reactome.org/PathwayBrowser/#/R-MMU-597592;https://reactome.org/PathwayBrowser/#/R-MMU-6807878;https://reactome.org/PathwayBrowser/#/R-…
Q7TN73	N-acetylneuraminate 9-O-acetyltransferase OS=Mus musculus OX=10090 GN=Casd1 PE=2 SV=1	Casd1	0.614114	0.000833777	Down	91.6035	3	2	2	32276.4	27739.7	27313.3	17883.8	17663.1	18083.3	1.37386	1.18075	1.1626	0.761231	0.751835	0.769723	plasma membrane	K03377			GO:0005975 carbohydrate metabolic process; GO:0007154 cell communication; GO:0007267 cell-cell signaling; GO:0008152 metabolic process; GO:0009987 cellular process; GO:0023052 signaling; GO:0030154 cell differentiation; GO:0032502 developmental process; GO:0044238 primary metabolic process; GO:0045165 cell fate commitment; GO:0045168 cell-cell signaling involved in cell fate commitment; GO:004633…	GO:0000139 Golgi membrane; GO:0005622 intracellular anatomical structure; GO:0005737 cytoplasm; GO:0005794 Golgi apparatus; GO:0012505 endomembrane system; GO:0016020 membrane; GO:0016021 integral component of membrane; GO:0030173 integral component of Golgi membrane; GO:0031090 organelle membrane; GO:0031224 intrinsic component of membrane; GO:0031228 intrinsic component of Golgi membrane; GO:00…	GO:0003824 catalytic activity; GO:0008374 O-acyltransferase activity; GO:0016407 acetyltransferase activity; GO:0016413 O-acetyltransferase activity; GO:0016740 transferase activity; GO:0016746 acyltransferase activity; GO:0016747 acyltransferase activity, transferring groups other than amino-acyl groups; GO:0047186 N-acetylneuraminate 7-O(or 9-O)-acetyltransferase activity;			R	KOG1699	O-acetyltransferase
Q80VJ3	2'-deoxynucleoside 5'-phosphate N-hydrolase 1 OS=Mus musculus OX=10090 GN=Dnph1 PE=1 SV=2	Dnph1	1.69135	0.0254667	Up	18.9775	8.1	1	1	9196.77	11752.6	9170.33	21188.5	15806.5	13947.8	0.680716	0.869892	0.678759	1.56831	1.16995	1.03237	extracellular	K22928			GO:0001558 regulation of cell growth; GO:0006139 nucleobase-containing compound metabolic process; GO:0006725 cellular aromatic compound metabolic process; GO:0006753 nucleoside phosphate metabolic process; GO:0006793 phosphorus metabolic process; GO:0006796 phosphate-containing compound metabolic process; GO:0006807 nitrogen compound metabolic process; GO:0008152 metabolic process; GO:0009056 ca…	GO:0005622 intracellular anatomical structure; GO:0005634 nucleus; GO:0043226 organelle; GO:0043227 membrane-bounded organelle; GO:0043229 intracellular organelle; GO:0043231 intracellular membrane-bounded organelle;	GO:0003824 catalytic activity; GO:0005488 binding; GO:0005515 protein binding; GO:0016787 hydrolase activity; GO:0016798 hydrolase activity, acting on glycosyl bonds; GO:0016799 hydrolase activity, hydrolyzing N-glycosyl compounds; GO:0042802 identical protein binding; GO:0042803 protein homodimerization activity; GO:0046983 protein dimerization activity; GO:0070694 deoxyribonucleoside 5'-monopho…	PF05014	PF05014 Nucleoside 2-deoxyribosyltransferase							R-MMU-1430728 Metabolism;R-MMU-15869 Metabolism of nucleotides;R-MMU-74259 Purine catabolism;R-MMU-8956319 Nucleotide catabolism	https://reactome.org/PathwayBrowser/#/R-MMU-1430728;https://reactome.org/PathwayBrowser/#/R-MMU-15869;https://reactome.org/PathwayBrowser/#/R-MMU-74259;https://reactome.org/PathwayBrowser/#/R-MMU-8956319
Q80ZM7	Transcription initiation factor IIA subunit 2 OS=Mus musculus OX=10090 GN=Gtf2a2 PE=1 SV=2	Gtf2a2	0.530671	0.0159967	Down	12.4731	8.3	1	1	17157.7	18356.7	22144.4	10610.6	12356.2	7631	1.16644	1.24796	1.50545	0.721349	0.840019	0.518782	cytoplasm,nucleus	K03123	TFIIA2; transcription initiation factor TFIIA small subunit	mmu05203 Viral carcinogenesis; mmu03022 Basal transcription factors	GO:0006139 nucleobase-containing compound metabolic process; GO:0006351 transcription, DNA-templated; GO:0006352 DNA-templated transcription, initiation; GO:0006355 regulation of transcription, DNA-templated; GO:0006357 regulation of transcription by RNA polymerase II; GO:0006366 transcription by RNA polymerase II; GO:0006367 transcription initiation from RNA polymerase II promoter; GO:0006725 ce…	GO:0000428 DNA-directed RNA polymerase complex; GO:0005622 intracellular anatomical structure; GO:0005634 nucleus; GO:0005654 nucleoplasm; GO:0005667 transcription regulator complex; GO:0005669 transcription factor TFIID complex; GO:0005672 transcription factor TFIIA complex; GO:0016591 RNA polymerase II, holoenzyme; GO:0030054 cell junction; GO:0030880 RNA polymerase complex; GO:0031974 membrane…	GO:0003712 transcription coregulator activity; GO:0003713 transcription coactivator activity; GO:0005488 binding; GO:0005515 protein binding; GO:0008134 transcription factor binding; GO:0017025 TBP-class protein binding; GO:0042802 identical protein binding; GO:0042803 protein homodimerization activity; GO:0046982 protein heterodimerization activity; GO:0046983 protein dimerization activity; GO:0…	PF02268; PF02751	PF02268 Transcription initiation factor IIA, gamma subunit, helical domain; PF02751 Transcription initiation factor IIA, gamma subunit	K	KOG3463	Transcription initiation factor IIA, gamma subunit	WP567 Eukaryotic transcription initiation;WP1244 Estrogen signaling	http://www.wikipathways.org/instance/WP567_r117881;http://www.wikipathways.org/instance/WP1244_r114031	Transcription factor	R-MMU-162582 Signal Transduction;R-MMU-674695 RNA Polymerase II Pre-transcription Events;R-MMU-6807505 RNA polymerase II transcribes snRNA genes;R-MMU-73776 RNA Polymerase II Promoter Escape;R-MMU-73779 RNA Polymerase II Transcription Pre-Initiation And Promoter Opening;R-MMU-73857 RNA Polymerase II Transcription;R-MMU-74160 Gene expression (Transcription);R-MMU-75953 RNA Polymerase II Transcript…	https://reactome.org/PathwayBrowser/#/R-MMU-162582;https://reactome.org/PathwayBrowser/#/R-MMU-674695;https://reactome.org/PathwayBrowser/#/R-MMU-6807505;https://reactome.org/PathwayBrowser/#/R-MMU-73776;https://reactome.org/PathwayBrowser/#/R-MMU-73779;https://reactome.org/PathwayBrowser/#/R-MMU-73857;https://reactome.org/PathwayBrowser/#/R-MMU-74160;https://reactome.org/PathwayBrowser/#/R-MMU-7…	HALLMARK DNA REPAIR	http://www.gsea-msigdb.org/gsea/msigdb/mouse/geneset/HALLMARK_DNA_REPAIR
Q8BHD7	Polypyrimidine tract-binding protein 3 OS=Mus musculus OX=10090 GN=Ptbp3 PE=1 SV=1	Ptbp3	0.659224	0.000703447	Down	56.7011	9	5	4	58941.5	61337.2	65086	42470.8	38086.9	41639.1	1.14985	1.19658	1.26972	0.828532	0.743011	0.812308	cytoplasm,nucleus	K17844			GO:0000003 reproduction; GO:0000226 microtubule cytoskeleton organization; GO:0000375 RNA splicing, via transesterification reactions; GO:0000377 RNA splicing, via transesterification reactions with bulged adenosine as nucleophile; GO:0000381 regulation of alternative mRNA splicing, via spliceosome; GO:0000398 mRNA splicing, via spliceosome; GO:0000956 nuclear-transcribed mRNA catabolic process; …	GO:0005622 intracellular anatomical structure; GO:0005634 nucleus; GO:0005737 cytoplasm; GO:0030424 axon; GO:0030426 growth cone; GO:0030427 site of polarized growth; GO:0032991 protein-containing complex; GO:0036477 somatodendritic compartment; GO:0042995 cell projection; GO:0043005 neuron projection; GO:0043025 neuronal cell body; GO:0043226 organelle; GO:0043227 membrane-bounded organelle; GO:…	GO:0000014 single-stranded DNA endodeoxyribonuclease activity; GO:0000900 translation repressor activity, mRNA regulatory element binding; GO:0001067 transcription regulatory region nucleic acid binding; GO:0001069 regulatory region RNA binding; GO:0003676 nucleic acid binding; GO:0003677 DNA binding; GO:0003697 single-stranded DNA binding; GO:0003723 RNA binding; GO:0003729 mRNA binding; GO:0003…	PF11835; PF13893; PF00076	PF11835 RRM-like domain; PF13893 RNA recognition motif. (a.k.a. RRM, RBD, or RNP domain); PF00076 RNA recognition motif. (a.k.a. RRM, RBD, or RNP domain)	A	KOG1190	Polypyrimidine tract-binding protein	WP310 mRNA processing	http://www.wikipathways.org/instance/WP310_r122791
Q8BHJ6	Serine incorporator 5 OS=Mus musculus OX=10090 GN=Serinc5 PE=2 SV=1	Serinc5	0.594581	0.00793087	Down	51.831	2.2	1	1	51428	51267.8	41815.7	31953.4	24347.5	29622.9	1.33907	1.3349	1.08878	0.831992	0.633952	0.771311	plasma membrane	K25655	SERINC5; serine incorporator 5	mmu03250 Viral life cycle - HIV-1	GO:0002252 immune effector process; GO:0002376 immune system process; GO:0003333 amino acid transmembrane transport; GO:0006082 organic acid metabolic process; GO:0006520 cellular amino acid metabolic process; GO:0006563 L-serine metabolic process; GO:0006564 L-serine biosynthetic process; GO:0006575 cellular modified amino acid metabolic process; GO:0006629 lipid metabolic process; GO:0006643 me…	GO:0005622 intracellular anatomical structure; GO:0005737 cytoplasm; GO:0005794 Golgi apparatus; GO:0005886 plasma membrane; GO:0012505 endomembrane system; GO:0016020 membrane; GO:0043209 myelin sheath; GO:0043226 organelle; GO:0043227 membrane-bounded organelle; GO:0043229 intracellular organelle; GO:0043231 intracellular membrane-bounded organelle; GO:0071944 cell periphery;	GO:0005215 transporter activity; GO:0005342 organic acid transmembrane transporter activity; GO:0005488 binding; GO:0005515 protein binding; GO:0008324 cation transmembrane transporter activity; GO:0008509 anion transmembrane transporter activity; GO:0008514 organic anion transmembrane transporter activity; GO:0015075 ion transmembrane transporter activity; GO:0015171 amino acid transmembrane tra…			S	KOG2592	Tumor differentially expressed (TDE) protein				R-MMU-1430728 Metabolism;R-MMU-71291 Metabolism of amino acids and derivatives;R-MMU-977347 Serine biosynthesis	https://reactome.org/PathwayBrowser/#/R-MMU-1430728;https://reactome.org/PathwayBrowser/#/R-MMU-71291;https://reactome.org/PathwayBrowser/#/R-MMU-977347
Q8BYU6	Torsin-1A-interacting protein 2 OS=Mus musculus OX=10090 GN=Tor1aip2 PE=1 SV=1	Tor1aip2	0.581153	0.00313602	Down	54.4956	6.2	3	2	27339.2	22649.1	25625.4	13152.3	16460.9	14329.8	1.37203	1.13665	1.28602	0.660055	0.826098	0.719148	cytoplasm				GO:0006996 organelle organization; GO:0007029 endoplasmic reticulum organization; GO:0008104 protein localization; GO:0009987 cellular process; GO:0010256 endomembrane system organization; GO:0016043 cellular component organization; GO:0032781 positive regulation of ATP-dependent activity; GO:0033036 macromolecule localization; GO:0033365 protein localization to organelle; GO:0034504 protein loca…	GO:0005622 intracellular anatomical structure; GO:0005634 nucleus; GO:0005635 nuclear envelope; GO:0005737 cytoplasm; GO:0005783 endoplasmic reticulum; GO:0005789 endoplasmic reticulum membrane; GO:0012505 endomembrane system; GO:0016020 membrane; GO:0031090 organelle membrane; GO:0031965 nuclear membrane; GO:0031967 organelle envelope; GO:0031975 envelope; GO:0031984 organelle subcompartment; GO…	GO:0001671 ATPase activator activity; GO:0005488 binding; GO:0005515 protein binding; GO:0008047 enzyme activator activity; GO:0019899 enzyme binding; GO:0030234 enzyme regulator activity; GO:0051117 ATPase binding; GO:0060589 nucleoside-triphosphatase regulator activity; GO:0060590 ATPase regulator activity; GO:0098772 molecular function regulator;											HALLMARK KRAS SIGNALING UP	http://www.gsea-msigdb.org/gsea/msigdb/mouse/geneset/HALLMARK_KRAS_SIGNALING_UP
Q8JZK9	Hydroxymethylglutaryl-CoA synthase, cytoplasmic OS=Mus musculus OX=10090 GN=Hmgcs1 PE=1 SV=1	Hmgcs1	0.630144	9.65755e-05	Down	57.569	30.8	12	12	177772	172243	164856	105242	106861	112340	1.27084	1.23131	1.1785	0.752341	0.763915	0.803086	cytoplasm	K01641	HMGCS; hydroxymethylglutaryl-CoA synthase [EC:2.3.3.10]	mmu00650 Butanoate metabolism; mmu00900 Terpenoid backbone biosynthesis; mmu03320 PPAR signaling pathway; mmu01100 Metabolic pathways; mmu00280 Valine, leucine and isoleucine degradation	GO:0000003 reproduction; GO:0001700 embryonic development via the syncytial blastoderm; GO:0001889 liver development; GO:0003006 developmental process involved in reproduction; GO:0006066 alcohol metabolic process; GO:0006629 lipid metabolic process; GO:0006694 steroid biosynthetic process; GO:0006695 cholesterol biosynthetic process; GO:0007275 multicellular organism development; GO:0007399 nerv…	GO:0005622 intracellular anatomical structure; GO:0005737 cytoplasm; GO:0005739 mitochondrion; GO:0005759 mitochondrial matrix; GO:0005829 cytosol; GO:0031974 membrane-enclosed lumen; GO:0043226 organelle; GO:0043227 membrane-bounded organelle; GO:0043229 intracellular organelle; GO:0043231 intracellular membrane-bounded organelle; GO:0043233 organelle lumen; GO:0070013 intracellular organelle lu…	GO:0003824 catalytic activity; GO:0004421 hydroxymethylglutaryl-CoA synthase activity; GO:0005488 binding; GO:0005515 protein binding; GO:0016740 transferase activity; GO:0016746 acyltransferase activity; GO:0016853 isomerase activity; GO:0036094 small molecule binding; GO:0042802 identical protein binding; GO:0042803 protein homodimerization activity; GO:0043177 organic acid binding; GO:0046912 …	PF01154; PF08540	PF01154 Hydroxymethylglutaryl-coenzyme A synthase N terminal; PF08540 Hydroxymethylglutaryl-coenzyme A synthase C terminal	I	KOG1393	Hydroxymethylglutaryl-CoA synthase	WP1270 Endochondral ossification;WP4346 Cholesterol metabolism with Bloch and Kandutsch-Russell pathways;WP103 Cholesterol biosynthesis	http://www.wikipathways.org/instance/WP1270_r117880;http://www.wikipathways.org/instance/WP4346_r123453;http://www.wikipathways.org/instance/WP103_r116834		R-MMU-1430728 Metabolism;R-MMU-191273 Cholesterol biosynthesis;R-MMU-556833 Metabolism of lipids;R-MMU-8957322 Metabolism of steroids	https://reactome.org/PathwayBrowser/#/R-MMU-1430728;https://reactome.org/PathwayBrowser/#/R-MMU-191273;https://reactome.org/PathwayBrowser/#/R-MMU-556833;https://reactome.org/PathwayBrowser/#/R-MMU-8957322	HALLMARK CHOLESTEROL HOMEOSTASIS;HALLMARK ANDROGEN RESPONSE;HALLMARK MTORC1 SIGNALING;HALLMARK FATTY ACID METABOLISM	http://www.gsea-msigdb.org/gsea/msigdb/mouse/geneset/HALLMARK_CHOLESTEROL_HOMEOSTASIS;http://www.gsea-msigdb.org/gsea/msigdb/mouse/geneset/HALLMARK_ANDROGEN_RESPONSE;http://www.gsea-msigdb.org/gsea/msigdb/mouse/geneset/HALLMARK_MTORC1_SIGNALING;http://www.gsea-msigdb.org/gsea/msigdb/mouse/geneset/HALLMARK_FATTY_ACID_METABOLISM
Q8JZW4	Copine-5 OS=Mus musculus OX=10090 GN=Cpne5 PE=1 SV=1	Cpne5	1.64079	0.00143844	Up	65.5923	16.9	9	4	28786.9	25357.5	24559.3	46339.6	42508.5	40288	0.831032	0.732029	0.708988	1.33775	1.22715	1.16305	endoplasmic reticulum	K24523			GO:0001558 regulation of cell growth; GO:0007275 multicellular organism development; GO:0007399 nervous system development; GO:0009987 cellular process; GO:0010720 positive regulation of cell development; GO:0010975 regulation of neuron projection development; GO:0010976 positive regulation of neuron projection development; GO:0022008 neurogenesis; GO:0022603 regulation of anatomical structure mo…	GO:0005886 plasma membrane; GO:0016020 membrane; GO:0036477 somatodendritic compartment; GO:0042995 cell projection; GO:0043005 neuron projection; GO:0043025 neuronal cell body; GO:0044297 cell body; GO:0071944 cell periphery; GO:0120025 plasma membrane bounded cell projection;		PF00168	PF00168 C2 domain	T	KOG1327	Copine
Q8QZT2	Centriole, cilia and spindle-associated protein OS=Mus musculus OX=10090 GN=Ccsap PE=1 SV=1	Ccsap	1.5725	0.0216549	Up	28.3786	25	5	5	14007.1	16593.1	14658	23073.3	28567.7	19527.4	0.721851	0.855121	0.755393	1.18907	1.47223	1.00634	nucleus	K16454			GO:0000226 microtubule cytoskeleton organization; GO:0003341 cilium movement; GO:0003352 regulation of cilium movement; GO:0003356 regulation of cilium beat frequency; GO:0006928 movement of cell or subcellular component; GO:0006996 organelle organization; GO:0007010 cytoskeleton organization; GO:0007017 microtubule-based process; GO:0007018 microtubule-based movement; GO:0007019 microtubule depo…	GO:0000235 astral microtubule; GO:0005622 intracellular anatomical structure; GO:0005737 cytoplasm; GO:0005813 centrosome; GO:0005814 centriole; GO:0005815 microtubule organizing center; GO:0005818 aster; GO:0005819 spindle; GO:0005856 cytoskeleton; GO:0005874 microtubule; GO:0005876 spindle microtubule; GO:0005881 cytoplasmic microtubule; GO:0005929 cilium; GO:0005930 axoneme; GO:0015630 microtu…	GO:0005488 binding; GO:0005515 protein binding; GO:0008017 microtubule binding; GO:0008092 cytoskeletal protein binding; GO:0015631 tubulin binding;
Q8R035	Peptidyl-tRNA hydrolase ICT1, mitochondrial OS=Mus musculus OX=10090 GN=Mrpl58 PE=1 SV=1	Mrpl58	0.659754	0.0131881	Down	23.4769	8.3	2	2	29485.3	27957.8	22784.9	18465	18777.1	15688.6	1.32858	1.25975	1.02666	0.832015	0.846078	0.706914	mitochondria	K15033			GO:0006412 translation; GO:0006414 translational elongation; GO:0006415 translational termination; GO:0006417 regulation of translation; GO:0006518 peptide metabolic process; GO:0006807 nitrogen compound metabolic process; GO:0008152 metabolic process; GO:0009058 biosynthetic process; GO:0009059 macromolecule biosynthetic process; GO:0009889 regulation of biosynthetic process; GO:0009987 cellular…	GO:0000313 organellar ribosome; GO:0000315 organellar large ribosomal subunit; GO:0005622 intracellular anatomical structure; GO:0005737 cytoplasm; GO:0005739 mitochondrion; GO:0005740 mitochondrial envelope; GO:0005743 mitochondrial inner membrane; GO:0005759 mitochondrial matrix; GO:0005761 mitochondrial ribosome; GO:0005762 mitochondrial large ribosomal subunit; GO:0005840 ribosome; GO:0015934…	GO:0003676 nucleic acid binding; GO:0003723 RNA binding; GO:0003747 translation release factor activity; GO:0003824 catalytic activity; GO:0004045 aminoacyl-tRNA hydrolase activity; GO:0005488 binding; GO:0008079 translation termination factor activity; GO:0008135 translation factor activity, RNA binding; GO:0016150 translation release factor activity, codon nonspecific; GO:0016787 hydrolase acti…			J	KOG3429	Predicted peptidyl-tRNA hydrolase				R-MMU-392499 Metabolism of proteins;R-MMU-5368287 Mitochondrial translation;R-MMU-5389840 Mitochondrial translation elongation;R-MMU-5419276 Mitochondrial translation termination;R-MMU-72766 Translation	https://reactome.org/PathwayBrowser/#/R-MMU-392499;https://reactome.org/PathwayBrowser/#/R-MMU-5368287;https://reactome.org/PathwayBrowser/#/R-MMU-5389840;https://reactome.org/PathwayBrowser/#/R-MMU-5419276;https://reactome.org/PathwayBrowser/#/R-MMU-72766
Q8VCG4	Complement component C8 gamma chain OS=Mus musculus OX=10090 GN=C8g PE=1 SV=1	C8g	2.03642	0.0147801	Up	22.5079	4	1	1	27996.5	22431.8	25874	42351.1	44220.9	68811.9	0.725028	0.580919	0.670061	1.09677	1.14519	1.78203	extracellular	K03999	C8G; complement component 8 subunit gamma	mmu05322 Systemic lupus erythematosus; mmu05171 Coronavirus disease - COVID-19; mmu05020 Prion disease; mmu04610 Complement and coagulation cascades; mmu04810 Regulation of actin cytoskeleton; mmu05146 Amoebiasis	GO:0002673 regulation of acute inflammatory response; GO:0002682 regulation of immune system process; GO:0002697 regulation of immune effector process; GO:0002920 regulation of humoral immune response; GO:0009987 cellular process; GO:0010468 regulation of gene expression; GO:0019222 regulation of metabolic process; GO:0019835 cytolysis; GO:0030162 regulation of proteolysis; GO:0030449 regulation …	GO:0005576 extracellular region; GO:0005615 extracellular space;	GO:0001848 complement binding; GO:0005488 binding; GO:0005515 protein binding; GO:0044877 protein-containing complex binding;	PF00061	PF00061 Lipocalin / cytosolic fatty-acid binding protein family							R-MMU-166658 Complement cascade;R-MMU-166665 Terminal pathway of complement;R-MMU-168249 Innate Immune System;R-MMU-168256 Immune System;R-MMU-977606 Regulation of Complement cascade	https://reactome.org/PathwayBrowser/#/R-MMU-166658;https://reactome.org/PathwayBrowser/#/R-MMU-166665;https://reactome.org/PathwayBrowser/#/R-MMU-168249;https://reactome.org/PathwayBrowser/#/R-MMU-168256;https://reactome.org/PathwayBrowser/#/R-MMU-977606	HALLMARK COAGULATION	http://www.gsea-msigdb.org/gsea/msigdb/mouse/geneset/HALLMARK_COAGULATION
Q91V04	Translocating chain-associated membrane protein 1 OS=Mus musculus OX=10090 GN=Tram1 PE=1 SV=3	Tram1	0.502778	0.000209548	Down	43.0394	6.1	2	2	78608.1	72971	79288	36371.1	37387.1	42316.7	1.35945	1.26196	1.3712	0.629	0.646571	0.731824	plasma membrane	K14010	TRAM1; translocating chain-associated membrane protein 1	mmu04141 Protein processing in endoplasmic reticulum	GO:0006605 protein targeting; GO:0006612 protein targeting to membrane; GO:0006613 cotranslational protein targeting to membrane; GO:0006614 SRP-dependent cotranslational protein targeting to membrane; GO:0006616 SRP-dependent cotranslational protein targeting to membrane, translocation; GO:0006810 transport; GO:0006886 intracellular protein transport; GO:0006897 endocytosis; GO:0006909 phagocyto…	GO:0005622 intracellular anatomical structure; GO:0005737 cytoplasm; GO:0005783 endoplasmic reticulum; GO:0005789 endoplasmic reticulum membrane; GO:0005791 rough endoplasmic reticulum; GO:0005886 plasma membrane; GO:0012505 endomembrane system; GO:0016020 membrane; GO:0016021 integral component of membrane; GO:0030425 dendrite; GO:0031224 intrinsic component of membrane; GO:0031984 organelle sub…	GO:0038023 signaling receptor activity; GO:0060089 molecular transducer activity;	PF03798	PF03798 TLC domain	U	KOG1608	Protein transporter of the TRAM (translocating chain-associating membrane) superfamily
Q921U8	Smoothelin OS=Mus musculus OX=10090 GN=Smtn PE=1 SV=2	Smtn	2.111	0.00375449	Up	100.289	4.4	4	4	9784.4	13700.1	13425.7	22954.2	27884.5	27078.5	0.511258	0.715862	0.701522	1.19941	1.45703	1.41492	nucleus				GO:0003008 system process; GO:0003012 muscle system process; GO:0003013 circulatory system process; GO:0003073 regulation of systemic arterial blood pressure; GO:0003085 negative regulation of systemic arterial blood pressure; GO:0006936 muscle contraction; GO:0006937 regulation of muscle contraction; GO:0006939 smooth muscle contraction; GO:0006942 regulation of striated muscle contraction; GO:0…	GO:0005622 intracellular anatomical structure; GO:0005856 cytoskeleton; GO:0015629 actin cytoskeleton; GO:0043226 organelle; GO:0043228 non-membrane-bounded organelle; GO:0043229 intracellular organelle; GO:0043232 intracellular non-membrane-bounded organelle;	GO:0003779 actin binding; GO:0005198 structural molecule activity; GO:0005488 binding; GO:0005515 protein binding; GO:0008092 cytoskeletal protein binding; GO:0008307 structural constituent of muscle;	PF00307	PF00307 Calponin homology (CH) domain	R	KOG4678	FOG: Calponin homology domain						HALLMARK MYOGENESIS	http://www.gsea-msigdb.org/gsea/msigdb/mouse/geneset/HALLMARK_MYOGENESIS
Q9D1M7	Peptidyl-prolyl cis-trans isomerase FKBP11 OS=Mus musculus OX=10090 GN=Fkbp11 PE=1 SV=1	Fkbp11	0.404659	0.0268446	Down	22.1372	14.4	3	3	21909.5	28489.6	19933.8	14375.5	8196.8	5888.62	1.33062	1.73024	1.21063	0.873058	0.497812	0.357631	endoplasmic reticulum	K09576			GO:0000413 protein peptidyl-prolyl isomerization; GO:0006457 protein folding; GO:0006464 cellular protein modification process; GO:0006807 nitrogen compound metabolic process; GO:0008152 metabolic process; GO:0009987 cellular process; GO:0018193 peptidyl-amino acid modification; GO:0018208 peptidyl-proline modification; GO:0019538 protein metabolic process; GO:0036211 protein modification process…	GO:0005622 intracellular anatomical structure; GO:0005737 cytoplasm;	GO:0003755 peptidyl-prolyl cis-trans isomerase activity; GO:0003824 catalytic activity; GO:0005488 binding; GO:0005527 macrolide binding; GO:0005528 FK506 binding; GO:0016853 isomerase activity; GO:0016859 cis-trans isomerase activity; GO:0097159 organic cyclic compound binding; GO:0140096 catalytic activity, acting on a protein; GO:1901363 heterocyclic compound binding;	PF00254	PF00254 FKBP-type peptidyl-prolyl cis-trans isomerase	O	KOG0549	FKBP-type peptidyl-prolyl cis-trans isomerase
Q9D824	Pre-mRNA 3'-end-processing factor FIP1 OS=Mus musculus OX=10090 GN=Fip1l1 PE=1 SV=1	Fip1l1	0.609358	0.00754428	Down	64.9588	4.1	2	2	38003.6	28098.8	32291.9	19730.7	18562.3	21664.4	1.43997	1.06467	1.22355	0.747604	0.703332	0.82087	nucleus	K14405	FIP1L1; pre-mRNA 3'-end-processing factor FIP1	mmu03015 mRNA surveillance pathway	GO:0000375 RNA splicing, via transesterification reactions; GO:0000377 RNA splicing, via transesterification reactions with bulged adenosine as nucleophile; GO:0000398 mRNA splicing, via spliceosome; GO:0006139 nucleobase-containing compound metabolic process; GO:0006351 transcription, DNA-templated; GO:0006353 DNA-templated transcription, termination; GO:0006366 transcription by RNA polymerase I…	GO:0005622 intracellular anatomical structure; GO:0005634 nucleus; GO:0005654 nucleoplasm; GO:0005847 mRNA cleavage and polyadenylation specificity factor complex; GO:0005849 mRNA cleavage factor complex; GO:0031974 membrane-enclosed lumen; GO:0031981 nuclear lumen; GO:0032991 protein-containing complex; GO:0043226 organelle; GO:0043227 membrane-bounded organelle; GO:0043229 intracellular organel…				A	KOG1049	Polyadenylation factor I complex, subunit FIP1				R-MMU-159231 Transport of Mature mRNA Derived from an Intronless Transcript;R-MMU-159234 Transport of Mature mRNAs Derived from Intronless Transcripts;R-MMU-72163 mRNA Splicing - Major Pathway;R-MMU-72172 mRNA Splicing;R-MMU-72187 mRNA 3'-end processing;R-MMU-72202 Transport of Mature Transcript to Cytoplasm;R-MMU-72203 Processing of Capped Intron-Containing Pre-mRNA;R-MMU-73856 RNA Polymerase II…	https://reactome.org/PathwayBrowser/#/R-MMU-159231;https://reactome.org/PathwayBrowser/#/R-MMU-159234;https://reactome.org/PathwayBrowser/#/R-MMU-72163;https://reactome.org/PathwayBrowser/#/R-MMU-72172;https://reactome.org/PathwayBrowser/#/R-MMU-72187;https://reactome.org/PathwayBrowser/#/R-MMU-72202;https://reactome.org/PathwayBrowser/#/R-MMU-72203;https://reactome.org/PathwayBrowser/#/R-MMU-738…
Q9EPB5	Serine hydrolase-like protein OS=Mus musculus OX=10090 GN=Serhl PE=1 SV=1	Serhl	0.593528	0.0251054	Down	35.3106	5.8	2	2	39770.6	31725.6	29645.1	18482.7	16566.3	24981.2	1.48056	1.18106	1.10361	0.688064	0.61672	0.929986	cytoplasm					GO:0005622 intracellular anatomical structure; GO:0005737 cytoplasm; GO:0005777 peroxisome; GO:0031410 cytoplasmic vesicle; GO:0031982 vesicle; GO:0042579 microbody; GO:0043226 organelle; GO:0043227 membrane-bounded organelle; GO:0043229 intracellular organelle; GO:0043231 intracellular membrane-bounded organelle; GO:0048471 perinuclear region of cytoplasm; GO:0097708 intracellular vesicle;	GO:0003824 catalytic activity; GO:0016787 hydrolase activity;	PF00561	PF00561 alpha/beta hydrolase fold	R	KOG1454	Predicted hydrolase/acyltransferase (alpha/beta hydrolase superfamily)
Q9JI67	Beta-1,3-galactosyltransferase 5 OS=Mus musculus OX=10090 GN=B3galt5 PE=2 SV=1	B3galt5	0.58994	0.00266404	Down	35.9639	3.2	1	1	37247.7	30679.1	37247.6	20213.1	19311.4	22522	1.33647	1.10079	1.33647	0.725261	0.692907	0.808105	extracellular	K03877	B3GALT5; beta-1,3-galactosyltransferase 5 [EC:2.4.1.-]	mmu00601 Glycosphingolipid biosynthesis - lacto and neolacto series; mmu01100 Metabolic pathways; mmu00603 Glycosphingolipid biosynthesis - globo and isoglobo series	GO:0000003 reproduction; GO:0001667 ameboidal-type cell migration; GO:0001744 insect visual primordium formation; GO:0002009 morphogenesis of an epithelium; GO:0002064 epithelial cell development; GO:0002065 columnar/cuboidal epithelial cell differentiation; GO:0002066 columnar/cuboidal epithelial cell development; GO:0003006 developmental process involved in reproduction; GO:0006464 cellular pro…	GO:0005576 extracellular region; GO:0005622 intracellular anatomical structure; GO:0005737 cytoplasm; GO:0005794 Golgi apparatus; GO:0005795 Golgi stack; GO:0012505 endomembrane system; GO:0031984 organelle subcompartment; GO:0043226 organelle; GO:0043227 membrane-bounded organelle; GO:0043229 intracellular organelle; GO:0043231 intracellular membrane-bounded organelle; GO:0098791 Golgi apparatus…	GO:0003824 catalytic activity; GO:0008194 UDP-glycosyltransferase activity; GO:0008375 acetylglucosaminyltransferase activity; GO:0008378 galactosyltransferase activity; GO:0008499 UDP-galactose:beta-N-acetylglucosamine beta-1,3-galactosyltransferase activity; GO:0016740 transferase activity; GO:0016757 glycosyltransferase activity; GO:0016758 hexosyltransferase activity; GO:0035250 UDP-galactosy…			G	KOG2287	Galactosyltransferases				R-MMU-1430728 Metabolism;R-MMU-71387 Metabolism of carbohydrates;R-MMU-9033658 Blood group systems biosynthesis;R-MMU-9037629 Lewis blood group biosynthesis	https://reactome.org/PathwayBrowser/#/R-MMU-1430728;https://reactome.org/PathwayBrowser/#/R-MMU-71387;https://reactome.org/PathwayBrowser/#/R-MMU-9033658;https://reactome.org/PathwayBrowser/#/R-MMU-9037629
Q9JI74	Kelch-like protein 1 OS=Mus musculus OX=10090 GN=Klhl1 PE=2 SV=2	Klhl1	1.96851	0.00440329	Up	82.8924	5.5	3	3	9348.78	10535.8	8934.79	21238.2	20282.6	15210.5	0.655666	0.738917	0.626631	1.48952	1.4225	1.06677	nucleus	K10442			GO:0006996 organelle organization; GO:0007010 cytoskeleton organization; GO:0007275 multicellular organism development; GO:0007399 nervous system development; GO:0007417 central nervous system development; GO:0007420 brain development; GO:0007610 behavior; GO:0007626 locomotory behavior; GO:0007628 adult walking behavior; GO:0008344 adult locomotory behavior; GO:0009987 cellular process; GO:00160…	GO:0000151 ubiquitin ligase complex; GO:0005622 intracellular anatomical structure; GO:0005737 cytoplasm; GO:0005856 cytoskeleton; GO:0030425 dendrite; GO:0031461 cullin-RING ubiquitin ligase complex; GO:0031463 Cul3-RING ubiquitin ligase complex; GO:0032991 protein-containing complex; GO:0036477 somatodendritic compartment; GO:0042995 cell projection; GO:0043005 neuron projection; GO:0043025 neu…	GO:0003779 actin binding; GO:0005488 binding; GO:0005515 protein binding; GO:0008092 cytoskeletal protein binding;	PF00651; PF07707	PF00651 BTB/POZ domain; PF07707 BTB And C-terminal Kelch	TR	KOG4441	Proteins containing BTB/POZ and Kelch domains, involved in regulatory/signal transduction processes
Q9JMF7	Dolichyldiphosphatase 1 OS=Mus musculus OX=10090 GN=Dolpp1 PE=2 SV=1	Dolpp1	0.630257	0.00244163	Down	27.0987	2.9	1	1	103903	125407	112902	67550.9	77451.7	70678.7	1.11745	1.34872	1.21423	0.726493	0.832973	0.760131	cytoplasm	K07252	DOLPP1; dolichyldiphosphatase [EC:3.6.1.43]	mmu00510 N-Glycan biosynthesis; mmu01100 Metabolic pathways	GO:0006464 cellular protein modification process; GO:0006486 protein glycosylation; GO:0006487 protein N-linked glycosylation; GO:0006488 dolichol-linked oligosaccharide biosynthetic process; GO:0006489 dolichyl diphosphate biosynthetic process; GO:0006490 oligosaccharide-lipid intermediate biosynthetic process; GO:0006629 lipid metabolic process; GO:0006644 phospholipid metabolic process; GO:000…	GO:0005622 intracellular anatomical structure; GO:0005737 cytoplasm; GO:0005783 endoplasmic reticulum; GO:0005789 endoplasmic reticulum membrane; GO:0012505 endomembrane system; GO:0016020 membrane; GO:0016021 integral component of membrane; GO:0030176 integral component of endoplasmic reticulum membrane; GO:0031224 intrinsic component of membrane; GO:0031227 intrinsic component of endoplasmic re…	GO:0003824 catalytic activity; GO:0016462 pyrophosphatase activity; GO:0016787 hydrolase activity; GO:0016817 hydrolase activity, acting on acid anhydrides; GO:0016818 hydrolase activity, acting on acid anhydrides, in phosphorus-containing anhydrides; GO:0047874 dolichyldiphosphatase activity;			I	KOG3146	Dolichyl pyrophosphate phosphatase and related acid phosphatases				R-MMU-392499 Metabolism of proteins;R-MMU-446193 Biosynthesis of the N-glycan precursor (dolichol lipid-linked oligosaccharide, LLO) and transfer to a nascent protein;R-MMU-446199 Synthesis of Dolichyl-phosphate;R-MMU-446203 Asparagine N-linked glycosylation;R-MMU-446219 Synthesis of substrates in N-glycan biosythesis;R-MMU-597592 Post-translational protein modification	https://reactome.org/PathwayBrowser/#/R-MMU-392499;https://reactome.org/PathwayBrowser/#/R-MMU-446193;https://reactome.org/PathwayBrowser/#/R-MMU-446199;https://reactome.org/PathwayBrowser/#/R-MMU-446203;https://reactome.org/PathwayBrowser/#/R-MMU-446219;https://reactome.org/PathwayBrowser/#/R-MMU-597592
Q9WU63	Heme-binding protein 2 OS=Mus musculus OX=10090 GN=Hebp2 PE=1 SV=1	Hebp2	0.603257	0.0491915	Down	23.0626	12.2	2	2	60699.5	38009.1	42680.9	33498.6	23033.9	28761.7	1.60663	1.00605	1.1297	0.88666	0.609675	0.761282	cytoplasm				GO:0006810 transport; GO:0006839 mitochondrial transport; GO:0006996 organelle organization; GO:0007005 mitochondrion organization; GO:0007006 mitochondrial membrane organization; GO:0009987 cellular process; GO:0010917 negative regulation of mitochondrial membrane potential; GO:0010939 regulation of necrotic cell death; GO:0010940 positive regulation of necrotic cell death; GO:0010941 regulation…	GO:0005622 intracellular anatomical structure; GO:0005737 cytoplasm; GO:0005739 mitochondrion; GO:0043226 organelle; GO:0043227 membrane-bounded organelle; GO:0043229 intracellular organelle; GO:0043231 intracellular membrane-bounded organelle;										R-MMU-168249 Innate Immune System;R-MMU-168256 Immune System;R-MMU-6798695 Neutrophil degranulation	https://reactome.org/PathwayBrowser/#/R-MMU-168249;https://reactome.org/PathwayBrowser/#/R-MMU-168256;https://reactome.org/PathwayBrowser/#/R-MMU-6798695
E9PV86	Multiple C2 and transmembrane domain-containing protein 1 OS=Mus musculus OX=10090 GN=Mctp1 PE=1 SV=1	Mctp1	2.42252	0.00329378	Up	106.795	2.6	2	2	4892.77	4628.64	4920.69	13749.2	8763.15	12474	0.593922	0.561859	0.597311	1.66898	1.06374	1.51419	plasma membrane				GO:0001505 regulation of neurotransmitter levels; GO:0007154 cell communication; GO:0007165 signal transduction; GO:0009987 cellular process; GO:0010646 regulation of cell communication; GO:0019722 calcium-mediated signaling; GO:0019932 second-messenger-mediated signaling; GO:0023051 regulation of signaling; GO:0023052 signaling; GO:0030100 regulation of endocytosis; GO:0030334 regulation of cell…	GO:0005622 intracellular anatomical structure; GO:0005634 nucleus; GO:0005654 nucleoplasm; GO:0005737 cytoplasm; GO:0005768 endosome; GO:0005783 endoplasmic reticulum; GO:0005789 endoplasmic reticulum membrane; GO:0005829 cytosol; GO:0008021 synaptic vesicle; GO:0012505 endomembrane system; GO:0012506 vesicle membrane; GO:0016020 membrane; GO:0016021 integral component of membrane; GO:0030133 tra…	GO:0005488 binding; GO:0005509 calcium ion binding; GO:0043167 ion binding; GO:0043169 cation binding; GO:0046872 metal ion binding;	PF00168	PF00168 C2 domain	R	KOG1030	Predicted Ca2+-dependent phospholipid-binding protein
P01633	Immunoglobulin kappa chain variable 6-17 OS=Mus musculus OX=10090 GN=Igkv6-17 PE=1 SV=1	Igkv6-17	2.52533	0.00153457	Up	16.4336	6	1	1	15289	16280.9	13066.3	44840.8	36049.8	31830.9	0.582965	0.620786	0.498215	1.70976	1.37457	1.2137	extracellular							PF07686	PF07686 Immunoglobulin V-set domain
P03987	Ig gamma-3 chain C region OS=Mus musculus OX=10090 PE=1 SV=2	--	3.47318	0.000130815	Up	43.9291	11.3	4	4	22665.4	18130.7	18158.1	70644.7	62465.5	71648.3	0.515683	0.41251	0.413133	1.60731	1.42122	1.63015	plasma membrane				GO:0002250 adaptive immune response; GO:0002252 immune effector process; GO:0002253 activation of immune response; GO:0002376 immune system process; GO:0002429 immune response-activating cell surface receptor signaling pathway; GO:0002443 leukocyte mediated immunity; GO:0002449 lymphocyte mediated immunity; GO:0002455 humoral immune response mediated by circulating immunoglobulin; GO:0002460 adap…	GO:0005576 extracellular region; GO:0005615 extracellular space; GO:0005886 plasma membrane; GO:0009897 external side of plasma membrane; GO:0009986 cell surface; GO:0016020 membrane; GO:0019814 immunoglobulin complex; GO:0032991 protein-containing complex; GO:0042571 immunoglobulin complex, circulating; GO:0071944 cell periphery; GO:0072562 blood microparticle; GO:0098552 side of membrane;	GO:0003823 antigen binding; GO:0005102 signaling receptor binding; GO:0005488 binding; GO:0005515 protein binding; GO:0034987 immunoglobulin receptor binding;	PF07654	PF07654 Immunoglobulin C1-set domain
P18525	Ig heavy chain V region 5-84 OS=Mus musculus OX=10090 PE=1 SV=1	--	2.13307	0.0393354	Up	12.8718	23.1	2	1	6824.96	5915.22	12987.2	15893.5	16341.7	22643	0.508026	0.440308	0.966721	1.18306	1.21642	1.68546	extracellular							PF07686	PF07686 Immunoglobulin V-set domain
P37804	Transgelin OS=Mus musculus OX=10090 GN=Tagln PE=1 SV=3	Tagln	3.16976	8.40824e-06	Up	22.5758	67.7	14	14	40988.4	41652.1	36700.5	126563	125905	125814	0.49421	0.502212	0.442509	1.52601	1.51808	1.51697	cytoplasm	K20526			GO:0007275 multicellular organism development; GO:0007517 muscle organ development; GO:0009888 tissue development; GO:0009987 cellular process; GO:0030154 cell differentiation; GO:0030855 epithelial cell differentiation; GO:0032501 multicellular organismal process; GO:0032502 developmental process; GO:0048513 animal organ development; GO:0048731 system development; GO:0048856 anatomical structure…		GO:0003779 actin binding; GO:0005488 binding; GO:0005515 protein binding; GO:0008092 cytoskeletal protein binding; GO:0030674 protein-macromolecule adaptor activity; GO:0044877 protein-containing complex binding; GO:0051015 actin filament binding; GO:0060090 molecular adaptor activity;	PF00307	PF00307 Calponin homology (CH) domain	Z	KOG2046	Calponin						HALLMARK MYOGENESIS;HALLMARK EPITHELIAL MESENCHYMAL TRANSITION	http://www.gsea-msigdb.org/gsea/msigdb/mouse/geneset/HALLMARK_MYOGENESIS;http://www.gsea-msigdb.org/gsea/msigdb/mouse/geneset/HALLMARK_EPITHELIAL_MESENCHYMAL_TRANSITION
P62862	40S ribosomal protein S30 OS=Mus musculus OX=10090 GN=Fau PE=1 SV=1	Fau	0.55055	0.0466541	Down	6.64785	16.9	1	1	30190	33491.6	47323	14480.9	24887.2	21745.6	1.05242	1.16751	1.64967	0.5048	0.86756	0.758046	nucleus				GO:0000184 nuclear-transcribed mRNA catabolic process, nonsense-mediated decay; GO:0000956 nuclear-transcribed mRNA catabolic process; GO:0002181 cytoplasmic translation; GO:0002227 innate immune response in mucosa; GO:0002251 organ or tissue specific immune response; GO:0002376 immune system process; GO:0002385 mucosal immune response; GO:0006139 nucleobase-containing compound metabolic process;…	GO:0005576 extracellular region; GO:0005615 extracellular space; GO:0005622 intracellular anatomical structure; GO:0005634 nucleus; GO:0005654 nucleoplasm; GO:0005737 cytoplasm; GO:0005829 cytosol; GO:0005840 ribosome; GO:0015935 small ribosomal subunit; GO:0022626 cytosolic ribosome; GO:0022627 cytosolic small ribosomal subunit; GO:0031974 membrane-enclosed lumen; GO:0031981 nuclear lumen; GO:00…	GO:0003676 nucleic acid binding; GO:0003723 RNA binding; GO:0003735 structural constituent of ribosome; GO:0005198 structural molecule activity; GO:0005488 binding; GO:0097159 organic cyclic compound binding; GO:1901363 heterocyclic compound binding;			JO	KOG0009	Ubiquitin-like/40S ribosomal S30 protein fusion
P97314	Cysteine and glycine-rich protein 2 OS=Mus musculus OX=10090 GN=Csrp2 PE=1 SV=3	Csrp2	1.87628	0.000258076	Up	20.9258	27.5	4	4	17380.4	18173.5	18986.4	33153.1	37139.6	32040.4	0.664756	0.695089	0.726179	1.26802	1.42049	1.22546	nucleus	K09377			GO:0002026 regulation of the force of heart contraction; GO:0003008 system process; GO:0003012 muscle system process; GO:0003013 circulatory system process; GO:0003015 heart process; GO:0003300 cardiac muscle hypertrophy; GO:0006355 regulation of transcription, DNA-templated; GO:0006357 regulation of transcription by RNA polymerase II; GO:0006873 cellular ion homeostasis; GO:0006874 cellular calc…	GO:0005622 intracellular anatomical structure; GO:0005634 nucleus; GO:0005654 nucleoplasm; GO:0005737 cytoplasm; GO:0005856 cytoskeleton; GO:0015629 actin cytoskeleton; GO:0030016 myofibril; GO:0030017 sarcomere; GO:0030018 Z disc; GO:0031674 I band; GO:0031974 membrane-enclosed lumen; GO:0031981 nuclear lumen; GO:0043226 organelle; GO:0043227 membrane-bounded organelle; GO:0043228 non-membrane-b…	GO:0005198 structural molecule activity; GO:0005488 binding; GO:0005515 protein binding; GO:0008092 cytoskeletal protein binding; GO:0008134 transcription factor binding; GO:0008307 structural constituent of muscle; GO:0031433 telethonin binding; GO:0042802 identical protein binding; GO:0042805 actinin binding; GO:0043425 bHLH transcription factor binding; GO:0043426 MRF binding; GO:0061629 RNA p…	PF00412	PF00412 LIM domain	TZ	KOG1700	Regulatory protein MLP and related LIM proteins						HALLMARK HYPOXIA	http://www.gsea-msigdb.org/gsea/msigdb/mouse/geneset/HALLMARK_HYPOXIA
Q08091	Calponin-1 OS=Mus musculus OX=10090 GN=Cnn1 PE=1 SV=1	Cnn1	3.09131	0.0254133	Up	33.3556	17.2	5	5	13190	25722.3	7480.53	48263.7	43737.3	51413.5	0.416948	0.813109	0.236467	1.52567	1.38258	1.62523	cytoplasm				GO:0006937 regulation of muscle contraction; GO:0006940 regulation of smooth muscle contraction; GO:0008285 negative regulation of cell population proliferation; GO:0042127 regulation of cell population proliferation; GO:0044057 regulation of system process; GO:0048519 negative regulation of biological process; GO:0048523 negative regulation of cellular process; GO:0048660 regulation of smooth mu…	GO:0005622 intracellular anatomical structure; GO:0005856 cytoskeleton; GO:0043226 organelle; GO:0043228 non-membrane-bounded organelle; GO:0043229 intracellular organelle; GO:0043232 intracellular non-membrane-bounded organelle;	GO:0003779 actin binding; GO:0005488 binding; GO:0005515 protein binding; GO:0008092 cytoskeletal protein binding;	PF00307	PF00307 Calponin homology (CH) domain	Z	KOG2046	Calponin	WP385 Myometrial relaxation and contraction pathways	http://www.wikipathways.org/instance/WP385_r122794
Q3TNA1	Xylulose kinase OS=Mus musculus OX=10090 GN=Xylb PE=1 SV=1	Xylb	0.654996	0.0197324	Down	59.5438	6.4	3	3	14023.4	13081	14164.5	8965.36	7289.31	10776.3	1.23192	1.14914	1.24432	0.787589	0.640351	0.946675	nucleus	K00854	xylB; xylulokinase [EC:2.7.1.17]	mmu00040 Pentose and glucuronate interconversions; mmu01100 Metabolic pathways	GO:0005975 carbohydrate metabolic process; GO:0005996 monosaccharide metabolic process; GO:0005997 xylulose metabolic process; GO:0005998 xylulose catabolic process; GO:0006063 uronic acid metabolic process; GO:0006064 glucuronate catabolic process; GO:0006082 organic acid metabolic process; GO:0006091 generation of precursor metabolites and energy; GO:0006793 phosphorus metabolic process; GO:000…	GO:0005576 extracellular region; GO:0005615 extracellular space; GO:0005622 intracellular anatomical structure; GO:0005737 cytoplasm; GO:0005829 cytosol; GO:0031982 vesicle; GO:0043226 organelle; GO:0043227 membrane-bounded organelle; GO:0043230 extracellular organelle; GO:0070062 extracellular exosome; GO:1903561 extracellular vesicle;	GO:0003824 catalytic activity; GO:0004856 xylulokinase activity; GO:0016301 kinase activity; GO:0016740 transferase activity; GO:0016772 transferase activity, transferring phosphorus-containing groups; GO:0016773 phosphotransferase activity, alcohol group as acceptor; GO:0019200 carbohydrate kinase activity;	PF00370; PF02782	PF00370 FGGY family of carbohydrate kinases, N-terminal domain; PF02782 FGGY family of carbohydrate kinases, C-terminal domain	G	KOG2531	Sugar (pentulose and hexulose) kinases				R-MMU-1430728 Metabolism;R-MMU-5661270 Formation of xylulose-5-phosphate;R-MMU-71387 Metabolism of carbohydrates	https://reactome.org/PathwayBrowser/#/R-MMU-1430728;https://reactome.org/PathwayBrowser/#/R-MMU-5661270;https://reactome.org/PathwayBrowser/#/R-MMU-71387
Q3UV17	Keratin, type II cytoskeletal 2 oral OS=Mus musculus OX=10090 GN=Krt76 PE=1 SV=1	Krt76	0.580902	0.00250589	Down	62.8446	1.5	1	1	80634.6	65007.4	65803.4	39712.3	38972.8	44143.9	1.44734	1.16684	1.18113	0.712809	0.699536	0.792354	nucleus	K07605			GO:0006996 organelle organization; GO:0007010 cytoskeleton organization; GO:0007275 multicellular organism development; GO:0008219 cell death; GO:0008285 negative regulation of cell population proliferation; GO:0008544 epidermis development; GO:0009790 embryo development; GO:0009792 embryo development ending in birth or egg hatching; GO:0009888 tissue development; GO:0009913 epidermal cell differ…	GO:0005622 intracellular anatomical structure; GO:0005737 cytoplasm; GO:0005829 cytosol; GO:0005856 cytoskeleton; GO:0005882 intermediate filament; GO:0009986 cell surface; GO:0043226 organelle; GO:0043228 non-membrane-bounded organelle; GO:0043229 intracellular organelle; GO:0043232 intracellular non-membrane-bounded organelle; GO:0045095 keratin filament; GO:0045111 intermediate filament cytosk…	GO:0005488 binding; GO:0005515 protein binding; GO:0046982 protein heterodimerization activity; GO:0046983 protein dimerization activity;									R-MMU-1266738 Developmental Biology;R-MMU-6805567 Keratinization;R-MMU-6809371 Formation of the cornified envelope	https://reactome.org/PathwayBrowser/#/R-MMU-1266738;https://reactome.org/PathwayBrowser/#/R-MMU-6805567;https://reactome.org/PathwayBrowser/#/R-MMU-6809371
Q62396	Zinc finger protein 92 OS=Mus musculus OX=10090 GN=Zfp92 PE=2 SV=2	Zfp92	0.615318	0.00414961	Down	55.9758	17	8	8	20805.4	20238.1	23624.3	15048.4	11996.1	12746.8	1.19504	1.16245	1.35695	0.86436	0.689042	0.732159	nucleus	K09228	KRAB; KRAB domain-containing zinc finger protein	mmu05168 Herpes simplex virus 1 infection	GO:0006355 regulation of transcription, DNA-templated; GO:0006357 regulation of transcription by RNA polymerase II; GO:0009889 regulation of biosynthetic process; GO:0010468 regulation of gene expression; GO:0010556 regulation of macromolecule biosynthetic process; GO:0019219 regulation of nucleobase-containing compound metabolic process; GO:0019222 regulation of metabolic process; GO:0031323 reg…		GO:0000981 DNA-binding transcription factor activity, RNA polymerase II-specific; GO:0003700 DNA-binding transcription factor activity; GO:0140110 transcription regulator activity;	PF00096	PF00096 Zinc finger, C2H2 type	R	KOG1721	FOG: Zn-finger			Transcription factor
Q6GQU6	Leucine-rich repeat and immunoglobulin-like domain-containing nogo receptor-interacting protein 3 OS=Mus musculus OX=10090 GN=Lingo3 PE=2 SV=2	Lingo3	2.03719	0.00550921	Up	64.6827	6.5	3	3	17228.3	13128.9	12226.5	24607.6	32085.9	30057.7	0.79924	0.609064	0.567203	1.14158	1.4885	1.39441	plasma membrane	K23533				GO:0005576 extracellular region; GO:0005615 extracellular space;		PF07679	PF07679 Immunoglobulin I-set domain	R	KOG0619	FOG: Leucine rich repeat
Q6NS65	Uracil nucleotide/cysteinyl leukotriene receptor OS=Mus musculus OX=10090 GN=Gpr17 PE=1 SV=1	Gpr17	0.5494	0.0229845	Down	37.8387	7.7	3	3	39884.8	53997	44257.5	24542.6	32012.6	19338.5	1.11809	1.5137	1.24067	0.688005	0.897411	0.542118	plasma membrane	K08404			GO:0002376 immune system process; GO:0002682 regulation of immune system process; GO:0002683 negative regulation of immune system process; GO:0002861 regulation of inflammatory response to antigenic stimulus; GO:0002862 negative regulation of inflammatory response to antigenic stimulus; GO:0006873 cellular ion homeostasis; GO:0006874 cellular calcium ion homeostasis; GO:0006875 cellular metal ion…	GO:0005886 plasma membrane; GO:0005887 integral component of plasma membrane; GO:0016020 membrane; GO:0016021 integral component of membrane; GO:0031224 intrinsic component of membrane; GO:0031226 intrinsic component of plasma membrane; GO:0071944 cell periphery;	GO:0001637 G protein-coupled chemoattractant receptor activity; GO:0001653 peptide receptor activity; GO:0004888 transmembrane signaling receptor activity; GO:0004896 cytokine receptor activity; GO:0004930 G protein-coupled receptor activity; GO:0004950 chemokine receptor activity; GO:0005102 signaling receptor binding; GO:0005488 binding; GO:0005515 protein binding; GO:0008528 G protein-coupled …						WP1396 GPCRs, non-odorant	http://www.wikipathways.org/instance/WP1396_r117923		R-MMU-162582 Signal Transduction;R-MMU-372790 Signaling by GPCR;R-MMU-373076 Class A/1 (Rhodopsin-like receptors);R-MMU-388396 GPCR downstream signalling;R-MMU-391903 Eicosanoid ligand-binding receptors;R-MMU-391906 Leukotriene receptors;R-MMU-416476 G alpha (q) signalling events;R-MMU-417957 P2Y receptors;R-MMU-418038 Nucleotide-like (purinergic) receptors;R-MMU-418594 G alpha (i) signalling eve…	https://reactome.org/PathwayBrowser/#/R-MMU-162582;https://reactome.org/PathwayBrowser/#/R-MMU-372790;https://reactome.org/PathwayBrowser/#/R-MMU-373076;https://reactome.org/PathwayBrowser/#/R-MMU-388396;https://reactome.org/PathwayBrowser/#/R-MMU-391903;https://reactome.org/PathwayBrowser/#/R-MMU-391906;https://reactome.org/PathwayBrowser/#/R-MMU-416476;https://reactome.org/PathwayBrowser/#/R-MM…
Q6PDC8	Major facilitator superfamily domain-containing protein 4A OS=Mus musculus OX=10090 GN=Mfsd4a PE=2 SV=2	Mfsd4a	1.97836	0.0170542	Up	56.1831	6.1	2	2	11325.8	13797.4	12236.6	18696.2	32145.9	23069	0.610715	0.743991	0.659828	1.00814	1.73339	1.24394	plasma membrane				GO:0006810 transport; GO:0008643 carbohydrate transport; GO:0008645 hexose transmembrane transport; GO:0015749 monosaccharide transmembrane transport; GO:0034219 carbohydrate transmembrane transport; GO:0051179 localization; GO:0051234 establishment of localization; GO:0055085 transmembrane transport; GO:0071702 organic substance transport; GO:1904659 glucose transmembrane transport;		GO:0005215 transporter activity; GO:0005355 glucose transmembrane transporter activity; GO:0015144 carbohydrate transmembrane transporter activity; GO:0015145 monosaccharide transmembrane transporter activity; GO:0015149 hexose transmembrane transporter activity; GO:0022857 transmembrane transporter activity; GO:0051119 sugar transmembrane transporter activity;
Q6PGH2	Jupiter microtubule associated homolog 2 OS=Mus musculus OX=10090 GN=Jpt2 PE=1 SV=1	Jpt2	0.601811	0.00957888	Down	20.0201	39.5	5	5	38711.2	36495	29084.2	18433.9	21434.3	22894.9	1.39038	1.31078	1.04461	0.662084	0.769847	0.822308	cytoplasm					GO:0005622 intracellular anatomical structure; GO:0005737 cytoplasm; GO:0005829 cytosol; GO:0005886 plasma membrane; GO:0016020 membrane; GO:0071944 cell periphery;
Q8BG18	N-terminal EF-hand calcium-binding protein 1 OS=Mus musculus OX=10090 GN=Necab1 PE=1 SV=1	Necab1	2.09814	0.00257995	Up	40.9336	6.2	2	2	20008.2	20428.6	25275.8	41222.2	43043	53609.4	0.589671	0.602059	0.744914	1.21488	1.26854	1.57994	cytoplasm	K23854				GO:0005622 intracellular anatomical structure; GO:0005634 nucleus; GO:0005654 nucleoplasm; GO:0005737 cytoplasm; GO:0005829 cytosol; GO:0031974 membrane-enclosed lumen; GO:0031981 nuclear lumen; GO:0043226 organelle; GO:0043227 membrane-bounded organelle; GO:0043229 intracellular organelle; GO:0043231 intracellular membrane-bounded organelle; GO:0043233 organelle lumen; GO:0070013 intracellular o…		PF13833; PF03992	PF13833 EF-hand domain pair; PF03992 Antibiotic biosynthesis monooxygenase
Q8BTY8	Sec1 family domain-containing protein 2 OS=Mus musculus OX=10090 GN=Scfd2 PE=1 SV=1	Scfd2	0.652295	0.0116264	Down	74.7507	15.2	8	8	26932.4	22190.2	24151.4	13969.4	15453.4	18373.5	1.33471	1.0997	1.1969	0.692296	0.765837	0.910555	plasma membrane
Q91VW3	SH3 domain-binding glutamic acid-rich-like protein 3 OS=Mus musculus OX=10090 GN=Sh3bgrl3 PE=1 SV=1	Sh3bgrl3	2.34517	0.000119972	Up	10.4767	19.4	2	2	178452	192111	172344	465655	405242	402313	0.589561	0.634687	0.569382	1.53841	1.33882	1.32914	mitochondria	K23740				GO:0005622 intracellular anatomical structure; GO:0005634 nucleus; GO:0005654 nucleoplasm; GO:0005737 cytoplasm; GO:0016604 nuclear body; GO:0031974 membrane-enclosed lumen; GO:0031981 nuclear lumen; GO:0043226 organelle; GO:0043227 membrane-bounded organelle; GO:0043229 intracellular organelle; GO:0043231 intracellular membrane-bounded organelle; GO:0043233 organelle lumen; GO:0070013 intracellu…				S	KOG4023	Uncharacterized conserved protein
Q91ZN5	Adenosine 3'-phospho 5'-phosphosulfate transporter 1 OS=Mus musculus OX=10090 GN=Slc35b2 PE=1 SV=1	Slc35b2	0.51619	0.0136965	Down	47.3696	2.3	1	1	55162.1	56772.7	55960.4	20576.9	30450.7	35638.2	1.30017	1.33813	1.31899	0.484997	0.717722	0.839992	plasma membrane	K15276			GO:0000003 reproduction; GO:0003002 regionalization; GO:0003006 developmental process involved in reproduction; GO:0006029 proteoglycan metabolic process; GO:0006082 organic acid metabolic process; GO:0006139 nucleobase-containing compound metabolic process; GO:0006163 purine nucleotide metabolic process; GO:0006164 purine nucleotide biosynthetic process; GO:0006725 cellular aromatic compound met…	GO:0000139 Golgi membrane; GO:0005622 intracellular anatomical structure; GO:0005737 cytoplasm; GO:0005783 endoplasmic reticulum; GO:0005789 endoplasmic reticulum membrane; GO:0005794 Golgi apparatus; GO:0012505 endomembrane system; GO:0016020 membrane; GO:0016021 integral component of membrane; GO:0030173 integral component of Golgi membrane; GO:0030176 integral component of endoplasmic reticulu…	GO:0000295 adenine nucleotide transmembrane transporter activity; GO:0005215 transporter activity; GO:0005346 purine ribonucleotide transmembrane transporter activity; GO:0008509 anion transmembrane transporter activity; GO:0008514 organic anion transmembrane transporter activity; GO:0015075 ion transmembrane transporter activity; GO:0015215 nucleotide transmembrane transporter activity; GO:00152…			G	KOG1581	UDP-galactose transporter related protein				R-MMU-1430728 Metabolism;R-MMU-156580 Phase II - Conjugation of compounds;R-MMU-156584 Cytosolic sulfonation of small molecules;R-MMU-1630316 Glycosaminoglycan metabolism;R-MMU-174362 Transport and synthesis of PAPS;R-MMU-211859 Biological oxidations;R-MMU-382551 Transport of small molecules;R-MMU-425397 Transport of vitamins, nucleosides, and related molecules;R-MMU-425407 SLC-mediated transmemb…	https://reactome.org/PathwayBrowser/#/R-MMU-1430728;https://reactome.org/PathwayBrowser/#/R-MMU-156580;https://reactome.org/PathwayBrowser/#/R-MMU-156584;https://reactome.org/PathwayBrowser/#/R-MMU-1630316;https://reactome.org/PathwayBrowser/#/R-MMU-174362;https://reactome.org/PathwayBrowser/#/R-MMU-211859;https://reactome.org/PathwayBrowser/#/R-MMU-382551;https://reactome.org/PathwayBrowser/#/R-…
Q9CPX7	28S ribosomal protein S16, mitochondrial OS=Mus musculus OX=10090 GN=Mrps16 PE=1 SV=1	Mrps16	1.60192	0.0212341	Up	15.1917	13.3	2	2	15230.5	19383.2	21680.1	29607.9	26291.3	34278.9	0.623895	0.794002	0.888091	1.21284	1.07699	1.40418	mitochondria	K02959	RP-S16; small subunit ribosomal protein S16	mmu03010 Ribosome	GO:0006412 translation; GO:0006518 peptide metabolic process; GO:0006807 nitrogen compound metabolic process; GO:0008152 metabolic process; GO:0009058 biosynthetic process; GO:0009059 macromolecule biosynthetic process; GO:0009987 cellular process; GO:0010467 gene expression; GO:0019538 protein metabolic process; GO:0032543 mitochondrial translation; GO:0034641 cellular nitrogen compound metaboli…	GO:0000313 organellar ribosome; GO:0000314 organellar small ribosomal subunit; GO:0005622 intracellular anatomical structure; GO:0005737 cytoplasm; GO:0005739 mitochondrion; GO:0005759 mitochondrial matrix; GO:0005761 mitochondrial ribosome; GO:0005763 mitochondrial small ribosomal subunit; GO:0005829 cytosol; GO:0005840 ribosome; GO:0015935 small ribosomal subunit; GO:0031974 membrane-enclosed l…	GO:0003735 structural constituent of ribosome; GO:0005198 structural molecule activity;			J	KOG3419	Mitochondrial/chloroplast ribosomal protein S16				R-MMU-392499 Metabolism of proteins;R-MMU-5368287 Mitochondrial translation;R-MMU-5389840 Mitochondrial translation elongation;R-MMU-5419276 Mitochondrial translation termination;R-MMU-72766 Translation	https://reactome.org/PathwayBrowser/#/R-MMU-392499;https://reactome.org/PathwayBrowser/#/R-MMU-5368287;https://reactome.org/PathwayBrowser/#/R-MMU-5389840;https://reactome.org/PathwayBrowser/#/R-MMU-5419276;https://reactome.org/PathwayBrowser/#/R-MMU-72766
Q9CR76	Transmembrane protein 186 OS=Mus musculus OX=10090 GN=Tmem186 PE=1 SV=2	Tmem186	1.50402	0.0105024	Up	24.6317	6.5	1	1	11234.8	11985.8	9522.39	14865	18197	16184.1	0.822169	0.877125	0.696854	1.08783	1.33167	1.18436	mitochondria					GO:0005622 intracellular anatomical structure; GO:0005737 cytoplasm; GO:0005739 mitochondrion; GO:0043226 organelle; GO:0043227 membrane-bounded organelle; GO:0043229 intracellular organelle; GO:0043231 intracellular membrane-bounded organelle;										R-MMU-1428517 The citric acid (TCA) cycle and respiratory electron transport;R-MMU-1430728 Metabolism;R-MMU-163200 Respiratory electron transport, ATP synthesis by chemiosmotic coupling, and heat production by uncoupling proteins.;R-MMU-611105 Respiratory electron transport;R-MMU-6799198 Complex I biogenesis	https://reactome.org/PathwayBrowser/#/R-MMU-1428517;https://reactome.org/PathwayBrowser/#/R-MMU-1430728;https://reactome.org/PathwayBrowser/#/R-MMU-163200;https://reactome.org/PathwayBrowser/#/R-MMU-611105;https://reactome.org/PathwayBrowser/#/R-MMU-6799198
Q9D7A6	Signal recognition particle 19 kDa protein OS=Mus musculus OX=10090 GN=Srp19 PE=1 SV=1	Srp19	0.435727	0.0156899	Down	16.1908	9.7	1	1	23804.3	31956.4	22358.3	7849.72	11709.9	14478.9	1.27344	1.70955	1.19608	0.41993	0.626436	0.774566	cytoplasm	K03105	SRP19; signal recognition particle subunit SRP19	mmu03060 Protein export	GO:0006605 protein targeting; GO:0006612 protein targeting to membrane; GO:0006613 cotranslational protein targeting to membrane; GO:0006614 SRP-dependent cotranslational protein targeting to membrane; GO:0006616 SRP-dependent cotranslational protein targeting to membrane, translocation; GO:0006617 SRP-dependent cotranslational protein targeting to membrane, signal sequence recognition; GO:000681…	GO:0005622 intracellular anatomical structure; GO:0005634 nucleus; GO:0005730 nucleolus; GO:0005737 cytoplasm; GO:0005786 signal recognition particle, endoplasmic reticulum targeting; GO:0005829 cytosol; GO:0031974 membrane-enclosed lumen; GO:0031981 nuclear lumen; GO:0032991 protein-containing complex; GO:0043226 organelle; GO:0043227 membrane-bounded organelle; GO:0043228 non-membrane-bounded o…	GO:0003676 nucleic acid binding; GO:0003723 RNA binding; GO:0005488 binding; GO:0008312 7S RNA binding; GO:0097159 organic cyclic compound binding; GO:1901363 heterocyclic compound binding;			U	KOG3198	Signal recognition particle, subunit Srp19				R-MMU-1799339 SRP-dependent cotranslational protein targeting to membrane;R-MMU-392499 Metabolism of proteins;R-MMU-72766 Translation	https://reactome.org/PathwayBrowser/#/R-MMU-1799339;https://reactome.org/PathwayBrowser/#/R-MMU-392499;https://reactome.org/PathwayBrowser/#/R-MMU-72766
Q9D8B6	Protein FAM210B, mitochondrial OS=Mus musculus OX=10090 GN=Fam210b PE=1 SV=3	Fam210b	1.58986	0.033017	Up	20.3441	13.2	2	2	16377.6	27119.3	22805.2	32936.1	36000.2	36474.5	0.572266	0.947605	0.796861	1.15085	1.25792	1.27449	extracellular				GO:0002682 regulation of immune system process; GO:0002684 positive regulation of immune system process; GO:0009719 response to endogenous stimulus; GO:0009725 response to hormone; GO:0009987 cellular process; GO:0010033 response to organic substance; GO:0014070 response to organic cyclic compound; GO:0032355 response to estradiol; GO:0032870 cellular response to hormone stimulus; GO:0033993 resp…	GO:0005622 intracellular anatomical structure; GO:0005737 cytoplasm; GO:0005739 mitochondrion; GO:0005740 mitochondrial envelope; GO:0005741 mitochondrial outer membrane; GO:0016020 membrane; GO:0019867 outer membrane; GO:0031090 organelle membrane; GO:0031224 intrinsic component of membrane; GO:0031966 mitochondrial membrane; GO:0031967 organelle envelope; GO:0031968 organelle outer membrane; GO…				S	KOG4526	Predicted membrane protein
Q9DCU2	Plasmolipin OS=Mus musculus OX=10090 GN=Pllp PE=1 SV=1	Pllp	1.77306	0.0212363	Up	19.8014	12.6	1	1	22445.7	27928.2	18533.9	45715.7	32892.3	43569.4	0.704786	0.876933	0.581958	1.43545	1.03281	1.36806	plasma membrane				GO:0001766 membrane raft polarization; GO:0006810 transport; GO:0006811 ion transport; GO:0006950 response to stress; GO:0007272 ensheathment of neurons; GO:0007275 multicellular organism development; GO:0007399 nervous system development; GO:0008104 protein localization; GO:0008366 axon ensheathment; GO:0009611 response to wounding; GO:0009987 cellular process; GO:0016043 cellular component orga…	GO:0016020 membrane; GO:0016021 integral component of membrane; GO:0031224 intrinsic component of membrane; GO:0043209 myelin sheath; GO:0043218 compact myelin; GO:0045121 membrane raft; GO:0098857 membrane microdomain;	GO:0005198 structural molecule activity; GO:0019911 structural constituent of myelin sheath;	PF01284	PF01284 Membrane-associating domain	V	KOG4788	Members of chemokine-like factor super family and related proteins
Q9JHH9	Coatomer subunit zeta-2 OS=Mus musculus OX=10090 GN=Copz2 PE=1 SV=1	Copz2	0.520079	0.0264577	Down	22.9341	4.9	1	1	12170.8	8824.97	8232.92	5180.62		4953.54	1.54597	1.12098	1.04577	0.65806		0.629215	cytoplasm,nucleus	K20472			GO:0006810 transport; GO:0006886 intracellular protein transport; GO:0006888 endoplasmic reticulum to Golgi vesicle-mediated transport; GO:0006890 retrograde vesicle-mediated transport, Golgi to endoplasmic reticulum; GO:0008104 protein localization; GO:0015031 protein transport; GO:0015833 peptide transport; GO:0016192 vesicle-mediated transport; GO:0033036 macromolecule localization; GO:0034613…	GO:0000139 Golgi membrane; GO:0005622 intracellular anatomical structure; GO:0005737 cytoplasm; GO:0005783 endoplasmic reticulum; GO:0005789 endoplasmic reticulum membrane; GO:0005794 Golgi apparatus; GO:0005798 Golgi-associated vesicle; GO:0005801 cis-Golgi network; GO:0005829 cytosol; GO:0012505 endomembrane system; GO:0012506 vesicle membrane; GO:0016020 membrane; GO:0030117 membrane coat; GO:…		PF01217	PF01217 Clathrin adaptor complex small chain	U	KOG3343	Vesicle coat complex COPI, zeta subunit				R-MMU-199977 ER to Golgi Anterograde Transport;R-MMU-199991 Membrane Trafficking;R-MMU-392499 Metabolism of proteins;R-MMU-446203 Asparagine N-linked glycosylation;R-MMU-5653656 Vesicle-mediated transport;R-MMU-597592 Post-translational protein modification;R-MMU-6807878 COPI-mediated anterograde transport;R-MMU-6811434 COPI-dependent Golgi-to-ER retrograde traffic;R-MMU-6811442 Intra-Golgi and r…	https://reactome.org/PathwayBrowser/#/R-MMU-199977;https://reactome.org/PathwayBrowser/#/R-MMU-199991;https://reactome.org/PathwayBrowser/#/R-MMU-392499;https://reactome.org/PathwayBrowser/#/R-MMU-446203;https://reactome.org/PathwayBrowser/#/R-MMU-5653656;https://reactome.org/PathwayBrowser/#/R-MMU-597592;https://reactome.org/PathwayBrowser/#/R-MMU-6807878;https://reactome.org/PathwayBrowser/#/R-…	HALLMARK KRAS SIGNALING DN	http://www.gsea-msigdb.org/gsea/msigdb/mouse/geneset/HALLMARK_KRAS_SIGNALING_DN
Q9JMG4	Sodium/potassium-transporting ATPase subunit beta-1-interacting protein 4 OS=Mus musculus OX=10090 GN=Nkain4 PE=1 SV=1	Nkain4	0.663965	0.0233409	Down	23.0417	6.2	1	1	30675.1	23343	30060.8	17685.4	21341.2	16798.9	1.31555	1.0011	1.2892	0.758462	0.91525	0.720443	plasma membrane	K22735			GO:0002028 regulation of sodium ion transport; GO:0010959 regulation of metal ion transport; GO:0032879 regulation of localization; GO:0043269 regulation of ion transport; GO:0050789 regulation of biological process; GO:0051049 regulation of transport; GO:0065007 biological regulation;					S	KOG4556	Predicted membrane protein
Q9QXT1	Dual adapter for phosphotyrosine and 3-phosphotyrosine and 3-phosphoinositide OS=Mus musculus OX=10090 GN=Dapp1 PE=1 SV=1	Dapp1	1.56655	0.00206267	Up	32.1675	5.4	1	1	8046.4	7739.23	8481.09	11547.7	14034.6	12432.8	0.775161	0.745569	0.817037	1.11246	1.35204	1.19773	cytoplasm	K12229	DAPP1; dual adapter for phosphotyrosine and 3-phosphotyrosine and 3-phosphoinositide	mmu04662 B cell receptor signaling pathway	GO:0006464 cellular protein modification process; GO:0006470 protein dephosphorylation; GO:0006793 phosphorus metabolic process; GO:0006796 phosphate-containing compound metabolic process; GO:0006807 nitrogen compound metabolic process; GO:0007154 cell communication; GO:0007165 signal transduction; GO:0008152 metabolic process; GO:0009987 cellular process; GO:0016311 dephosphorylation; GO:0019538…	GO:0005622 intracellular anatomical structure; GO:0005737 cytoplasm; GO:0005829 cytosol; GO:0005886 plasma membrane; GO:0016020 membrane; GO:0071944 cell periphery;	GO:0005488 binding; GO:0005515 protein binding; GO:0005543 phospholipid binding; GO:0005547 phosphatidylinositol-3,4,5-trisphosphate binding; GO:0008289 lipid binding; GO:0019904 protein domain specific binding; GO:0030165 PDZ domain binding; GO:0035091 phosphatidylinositol binding; GO:0043167 ion binding; GO:0043168 anion binding; GO:0043325 phosphatidylinositol-3,4-bisphosphate binding; GO:1901…	PF00017; PF00169	PF00017 SH2 domain; PF00169 PH domain	R	KOG0017	FOG: Transposon-encoded proteins with TYA, reverse transcriptase, integrase domains in various combinations				R-MMU-1280218 Adaptive Immune System;R-MMU-168256 Immune System;R-MMU-983695 Antigen activates B Cell Receptor (BCR) leading to generation of second messengers;R-MMU-983705 Signaling by the B Cell Receptor (BCR)	https://reactome.org/PathwayBrowser/#/R-MMU-1280218;https://reactome.org/PathwayBrowser/#/R-MMU-168256;https://reactome.org/PathwayBrowser/#/R-MMU-983695;https://reactome.org/PathwayBrowser/#/R-MMU-983705	HALLMARK PI3K AKT MTOR SIGNALING;HALLMARK MTORC1 SIGNALING	http://www.gsea-msigdb.org/gsea/msigdb/mouse/geneset/HALLMARK_PI3K_AKT_MTOR_SIGNALING;http://www.gsea-msigdb.org/gsea/msigdb/mouse/geneset/HALLMARK_MTORC1_SIGNALING
A2A9Q0	Fibronectin type III domain-containing protein 10 OS=Mus musculus OX=10090 GN=Fndc10 PE=2 SV=1	Fndc10	1.59991	0.0200684	Up	24.4167	5.4	1	1	19655.1	12652.5	15036.9	26266.2	25033.5	24447.1	0.958075	0.616739	0.732963	1.28033	1.22024	1.19166	extracellular
[truncated: 11 more rows]
