# Supplementary material for: Acetylome Analyses Provide New Insights into the Effect of Chronic Intermittent Hypoxia on Hypothalamus-Dependent Endocrine Metabolism Impairment
Source: Biology (Basel). 2024 Jul 24;13(8):559. doi: 10.3390/biology13080559 (PMC11351355; doi:10.3390/biology13080559)
Supplement: Supplementary file 1 [file biology-13-00559-s001.zip › S3-GO_CC.xlsx]

## Sheet: Sheet1
GO Terms Level 1	GO Terms Description	GO Terms Level	GO Terms ID	Mapping	Background	All Mapping	All Background	Fold Enrichment	Fisher's exact test p value	LOG10P	Related proteins
Cellular Component	extracellular space	2	GO:0005615	45	477	204	6566	3.04	6.253e-12	11.2	P01193 P01867 P02089 P02535 P04117 P06728 P06880 P11859 P13562 P15306 P23953 P26339 P31725 P35454 P35455 P35951 P41317 P63239 P81117 P97792 Q00898 Q02013 Q06770 Q07079 Q09163 Q3TTY5 Q61646 Q64191 Q6A051 Q8BNJ2 Q8BPB5 Q8CFV4 Q8K1S1 Q8VCT4 Q9WVH9 Q9WVJ3 Q9Z126 C0HKG5 P07310 Q8VCG4 P03987 P62862 Q3TNA1 Q6GQU6 A2BIM8
Cellular Component	keratin filament	7	GO:0045095	8	10	204	6566	25.75	3.23565e-11	10.49	P02535 P04104 P05784 P11679 Q3TTY5 Q61781 Q922U2 Q3UV17
Cellular Component	extracellular region	2	GO:0005576	59	871	204	6566	2.18	2.68465e-09	8.57	P01193 P01867 P02089 P02535 P04104 P04117 P06728 P06880 P11835 P11859 P12961 P13562 P15306 P23953 P26339 P31725 P35436 P35454 P35455 P35951 P41317 P63239 P81117 P97792 Q00898 Q02013 Q06770 Q07079 Q09163 Q3TTY5 Q61646 Q64191 Q64324 Q6A051 Q80TE7 Q8BNJ2 Q8BPB5 Q8CFV4 Q8CGK7 Q8K1S1 Q8VCT4 Q9CQ19 Q9ERI2 Q9JI91 Q9WVH9 Q9WVJ3 Q9Z126 C0HKG5 P07310 P16014 P47867 Q61703 Q8VCG4 Q9JI67 P03987 P62862 Q3TNA1 …
Cellular Component	intermediate filament	6	GO:0005882	10	43	204	6566	7.49	5.26589e-07	6.28	P02535 P04104 P05784 P11679 P15331 Q3TTY5 Q4ACU6 Q61781 Q922U2 Q3UV17
Cellular Component	mitochondrion	5	GO:0005739	12	1109	204	6566	0.35	3.78351e-06	5.42	P06880 P13562 P24529 Q9WTK5 D3YZG8 Q64345 Q8JZK9 Q8R035 Q9WU63 Q9CPX7 Q9CR76 Q9D8B6
Cellular Component	intracellular membrane-bounded organelle	4	GO:0043231	121	4788	204	6566	0.81	1.93959e-05	4.71	A7M7C7 O54828 O55236 O70404 P01193 P04117 P05784 P06728 P06880 P0C0S6 P11835 P12961 P13562 P15306 P17225 P19324 P23953 P24529 P27573 P31725 P35436 P35951 P43276 P51880 P52189 P54830 P58391 P61358 P63239 P63271 P81117 P84309 P97441 P97492 P97792 Q00898 Q01065 Q02013 Q03147 Q07079 Q2M3X8 Q3TJD7 Q3UTJ2 Q60829 Q61503 Q61616 Q61646 Q61781 Q64018 Q64191 Q64324 Q64518 Q64676 Q64704 Q6Q899 Q6ZQM0 Q80TE7 …
Cellular Component	synapse	3	GO:0045202	52	952	204	6566	1.76	2.73509e-05	4.56	D3YVF0 F6SEU4 O70404 P04117 P11835 P12657 P13562 P15331 P22933 P23953 P24529 P35436 P35454 P35951 P52189 P54830 P58391 P63239 P97441 P97492 P97792 Q02013 Q2M3X8 Q3TXX4 Q3UTJ2 Q4ACU6 Q60829 Q61503 Q61616 Q63959 Q64018 Q64324 Q64518 Q64704 Q80TE7 Q8BGA3 Q8BQP9 Q8C3Q5 Q8CC35 Q8K377 Q8R071 Q8R1B5 Q8VCT4 Q99JP6 Q9D6F4 Q9ERI2 Q9JI91 Q9JJV5 Q9QVP9 Q9QYE3 Q9Z2Y3 E9PV86
Cellular Component	intermediate filament cytoskeleton	6	GO:0045111	11	79	204	6566	4.48	2.8192e-05	4.55	P02535 P04104 P05784 P11679 P15331 P84309 Q3TTY5 Q4ACU6 Q61781 Q922U2 Q3UV17
Cellular Component	mitochondrial envelope	4	GO:0005740	3	533	204	6566	0.18	6.59794e-05	4.18	D3YZG8 Q8R035 Q9D8B6
Cellular Component	envelope	2	GO:0031975	9	833	204	6566	0.35	9.73017e-05	4.01	P81117 Q02013 Q64518 Q924Z4 Q9WTU0 D3YZG8 Q8BYU6 Q8R035 Q9D8B6
Cellular Component	organelle envelope	3	GO:0031967	9	833	204	6566	0.35	9.73017e-05	4.01	P81117 Q02013 Q64518 Q924Z4 Q9WTU0 D3YZG8 Q8BYU6 Q8R035 Q9D8B6
Cellular Component	mitochondrial membrane	4	GO:0031966	3	496	204	6566	0.19	0.000135722	3.87	D3YZG8 Q8R035 Q9D8B6
Cellular Component	catalytic complex	2	GO:1902494	9	795	204	6566	0.36	0.000187631	3.73	Q03147 Q61016 Q64518 Q8CGK7 P61804 Q61011 Q80ZM7 Q9JI74 Q8BGF3
Cellular Component	postsynapse	2	GO:0098794	31	496	204	6566	2.01	0.000207474	3.68	D3YVF0 F6SEU4 P04117 P11835 P12657 P22933 P35436 P35951 P52189 P58391 P97492 Q3UTJ2 Q4ACU6 Q60829 Q61616 Q64018 Q64324 Q64704 Q80TE7 Q8BGA3 Q8BQP9 Q8C3Q5 Q8CC35 Q8R071 Q99JP6 Q9D6F4 Q9JI91 Q9JJV5 Q9QVP9 Q9QYE3 Q9Z2Y3
Cellular Component	intrinsic component of membrane	2	GO:0031224	56	1133	204	6566	1.59	0.000216943	3.66	A2AFS3 E9PZ36 F6SEU4 O70572 P11835 P12657 P15306 P22933 P23953 P27573 P31649 P31651 P35436 P35951 P52189 P54830 P58391 P63239 P84309 P97441 P97792 Q02013 Q09163 Q3TXX4 Q3UH93 Q4ACU6 Q60625 Q61503 Q61616 Q63959 Q64018 Q64518 Q64704 Q761V0 Q7TPD3 Q8BGA3 Q8C3Q5 Q8CFV4 Q8K377 Q8VCT4 Q924Z4 Q99JH8 Q9D0F3 Q9D6F4 Q9ERI2 Q9JJ69 Q9JJV5 Q9QVP9 Q7TN73 Q91V04 Q9JMF7 E9PV86 Q6NS65 Q91ZN5 Q9D8B6 Q9DCU2
Cellular Component	nuclear lumen	5	GO:0031981	39	1987	204	6566	0.63	0.000343592	3.46	O55236 P04117 P05784 P0C0S6 P17225 P31725 P43276 P54830 P63271 P97492 P97792 Q03147 Q3UTJ2 Q61503 Q64324 Q64518 Q6Q899 Q6ZQM0 Q80TE7 Q8BNJ2 Q8R071 Q922K7 Q924H7 Q9D6F4 Q9DC40 Q9JKN1 Q9QVP9 Q9QYE3 Q9R0Q1 Q9WTK5 Q9WTU0 Q80ZM7 Q9D824 E9PV86 P62862 P97314 Q8BG18 Q91VW3 Q9D7A6
Cellular Component	I band	2	GO:0031674	13	139	204	6566	3.01	0.000355231	3.45	O08638 P11679 P35436 P58391 Q3UTJ2 Q64518 Q8CC35 Q91YE8 Q9CQ19 Q9ET54 Q9JI91 Q9Z2Y3 P97314
Cellular Component	membrane-bounded organelle	3	GO:0043227	138	5131	204	6566	0.87	0.000395779	3.4	A7M7C7 F6SEU4 O54828 O55236 O70404 P01193 P02089 P02535 P04104 P04117 P05784 P06728 P06880 P0C0S6 P11835 P12961 P13562 P15306 P15331 P17225 P19324 P23953 P24529 P26339 P27573 P31725 P35436 P35454 P35455 P35951 P43276 P51880 P52189 P54830 P58391 P61358 P63239 P63271 P81117 P84309 P97441 P97492 P97792 Q00898 Q01065 Q02013 Q03147 Q07079 Q2M3X8 Q3TJD7 Q3TTY5 Q3TXX4 Q3UTJ2 Q4ACU6 Q60829 Q61503 Q61616 …
Cellular Component	plasma membrane region	3	GO:0098590	42	795	204	6566	1.7	0.000430867	3.37	D3YVF0 E9PZ36 O08638 O54828 O70404 O70572 P11679 P11835 P12657 P15306 P15331 P22933 P27573 P35436 P35951 P52189 P54830 P70689 P84309 P97441 P97792 Q02013 Q4ACU6 Q61503 Q61616 Q63959 Q64018 Q64324 Q64704 Q6PDN3 Q6Q899 Q7TPD3 Q80TE7 Q8BGA3 Q9CQ19 Q9D6F4 Q9ERI2 Q9JJV5 Q9JKN1 Q9QVP9 Q9R0Q1 Q91V04
Cellular Component	dendrite	5	GO:0030425	38	697	204	6566	1.75	0.000464749	3.33	D3YVF0 F6SEU4 O54828 P11835 P12657 P13562 P24529 P35436 P35455 P35951 P52189 P54830 P58391 P63239 P97492 Q3TXX4 Q3UTJ2 Q4ACU6 Q60829 Q61616 Q63959 Q64704 Q7TPD3 Q80TE7 Q8BQP9 Q8CC35 Q8R071 Q9D6F4 Q9ERI2 Q9JI91 Q9JJ69 Q9JJV5 Q9QVP9 Q9Z2Y3 P07310 Q61011 Q91V04 Q9JI74
Cellular Component	dendritic tree	5	GO:0097447	38	698	204	6566	1.75	0.000472086	3.33	D3YVF0 F6SEU4 O54828 P11835 P12657 P13562 P24529 P35436 P35455 P35951 P52189 P54830 P58391 P63239 P97492 Q3TXX4 Q3UTJ2 Q4ACU6 Q60829 Q61616 Q63959 Q64704 Q7TPD3 Q80TE7 Q8BQP9 Q8CC35 Q8R071 Q9D6F4 Q9ERI2 Q9JI91 Q9JJ69 Q9JJV5 Q9QVP9 Q9Z2Y3 P07310 Q61011 Q91V04 Q9JI74
Cellular Component	stress fiber	3	GO:0001725	8	60	204	6566	4.29	0.000482788	3.32	O08638 Q3TJD7 Q6PDN3 Q8CC35 Q91YE8 Q9CQ19 Q9ET54 Q9QVP9
Cellular Component	contractile actin filament bundle	3	GO:0097517	8	60	204	6566	4.29	0.000482788	3.32	O08638 Q3TJD7 Q6PDN3 Q8CC35 Q91YE8 Q9CQ19 Q9ET54 Q9QVP9
Cellular Component	protein-containing complex	1	GO:0032991	64	2832	204	6566	0.73	0.000543914	3.26	A7M7C7 D3YVF0 F6SEU4 O08638 O54828 O70400 O70404 P01867 P02089 P06728 P06880 P0C0S6 P11679 P11835 P17225 P22933 P35436 P35951 P43276 P52189 P61358 P63271 P84309 P97792 Q03147 Q07079 Q3TJD7 Q4ACU6 Q61016 Q61646 Q63959 Q64324 Q64518 Q64704 Q6Q899 Q7TPD3 Q8C3Q5 Q8CFV4 Q8CGK7 Q924H7 Q9CQ19 Q9D6F4 Q9DC40 Q9ET54 Q9JJ69 Q9JJV5 Q9QVP9 Q9WTK5 Q9WTU0 Q9Z126 P61804 Q61011 Q78IS1 Q80ZM7 Q8BHD7 Q8R035 Q9D824 …
Cellular Component	nucleus	5	GO:0005634	68	2965	204	6566	0.74	0.000575888	3.24	A7M7C7 O54828 O55236 P04117 P05784 P06880 P0C0S6 P11835 P12961 P17225 P24529 P31725 P35951 P43276 P51880 P54830 P63271 P81117 P84309 P97492 P97792 Q01065 Q02013 Q03147 Q2M3X8 Q3TJD7 Q3UTJ2 Q60829 Q61503 Q61616 Q61781 Q64324 Q64518 Q6Q899 Q6ZQM0 Q80TE7 Q8BNJ2 Q8BQP9 Q8CC35 Q8R071 Q8R5A0 Q91YE8 Q922K7 Q924H7 Q924Z4 Q9D6F4 Q9DBN5 Q9DC40 Q9ET54 Q9JKN1 Q9QVP9 Q9QYE3 Q9R0Q1 Q9WTK5 Q9WTU0 P07310 Q80VJ3 …
Cellular Component	integral component of membrane	3	GO:0016021	52	1064	204	6566	1.57	0.000657789	3.18	A2AFS3 O70572 P11835 P12657 P15306 P22933 P23953 P27573 P31649 P31651 P35436 P35951 P52189 P54830 P58391 P63239 P84309 P97441 P97792 Q02013 Q09163 Q3TXX4 Q3UH93 Q4ACU6 Q60625 Q61503 Q61616 Q63959 Q64018 Q64518 Q64704 Q761V0 Q7TPD3 Q8BGA3 Q8C3Q5 Q8CFV4 Q8K377 Q8VCT4 Q924Z4 Q99JH8 Q9D0F3 Q9D6F4 Q9JJ69 Q9JJV5 Q9QVP9 Q7TN73 Q91V04 Q9JMF7 E9PV86 Q6NS65 Q91ZN5 Q9DCU2
Cellular Component	sarcomere	2	GO:0030017	15	187	204	6566	2.58	0.000666431	3.18	O08638 P11679 P11835 P35436 P58391 Q3UTJ2 Q64518 Q8CC35 Q91YE8 Q9CQ19 Q9D0F3 Q9ET54 Q9JI91 Q9Z2Y3 P97314
Cellular Component	Z disc	2	GO:0030018	12	131	204	6566	2.95	0.000721582	3.14	O08638 P11679 P35436 P58391 Q3UTJ2 Q8CC35 Q91YE8 Q9CQ19 Q9ET54 Q9JI91 Q9Z2Y3 P97314
Cellular Component	secretory granule	8	GO:0030141	30	511	204	6566	1.89	0.000732397	3.14	O70404 P01193 P02089 P04104 P06880 P11835 P12961 P26339 P31725 P35454 P35455 P63239 P97441 P97792 Q00898 Q02013 Q61646 Q64191 Q64324 Q64704 Q768S4 Q80TE7 Q9ERI2 Q9JI91 Q9JKN1 Q9R0Q1 Q9Z126 C0HKG5 P16014 P47867
Cellular Component	secretory vesicle	7	GO:0099503	36	656	204	6566	1.77	0.000765971	3.12	O70404 P01193 P02089 P04104 P06880 P11835 P12961 P24529 P26339 P31725 P35436 P35454 P35455 P54830 P63239 P97441 P97792 Q00898 Q02013 Q3TXX4 Q61646 Q64191 Q64324 Q64704 Q768S4 Q80TE7 Q9D6F4 Q9ERI2 Q9JI91 Q9JKN1 Q9R0Q1 Q9Z126 C0HKG5 P16014 P47867 E9PV86
Cellular Component	excitatory synapse	4	GO:0060076	7	50	204	6566	4.51	0.000809292	3.09	D3YVF0 Q3TXX4 Q4ACU6 Q8BGA3 Q8C3Q5 Q8K377 Q9JJV5
Cellular Component	somatodendritic compartment	2	GO:0036477	48	969	204	6566	1.59	0.000842251	3.07	D3YVF0 F6SEU4 O54828 P11835 P12657 P13562 P15331 P17225 P24529 P35436 P35455 P35951 P51880 P52189 P54830 P58391 P63239 P97492 Q01065 Q02013 Q3TXX4 Q3UTJ2 Q4ACU6 Q60829 Q61616 Q63959 Q64018 Q64704 Q7TPD3 Q80TE7 Q8BQP9 Q8CA95 Q8CC35 Q8R071 Q9D6F4 Q9ERI2 Q9ET54 Q9JI91 Q9JJ69 Q9JJV5 Q9QVP9 Q9Z2Y3 P07310 Q61011 Q8BHD7 Q8JZW4 Q91V04 Q9JI74
Cellular Component	nucleoplasm	2	GO:0005654	33	1714	204	6566	0.62	0.000846778	3.07	O55236 P04117 P17225 P31725 P54830 P63271 P97492 P97792 Q03147 Q3UTJ2 Q61503 Q64324 Q64518 Q6ZQM0 Q80TE7 Q8BNJ2 Q8R071 Q922K7 Q924H7 Q9D6F4 Q9DC40 Q9QVP9 Q9QYE3 Q9R0Q1 Q9WTK5 Q9WTU0 Q80ZM7 Q9D824 E9PV86 P62862 P97314 Q8BG18 Q91VW3
Cellular Component	blood microparticle	2	GO:0072562	4	15	204	6566	8.58	0.000943259	3.03	P01867 P06728 Q61646 P03987
Cellular Component	intracellular organelle	3	GO:0043229	150	5424	204	6566	0.89	0.000955788	3.02	A7M7C7 D3YVF0 E9PZ36 F6SEU4 O08638 O54828 O55236 O70404 P01193 P02089 P02535 P04104 P04117 P05784 P06728 P06880 P0C0S6 P11679 P11835 P12961 P13562 P15306 P15331 P17225 P19324 P23953 P24529 P26339 P27573 P31725 P35436 P35454 P35455 P35951 P43276 P51880 P52189 P54830 P58391 P61358 P63239 P63271 P81117 P84309 P97441 P97492 P97792 Q00898 Q01065 Q02013 Q03147 Q07079 Q2M3X8 Q3TJD7 Q3TTY5 Q3TXX4 Q3UTJ2 …
Cellular Component	melanosome membrane	6	GO:0033162	2	2	204	6566	32.19	0.000960706	3.02	P24529 Q9ERI2
Cellular Component	chitosome	7	GO:0045009	2	2	204	6566	32.19	0.000960706	3.02	P24529 Q9ERI2
Cellular Component	pigment granule membrane	5	GO:0090741	2	2	204	6566	32.19	0.000960706	3.02	P24529 Q9ERI2
Cellular Component	intrinsic component of plasma membrane	3	GO:0031226	35	645	204	6566	1.75	0.001083	2.97	A2AFS3 E9PZ36 F6SEU4 O70572 P11835 P12657 P15306 P22933 P23953 P27573 P31649 P31651 P35436 P35951 P52189 P84309 P97441 P97792 Q02013 Q3UH93 Q4ACU6 Q60625 Q61616 Q63959 Q64018 Q761V0 Q7TPD3 Q8C3Q5 Q8CFV4 Q8VCT4 Q9D6F4 Q9JJ69 Q9JJV5 Q9QVP9 Q6NS65
Cellular Component	integral component of plasma membrane	4	GO:0005887	33	603	204	6566	1.76	0.00119121	2.92	A2AFS3 O70572 P11835 P12657 P15306 P22933 P23953 P27573 P31649 P31651 P35436 P35951 P52189 P84309 P97441 P97792 Q02013 Q3UH93 Q4ACU6 Q60625 Q61616 Q63959 Q64018 Q761V0 Q7TPD3 Q8C3Q5 Q8CFV4 Q8VCT4 Q9D6F4 Q9JJ69 Q9JJV5 Q9QVP9 Q6NS65
Cellular Component	actin filament bundle	2	GO:0032432	8	69	204	6566	3.73	0.00124256	2.91	O08638 Q3TJD7 Q6PDN3 Q8CC35 Q91YE8 Q9CQ19 Q9ET54 Q9QVP9
Cellular Component	zymogen granule	9	GO:0042588	4	17	204	6566	7.57	0.00156629	2.81	O70404 Q64324 Q64704 Q9ERI2
Cellular Component	actomyosin	2	GO:0042641	8	72	204	6566	3.58	0.00164283	2.78	O08638 Q3TJD7 Q6PDN3 Q8CC35 Q91YE8 Q9CQ19 Q9ET54 Q9QVP9
Cellular Component	ionotropic glutamate receptor complex	5	GO:0008328	6	43	204	6566	4.49	0.0019505	2.71	P35436 Q4ACU6 Q8C3Q5 Q8CFV4 Q9JJV5 Q9QVP9
Cellular Component	myofibril	6	GO:0030016	15	208	204	6566	2.32	0.00196509	2.71	O08638 P11679 P11835 P35436 P58391 Q3UTJ2 Q64518 Q8CC35 Q91YE8 Q9CQ19 Q9D0F3 Q9ET54 Q9JI91 Q9Z2Y3 P97314
Cellular Component	mitochondrial inner membrane	5	GO:0005743	2	344	204	6566	0.19	0.00208681	2.68	D3YZG8 Q8R035
Cellular Component	organelle	2	GO:0043226	155	5520	204	6566	0.9	0.00242941	2.61	A7M7C7 D3YVF0 E9PZ36 F6SEU4 O08638 O54828 O55236 O70404 P01193 P02089 P02535 P04104 P04117 P05784 P06728 P06880 P0C0S6 P11679 P11835 P12657 P12961 P13562 P15306 P15331 P17225 P19324 P23953 P24529 P26339 P27573 P31725 P35436 P35454 P35455 P35951 P43276 P51880 P52189 P54830 P58391 P61358 P63239 P63271 P81117 P84309 P97441 P97492 P97792 Q00898 Q01065 Q02013 Q03147 Q07079 Q2M3X8 Q3TJD7 Q3TTY5 Q3TXX4 …
Cellular Component	neurotransmitter receptor complex	4	GO:0098878	6	45	204	6566	4.29	0.00247521	2.61	P35436 Q4ACU6 Q8C3Q5 Q8CFV4 Q9JJV5 Q9QVP9
Cellular Component	immunoglobulin complex, circulating	3	GO:0042571	2	3	204	6566	21.46	0.00282299	2.55	P01867 P03987
Cellular Component	immunoglobulin complex	2	GO:0019814	2	3	204	6566	21.46	0.00282299	2.55	P01867 P03987
Cellular Component	neuron spine	5	GO:0044309	16	234	204	6566	2.2	0.00296148	2.53	D3YVF0 P11835 P35436 P52189 P58391 P97492 Q4ACU6 Q60829 Q61616 Q80TE7 Q8BQP9 Q8CC35 Q8R071 Q9JI91 Q9QVP9 Q9Z2Y3
Cellular Component	cytosol	2	GO:0005829	74	3045	204	6566	0.78	0.00339758	2.47	D3YVF0 F6SEU4 O08638 O70404 P02089 P04104 P04117 P04247 P05784 P06728 P06880 P11679 P11859 P16015 P23953 P24529 P31725 P35455 P40936 P51880 P54830 P61358 P70689 P81117 P84309 Q01065 Q03147 Q2M3X8 Q3TJD7 Q3TTY5 Q60829 Q61503 Q61781 Q64324 Q6P9N1 Q6PDN3 Q6Q899 Q8CA95 Q8R071 Q8R1B5 Q8R5A0 Q8VCT4 Q91YE8 Q922U2 Q99JP6 Q9CQ19 Q9D6F4 Q9DBN5 Q9DC40 Q9ERI2 Q9ET54 Q9JI91 Q9QVP9 Q9R0Q1 Q9WTK5 Q9Z2Y3 P07310 …
Cellular Component	organelle inner membrane	4	GO:0019866	3	379	204	6566	0.25	0.00345128	2.46	Q924Z4 D3YZG8 Q8R035
Cellular Component	host cell cytoplasm part	5	GO:0033655	3	11	204	6566	8.78	0.00405453	2.39	Q02013 Q9D0F3 Q9Z126
Cellular Component	host cell cytoplasm	5	GO:0030430	3	11	204	6566	8.78	0.00405453	2.39	Q02013 Q9D0F3 Q9Z126
Cellular Component	zymogen granule membrane	6	GO:0042589	3	11	204	6566	8.78	0.00405453	2.39	Q64324 Q64704 Q9ERI2
Cellular Component	microtubule cytoskeleton	6	GO:0015630	9	665	204	6566	0.44	0.00431346	2.37	E9PZ36 P05784 P35951 P97492 Q8BG89 Q9CQ19 Q9R0Q1 Q3U214 Q8QZT2
Cellular Component	cytoplasmic vesicle membrane	5	GO:0030659	23	404	204	6566	1.83	0.00437308	2.36	O70404 P11835 P24529 P35455 P35951 P52189 P63239 P97441 Q02013 Q3TXX4 Q64324 Q64704 Q768S4 Q9D0F3 Q9D6F4 Q9ERI2 Q9JJV5 Q9R0Q1 P16014 P47867 Q78IS1 E9PV86 Q9JHH9
Cellular Component	contractile fiber	5	GO:0043292	15	222	204	6566	2.17	0.00448282	2.35	O08638 P11679 P11835 P35436 P58391 Q3UTJ2 Q64518 Q8CC35 Q91YE8 Q9CQ19 Q9D0F3 Q9ET54 Q9JI91 Q9Z2Y3 P97314
Cellular Component	cell periphery	2	GO:0071944	92	2330	204	6566	1.27	0.00461564	2.34	A2AFS3 D3YVF0 E9PZ36 F6SEU4 O08638 O54828 O70404 O70572 P01867 P02535 P04104 P05784 P06880 P11679 P11835 P12657 P15306 P15331 P22933 P23953 P24529 P27573 P31649 P31651 P31725 P35436 P35951 P51880 P52189 P54830 P58391 P63239 P70689 P81117 P84309 P97441 P97492 P97792 Q02013 Q09163 Q3TJD7 Q3TTY5 Q3TXX4 Q3UH93 Q3UTJ2 Q4ACU6 Q60625 Q61016 Q61503 Q61616 Q61781 Q63959 Q64018 Q64324 Q64518 Q64704 Q6A051 …
Cellular Component	intracellular anatomical structure	2	GO:0005622	181	6157	204	6566	0.95	0.00479741	2.32	A7M7C7 D3YVF0 E9PZ36 F6SEU4 O08638 O54828 O55236 O70400 O70404 P01193 P02089 P02535 P04104 P04117 P04247 P05784 P06728 P06880 P0C0S6 P11679 P11835 P11859 P12961 P13562 P15306 P15331 P16015 P17225 P19324 P23953 P24529 P26339 P27573 P28651 P31649 P31651 P31725 P35436 P35454 P35455 P35951 P40936 P43276 P51880 P52189 P54830 P58391 P61358 P63239 P63271 P70689 P81117 P84309 P97441 P97492 P97792 Q00898 …
Cellular Component	transport vesicle membrane	5	GO:0030658	10	124	204	6566	2.6	0.00503463	2.3	P63239 P97441 Q3TXX4 Q768S4 Q9D0F3 Q9D6F4 Q9ERI2 P16014 P47867 E9PV86
Cellular Component	NMDA selective glutamate receptor complex	6	GO:0017146	3	12	204	6566	8.05	0.00528333	2.28	P35436 Q4ACU6 Q9QVP9
Cellular Component	haptoglobin-hemoglobin complex	2	GO:0031838	2	4	204	6566	16.09	0.00553044	2.26	P02089 Q61646
Cellular Component	vesicle membrane	4	GO:0012506	24	430	204	6566	1.8	0.00555385	2.26	O70404 P11835 P24529 P35455 P35951 P52189 P63239 P97441 Q02013 Q3TXX4 Q64324 Q64518 Q64704 Q768S4 Q9D0F3 Q9D6F4 Q9ERI2 Q9JJV5 Q9R0Q1 P16014 P47867 Q78IS1 E9PV86 Q9JHH9
Cellular Component	endoplasmic reticulum lumen	5	GO:0005788	11	146	204	6566	2.42	0.00556599	2.25	P06728 P19324 P23953 P63239 Q00898 Q07079 Q8VCT4 C0HKG5 P16014 P47867 Q61703
Cellular Component	dendritic spine	3	GO:0043197	15	231	204	6566	2.09	0.00592503	2.23	D3YVF0 P11835 P35436 P52189 P58391 P97492 Q4ACU6 Q60829 Q61616 Q80TE7 Q8BQP9 Q8CC35 Q8R071 Q9JI91 Q9QVP9
Cellular Component	supramolecular fiber	4	GO:0099512	26	487	204	6566	1.72	0.00608085	2.22	O08638 P02535 P04104 P05784 P11679 P11835 P15331 P35436 P58391 Q3TJD7 Q3TTY5 Q3UTJ2 Q4ACU6 Q61781 Q64518 Q8CC35 Q91YE8 Q922U2 Q9CQ19 Q9D0F3 Q9ET54 Q9JI91 Q9Z2Y3 Q8QZT2 P97314 Q3UV17
Cellular Component	supramolecular polymer	3	GO:0099081	26	489	204	6566	1.71	0.0062446	2.2	O08638 P02535 P04104 P05784 P11679 P11835 P15331 P35436 P58391 Q3TJD7 Q3TTY5 Q3UTJ2 Q4ACU6 Q61781 Q64518 Q8CC35 Q91YE8 Q922U2 Q9CQ19 Q9D0F3 Q9ET54 Q9JI91 Q9Z2Y3 Q8QZT2 P97314 Q3UV17
Cellular Component	transport vesicle	7	GO:0030133	19	316	204	6566	1.94	0.00666163	2.18	O70404 P24529 P35436 P54830 P63239 P97441 Q3TXX4 Q64704 Q768S4 Q99JH8 Q9D0F3 Q9D6F4 Q9ERI2 Q9R0Q1 P16014 P47867 Q78IS1 E9PV86 Q9JHH9
Cellular Component	supramolecular complex	2	GO:0099080	26	496	204	6566	1.69	0.00693671	2.16	O08638 P02535 P04104 P05784 P11679 P11835 P15331 P35436 P58391 Q3TJD7 Q3TTY5 Q3UTJ2 Q4ACU6 Q61781 Q64518 Q8CC35 Q91YE8 Q922U2 Q9CQ19 Q9D0F3 Q9ET54 Q9JI91 Q9Z2Y3 Q8QZT2 P97314 Q3UV17
Cellular Component	neuron projection	4	GO:0043005	56	1300	204	6566	1.39	0.00723382	2.14	D3YVF0 F6SEU4 O54828 P11835 P12657 P13562 P15331 P17225 P24529 P35436 P35454 P35455 P35951 P52189 P54830 P58391 P63239 P97441 P97492 P97792 Q02013 Q3TXX4 Q3UTJ2 Q4ACU6 Q60829 Q61616 Q63959 Q64018 Q64324 Q64704 Q6P9N1 Q7TPD3 Q80TE7 Q8BQP9 Q8CC35 Q8K377 Q8R071 Q924Z4 Q9D6F4 Q9D9V4 Q9ERI2 Q9ET54 Q9JI91 Q9JJ69 Q9JJV5 Q9QVP9 Q9QYE3 Q9WTK5 Q9Z2Y3 P07310 Q61011 Q8BHD7 Q8JZW4 Q8QZT2 Q91V04 Q9JI74
Cellular Component	cell projection	2	GO:0042995	67	1629	204	6566	1.32	0.00834801	2.08	D3YVF0 E9PZ36 F6SEU4 O54828 P11835 P12657 P13562 P15331 P17225 P24529 P31649 P31651 P35436 P35454 P35455 P35951 P51880 P52189 P54830 P58391 P63239 P70689 P84309 P97441 P97492 P97792 Q01065 Q02013 Q3TJD7 Q3TXX4 Q3UH93 Q3UTJ2 Q4ACU6 Q60829 Q61616 Q63959 Q64018 Q64324 Q64704 Q6P9N1 Q6PDN3 Q6Q899 Q7TPD3 Q80TE7 Q8BQP9 Q8CC35 Q8K377 Q8R071 Q924Z4 Q9D6F4 Q9D9V4 Q9ERI2 Q9ET54 Q9JI91 Q9JJ69 Q9JJV5 Q9QVP9 …
Cellular Component	plasma membrane	3	GO:0005886	87	2226	204	6566	1.26	0.00847006	2.07	A2AFS3 D3YVF0 E9PZ36 F6SEU4 O08638 O54828 O70404 O70572 P01867 P04104 P06880 P11679 P11835 P12657 P15306 P15331 P22933 P23953 P24529 P27573 P31649 P31651 P31725 P35436 P35951 P52189 P54830 P58391 P63239 P70689 P81117 P84309 P97441 P97492 P97792 Q02013 Q09163 Q3TTY5 Q3TXX4 Q3UH93 Q3UTJ2 Q4ACU6 Q60625 Q61016 Q61503 Q61616 Q63959 Q64018 Q64324 Q64518 Q64704 Q6A051 Q6P9N1 Q6PDN3 Q6Q899 Q6ZQM0 Q761V0 …
Cellular Component	membrane-enclosed lumen	2	GO:0031974	64	2649	204	6566	0.78	0.00890244	2.05	O55236 P01193 P02089 P04104 P04117 P05784 P06728 P06880 P0C0S6 P17225 P19324 P23953 P31725 P43276 P54830 P63239 P63271 P97492 P97792 Q00898 Q03147 Q07079 Q3UTJ2 Q61503 Q61646 Q64191 Q64324 Q64518 Q6Q899 Q6ZQM0 Q80TE7 Q8BNJ2 Q8R071 Q8VCT4 Q922K7 Q924H7 Q9D6F4 Q9DBN5 Q9DC40 Q9ERI2 Q9JI91 Q9JKN1 Q9QVP9 Q9QYE3 Q9R0Q1 Q9WTK5 Q9WTU0 Q9Z126 C0HKG5 D3YZG8 P16014 P47867 Q61703 Q80ZM7 Q8JZK9 Q8R035 Q9D824 …
Cellular Component	organelle lumen	3	GO:0043233	64	2649	204	6566	0.78	0.00890244	2.05	O55236 P01193 P02089 P04104 P04117 P05784 P06728 P06880 P0C0S6 P17225 P19324 P23953 P31725 P43276 P54830 P63239 P63271 P97492 P97792 Q00898 Q03147 Q07079 Q3UTJ2 Q61503 Q61646 Q64191 Q64324 Q64518 Q6Q899 Q6ZQM0 Q80TE7 Q8BNJ2 Q8R071 Q8VCT4 Q922K7 Q924H7 Q9D6F4 Q9DBN5 Q9DC40 Q9ERI2 Q9JI91 Q9JKN1 Q9QVP9 Q9QYE3 Q9R0Q1 Q9WTK5 Q9WTU0 Q9Z126 C0HKG5 D3YZG8 P16014 P47867 Q61703 Q80ZM7 Q8JZK9 Q8R035 Q9D824 …
Cellular Component	intracellular organelle lumen	4	GO:0070013	64	2648	204	6566	0.78	0.00890257	2.05	O55236 P01193 P02089 P04104 P04117 P05784 P06728 P06880 P0C0S6 P17225 P19324 P23953 P31725 P43276 P54830 P63239 P63271 P97492 P97792 Q00898 Q03147 Q07079 Q3UTJ2 Q61503 Q61646 Q64191 Q64324 Q64518 Q6Q899 Q6ZQM0 Q80TE7 Q8BNJ2 Q8R071 Q8VCT4 Q922K7 Q924H7 Q9D6F4 Q9DBN5 Q9DC40 Q9ERI2 Q9JI91 Q9JKN1 Q9QVP9 Q9QYE3 Q9R0Q1 Q9WTK5 Q9WTU0 Q9Z126 C0HKG5 D3YZG8 P16014 P47867 Q61703 Q80ZM7 Q8JZK9 Q8R035 Q9D824 …
Cellular Component	neuronal cell body membrane	3	GO:0032809	5	43	204	6566	3.74	0.0101643	1.99	F6SEU4 P52189 Q02013 Q63959 Q9D6F4
Cellular Component	cell body membrane	2	GO:0044298	5	43	204	6566	3.74	0.0101643	1.99	F6SEU4 P52189 Q02013 Q63959 Q9D6F4
Cellular Component	specific granule	9	GO:0042581	7	79	204	6566	2.85	0.0110273	1.96	O70404 P11835 Q61646 Q64324 Q64704 Q80TE7 Q9ERI2
Cellular Component	cell body	2	GO:0044297	37	796	204	6566	1.5	0.011671	1.93	D3YVF0 F6SEU4 P11835 P13562 P15331 P17225 P24529 P35436 P35951 P51880 P52189 P54830 P58391 P63239 P70689 P97792 Q01065 Q02013 Q3TXX4 Q3UTJ2 Q4ACU6 Q60829 Q61616 Q63959 Q64018 Q7TPD3 Q8BQP9 Q8CA95 Q9D6F4 Q9ET54 Q9QVP9 Q9Z2Y3 P07310 Q61011 Q8BHD7 Q8JZW4 Q9JI74
Cellular Component	neuronal cell body	3	GO:0043025	34	720	204	6566	1.52	0.0118202	1.93	D3YVF0 F6SEU4 P11835 P13562 P15331 P17225 P24529 P35436 P35951 P51880 P52189 P54830 P58391 P63239 Q01065 Q02013 Q3TXX4 Q3UTJ2 Q4ACU6 Q60829 Q61616 Q63959 Q64018 Q7TPD3 Q8BQP9 Q8CA95 Q9D6F4 Q9ET54 Q9QVP9 Q9Z2Y3 P07310 Q8BHD7 Q8JZW4 Q9JI74
Cellular Component	host intracellular part	4	GO:0033646	3	16	204	6566	6.03	0.0122728	1.91	Q02013 Q9D0F3 Q9Z126
Cellular Component	host intracellular region	4	GO:0043656	3	16	204	6566	6.03	0.0122728	1.91	Q02013 Q9D0F3 Q9Z126
Cellular Component	melanosome	8	GO:0042470	4	30	204	6566	4.29	0.0131634	1.88	P11835 P24529 Q64704 Q9ERI2
Cellular Component	pigment granule	7	GO:0048770	4	30	204	6566	4.29	0.0131634	1.88	P11835 P24529 Q64704 Q9ERI2
Cellular Component	symbiont-containing vacuole	5	GO:0020003	2	6	204	6566	10.73	0.0132681	1.88	Q02013 Q9Z126
Cellular Component	ribonucleoprotein complex	2	GO:1990904	9	602	204	6566	0.48	0.0133399	1.87	P17225 P61358 Q6Q899 Q924H7 Q8BHD7 Q8R035 P62862 Q9CPX7 Q9D7A6
Cellular Component	transferase complex	3	GO:1990234	4	381	204	6566	0.34	0.0137963	1.86	Q03147 P61804 Q80ZM7 Q9JI74
Cellular Component	host cell part	3	GO:0033643	3	17	204	6566	5.68	0.0145671	1.84	Q02013 Q9D0F3 Q9Z126
Cellular Component	host cellular component	2	GO:0018995	3	17	204	6566	5.68	0.0145671	1.84	Q02013 Q9D0F3 Q9Z126
Cellular Component	host cell	3	GO:0043657	3	17	204	6566	5.68	0.0145671	1.84	Q02013 Q9D0F3 Q9Z126
Cellular Component	cation channel complex	5	GO:0034703	9	127	204	6566	2.28	0.0169902	1.77	P35436 P52189 Q4ACU6 Q63959 Q8C3Q5 Q8CFV4 Q9JJ69 Q9JJV5 Q9QVP9
Cellular Component	receptor complex	2	GO:0043235	11	161	204	6566	2.2	0.0171435	1.77	P06880 P11835 P22933 P35436 P35951 Q4ACU6 Q8C3Q5 Q8CFV4 Q9D6F4 Q9JJV5 Q9QVP9
Cellular Component	muscle myosin complex	4	GO:0005859	2	7	204	6566	9.2	0.0181981	1.74	O08638 Q9CQ19
Cellular Component	coated vesicle membrane	5	GO:0030662	8	108	204	6566	2.38	0.0187521	1.73	O70404 P35455 P35951 P63239 Q3TXX4 Q9D0F3 Q78IS1 Q9JHH9
Cellular Component	mitochondrial matrix	5	GO:0005759	4	366	204	6566	0.35	0.0188161	1.73	D3YZG8 Q8JZK9 Q8R035 Q9CPX7
Cellular Component	neuron projection terminus	2	GO:0044306	16	277	204	6566	1.86	0.0190498	1.72	P12657 P13562 P15331 P17225 P24529 P35436 P35454 P63239 Q02013 Q3TXX4 Q61616 Q63959 Q64324 Q64704 Q9QVP9 Q8BHD7
Cellular Component	plasma membrane signaling receptor complex	3	GO:0098802	7	88	204	6566	2.56	0.0191403	1.72	P11835 P35436 Q4ACU6 Q8C3Q5 Q8CFV4 Q9JJV5 Q9QVP9
Cellular Component	dendritic spine head	2	GO:0044327	3	19	204	6566	5.08	0.0198358	1.7	Q60829 Q61616 Q8BQP9
Cellular Component	ciliary membrane	5	GO:0060170	4	34	204	6566	3.79	0.0202368	1.69	O54828 P15331 Q4ACU6 Q61616
Cellular Component	platelet alpha granule	9	GO:0031091	5	51	204	6566	3.16	0.0203334	1.69	Q00898 Q64324 Q9JI91 Q9R0Q1 Q9Z126
Cellular Component	chromosome	5	GO:0005694	6	446	204	6566	0.43	0.0229217	1.64	P0C0S6 P43276 P63271 Q6Q899 Q9WTK5 Q9WTU0
Cellular Component	cytoplasmic vesicle lumen	5	GO:0060205	13	211	204	6566	1.98	0.0231336	1.64	P01193 P02089 P31725 P63239 Q00898 Q61646 Q64191 Q80TE7 Q9ERI2 Q9JI91 Q9Z126 C0HKG5 P47867
Cellular Component	apical plasma membrane	4	GO:0016324	13	214	204	6566	1.96	0.0239747	1.62	E9PZ36 P11835 P70689 P97441 Q02013 Q4ACU6 Q64324 Q64704 Q9CQ19 Q9ERI2 Q9JKN1 Q9QVP9 Q9R0Q1
Cellular Component	postsynaptic density	4	GO:0014069	16	293	204	6566	1.76	0.0242109	1.62	D3YVF0 F6SEU4 P04117 P12657 P35436 P35951 P97492 Q3UTJ2 Q4ACU6 Q80TE7 Q8C3Q5 Q99JP6 Q9JJV5 Q9QVP9 Q9QYE3 Q9Z2Y3
Cellular Component	vesicle lumen	4	GO:0031983	13	216	204	6566	1.94	0.0246434	1.61	P01193 P02089 P31725 P63239 Q00898 Q61646 Q64191 Q80TE7 Q9ERI2 Q9JI91 Q9Z126 C0HKG5 P47867
Cellular Component	plasma membrane bounded cell projection	3	GO:0120025	64	1611	204	6566	1.28	0.0253571	1.6	D3YVF0 E9PZ36 F6SEU4 O54828 P11835 P12657 P13562 P15331 P17225 P24529 P35436 P35454 P35455 P35951 P52189 P54830 P58391 P63239 P70689 P84309 P97441 P97492 P97792 Q01065 Q02013 Q3TJD7 Q3TXX4 Q3UH93 Q3UTJ2 Q4ACU6 Q60829 Q61616 Q63959 Q64018 Q64324 Q64704 Q6P9N1 Q6PDN3 Q6Q899 Q7TPD3 Q80TE7 Q8BQP9 Q8CC35 Q8K377 Q8R071 Q924Z4 Q9D6F4 Q9D9V4 Q9ERI2 Q9ET54 Q9JI91 Q9JJ69 Q9JJV5 Q9QVP9 Q9QYE3 Q9WTK5 Q9Z2Y3 …
Cellular Component	side of membrane	2	GO:0098552	19	362	204	6566	1.69	0.0270721	1.57	D3YVF0 E9PZ36 F6SEU4 P01867 P11835 P13562 P24529 P35951 P52189 P61358 P81117 Q09163 Q61016 Q64018 Q64518 Q8CGK7 Q9QVP9 Q61011 P03987
Cellular Component	other organism part	2	GO:0044217	3	22	204	6566	4.39	0.0294551	1.53	Q02013 Q9D0F3 Q9Z126
Cellular Component	transmembrane transporter complex	3	GO:1902495	10	156	204	6566	2.06	0.0298946	1.52	P35436 P52189 Q4ACU6 Q63959 Q64518 Q8C3Q5 Q8CFV4 Q9JJ69 Q9JJV5 Q9QVP9
Cellular Component	myosin II complex	3	GO:0016460	2	9	204	6566	7.15	0.0299473	1.52	O08638 Q9CQ19
Cellular Component	costamere	2	GO:0043034	3	23	204	6566	4.2	0.0331179	1.48	P11679 P11835 Q9Z2Y3
Cellular Component	apicolateral plasma membrane	4	GO:0016327	3	23	204	6566	4.2	0.0331179	1.48	P11679 P15306 P97792
Cellular Component	secretory granule lumen	6	GO:0034774	12	199	204	6566	1.94	0.0336505	1.47	P01193 P31725 P63239 Q00898 Q61646 Q64191 Q80TE7 Q9ERI2 Q9JI91 Q9Z126 C0HKG5 P47867
Cellular Component	synaptic membrane	4	GO:0097060	15	280	204	6566	1.72	0.033787	1.47	D3YVF0 P11835 P12657 P22933 P35436 P52189 P54830 Q4ACU6 Q61503 Q64018 Q64324 Q64704 Q8BGA3 Q9D6F4 Q9JJV5
Cellular Component	basolateral plasma membrane	4	GO:0016323	12	201	204	6566	1.92	0.0344485	1.46	D3YVF0 O70404 P11835 P27573 P35951 P52189 P97441 P97792 Q02013 Q80TE7 Q9JKN1 Q9QVP9
Cellular Component	cell cortex	3	GO:0005938	4	342	204	6566	0.38	0.0353054	1.45	O08638 Q3TJD7 Q9CQ19 Q9QVP9
Cellular Component	transporter complex	2	GO:1990351	10	164	204	6566	1.96	0.0364855	1.44	P35436 P52189 Q4ACU6 Q63959 Q64518 Q8C3Q5 Q8CFV4 Q9JJ69 Q9JJV5 Q9QVP9
Cellular Component	GABA-A receptor complex	4	GO:1902711	2	10	204	6566	6.44	0.0366797	1.44	P22933 Q9D6F4
Cellular Component	dendritic spine neck	2	GO:0044326	2	10	204	6566	6.44	0.0366797	1.44	Q60829 Q61616
Cellular Component	GTPase complex	3	GO:1905360	3	24	204	6566	4.02	0.0370063	1.43	Q61016 Q8CGK7 Q61011
Cellular Component	heterotrimeric G-protein complex	4	GO:0005834	3	24	204	6566	4.02	0.0370063	1.43	Q61016 Q8CGK7 Q61011
Cellular Component	asymmetric synapse	5	GO:0032279	16	300	204	6566	1.72	0.0380061	1.42	D3YVF0 F6SEU4 P04117 P12657 P35436 P35951 P97492 Q3UTJ2 Q4ACU6 Q80TE7 Q8C3Q5 Q99JP6 Q9JJV5 Q9QVP9 Q9QYE3 Q9Z2Y3
Cellular Component	postsynaptic specialization	3	GO:0099572	16	304	204	6566	1.69	0.0394703	1.4	D3YVF0 F6SEU4 P04117 P12657 P35436 P35951 P97492 Q3UTJ2 Q4ACU6 Q80TE7 Q8C3Q5 Q99JP6 Q9JJV5 Q9QVP9 Q9QYE3 Q9Z2Y3
Cellular Component	neuron to neuron synapse	4	GO:0098984	16	307	204	6566	1.68	0.0407915	1.39	D3YVF0 F6SEU4 P04117 P12657 P35436 P35951 P97492 Q3UTJ2 Q4ACU6 Q80TE7 Q8C3Q5 Q99JP6 Q9JJV5 Q9QVP9 Q9QYE3 Q9Z2Y3
Cellular Component	axon terminus	3	GO:0043679	14	258	204	6566	1.75	0.0409456	1.39	P12657 P13562 P15331 P24529 P35436 P35454 P63239 Q02013 Q3TXX4 Q61616 Q63959 Q64324 Q64704 Q9QVP9
Cellular Component	ion channel complex	4	GO:0034702	9	141	204	6566	2.05	0.0421469	1.38	P35436 P52189 Q4ACU6 Q63959 Q8C3Q5 Q8CFV4 Q9JJ69 Q9JJV5 Q9QVP9
Cellular Component	rough endoplasmic reticulum	6	GO:0005791	7	104	204	6566	2.17	0.0424855	1.37	P13562 P27573 P52189 P61358 P63239 P81117 Q91V04
Cellular Component	high-density lipoprotein particle	5	GO:0034364	2	11	204	6566	5.85	0.0439298	1.36	P06728 Q61646
Cellular Component	extracellular membrane-bounded organelle	4	GO:0065010	2	11	204	6566	5.85	0.0439298	1.36	Q02013 Q9Z126
Cellular Component	cornified envelope	4	GO:0001533	2	11	204	6566	5.85	0.0439298	1.36	P04104 Q3TTY5
Cellular Component	cerebellar mossy fiber	6	GO:0044300	2	11	204	6566	5.85	0.0439298	1.36	F6SEU4 Q3TXX4
Cellular Component	specific granule lumen	7	GO:0035580	3	27	204	6566	3.58	0.0499981	1.3	Q61646 Q80TE7 Q9ERI2
Cellular Component	AMPA glutamate receptor complex	6	GO:0032281	3	27	204	6566	3.58	0.0499981	1.3	Q8C3Q5 Q8CFV4 Q9JJV5
Cellular Component	mitochondrial protein-containing complex	2	GO:0098798	2	234	204	6566	0.28	0.050934	1.29	Q8R035 Q9CPX7
Cellular Component	ribbon synapse	4	GO:0097470	2	12	204	6566	5.36	0.0516591	1.29	Q64518 Q64704
Cellular Component	neurofilament	7	GO:0005883	2	12	204	6566	5.36	0.0516591	1.29	P15331 Q4ACU6
Cellular Component	GABA receptor complex	3	GO:1902710	2	12	204	6566	5.36	0.0516591	1.29	P22933 Q9D6F4
Cellular Component	nucleolus	5	GO:0005730	8	484	204	6566	0.53	0.0560874	1.25	P05784 P17225 Q03147 Q922K7 Q9JKN1 Q9QVP9 Q9WTU0 Q9D7A6
Cellular Component	photoreceptor outer segment	2	GO:0001750	4	47	204	6566	2.74	0.0571499	1.24	O54828 P15331 Q4ACU6 Q9ERI2
Cellular Component	clathrin-coated vesicle membrane	6	GO:0030665	5	68	204	6566	2.37	0.0594218	1.23	O70404 P35455 P35951 P63239 Q3TXX4
Cellular Component	nucleosome	3	GO:0000786	2	13	204	6566	4.95	0.0598311	1.22	P0C0S6 P43276
Cellular Component	DNA packaging complex	2	GO:0044815	2	13	204	6566	4.95	0.0598311	1.22	P0C0S6 P43276
Cellular Component	Golgi-associated vesicle	7	GO:0005798	8	126	204	6566	2.04	0.0599329	1.22	P13562 P63239 P81117 Q00898 Q9D0F3 Q9ERI2 Q78IS1 Q9JHH9
Cellular Component	non-motile cilium	5	GO:0097730	6	92	204	6566	2.1	0.0658629	1.18	O54828 P15331 Q4ACU6 Q61616 Q9D9V4 Q9ERI2
Cellular Component	COPI vesicle coat	5	GO:0030126	2	14	204	6566	4.6	0.0684113	1.16	Q78IS1 Q9JHH9
Cellular Component	apical part of cell	2	GO:0045177	16	326	204	6566	1.58	0.0688436	1.16	E9PZ36 O08638 P11835 P35951 P70689 P97441 Q02013 Q4ACU6 Q64324 Q64704 Q9CQ19 Q9ERI2 Q9JKN1 Q9QVP9 Q9R0Q1 Q9Z2Y3
Cellular Component	microtubule organizing center	2	GO:0005815	6	385	204	6566	0.5	0.0698255	1.16	E9PZ36 P05784 P97492 Q8BG89 Q9R0Q1 Q8QZT2
Cellular Component	cytoplasm	2	GO:0005737	164	5579	204	6566	0.95	0.0725527	1.14	A7M7C7 D3YVF0 E9PZ36 F6SEU4 O08638 O54828 O55236 O70404 P01193 P02089 P02535 P04104 P04117 P04247 P05784 P06728 P06880 P11679 P11835 P11859 P12961 P13562 P15306 P15331 P16015 P17225 P19324 P23953 P24529 P26339 P27573 P28651 P31649 P31651 P31725 P35436 P35454 P35455 P35951 P40936 P51880 P52189 P54830 P58391 P61358 P63239 P70689 P81117 P84309 P97441 P97492 P97792 Q00898 Q01065 Q02013 Q03147 Q07079 …
Cellular Component	cell surface	2	GO:0009986	19	407	204	6566	1.5	0.0744861	1.13	E9PZ36 O70404 P01867 P11835 P15306 P23953 P35436 P35951 P41317 P52189 P63239 P97792 Q09163 Q61503 Q64018 Q7TPD3 Q8VCT4 P03987 Q3UV17
Cellular Component	multivesicular body	9	GO:0005771	3	32	204	6566	3.02	0.0758436	1.12	P35951 Q3TXX4 Q9ERI2
Cellular Component	endoplasmic reticulum	5	GO:0005783	41	1020	204	6566	1.29	0.0765458	1.12	P06728 P06880 P13562 P19324 P23953 P24529 P27573 P35436 P52189 P54830 P58391 P61358 P63239 P81117 Q00898 Q07079 Q61616 Q61646 Q64018 Q64191 Q64518 Q8K377 Q8VCT4 Q924Z4 Q99JH8 Q9D0F3 Q9WVJ3 Q9Z2Y3 C0HKG5 P16014 P47867 P61804 Q3UGP8 Q61703 Q78IS1 Q8BYU6 Q91V04 Q9JMF7 E9PV86 Q91ZN5 Q9JHH9
Cellular Component	presynapse	2	GO:0098793	22	490	204	6566	1.45	0.0770188	1.11	O70404 P11835 P12657 P13562 P15331 P24529 P35436 P35454 P54830 P63239 P97441 Q02013 Q3TXX4 Q4ACU6 Q61616 Q63959 Q64324 Q64704 Q9D6F4 Q9ERI2 Q9QVP9 E9PV86
Cellular Component	postsynaptic membrane	5	GO:0045211	10	182	204	6566	1.77	0.0772312	1.11	P11835 P12657 P22933 P35436 P52189 Q4ACU6 Q64018 Q8BGA3 Q9D6F4 Q9JJV5
Cellular Component	polymeric cytoskeletal fiber	5	GO:0099513	14	286	204	6566	1.58	0.0804425	1.09	P02535 P04104 P05784 P11679 P15331 Q3TJD7 Q3TTY5 Q4ACU6 Q61781 Q922U2 Q9ET54 Q9JI91 Q8QZT2 Q3UV17
Cellular Component	cytoplasmic region	3	GO:0099568	7	427	204	6566	0.53	0.0816641	1.09	O08638 Q3TJD7 Q60829 Q9CQ19 Q9D9V4 Q9QVP9 Q8QZT2
Cellular Component	basement membrane	5	GO:0005604	5	75	204	6566	2.15	0.0830004	1.08	P11835 P23953 Q8BPB5 Q8CGK7 Q8VCT4
Cellular Component	COPI-coated vesicle membrane	6	GO:0030663	2	16	204	6566	4.02	0.0866657	1.06	Q78IS1 Q9JHH9
Cellular Component	integral component of Golgi membrane	5	GO:0030173	2	16	204	6566	4.02	0.0866657	1.06	Q7TN73 Q91ZN5
Cellular Component	endocytic vesicle lumen	5	GO:0071682	2	16	204	6566	4.02	0.0866657	1.06	P02089 Q61646
Cellular Component	brush border membrane	5	GO:0031526	3	34	204	6566	2.84	0.0875374	1.06	Q02013 Q4ACU6 Q61616
Cellular Component	nuclear speck	3	GO:0016607	3	245	204	6566	0.39	0.0903733	1.04	Q80TE7 Q8BNJ2 Q8R071
Cellular Component	chromatin	2	GO:0000785	3	250	204	6566	0.39	0.0912195	1.04	P0C0S6 P43276 Q9WTK5
Cellular Component	cis-Golgi network	5	GO:0005801	3	35	204	6566	2.76	0.0936527	1.03	P81117 Q99JH8 Q9JHH9
Cellular Component	distal axon	2	GO:0150034	21	471	204	6566	1.44	0.0959227	1.02	P12657 P13562 P15331 P17225 P24529 P35436 P35454 P63239 P97792 Q02013 Q3TXX4 Q4ACU6 Q61616 Q63959 Q64324 Q64704 Q7TPD3 Q8K377 Q9ET54 Q9QVP9 Q8BHD7
Cellular Component	plasma lipoprotein particle	4	GO:0034358	2	17	204	6566	3.79	0.0962789	1.02	P06728 Q61646
Cellular Component	lipoprotein particle	3	GO:1990777	2	17	204	6566	3.79	0.0962789	1.02	P06728 Q61646
Cellular Component	filopodium	5	GO:0030175	7	119	204	6566	1.89	0.0991003	1	D3YVF0 P11835 P58391 P97792 Q80TE7 Q9ET54 Q9JI91
Cellular Component	collagen-containing extracellular matrix	4	GO:0062023	5	80	204	6566	2.01	0.102461	0.99	P11835 P23953 Q8BPB5 Q8CGK7 Q8VCT4
Cellular Component	tertiary granule	9	GO:0070820	5	80	204	6566	2.01	0.102461	0.99	O70404 P02089 P11835 Q61646 Q64324
Cellular Component	proximal dendrite	6	GO:1990635	2	18	204	6566	3.58	0.106178	0.97	P54830 P63239
Cellular Component	Golgi-associated vesicle membrane	5	GO:0030660	4	59	204	6566	2.18	0.110141	0.96	P63239 Q9D0F3 Q78IS1 Q9JHH9
Cellular Component	9+0 non-motile cilium	6	GO:0097731	4	59	204	6566	2.18	0.110141	0.96	O54828 P15331 Q4ACU6 Q9ERI2
Cellular Component	photoreceptor cell cilium	5	GO:0097733	4	59	204	6566	2.18	0.110141	0.96	O54828 P15331 Q4ACU6 Q9ERI2
Cellular Component	synaptic vesicle membrane	7	GO:0030672	5	82	204	6566	1.96	0.11083	0.96	P97441 Q3TXX4 Q9D6F4 Q9ERI2 E9PV86
Cellular Component	platelet alpha granule lumen	7	GO:0031093	3	38	204	6566	2.54	0.113	0.95	Q00898 Q9JI91 Q9Z126
Cellular Component	extracellular organelle	3	GO:0043230	5	83	204	6566	1.94	0.115136	0.94	P02535 Q02013 Q3TTY5 Q9Z126 Q3TNA1
Cellular Component	astrocyte projection	5	GO:0097449	2	19	204	6566	3.39	0.116336	0.93	P70689 Q3TXX4
Cellular Component	protein-lipid complex	2	GO:0032994	2	19	204	6566	3.39	0.116336	0.93	P06728 Q61646
Cellular Component	intrinsic component of Golgi membrane	4	GO:0031228	2	19	204	6566	3.39	0.116336	0.93	Q7TN73 Q91ZN5
Cellular Component	exocytic vesicle	8	GO:0070382	11	225	204	6566	1.57	0.117062	0.93	O70404 P24529 P35436 P54830 P97441 Q3TXX4 Q64704 Q9D6F4 Q9ERI2 Q9R0Q1 E9PV86
Cellular Component	extracellular matrix	3	GO:0031012	7	129	204	6566	1.75	0.122476	0.91	P06880 P11835 P23953 Q8BPB5 Q8CGK7 Q8VCT4 Q9WVH9
Cellular Component	vesicle	4	GO:0031982	55	1480	204	6566	1.2	0.125969	0.9	F6SEU4 O70404 P01193 P02089 P02535 P04104 P06728 P06880 P11835 P12961 P13562 P24529 P26339 P31725 P35436 P35454 P35455 P35951 P52189 P54830 P63239 P81117 P84309 P97441 P97792 Q00898 Q02013 Q3TTY5 Q3TXX4 Q61646 Q64191 Q64324 Q64518 Q64704 Q6ZQM0 Q768S4 Q7TPD3 Q80TE7 Q99JH8 Q9D0F3 Q9D6F4 Q9ERI2 Q9JI91 Q9JJV5 Q9JKN1 Q9R0Q1 Q9Z126 C0HKG5 P16014 P47867 Q78IS1 Q9EPB5 E9PV86 Q3TNA1 Q9JHH9
Cellular Component	apical dendrite	6	GO:0097440	3	40	204	6566	2.41	0.126671	0.9	P35436 Q3TXX4 Q9QVP9
Cellular Component	myosin complex	2	GO:0016459	2	20	204	6566	3.22	0.126727	0.9	O08638 Q9CQ19
Cellular Component	microvillus membrane	5	GO:0031528	2	20	204	6566	3.22	0.126727	0.9	P11835 P84309
Cellular Component	filopodium membrane	5	GO:0031527	2	20	204	6566	3.22	0.126727	0.9	D3YVF0 P11835
Cellular Component	axon	5	GO:0030424	32	803	204	6566	1.28	0.128523	0.89	F6SEU4 P12657 P13562 P15331 P17225 P24529 P35436 P35454 P35951 P52189 P54830 P63239 P97792 Q02013 Q3TXX4 Q4ACU6 Q60829 Q61616 Q63959 Q64324 Q64704 Q7TPD3 Q80TE7 Q8BQP9 Q8K377 Q924Z4 Q9D6F4 Q9ET54 Q9QVP9 Q9Z2Y3 Q8BHD7 Q8QZT2
Cellular Component	intrinsic component of synaptic vesicle membrane	4	GO:0098563	3	41	204	6566	2.36	0.133719	0.87	Q3TXX4 Q9D6F4 Q9ERI2
Cellular Component	euchromatin	3	GO:0000791	3	41	204	6566	2.36	0.133719	0.87	P0C0S6 P43276 Q9WTK5
Cellular Component	Golgi medial cisterna	5	GO:0005797	2	21	204	6566	3.07	0.137328	0.86	P63239 P81117
Cellular Component	external side of plasma membrane	3	GO:0009897	8	146	204	6566	1.76	0.138781	0.86	E9PZ36 P01867 P11835 P35951 P52189 Q09163 Q64018 P03987
Cellular Component	cell projection membrane	4	GO:0031253	12	256	204	6566	1.51	0.1396	0.86	D3YVF0 O54828 P11835 P15331 P84309 Q02013 Q4ACU6 Q61616 Q63959 Q6Q899 Q7TPD3 Q9D6F4
Cellular Component	coated vesicle	7	GO:0030135	10	203	204	6566	1.59	0.144754	0.84	O70404 P35455 P35951 P63239 Q00898 Q3TXX4 Q9D0F3 Q9ERI2 Q78IS1 Q9JHH9
Cellular Component	endosome	7	GO:0005768	13	629	204	6566	0.67	0.145339	0.84	O70404 P06728 P06880 P35951 P63239 P81117 P84309 P97441 Q3TXX4 Q6ZQM0 Q9ERI2 Q9R0Q1 E9PV86
Cellular Component	hemidesmosome	5	GO:0030056	2	22	204	6566	2.93	0.148115	0.83	P11835 Q80TE7
Cellular Component	synaptic vesicle	9	GO:0008021	10	209	204	6566	1.54	0.153969	0.81	O70404 P24529 P35436 P54830 P97441 Q3TXX4 Q64704 Q9D6F4 Q9ERI2 E9PV86
Cellular Component	smooth endoplasmic reticulum	6	GO:0005790	3	44	204	6566	2.19	0.155636	0.81	P24529 P52189 P58391
Cellular Component	cytoplasmic side of membrane	3	GO:0098562	10	210	204	6566	1.53	0.155702	0.81	D3YVF0 F6SEU4 P13562 P24529 P61358 Q61016 Q64518 Q8CGK7 Q9QVP9 Q61011
Cellular Component	dendrite membrane	4	GO:0032590	3	45	204	6566	2.15	0.163178	0.79	D3YVF0 Q63959 Q9D6F4
Cellular Component	intercalated disc	6	GO:0014704	4	69	204	6566	1.87	0.166158	0.78	P11835 P52189 P97792 Q9QVP9
Cellular Component	extracellular exosome	6	GO:0070062	4	69	204	6566	1.87	0.166158	0.78	P02535 Q02013 Q3TTY5 Q3TNA1
Cellular Component	anchored component of membrane	3	GO:0031225	3	46	204	6566	2.1	0.170827	0.77	E9PZ36 Q8CFV4 Q9ERI2
Cellular Component	voltage-gated potassium channel complex	4	GO:0008076	3	46	204	6566	2.1	0.170827	0.77	P52189 Q63959 Q9JJ69
Cellular Component	plasma membrane protein complex	3	GO:0098797	14	315	204	6566	1.43	0.179316	0.75	P11679 P11835 P35436 P52189 Q4ACU6 Q61016 Q63959 Q8C3Q5 Q8CFV4 Q8CGK7 Q9JJ69 Q9JJV5 Q9QVP9 Q61011
Cellular Component	actin-based cell projection	4	GO:0098858	9	181	204	6566	1.6	0.185051	0.73	D3YVF0 P11835 P58391 P84309 P97792 Q80TE7 Q9ET54 Q9JI91 Q9Z2Y3
Cellular Component	nuclear body	2	GO:0016604	8	421	204	6566	0.61	0.188619	0.72	P97492 Q80TE7 Q8BNJ2 Q8R071 Q9DC40 Q9QVP9 Q9QYE3 Q91VW3
Cellular Component	exocytic vesicle membrane	6	GO:0099501	5	84	204	6566	1.92	0.188885	0.72	P97441 Q3TXX4 Q9D6F4 Q9ERI2 E9PV86
Cellular Component	cell-cell contact zone	5	GO:0044291	5	89	204	6566	1.81	0.201698	0.7	O08638 P11835 P52189 P97792 Q9QVP9
Cellular Component	COPI-coated vesicle	8	GO:0030137	2	27	204	6566	2.38	0.20413	0.69	Q78IS1 Q9JHH9
Cellular Component	dendrite terminus	2	GO:0044292	2	27	204	6566	2.38	0.20413	0.69	O54828 Q91V04
Cellular Component	axolemma	4	GO:0030673	2	27	204	6566	2.38	0.20413	0.69	Q63959 Q7TPD3
Cellular Component	integral component of synaptic vesicle membrane	5	GO:0030285	2	27	204	6566	2.38	0.20413	0.69	Q3TXX4 Q9D6F4
Cellular Component	anchored component of plasma membrane	4	GO:0046658	2	27	204	6566	2.38	0.20413	0.69	E9PZ36 Q8CFV4
Cellular Component	postsynaptic density membrane	6	GO:0098839	2	27	204	6566	2.38	0.20413	0.69	P35436 Q9JJV5
Cellular Component	perikaryon	2	GO:0043204	7	139	204	6566	1.62	0.206908	0.68	P13562 P24529 P54830 P63239 Q3TXX4 Q8BQP9 Q8CA95
Cellular Component	dendritic shaft	2	GO:0043198	5	93	204	6566	1.73	0.21433	0.67	D3YVF0 F6SEU4 Q61616 Q8BQP9 Q9Z2Y3
Cellular Component	Golgi stack	4	GO:0005795	5	95	204	6566	1.69	0.221366	0.65	P63239 P81117 Q9ERI2 Q9JJY3 Q9JI67
Cellular Component	centrosome	3	GO:0005813	5	294	204	6566	0.55	0.22453	0.65	E9PZ36 P05784 P97492 Q8BG89 Q8QZT2
Cellular Component	azurophil granule	9	GO:0042582	5	96	204	6566	1.68	0.225051	0.65	O70404 Q64191 Q64324 Q64704 C0HKG5
Cellular Component	primary lysosome	8	GO:0005766	5	96	204	6566	1.68	0.225051	0.65	O70404 Q64191 Q64324 Q64704 C0HKG5
Cellular Component	cytoplasmic vesicle	6	GO:0031410	51	1412	204	6566	1.16	0.225445	0.65	F6SEU4 O70404 P01193 P02089 P04104 P06728 P06880 P11835 P12961 P13562 P24529 P26339 P31725 P35436 P35454 P35455 P35951 P52189 P54830 P63239 P81117 P84309 P97441 P97792 Q00898 Q02013 Q3TXX4 Q61646 Q64191 Q64324 Q64518 Q64704 Q6ZQM0 Q768S4 Q80TE7 Q99JH8 Q9D0F3 Q9D6F4 Q9ERI2 Q9JI91 Q9JJV5 Q9JKN1 Q9R0Q1 Q9Z126 C0HKG5 P16014 P47867 Q78IS1 Q9EPB5 E9PV86 Q9JHH9
Cellular Component	intracellular vesicle	5	GO:0097708	51	1416	204	6566	1.16	0.226433	0.65	F6SEU4 O70404 P01193 P02089 P04104 P06728 P06880 P11835 P12961 P13562 P24529 P26339 P31725 P35436 P35454 P35455 P35951 P52189 P54830 P63239 P81117 P84309 P97441 P97792 Q00898 Q02013 Q3TXX4 Q61646 Q64191 Q64324 Q64518 Q64704 Q6ZQM0 Q768S4 Q80TE7 Q99JH8 Q9D0F3 Q9D6F4 Q9ERI2 Q9JI91 Q9JJV5 Q9JKN1 Q9R0Q1 Q9Z126 C0HKG5 P16014 P47867 Q78IS1 Q9EPB5 E9PV86 Q9JHH9
Cellular Component	potassium channel complex	6	GO:0034705	3	53	204	6566	1.82	0.22686	0.64	P52189 Q63959 Q9JJ69
Cellular Component	tertiary granule lumen	5	GO:1904724	2	29	204	6566	2.22	0.227168	0.64	P02089 Q61646
Cellular Component	postsynaptic specialization membrane	5	GO:0099634	2	29	204	6566	2.22	0.227168	0.64	P35436 Q9JJV5
Cellular Component	lipid droplet	5	GO:0005811	3	54	204	6566	1.79	0.235147	0.63	P04117 P23953 Q8VCT4
Cellular Component	bounding membrane of organelle	4	GO:0098588	38	1021	204	6566	1.2	0.238087	0.62	O54828 O70404 P11835 P13562 P15306 P15331 P24529 P35455 P35951 P61358 P63239 P81117 P97441 Q00898 Q02013 Q3TXX4 Q4ACU6 Q61616 Q64324 Q64518 Q64704 Q6ZQM0 Q768S4 Q99JH8 Q9D0F3 Q9D6F4 Q9ERI2 Q9JJV5 Q9JKN1 Q9R0Q1 P16014 P47867 Q78IS1 Q7TN73 E9PV86 Q91ZN5 Q9D8B6 Q9JHH9
Cellular Component	photoreceptor inner segment	2	GO:0001917	2	30	204	6566	2.15	0.238758	0.62	O54828 Q4ACU6
Cellular Component	actin cytoskeleton	6	GO:0015629	13	310	204	6566	1.35	0.240659	0.62	O08638 Q3TJD7 Q3UTJ2 Q6PDN3 Q6Q899 Q8CC35 Q91YE8 Q9CQ19 Q9ET54 Q9JI91 Q9QVP9 Q921U8 P97314
Cellular Component	nuclear envelope	4	GO:0005635	6	316	204	6566	0.61	0.245446	0.61	P81117 Q02013 Q64518 Q924Z4 Q9WTU0 Q8BYU6
Cellular Component	inhibitory synapse	4	GO:0060077	2	31	204	6566	2.08	0.250378	0.6	Q64018 Q9D6F4
Cellular Component	endosome membrane	5	GO:0010008	4	236	204	6566	0.55	0.252304	0.6	O70404 P35951 Q6ZQM0 Q9ERI2
Cellular Component	plasma membrane raft	4	GO:0044853	5	103	204	6566	1.56	0.253687	0.6	O70572 P11835 P35951 Q02013 Q61616
Cellular Component	secretory granule membrane	5	GO:0030667	8	173	204	6566	1.49	0.259569	0.59	O70404 P11835 Q02013 Q64324 Q64704 Q768S4 Q9ERI2 Q9R0Q1
Cellular Component	cytoplasmic side of plasma membrane	4	GO:0009898	8	174	204	6566	1.48	0.261319	0.58	D3YVF0 F6SEU4 P24529 Q61016 Q64518 Q8CGK7 Q9QVP9 Q61011
Cellular Component	rough endoplasmic reticulum membrane	5	GO:0030867	2	32	204	6566	2.01	0.262013	0.58	P13562 P61358
Cellular Component	trans-Golgi network transport vesicle	8	GO:0030140	2	33	204	6566	1.95	0.273653	0.56	P63239 Q9ERI2
Cellular Component	tertiary granule membrane	6	GO:0070821	2	33	204	6566	1.95	0.273653	0.56	O70404 P11835
Cellular Component	neuron projection membrane	3	GO:0032589	4	71	204	6566	1.81	0.28348	0.55	D3YVF0 Q63959 Q7TPD3 Q9D6F4
Cellular Component	Golgi apparatus	5	GO:0005794	21	850	204	6566	0.8	0.289408	0.54	P06880 P35951 P52189 P63239 P81117 P84309 P97441 Q00898 Q61646 Q99JH8 Q9D0F3 Q9ERI2 Q9JJY3 Q9JKN1 Q9WVJ3 Q78IS1 Q7TN73 Q8BHJ6 Q9JI67 Q91ZN5 Q9JHH9
Cellular Component	extracellular vesicle	5	GO:1903561	4	74	204	6566	1.74	0.292809	0.53	P02535 Q02013 Q3TTY5 Q3TNA1
Cellular Component	cell-substrate junction	4	GO:0030055	6	129	204	6566	1.5	0.297479	0.53	P11835 Q3TJD7 Q80TE7 Q91YE8 Q9JI91 Q9QVP9
Cellular Component	cluster of actin-based cell projections	2	GO:0098862	6	131	204	6566	1.47	0.303146	0.52	O08638 Q02013 Q4ACU6 Q61616 Q9D9V4 Q9Z2Y3
Cellular Component	sarcolemma	4	GO:0042383	6	131	204	6566	1.47	0.303146	0.52	P11679 P11835 P52189 P58391 Q02013 Q9QVP9
Cellular Component	clathrin-coated vesicle	8	GO:0030136	6	135	204	6566	1.43	0.315534	0.5	O70404 P35455 P35951 P63239 Q3TXX4 Q9ERI2
Cellular Component	caveola	5	GO:0005901	4	80	204	6566	1.61	0.31567	0.5	O70572 P35951 Q02013 Q61616
Cellular Component	glial cell projection	4	GO:0097386	2	37	204	6566	1.74	0.320033	0.49	P70689 Q3TXX4
Cellular Component	nuclear chromosome	6	GO:0000228	4	230	204	6566	0.56	0.329032	0.48	P0C0S6 P43276 Q6Q899 Q9WTK5
Cellular Component	organelle outer membrane	4	GO:0031968	2	148	204	6566	0.43	0.331983	0.48	P81117 Q9D8B6
Cellular Component	outer membrane	3	GO:0019867	2	149	204	6566	0.43	0.332904	0.48	P81117 Q9D8B6
Cellular Component	stereocilium bundle	3	GO:0032421	2	39	204	6566	1.65	0.342982	0.46	Q9D9V4 Q9Z2Y3
Cellular Component	SNARE complex	3	GO:0031201	2	40	204	6566	1.61	0.354367	0.45	O70404 Q64704
Cellular Component	protein-DNA complex	2	GO:0032993	2	40	204	6566	1.61	0.354367	0.45	P0C0S6 P43276
Cellular Component	axoneme	2	GO:0005930	2	41	204	6566	1.57	0.365682	0.44	Q9D9V4 Q8QZT2
Cellular Component	microbody lumen	5	GO:0031907	2	42	204	6566	1.53	0.376921	0.42	P01193 Q9DBN5
Cellular Component	peroxisomal matrix	6	GO:0005782	2	42	204	6566	1.53	0.376921	0.42	P01193 Q9DBN5
Cellular Component	trans-Golgi network	4	GO:0005802	3	172	204	6566	0.56	0.377687	0.42	P06880 P63239 P81117
Cellular Component	membrane raft	4	GO:0045121	11	280	204	6566	1.26	0.378979	0.42	O70572 P11835 P19324 P35951 P63239 P84309 P97792 Q02013 Q61616 Q9QVP9 Q9DCU2
Cellular Component	membrane microdomain	3	GO:0098857	11	280	204	6566	1.26	0.378979	0.42	O70572 P11835 P19324 P35951 P63239 P84309 P97792 Q02013 Q61616 Q9QVP9 Q9DCU2
Cellular Component	cytoskeleton	5	GO:0005856	38	1079	204	6566	1.13	0.387857	0.41	D3YVF0 E9PZ36 O08638 P02535 P04104 P05784 P11679 P15331 P31725 P35951 P84309 P97492 Q03147 Q3TJD7 Q3TTY5 Q3UTJ2 Q4ACU6 Q61781 Q64324 Q6PDN3 Q6Q899 Q8BG89 Q8CC35 Q91YE8 Q922U2 Q9CQ19 Q9D9V4 Q9ET54 Q9JI91 Q9QVP9 Q9R0Q1 Q3U214 Q8QZT2 Q921U8 Q9JI74 P97314 Q08091 Q3UV17
Cellular Component	COPII-coated ER to Golgi transport vesicle	8	GO:0030134	2	43	204	6566	1.5	0.388078	0.41	Q00898 Q9D0F3
Cellular Component	specific granule membrane	6	GO:0035579	2	43	204	6566	1.5	0.388078	0.41	O70404 P11835
Cellular Component	ciliary plasm	5	GO:0097014	2	43	204	6566	1.5	0.388078	0.41	Q9D9V4 Q8QZT2
Cellular Component	focal adhesion	5	GO:0005925	5	113	204	6566	1.42	0.402624	0.4	P11835 Q3TJD7 Q91YE8 Q9JI91 Q9QVP9
Cellular Component	spindle	5	GO:0005819	4	210	204	6566	0.61	0.417595	0.38	E9PZ36 P97492 Q9CQ19 Q8QZT2
Cellular Component	presynaptic membrane	5	GO:0042734	5	124	204	6566	1.3	0.438755	0.36	P11835 P35436 Q64324 Q64704 Q9D6F4
Cellular Component	lytic vacuole membrane	6	GO:0098852	2	133	204	6566	0.48	0.443924	0.35	O70404 P35951
Cellular Component	lysosomal membrane	7	GO:0005765	2	133	204	6566	0.48	0.443924	0.35	O70404 P35951
Cellular Component	spliceosomal complex	3	GO:0005681	2	134	204	6566	0.48	0.444811	0.35	P17225 Q924H7
Cellular Component	extrinsic component of plasma membrane	3	GO:0019897	6	144	204	6566	1.34	0.459117	0.34	Q61016 Q64324 Q64518 Q8CGK7 Q9QVP9 Q61011
Cellular Component	Golgi cisterna	4	GO:0031985	3	66	204	6566	1.46	0.460465	0.34	P63239 P81117 Q9JJY3
Cellular Component	membrane	2	GO:0016020	115	3526	204	6566	1.05	0.47581	0.32	A2AFS3 D3YVF0 E9PZ36 F6SEU4 O08638 O54828 O70404 O70572 P01867 P04104 P06880 P11679 P11835 P12657 P13562 P15306 P15331 P19324 P22933 P23953 P24529 P27573 P31649 P31651 P31725 P35436 P35455 P35951 P52189 P54830 P58391 P61358 P63239 P70689 P81117 P84309 P97441 P97492 P97792 Q00898 Q02013 Q03147 Q09163 Q3TTY5 Q3TXX4 Q3UH93 Q3UTJ2 Q4ACU6 Q60625 Q61016 Q61503 Q61616 Q63959 Q64018 Q64324 Q64518 Q64704 …
Cellular Component	cleavage furrow	4	GO:0032154	3	71	204	6566	1.36	0.485055	0.31	O08638 Q6PDN3 Q9CQ19
Cellular Component	endocytic vesicle membrane	5	GO:0030666	3	72	204	6566	1.34	0.490248	0.31	O70404 P35951 Q9JJV5
Cellular Component	chromosomal region	2	GO:0098687	3	163	204	6566	0.59	0.491369	0.31	P0C0S6 P63271 Q9WTU0
Cellular Component	non-membrane-bounded organelle	3	GO:0043228	60	2092	204	6566	0.92	0.492211	0.31	D3YVF0 E9PZ36 O08638 P02535 P04104 P04117 P05784 P0C0S6 P11679 P11835 P15331 P17225 P23953 P31725 P35436 P35951 P43276 P58391 P61358 P63271 P84309 P97492 Q03147 Q3TJD7 Q3TTY5 Q3UTJ2 Q4ACU6 Q61781 Q64324 Q64518 Q6PDN3 Q6Q899 Q8BG89 Q8CC35 Q8VCT4 Q91YE8 Q922K7 Q922U2 Q9CQ19 Q9D0F3 Q9D9V4 Q9ET54 Q9JI91 Q9JKN1 Q9QVP9 Q9R0Q1 Q9WTK5 Q9WTU0 Q9Z2Y3 Q3U214 Q8QZT2 Q8R035 Q921U8 Q9JI74 P62862 P97314 Q08091 …
Cellular Component	intracellular non-membrane-bounded organelle	4	GO:0043232	60	2092	204	6566	0.92	0.492211	0.31	D3YVF0 E9PZ36 O08638 P02535 P04104 P04117 P05784 P0C0S6 P11679 P11835 P15331 P17225 P23953 P31725 P35436 P35951 P43276 P58391 P61358 P63271 P84309 P97492 Q03147 Q3TJD7 Q3TTY5 Q3UTJ2 Q4ACU6 Q61781 Q64324 Q64518 Q6PDN3 Q6Q899 Q8BG89 Q8CC35 Q8VCT4 Q91YE8 Q922K7 Q922U2 Q9CQ19 Q9D0F3 Q9D9V4 Q9ET54 Q9JI91 Q9JKN1 Q9QVP9 Q9R0Q1 Q9WTK5 Q9WTU0 Q9Z2Y3 Q3U214 Q8QZT2 Q8R035 Q921U8 Q9JI74 P62862 P97314 Q08091 …
Cellular Component	endoplasmic reticulum membrane	4	GO:0005789	17	475	204	6566	1.15	0.49352	0.31	P13562 P54830 P61358 P63239 Q64518 Q924Z4 Q99JH8 Q9D0F3 P61804 Q3UGP8 Q78IS1 Q8BYU6 Q91V04 Q9JMF7 E9PV86 Q91ZN5 Q9JHH9
Cellular Component	terminal bouton	3	GO:0043195	7	176	204	6566	1.28	0.503453	0.3	P15331 P24529 P35436 P35454 Q64324 Q64704 Q9QVP9
Cellular Component	organelle membrane	3	GO:0031090	44	1561	204	6566	0.91	0.504023	0.3	O54828 O70404 P11835 P13562 P15306 P15331 P24529 P35455 P35951 P52189 P61358 P63239 P81117 P97441 Q00898 Q02013 Q3TXX4 Q4ACU6 Q61616 Q64324 Q64518 Q64704 Q6ZQM0 Q768S4 Q924Z4 Q99JH8 Q9D0F3 Q9D6F4 Q9ERI2 Q9JJV5 Q9JKN1 Q9R0Q1 Q9WTU0 D3YZG8 P16014 P47867 Q78IS1 Q7TN73 Q8BYU6 Q8R035 E9PV86 Q91ZN5 Q9D8B6 Q9JHH9
Cellular Component	cell junction	2	GO:0030054	19	535	204	6566	1.14	0.515385	0.29	O08638 P11679 P11835 P31725 P51880 P52189 P54830 P70689 P97792 Q3TJD7 Q64704 Q6PDN3 Q6Q899 Q80TE7 Q91YE8 Q9CQ19 Q9JI91 Q9QVP9 Q80ZM7
Cellular Component	cell division site	2	GO:0032153	3	77	204	6566	1.25	0.517218	0.29	O08638 Q6PDN3 Q9CQ19
Cellular Component	basal part of cell	2	GO:0045178	4	92	204	6566	1.4	0.534682	0.27	P11835 Q02013 Q61781 Q99JP6
Cellular Component	Golgi apparatus subcompartment	3	GO:0098791	14	391	204	6566	1.15	0.547141	0.26	P06880 P63239 P81117 P97441 Q99JH8 Q9D0F3 Q9ERI2 Q9JJY3 Q9JKN1 Q78IS1 Q7TN73 Q9JI67 Q91ZN5 Q9JHH9
Cellular Component	brush border	3	GO:0005903	4	102	204	6566	1.26	0.559929	0.25	O08638 Q02013 Q4ACU6 Q61616
Cellular Component	transcription regulator complex	2	GO:0005667	4	106	204	6566	1.21	0.572452	0.24	A7M7C7 O70400 Q03147 Q80ZM7
Cellular Component	early endosome	8	GO:0005769	6	263	204	6566	0.73	0.584595	0.23	O70404 P06728 P35951 P63239 P81117 Q3TXX4
Cellular Component	endoplasmic reticulum subcompartment	3	GO:0098827	17	484	204	6566	1.13	0.585163	0.23	P13562 P54830 P61358 P63239 Q64518 Q924Z4 Q99JH8 Q9D0F3 P61804 Q3UGP8 Q78IS1 Q8BYU6 Q91V04 Q9JMF7 E9PV86 Q91ZN5 Q9JHH9
Cellular Component	vacuolar lumen	5	GO:0005775	2	111	204	6566	0.58	0.586101	0.23	Q64191 C0HKG5
Cellular Component	apical junction complex	5	GO:0043296	2	119	204	6566	0.54	0.589454	0.23	P97792 Q6Q899
Cellular Component	Golgi membrane	5	GO:0000139	10	273	204	6566	1.18	0.590317	0.23	P63239 P81117 P97441 Q99JH8 Q9D0F3 Q9JKN1 Q78IS1 Q7TN73 Q91ZN5 Q9JHH9
Cellular Component	cilium	4	GO:0005929	10	280	204	6566	1.15	0.596829	0.22	E9PZ36 O54828 P15331 P84309 Q01065 Q4ACU6 Q61616 Q9D9V4 Q9ERI2 Q8QZT2
Cellular Component	leading edge membrane	2	GO:0031256	6	159	204	6566	1.21	0.638879	0.19	D3YVF0 P11835 Q63959 Q6Q899 Q7TPD3 Q9D6F4
Cellular Component	cell-cell junction	4	GO:0005911	13	369	204	6566	1.13	0.641512	0.19	O08638 P11679 P11835 P51880 P52189 P70689 P97792 Q3TJD7 Q64704 Q6PDN3 Q6Q899 Q9CQ19 Q9QVP9
Cellular Component	apical cortex	5	GO:0045179	2	47	204	6566	1.37	0.657435	0.18	O08638 Q9CQ19
Cellular Component	cell leading edge	2	GO:0031252	14	409	204	6566	1.1	0.658835	0.18	D3YVF0 O08638 P11835 Q3TJD7 Q3UH93 Q63959 Q64324 Q64704 Q6PDN3 Q6Q899 Q7TPD3 Q9D6F4 Q9ET54 Q9QVP9
Cellular Component	recycling endosome membrane	6	GO:0055038	2	48	204	6566	1.34	0.661041	0.18	O70404 P35951
Cellular Component	vacuolar membrane	5	GO:0005774	4	176	204	6566	0.73	0.662136	0.18	O70404 P15306 P35951 P97441
Cellular Component	heterochromatin	3	GO:0000792	2	49	204	6566	1.31	0.664756	0.18	P0C0S6 P43276
Cellular Component	ribosome	5	GO:0005840	4	189	204	6566	0.68	0.66705	0.18	P61358 Q8R035 P62862 Q9CPX7
Cellular Component	basal plasma membrane	4	GO:0009925	2	51	204	6566	1.26	0.672473	0.17	P11835 Q02013
Cellular Component	vesicle coat	4	GO:0030120	2	51	204	6566	1.26	0.672473	0.17	Q78IS1 Q9JHH9
Cellular Component	RNA polymerase II, holoenzyme	4	GO:0016591	2	53	204	6566	1.21	0.680511	0.17	Q03147 Q80ZM7
Cellular Component	late endosome membrane	6	GO:0031902	2	55	204	6566	1.17	0.688802	0.16	O70404 Q9ERI2
Cellular Component	azurophil granule lumen	6	GO:0035578	2	55	204	6566	1.17	0.688802	0.16	Q64191 C0HKG5
Cellular Component	nuclear DNA-directed RNA polymerase complex	3	GO:0055029	2	57	204	6566	1.13	0.697284	0.16	Q03147 Q80ZM7
Cellular Component	acrosomal vesicle	9	GO:0001669	2	57	204	6566	1.13	0.697284	0.16	P11835 P97792
Cellular Component	DNA-directed RNA polymerase complex	4	GO:0000428	2	57	204	6566	1.13	0.697284	0.16	Q03147 Q80ZM7
Cellular Component	RNA polymerase complex	3	GO:0030880	2	58	204	6566	1.11	0.70158	0.15	Q03147 Q80ZM7
Cellular Component	myelin sheath	2	GO:0043209	6	244	204	6566	0.79	0.706828	0.15	P02089 P11835 Q64324 P07310 Q8BHJ6 Q9DCU2
Cellular Component	growth cone	3	GO:0030426	9	255	204	6566	1.14	0.710548	0.15	P17225 P97792 Q4ACU6 Q64704 Q7TPD3 Q8K377 Q9ET54 Q9QVP9 Q8BHD7
Cellular Component	endomembrane system	2	GO:0012505	74	2469	204	6566	0.96	0.714083	0.15	O70404 P01193 P02089 P04104 P06728 P06880 P11835 P12961 P13562 P19324 P23953 P24529 P26339 P27573 P31725 P35436 P35454 P35455 P35951 P52189 P54830 P58391 P61358 P63239 P81117 P84309 P97441 P97792 Q00898 Q02013 Q07079 Q3TXX4 Q61616 Q61646 Q64018 Q64191 Q64324 Q64518 Q64704 Q6ZQM0 Q768S4 Q80TE7 Q8CC35 Q8K377 Q8VCT4 Q924Z4 Q99JH8 Q9D0F3 Q9D6F4 Q9ERI2 Q9JI91 Q9JJY3 Q9JKN1 Q9R0Q1 Q9WTU0 Q9WVJ3 Q9Z126 …
Cellular Component	site of polarized growth	2	GO:0030427	9	264	204	6566	1.1	0.716627	0.14	P17225 P97792 Q4ACU6 Q64704 Q7TPD3 Q8K377 Q9ET54 Q9QVP9 Q8BHD7
Cellular Component	bicellular tight junction	6	GO:0005923	2	63	204	6566	1.02	0.723365	0.14	P97792 Q6Q899
Cellular Component	actin filament	6	GO:0005884	3	82	204	6566	1.18	0.742265	0.13	Q3TJD7 Q9ET54 Q9JI91
Cellular Component	presynaptic active zone	2	GO:0048786	3	86	204	6566	1.12	0.750081	0.12	Q3TXX4 Q4ACU6 Q64324
Cellular Component	tight junction	5	GO:0070160	2	96	204	6566	0.67	0.770701	0.11	P97792 Q6Q899
Cellular Component	large ribosomal subunit	4	GO:0015934	2	96	204	6566	0.67	0.770701	0.11	P61358 Q8R035
Cellular Component	cortical cytoskeleton	6	GO:0030863	2	105	204	6566	0.61	0.773584	0.11	O08638 Q3TJD7
Cellular Component	phagocytic vesicle	8	GO:0045335	2	107	204	6566	0.6	0.774953	0.11	O70404 Q64324
Cellular Component	integral component of organelle membrane	4	GO:0031301	4	124	204	6566	1.04	0.794703	0.1	Q3TXX4 Q9D6F4 Q7TN73 Q91ZN5
Cellular Component	recycling endosome	8	GO:0055037	3	137	204	6566	0.7	0.801401	0.1	O70404 P35951 E9PV86
Cellular Component	intrinsic component of organelle membrane	3	GO:0031300	5	144	204	6566	1.12	0.805301	0.09	Q3TXX4 Q9D6F4 Q9ERI2 Q7TN73 Q91ZN5
Cellular Component	ribosomal subunit	3	GO:0044391	4	160	204	6566	0.8	0.819521	0.09	P61358 Q8R035 P62862 Q9CPX7
Cellular Component	ruffle	4	GO:0001726	4	165	204	6566	0.78	0.81989	0.09	P11835 Q3TJD7 Q6Q899 Q9ET54
Cellular Component	endocytic vesicle	7	GO:0030139	7	212	204	6566	1.06	0.839275	0.08	F6SEU4 O70404 P02089 P35951 Q61646 Q64324 Q9JJV5
Cellular Component	extrinsic component of membrane	2	GO:0019898	8	246	204	6566	1.05	0.85068	0.07	P81117 Q61016 Q64324 Q64518 Q8CGK7 Q9QVP9 Q9R0Q1 Q61011
Cellular Component	adherens junction	5	GO:0005912	8	248	204	6566	1.04	0.851567	0.07	P11835 P97792 Q3TJD7 Q80TE7 Q91YE8 Q9CQ19 Q9JI91 Q9QVP9
Cellular Component	anchoring junction	3	GO:0070161	8	252	204	6566	1.02	0.853538	0.07	P11835 P97792 Q3TJD7 Q80TE7 Q91YE8 Q9CQ19 Q9JI91 Q9QVP9
Cellular Component	lysosome	7	GO:0005764	10	355	204	6566	0.91	0.875329	0.06	O70404 P27573 P35951 Q64191 Q64324 Q64704 Q924H7 Q9ERI2 Q9WVJ3 C0HKG5
Cellular Component	lytic vacuole	6	GO:0000323	10	355	204	6566	0.91	0.875329	0.06	O70404 P27573 P35951 Q64191 Q64324 Q64704 Q924H7 Q9ERI2 Q9WVJ3 C0HKG5
Cellular Component	vacuole	5	GO:0005773	12	418	204	6566	0.92	0.884576	0.05	O70404 P15306 P27573 P35951 P97441 Q64191 Q64324 Q64704 Q924H7 Q9ERI2 Q9WVJ3 C0HKG5
Cellular Component	membrane protein complex	2	GO:0098796	20	681	204	6566	0.95	0.90707	0.04	O70404 P11679 P11835 P35436 P52189 Q4ACU6 Q61016 Q63959 Q64518 Q64704 Q8C3Q5 Q8CFV4 Q8CGK7 Q9JJ69 Q9JJV5 Q9QVP9 P61804 Q61011 Q78IS1 Q9JHH9
Cellular Component	organelle subcompartment	2	GO:0031984	25	787	204	6566	1.02	0.912691	0.04	P06880 P13562 P54830 P61358 P63239 P81117 P97441 Q64518 Q924Z4 Q99JH8 Q9D0F3 Q9ERI2 Q9JJY3 Q9JKN1 P61804 Q3UGP8 Q78IS1 Q7TN73 Q8BYU6 Q91V04 Q9JI67 Q9JMF7 E9PV86 Q91ZN5 Q9JHH9
Cellular Component	condensed chromosome	6	GO:0000793	2	77	204	6566	0.84	1	0	P0C0S6 Q6Q899
Cellular Component	polytene chromosome	6	GO:0005700	2	87	204	6566	0.74	1	0	P0C0S6 P63271
Cellular Component	ficolin-1-rich granule lumen	5	GO:1904813	3	103	204	6566	0.94	1	0	P02089 P04104 Q00898
Cellular Component	mitochondrial ribosome	7	GO:0005761	2	78	204	6566	0.83	1	0	Q8R035 Q9CPX7
Cellular Component	cell cortex region	4	GO:0099738	2	94	204	6566	0.68	1	0	O08638 Q9CQ19
Cellular Component	late endosome	8	GO:0005770	5	171	204	6566	0.94	1	0	O70404 P35951 P97441 Q3TXX4 Q9ERI2
Cellular Component	organellar ribosome	6	GO:0000313	2	78	204	6566	0.83	1	0	Q8R035 Q9CPX7
Cellular Component	ficolin-1-rich granule	9	GO:0101002	4	129	204	6566	1	1	0	P02089 P04104 P11835 Q00898
Cellular Component	axonal growth cone	4	GO:0044295	2	75	204	6566	0.86	1	0	Q7TPD3 Q9ET54
Cellular Component	microvillus	5	GO:0005902	2	68	204	6566	0.95	1	0	P11835 P84309
Cellular Component	main axon	2	GO:0044304	3	96	204	6566	1.01	1	0	Q63959 Q7TPD3 Q80TE7
Cellular Component	microbody	5	GO:0042579	3	111	204	6566	0.87	1	0	P01193 Q9DBN5 Q9EPB5
Cellular Component	ciliary basal body	3	GO:0036064	2	70	204	6566	0.92	1	0	E9PZ36 Q8QZT2
Cellular Component	ruffle membrane	3	GO:0032587	2	77	204	6566	0.84	1	0	P11835 Q6Q899
Cellular Component	nuclear membrane	4	GO:0031965	5	176	204	6566	0.91	1	0	P81117 Q02013 Q924Z4 Q9WTU0 Q8BYU6
Cellular Component	perinuclear region of cytoplasm	2	GO:0048471	19	629	204	6566	0.97	1	0	D3YVF0 E9PZ36 O70404 P02535 P04117 P05784 P26339 P35951 P63239 P70689 Q03147 Q3TJD7 Q3TTY5 Q64324 Q64518 Q9JKN1 Q9QVP9 Q61011 Q9EPB5
Cellular Component	coated membrane	3	GO:0048475	2	76	204	6566	0.85	1	0	Q78IS1 Q9JHH9
Cellular Component	peroxisome	6	GO:0005777	3	111	204	6566	0.87	1	0	P01193 Q9DBN5 Q9EPB5
Cellular Component	A band	2	GO:0031672	2	65	204	6566	0.99	1	0	P11835 Q64518
Cellular Component	cortical actin cytoskeleton	7	GO:0030864	2	69	204	6566	0.93	1	0	O08638 Q3TJD7
Cellular Component	T-tubule	2	GO:0030315	2	67	204	6566	0.96	1	0	P52189 P58391
Cellular Component	mitotic spindle	6	GO:0072686	2	70	204	6566	0.92	1	0	E9PZ36 Q8QZT2
Cellular Component	membrane coat	3	GO:0030117	2	76	204	6566	0.85	1	0	Q78IS1 Q9JHH9
Cellular Component	lamellipodium	4	GO:0030027	6	199	204	6566	0.97	1	0	P11835 Q3UH93 Q64324 Q64704 Q6PDN3 Q9QVP9
Cellular Component	lateral plasma membrane	2	GO:0016328	2	64	204	6566	1.01	1	0	P11835 P70689
Cellular Component	small ribosomal subunit	4	GO:0015935	2	70	204	6566	0.92	1	0	P62862 Q9CPX7
Cellular Component	neuromuscular junction	4	GO:0031594	4	147	204	6566	0.88	1	0	P11835 P58391 P97792 Q63959
Cellular Component	cytosolic ribosome	6	GO:0022626	2	92	204	6566	0.7	1	0	P61358 P62862
