# Supplementary material for: Acetylome Analyses Provide New Insights into the Effect of Chronic Intermittent Hypoxia on Hypothalamus-Dependent Endocrine Metabolism Impairment
Source: Biology (Basel). 2024 Jul 24;13(8):559. doi: 10.3390/biology13080559 (PMC11351355; doi:10.3390/biology13080559)
Supplement: Supplementary file 1 [file biology-13-00559-s001.zip › S4-GO_MF.xlsx]

## Sheet: Sheet1
GO Terms Level 1	GO Terms Description	GO Terms Level	GO Terms ID	Mapping	Background	All Mapping	All Background	Fold Enrichment	Fisher's exact test p value	LOG10P	Related proteins
Molecular Function	heterocyclic compound binding	2	GO:1901363	22	1503	186	5848	0.46	3.25289e-06	5.49	O08638 P04247 P0C0S6 P12961 P17225 P24529 P43276 P63271 P81117 Q01065 Q64518 Q6Q899 Q8CA95 Q9ERI2 Q9QYE3 Q9WTK5 Q3U214 Q8BHD7 Q8R035 Q9D1M7 P62862 Q9D7A6
Molecular Function	organic cyclic compound binding	2	GO:0097159	25	1545	186	5848	0.51	2.01696e-05	4.7	O08638 P04247 P06728 P0C0S6 P12961 P17225 P24529 P43276 P63271 P81117 Q01065 Q06770 Q61616 Q64518 Q6Q899 Q8CA95 Q9ERI2 Q9QYE3 Q9WTK5 Q3U214 Q8BHD7 Q8R035 Q9D1M7 P62862 Q9D7A6
Molecular Function	signaling receptor binding	3	GO:0005102	50	886	186	5848	1.77	2.56512e-05	4.59	D3YVF0 F6SEU4 P01193 P01867 P02535 P04117 P06728 P06880 P11835 P11859 P13562 P23953 P31725 P35436 P35454 P35455 P41317 P54830 P81117 P84309 P97792 Q02013 Q03147 Q3TTY5 Q4ACU6 Q5SSG4 Q60625 Q60829 Q61616 Q64518 Q80TE7 Q8BGA3 Q8BPB5 Q8C3Q5 Q8CGK7 Q8VCT4 Q99JP6 Q9D6F4 Q9DBN5 Q9JI91 Q9JJV5 Q9QVP9 Q9R0Q1 Q9WVH9 Q9Z126 Q9Z2Y3 P16014 P03987 Q6NS65 A2BIM8
Molecular Function	hormone activity	5	GO:0005179	7	31	186	5848	7.1	4.04637e-05	4.39	P01193 P06880 P11859 P13562 P35454 P35455 P16014
Molecular Function	nucleic acid binding	3	GO:0003676	13	927	186	5848	0.44	0.000326663	3.49	P0C0S6 P17225 P43276 P63271 P81117 Q64518 Q6Q899 Q9QYE3 Q9WTK5 Q8BHD7 Q8R035 P62862 Q9D7A6
Molecular Function	G protein-coupled receptor binding	4	GO:0001664	14	157	186	5848	2.8	0.000429587	3.37	D3YVF0 P01193 P11859 P35436 P35454 P35455 Q4ACU6 Q60829 Q61616 Q64518 Q8CGK7 Q99JP6 Q9Z126 Q9Z2Y3
Molecular Function	signaling receptor activity	2	GO:0038023	20	273	186	5848	2.3	0.000497128	3.3	E9PZ36 P02535 P04104 P11835 P12657 P15306 P22933 P35436 P35951 P58391 Q3TTY5 Q3UH93 Q61616 Q6A051 Q7TPD3 Q8BPB5 Q9D6F4 Q91V04 Q6NS65 A2BIM8
Molecular Function	catalytic activity	1	GO:0003824	59	2577	186	5848	0.72	0.000533609	3.27	O08638 O55236 O70572 P06880 P11835 P12657 P16015 P17225 P23953 P24529 P28651 P35455 P40936 P41317 P54830 P63239 P84309 Q01065 Q03147 Q61503 Q64191 Q64518 Q64676 Q6PDN3 Q6Q899 Q6ZQM0 Q8BNJ2 Q8BPB5 Q8CA95 Q8CGK7 Q8R071 Q8R5A0 Q8VCT4 Q922K7 Q924Z4 Q9DBN5 Q9ERI2 Q9JJY3 Q9QVP9 Q9WTU0 Q9WVJ3 C0HKG5 D3YZG8 P07310 Q3TXU5 Q3U214 Q3UGP8 Q61011 Q7TN73 Q80VJ3 Q8BHD7 Q8JZK9 Q8R035 Q9D1M7 Q9EPB5 Q9JI67 Q9JMF7 …
Molecular Function	molecular transducer activity	1	GO:0060089	20	277	186	5848	2.27	0.000561027	3.25	E9PZ36 P02535 P04104 P11835 P12657 P15306 P22933 P35436 P35951 P58391 Q3TTY5 Q3UH93 Q61616 Q6A051 Q7TPD3 Q8BPB5 Q9D6F4 Q91V04 Q6NS65 A2BIM8
Molecular Function	scaffold protein binding	3	GO:0097110	10	91	186	5848	3.46	0.000570531	3.24	D3YVF0 P02535 P05784 P11679 P35436 P84309 Q3TTY5 Q4ACU6 Q922U2 Q9Z2Y3
Molecular Function	structural constituent of muscle	2	GO:0008307	6	35	186	5848	5.39	0.000718091	3.14	O08638 Q3UTJ2 Q9CQ19 Q9JI91 Q921U8 P97314
Molecular Function	acylcarnitine hydrolase activity	5	GO:0047619	2	2	186	5848	31.44	0.00100634	3	P23953 Q8VCT4
Molecular Function	structural constituent of skin epidermis	2	GO:0030280	2	2	186	5848	31.44	0.00100634	3	P04104 Q3TTY5
Molecular Function	ER retention sequence binding	5	GO:0046923	2	2	186	5848	31.44	0.00100634	3	Q99JH8 Q9JJ69
Molecular Function	alkanesulfonate binding	4	GO:0043210	3	7	186	5848	13.47	0.00100829	3	P31649 P31651 Q64018
Molecular Function	taurine binding	3	GO:0030977	3	7	186	5848	13.47	0.00100829	3	P31649 P31651 Q64018
Molecular Function	serine-type endopeptidase inhibitor activity	6	GO:0004867	5	27	186	5848	5.82	0.00140796	2.85	P11859 P19324 P63239 Q00898 Q06770
Molecular Function	amino acid:sodium symporter activity	5	GO:0005283	4	17	186	5848	7.4	0.00170342	2.77	P31649 P31651 Q3TXX4 Q761V0
Molecular Function	ligand-gated anion channel activity	6	GO:0099095	4	17	186	5848	7.4	0.00170342	2.77	P12657 Q3TXX4 Q64018 Q9D6F4
Molecular Function	RNA binding	4	GO:0003723	7	598	186	5848	0.37	0.00186397	2.73	P17225 P63271 Q6Q899 Q8BHD7 Q8R035 P62862 Q9D7A6
Molecular Function	peptidase inhibitor activity	4	GO:0030414	8	72	186	5848	3.49	0.00188887	2.72	P11859 P12961 P19324 P35455 P63239 Q00898 Q06770 Q61703
Molecular Function	amino acid:cation symporter activity	6	GO:0005416	4	18	186	5848	6.99	0.00213623	2.67	P31649 P31651 Q3TXX4 Q761V0
Molecular Function	neurexin family protein binding	4	GO:0042043	4	18	186	5848	6.99	0.00213623	2.67	P23953 Q8BGA3 Q8VCT4 Q9R0Q1
Molecular Function	glutamate receptor binding	4	GO:0035254	8	76	186	5848	3.31	0.00267115	2.57	D3YVF0 P35436 P54830 Q4ACU6 Q8C3Q5 Q99JP6 Q9JJV5 Q9Z2Y3
Molecular Function	MHC class II receptor activity	4	GO:0032395	2	3	186	5848	20.96	0.00295567	2.53	P02535 Q3TTY5
Molecular Function	arachidonic acid binding	4	GO:0050544	2	3	186	5848	20.96	0.00295567	2.53	P31725 Q64704
Molecular Function	extracellular ligand-gated ion channel activity	6	GO:0005230	5	32	186	5848	4.91	0.00308809	2.51	P12657 P35436 Q3TXX4 Q64018 Q9D6F4
Molecular Function	oxidoreductase activity	2	GO:0016491	3	373	186	5848	0.25	0.00335597	2.47	P24529 Q9WTU0 D3YZG8
Molecular Function	receptor ligand activity	4	GO:0048018	8	79	186	5848	3.18	0.00340862	2.47	P01193 P06880 P11859 P13562 P35454 P35455 Q9Z126 P16014
Molecular Function	organic acid:sodium symporter activity	4	GO:0005343	4	21	186	5848	5.99	0.00387796	2.41	P31649 P31651 Q3TXX4 Q761V0
Molecular Function	oxygen binding	3	GO:0019825	3	11	186	5848	8.57	0.00432579	2.36	P02089 P04247 P24529
Molecular Function	long-chain fatty acid binding	4	GO:0036041	3	11	186	5848	8.57	0.00432579	2.36	P04117 P31725 Q64704
Molecular Function	ion gated channel activity	6	GO:0022839	11	139	186	5848	2.49	0.00452364	2.34	P12657 P35436 P52189 P58391 Q02013 Q3TXX4 Q63959 Q64018 Q9D6F4 Q9JJ69 Q9JJV5
Molecular Function	gated channel activity	5	GO:0022836	11	140	186	5848	2.47	0.00477633	2.32	P12657 P35436 P52189 P58391 Q02013 Q3TXX4 Q63959 Q64018 Q9D6F4 Q9JJ69 Q9JJV5
Molecular Function	actinin binding	4	GO:0042805	5	36	186	5848	4.37	0.00521758	2.28	P11835 Q91YE8 Q9ET54 Q9WTK5 P97314
Molecular Function	ligand-gated ion channel activity	5	GO:0015276	7	68	186	5848	3.24	0.00553733	2.26	P12657 P35436 P52189 Q02013 Q3TXX4 Q64018 Q9D6F4
Molecular Function	ligand-gated channel activity	6	GO:0022834	7	68	186	5848	3.24	0.00553733	2.26	P12657 P35436 P52189 Q02013 Q3TXX4 Q64018 Q9D6F4
Molecular Function	taurine transmembrane transporter activity	4	GO:0005368	2	4	186	5848	15.72	0.00578762	2.24	P31649 P31651
Molecular Function	D3 dopamine receptor binding	6	GO:0031750	2	4	186	5848	15.72	0.00578762	2.24	Q60829 Q61616
Molecular Function	icosatetraenoic acid binding	5	GO:0050543	2	4	186	5848	15.72	0.00578762	2.24	P31725 Q64704
Molecular Function	sterol esterase activity	5	GO:0004771	2	4	186	5848	15.72	0.00578762	2.24	P23953 Q8VCT4
Molecular Function	sphingomyelin phosphodiesterase activity	6	GO:0004767	2	4	186	5848	15.72	0.00578762	2.24	O70572 Q9JJY3
Molecular Function	dopamine binding	4	GO:0035240	2	4	186	5848	15.72	0.00578762	2.24	P24529 Q61616
Molecular Function	taurine:sodium symporter activity	5	GO:0005369	2	4	186	5848	15.72	0.00578762	2.24	P31649 P31651
Molecular Function	nucleoside phosphate binding	3	GO:1901265	8	583	186	5848	0.43	0.00591961	2.23	O08638 P12961 P43276 Q01065 Q64518 Q8CA95 Q9ERI2 Q3U214
Molecular Function	nucleotide binding	3	GO:0000166	8	582	186	5848	0.43	0.0059197	2.23	O08638 P12961 P43276 Q01065 Q64518 Q8CA95 Q9ERI2 Q3U214
Molecular Function	endopeptidase inhibitor activity	5	GO:0004866	7	69	186	5848	3.19	0.00600095	2.22	P11859 P19324 P35455 P63239 Q00898 Q06770 Q61703
Molecular Function	neurotransmitter binding	2	GO:0042165	5	38	186	5848	4.14	0.00660039	2.18	P12657 P31649 P31651 P35436 Q64018
Molecular Function	transmembrane signaling receptor activity	3	GO:0004888	14	207	186	5848	2.13	0.00704204	2.15	P02535 P11835 P12657 P22933 P35436 P35951 Q3TTY5 Q3UH93 Q61616 Q7TPD3 Q8BPB5 Q9D6F4 Q6NS65 A2BIM8
Molecular Function	neurotransmitter:sodium symporter activity	4	GO:0005328	3	13	186	5848	7.26	0.00715443	2.15	P31649 P31651 Q761V0
Molecular Function	endopeptidase regulator activity	4	GO:0061135	7	74	186	5848	2.97	0.00876606	2.06	P11859 P19324 P35455 P63239 Q00898 Q06770 Q61703
Molecular Function	neuropeptide hormone activity	6	GO:0005184	3	14	186	5848	6.74	0.00889505	2.05	P01193 P35454 P35455
Molecular Function	amino acid transmembrane transporter activity	5	GO:0015171	5	41	186	5848	3.83	0.00912774	2.04	P31649 P31651 Q3TXX4 Q761V0 Q8BHJ6
Molecular Function	signaling receptor regulator activity	2	GO:0030545	8	93	186	5848	2.7	0.00913354	2.04	P01193 P06880 P11859 P13562 P35454 P35455 Q9Z126 P16014
Molecular Function	metal ion transmembrane transporter activity	5	GO:0046873	14	216	186	5848	2.04	0.00937656	2.03	P31649 P31651 P35436 P52189 P58391 P97441 Q02013 Q3TXX4 Q63959 Q64518 Q761V0 Q9JJ69 Q9JJV5 Q9JKN1
Molecular Function	hemoglobin binding	3	GO:0030492	2	5	186	5848	12.58	0.00944466	2.02	P02089 Q61646
Molecular Function	icosanoid binding	5	GO:0050542	2	5	186	5848	12.58	0.00944466	2.02	P31725 Q64704
Molecular Function	small GTPase binding	5	GO:0031267	4	382	186	5848	0.33	0.00966321	2.01	P35436 Q8R071 Q9JI91 Q9CPR7
Molecular Function	protein heterodimerization activity	4	GO:0046982	18	300	186	5848	1.89	0.00979166	2.01	O08638 P02535 P04104 P11835 P15331 P35436 P58391 P63271 P84309 Q3TTY5 Q61616 Q8CFV4 Q9CQ19 Q9QYE3 Q9WTK5 Q9Z2Y3 Q80ZM7 Q3UV17
Molecular Function	enzyme binding	3	GO:0019899	37	1649	186	5848	0.71	0.0101101	2	A7M7C7 D3YVF0 F6SEU4 P11835 P12657 P24529 P35436 P35951 P41317 P43276 P54830 P63239 P63271 P84309 P97492 Q00898 Q2M3X8 Q61616 Q64324 Q64518 Q6PDN3 Q6Q899 Q6ZQM0 Q8BNJ2 Q8R071 Q8R5A0 Q924H7 Q9DBN5 Q9DC40 Q9JI91 Q9QVP9 Q9QYE3 P07310 Q3U214 Q61011 Q8BYU6 Q9CPR7
Molecular Function	peptidase regulator activity	3	GO:0061134	8	96	186	5848	2.62	0.0109739	1.96	P11859 P12961 P19324 P35455 P63239 Q00898 Q06770 Q61703
Molecular Function	fatty acid binding	3	GO:0005504	4	28	186	5848	4.49	0.0111582	1.95	P04117 P31725 P51880 Q64704
Molecular Function	G-protein alpha-subunit binding	3	GO:0001965	4	29	186	5848	4.34	0.0126288	1.9	P52189 P81117 P97492 Q61616
Molecular Function	organic acid binding	3	GO:0043177	10	140	186	5848	2.25	0.0133312	1.88	P04117 P24529 P31649 P31651 P31725 P35436 P51880 Q64018 Q64704 Q8JZK9
Molecular Function	muscle alpha-actinin binding	6	GO:0051371	2	6	186	5848	10.48	0.013872	1.86	Q91YE8 Q9ET54
Molecular Function	monocarboxylate:sodium symporter activity	5	GO:0140161	2	6	186	5848	10.48	0.013872	1.86	P31649 P31651
Molecular Function	carbonate dehydratase activity	5	GO:0004089	2	6	186	5848	10.48	0.013872	1.86	P16015 P28651
Molecular Function	MHC class II protein binding	5	GO:0042289	2	6	186	5848	10.48	0.013872	1.86	P02535 Q3TTY5
Molecular Function	catecholamine binding	3	GO:1901338	2	6	186	5848	10.48	0.013872	1.86	P24529 Q61616
Molecular Function	potassium channel activity	6	GO:0005267	5	46	186	5848	3.42	0.0147011	1.83	P52189 P58391 Q02013 Q63959 Q9JJ69
Molecular Function	GTPase binding	4	GO:0051020	6	450	186	5848	0.42	0.0167049	1.78	P12657 P35436 Q8R071 Q9JI91 Q61011 Q9CPR7
Molecular Function	channel activity	4	GO:0015267	12	186	186	5848	2.03	0.017221	1.76	P12657 P35436 P52189 P58391 P70689 Q02013 Q3TXX4 Q63959 Q64018 Q9D6F4 Q9JJ69 Q9JJV5
Molecular Function	passive transmembrane transporter activity	3	GO:0022803	12	186	186	5848	2.03	0.017221	1.76	P12657 P35436 P52189 P58391 P70689 Q02013 Q3TXX4 Q63959 Q64018 Q9D6F4 Q9JJ69 Q9JJV5
Molecular Function	regulatory region RNA binding	5	GO:0001069	2	7	186	5848	8.98	0.0190175	1.72	P17225 Q8BHD7
Molecular Function	cGMP binding	4	GO:0030553	2	7	186	5848	8.98	0.0190175	1.72	Q01065 Q8CA95
Molecular Function	triglyceride lipase activity	5	GO:0004806	2	7	186	5848	8.98	0.0190175	1.72	P23953 Q8VCT4
Molecular Function	LIM domain binding	4	GO:0030274	2	7	186	5848	8.98	0.0190175	1.72	Q768S4 Q9JI91
Molecular Function	carbohydrate derivative binding	2	GO:0097367	10	608	186	5848	0.52	0.0199058	1.7	O08638 P12961 P43276 Q01065 Q64518 Q7TPD3 Q8CA95 Q9ERI2 Q9Z126 Q3U214
Molecular Function	phosphoric diester hydrolase activity	5	GO:0008081	5	50	186	5848	3.14	0.0205319	1.69	O70572 P12657 Q01065 Q8CA95 Q9JJY3
Molecular Function	structural molecule activity	1	GO:0005198	22	430	186	5848	1.61	0.0222057	1.65	D3YVF0 O08638 P02535 P04104 P15331 P27573 P61358 P97492 Q3TTY5 Q3UTJ2 Q4ACU6 Q61781 Q922U2 Q9CQ19 Q9DC40 Q9JI91 Q9Z2Y3 Q921U8 P62862 P97314 Q9CPX7 Q9DCU2
Molecular Function	chloride channel activity	6	GO:0005254	4	35	186	5848	3.59	0.0240319	1.62	P12657 Q3TXX4 Q64018 Q9D6F4
Molecular Function	carbohydrate transmembrane transporter activity	3	GO:0015144	2	8	186	5848	7.86	0.0248315	1.6	Q02013 Q6PDC8
Molecular Function	xenobiotic transmembrane transporter activity	3	GO:0042910	2	8	186	5848	7.86	0.0248315	1.6	P31649 P31651
Molecular Function	UDP-galactosyltransferase activity	5	GO:0035250	2	8	186	5848	7.86	0.0248315	1.6	Q64676 Q9JI67
Molecular Function	immunoglobulin receptor binding	4	GO:0034987	2	8	186	5848	7.86	0.0248315	1.6	P01867 P03987
Molecular Function	galactosyltransferase activity	5	GO:0008378	2	8	186	5848	7.86	0.0248315	1.6	Q64676 Q9JI67
Molecular Function	3',5'-cyclic-GMP phosphodiesterase activity	8	GO:0047555	2	8	186	5848	7.86	0.0248315	1.6	Q01065 Q8CA95
Molecular Function	solute:sodium symporter activity	6	GO:0015370	4	36	186	5848	3.49	0.0263837	1.58	P31649 P31651 Q3TXX4 Q761V0
Molecular Function	protease binding	4	GO:0002020	8	113	186	5848	2.23	0.0269095	1.57	P11835 P35951 P41317 P63239 Q00898 Q6ZQM0 Q8BNJ2 Q9DBN5
Molecular Function	ion channel activity	4	GO:0005216	11	176	186	5848	1.97	0.0271449	1.57	P12657 P35436 P52189 P58391 Q02013 Q3TXX4 Q63959 Q64018 Q9D6F4 Q9JJ69 Q9JJV5
Molecular Function	D2 dopamine receptor binding	6	GO:0031749	2	9	186	5848	6.99	0.0312666	1.5	P35436 Q60829
Molecular Function	lipase activity	4	GO:0016298	5	56	186	5848	2.81	0.0318139	1.5	O70572 P12657 P23953 Q8VCT4 Q9JJY3
Molecular Function	mRNA binding	5	GO:0003729	2	240	186	5848	0.26	0.0356299	1.45	P17225 Q8BHD7
Molecular Function	ammonium ion binding	4	GO:0070405	4	40	186	5848	3.14	0.0371355	1.43	P06728 P12657 P24529 Q61616
Molecular Function	endodeoxyribonuclease activity	5	GO:0004520	2	10	186	5848	6.29	0.0382781	1.42	P17225 Q8BHD7
Molecular Function	mannose binding	4	GO:0005537	2	10	186	5848	6.29	0.0382781	1.42	P41317 Q9D0F3
Molecular Function	G protein-coupled amine receptor activity	5	GO:0008227	2	10	186	5848	6.29	0.0382781	1.42	P12657 Q61616
Molecular Function	3',5'-cyclic-AMP phosphodiesterase activity	8	GO:0004115	2	10	186	5848	6.29	0.0382781	1.42	Q01065 Q8CA95
Molecular Function	angiotensin receptor binding	5	GO:0031701	2	10	186	5848	6.29	0.0382781	1.42	P11859 Q61616
Molecular Function	palmitoyl-CoA hydrolase activity	7	GO:0016290	2	10	186	5848	6.29	0.0382781	1.42	P23953 Q8VCT4
Molecular Function	glucosyltransferase activity	5	GO:0046527	2	10	186	5848	6.29	0.0382781	1.42	Q64676 Q3UGP8
Molecular Function	integrin binding	3	GO:0005178	7	100	186	5848	2.2	0.0393372	1.41	P11835 P97792 Q60625 Q80TE7 Q9JI91 Q9QVP9 Q9WVH9
Molecular Function	purine ribonucleoside triphosphate binding	4	GO:0035639	6	412	186	5848	0.46	0.0399738	1.4	O08638 P12961 P43276 Q64518 Q9ERI2 Q3U214
Molecular Function	purine nucleotide binding	4	GO:0017076	8	483	186	5848	0.52	0.042467	1.37	O08638 P12961 P43276 Q01065 Q64518 Q8CA95 Q9ERI2 Q3U214
Molecular Function	cation transmembrane transporter activity	4	GO:0008324	16	305	186	5848	1.65	0.042998	1.37	P31649 P31651 P35436 P52189 P58391 P97441 Q02013 Q3TXX4 Q63959 Q64518 Q761V0 Q9D6F4 Q9JJ69 Q9JJV5 Q9JKN1 Q8BHJ6
Molecular Function	monocarboxylic acid binding	5	GO:0033293	4	42	186	5848	2.99	0.0433279	1.36	P04117 P31725 P51880 Q64704
Molecular Function	neurotransmitter receptor activity	3	GO:0030594	4	42	186	5848	2.99	0.0433279	1.36	P12657 P35436 Q61616 Q9D6F4
Molecular Function	organic acid transmembrane transporter activity	3	GO:0005342	5	61	186	5848	2.58	0.0437009	1.36	P31649 P31651 Q3TXX4 Q761V0 Q8BHJ6
Molecular Function	actin binding	4	GO:0003779	14	258	186	5848	1.71	0.044311	1.35	D3YVF0 O08638 P11835 Q2M3X8 Q5SSG4 Q8CC35 Q91YE8 Q9ET54 Q9JI91 Q9QVP9 Q921U8 Q9JI74 P37804 Q08091
Molecular Function	myosin II binding	5	GO:0045159	2	11	186	5848	5.72	0.045823	1.34	O08638 Q9CQ19
Molecular Function	GABA-A receptor activity	5	GO:0004890	2	11	186	5848	5.72	0.045823	1.34	P22933 Q9D6F4
Molecular Function	anion channel activity	5	GO:0005253	4	43	186	5848	2.92	0.046629	1.33	P12657 Q3TXX4 Q64018 Q9D6F4
Molecular Function	anion transmembrane transporter activity	4	GO:0008509	9	143	186	5848	1.98	0.0471754	1.33	P12657 P31649 P31651 Q3TXX4 Q64018 Q761V0 Q9D6F4 Q8BHJ6 Q91ZN5
Molecular Function	RNA polymerase II complex binding	5	GO:0000993	3	26	186	5848	3.63	0.0481259	1.32	P63271 Q8R5A0 Q924H7
Molecular Function	RNA polymerase binding	4	GO:0070063	4	44	186	5848	2.86	0.0500664	1.3	P63271 Q6Q899 Q8R5A0 Q924H7
Molecular Function	ionotropic glutamate receptor binding	5	GO:0035255	4	45	186	5848	2.79	0.0536397	1.27	P35436 Q4ACU6 Q8C3Q5 Q9JJV5
Molecular Function	cytoskeletal anchor activity	3	GO:0008093	2	12	186	5848	5.24	0.0538609	1.27	Q3UTJ2 Q5SSG4
Molecular Function	ribonucleotide binding	3	GO:0032553	8	474	186	5848	0.53	0.0550924	1.26	O08638 P12961 P43276 Q01065 Q64518 Q8CA95 Q9ERI2 Q3U214
Molecular Function	purine ribonucleotide binding	4	GO:0032555	8	469	186	5848	0.54	0.0551084	1.26	O08638 P12961 P43276 Q01065 Q64518 Q8CA95 Q9ERI2 Q3U214
Molecular Function	cytokine receptor binding	4	GO:0005126	6	86	186	5848	2.19	0.0552161	1.26	F6SEU4 P06880 P11835 P35436 P81117 Q9Z126
Molecular Function	alpha-actinin binding	5	GO:0051393	3	28	186	5848	3.37	0.0579272	1.24	P11835 Q91YE8 Q9ET54
Molecular Function	transferase activity	2	GO:0016740	22	993	186	5848	0.7	0.0591961	1.23	O55236 P35455 P40936 Q03147 Q64676 Q6PDN3 Q6ZQM0 Q8BPB5 Q8R071 Q8R5A0 Q922K7 Q924Z4 Q9QVP9 P07310 Q3TXU5 Q3U214 Q3UGP8 Q7TN73 Q8JZK9 Q9JI67 Q3TNA1 A2BIM8
Molecular Function	organic anion transmembrane transporter activity	5	GO:0008514	6	88	186	5848	2.14	0.060477	1.22	P31649 P31651 Q3TXX4 Q761V0 Q8BHJ6 Q91ZN5
Molecular Function	potassium ion transmembrane transporter activity	6	GO:0015079	5	67	186	5848	2.35	0.0610661	1.21	P52189 P58391 Q02013 Q63959 Q9JJ69
Molecular Function	G protein-coupled glutamate receptor binding	5	GO:0035256	2	13	186	5848	4.84	0.062353	1.21	Q99JP6 Q9Z2Y3
Molecular Function	zinc ion transmembrane transporter activity	7	GO:0005385	2	13	186	5848	4.84	0.062353	1.21	P97441 Q9JKN1
Molecular Function	glycine binding	4	GO:0016594	2	13	186	5848	4.84	0.062353	1.21	P35436 Q64018
Molecular Function	GABA receptor activity	4	GO:0016917	2	13	186	5848	4.84	0.062353	1.21	P22933 Q9D6F4
Molecular Function	L-amino acid transmembrane transporter activity	6	GO:0015179	3	29	186	5848	3.25	0.063154	1.2	Q3TXX4 Q761V0 Q8BHJ6
Molecular Function	solute:cation symporter activity	5	GO:0015294	4	48	186	5848	2.62	0.0651668	1.19	P31649 P31651 Q3TXX4 Q761V0
Molecular Function	symporter activity	5	GO:0015293	4	48	186	5848	2.62	0.0651668	1.19	P31649 P31651 Q3TXX4 Q761V0
Molecular Function	catalytic activity, acting on a protein	2	GO:0140096	21	945	186	5848	0.7	0.0685042	1.16	O55236 P06880 P11835 P35455 P41317 P54830 P63239 Q03147 Q6PDN3 Q6ZQM0 Q8BNJ2 Q8BPB5 Q8R071 Q8R5A0 Q9DBN5 Q9QVP9 Q9WTU0 Q9WVJ3 Q3U214 Q9D1M7 A2BIM8
Molecular Function	dopamine receptor binding	5	GO:0050780	3	30	186	5848	3.14	0.0685913	1.16	P35436 Q60829 Q61616
Molecular Function	transmembrane transporter activity	2	GO:0022857	21	453	186	5848	1.46	0.0700421	1.15	P12657 P31649 P31651 P35436 P52189 P58391 P70689 P97441 Q02013 Q3TXX4 Q63959 Q64018 Q64518 Q761V0 Q9D6F4 Q9JJ69 Q9JJV5 Q9JKN1 Q8BHJ6 Q6PDC8 Q91ZN5
Molecular Function	ion transmembrane transporter activity	3	GO:0015075	19	391	186	5848	1.53	0.070847	1.15	P12657 P31649 P31651 P35436 P52189 P58391 P97441 Q02013 Q3TXX4 Q63959 Q64018 Q64518 Q761V0 Q9D6F4 Q9JJ69 Q9JJV5 Q9JKN1 Q8BHJ6 Q91ZN5
Molecular Function	acyl-CoA hydrolase activity	6	GO:0047617	2	14	186	5848	4.49	0.0712626	1.15	P23953 Q8VCT4
Molecular Function	cyclic-nucleotide phosphodiesterase activity	6	GO:0004112	2	14	186	5848	4.49	0.0712626	1.15	Q01065 Q8CA95
Molecular Function	deoxyribonuclease activity	4	GO:0004536	2	14	186	5848	4.49	0.0712626	1.15	P17225 Q8BHD7
Molecular Function	chloride transmembrane transporter activity	5	GO:0015108	4	50	186	5848	2.52	0.0735132	1.13	P12657 Q3TXX4 Q64018 Q9D6F4
Molecular Function	voltage-gated cation channel activity	5	GO:0022843	5	71	186	5848	2.21	0.0745322	1.13	P35436 P52189 Q63959 Q9JJ69 Q9JJV5
Molecular Function	kinase binding	4	GO:0019900	13	647	186	5848	0.63	0.0746717	1.13	D3YVF0 F6SEU4 P11835 P35436 P54830 P84309 P97492 Q64324 Q6ZQM0 Q9DC40 Q9QVP9 Q9QYE3 Q9CPR7
Molecular Function	calcium ion binding	5	GO:0005509	12	226	186	5848	1.67	0.077813	1.11	P15306 P26339 P31725 P41317 P43276 P81117 Q64518 Q768S4 Q9D0F3 Q9JJ69 Q9R0Q1 E9PV86
Molecular Function	cation channel activity	5	GO:0005261	8	136	186	5848	1.85	0.0790914	1.1	P35436 P52189 P58391 Q02013 Q63959 Q9D6F4 Q9JJ69 Q9JJV5
Molecular Function	RNA polymerase core enzyme binding	5	GO:0043175	3	32	186	5848	2.95	0.0800757	1.1	P63271 Q8R5A0 Q924H7
Molecular Function	nucleoside-triphosphatase activity	6	GO:0017111	7	413	186	5848	0.53	0.0801062	1.1	O08638 Q03147 Q64518 Q6Q899 Q8CGK7 Q9ERI2 Q61011
Molecular Function	cAMP binding	4	GO:0030552	2	15	186	5848	4.19	0.080555	1.09	Q01065 Q8CA95
Molecular Function	structural constituent of cytoskeleton	2	GO:0005200	5	73	186	5848	2.15	0.0818248	1.09	P02535 Q3TTY5 Q3UTJ2 Q61781 Q922U2
Molecular Function	transcription factor binding	3	GO:0008134	6	366	186	5848	0.52	0.0898836	1.05	P51880 Q03147 Q3TJD7 Q5SSG4 Q80ZM7 P97314
Molecular Function	CoA hydrolase activity	5	GO:0016289	2	16	186	5848	3.93	0.0901971	1.04	P23953 Q8VCT4
Molecular Function	neuropeptide receptor binding	5	GO:0071855	2	16	186	5848	3.93	0.0901971	1.04	P01193 Q4ACU6
Molecular Function	voltage-gated potassium channel activity	6	GO:0005249	3	34	186	5848	2.77	0.0923335	1.03	P52189 Q63959 Q9JJ69
Molecular Function	fibronectin binding	3	GO:0001968	2	17	186	5848	3.7	0.100157	1	P11835 Q07079
Molecular Function	ATP binding	5	GO:0005524	4	275	186	5848	0.46	0.111258	0.95	O08638 P43276 Q64518 Q3U214
Molecular Function	protein binding	2	GO:0005515	133	3853	186	5848	1.09	0.115697	0.94	A7M7C7 D3YVF0 F6SEU4 O08638 O54828 O70404 P01193 P01867 P02089 P02535 P04104 P04117 P05784 P06728 P06880 P11679 P11835 P11859 P12657 P12961 P13562 P15331 P19324 P23953 P24529 P31725 P35436 P35454 P35455 P35951 P41317 P43276 P51880 P52189 P54830 P58391 P63239 P63271 P70689 P81117 P84309 P97441 P97492 P97792 Q00898 Q01065 Q02013 Q03147 Q07079 Q2M3X8 Q3TJD7 Q3TTY5 Q3UH93 Q3UTJ2 Q4ACU6 Q5SSG4 Q60625 …
Molecular Function	postsynaptic neurotransmitter receptor activity	4	GO:0098960	2	19	186	5848	3.31	0.120916	0.92	P35436 Q9D6F4
Molecular Function	complement binding	3	GO:0001848	2	19	186	5848	3.31	0.120916	0.92	P11835 Q8VCG4
Molecular Function	growth factor activity	5	GO:0008083	2	19	186	5848	3.31	0.120916	0.92	P06880 P11859
Molecular Function	adenylate cyclase binding	4	GO:0008179	2	19	186	5848	3.31	0.120916	0.92	D3YVF0 P84309
Molecular Function	basal transcription machinery binding	3	GO:0001098	3	39	186	5848	2.42	0.126026	0.9	P63271 Q8R5A0 Q924H7
Molecular Function	cytoskeletal protein binding	3	GO:0008092	28	669	186	5848	1.32	0.126936	0.9	D3YVF0 O08638 P02535 P11835 P31725 P35951 P97492 Q2M3X8 Q3TTY5 Q3UTJ2 Q5SSG4 Q768S4 Q8CC35 Q91YE8 Q9CQ19 Q9ERI2 Q9ET54 Q9JI91 Q9QVP9 Q9WTK5 Q3U214 Q61011 Q8QZT2 Q921U8 Q9JI74 P37804 P97314 Q08091
Molecular Function	ferrous iron binding	7	GO:0008198	2	20	186	5848	3.14	0.131659	0.88	P24529 Q61503
Molecular Function	glutamate binding	5	GO:0016595	2	20	186	5848	3.14	0.131659	0.88	P35436 Q64018
Molecular Function	transporter activity	1	GO:0005215	25	589	186	5848	1.33	0.135782	0.87	P04117 P06728 P12657 P31649 P31651 P35436 P35951 P52189 P58391 P70689 P97441 Q02013 Q3TXX4 Q63959 Q64018 Q64518 Q761V0 Q8R1B5 Q9D6F4 Q9JJ69 Q9JJV5 Q9JKN1 Q8BHJ6 Q6PDC8 Q91ZN5
Molecular Function	cyclic nucleotide binding	4	GO:0030551	2	21	186	5848	2.99	0.14261	0.85	Q01065 Q8CA95
Molecular Function	MHC protein binding	4	GO:0042287	2	21	186	5848	2.99	0.14261	0.85	P02535 Q3TTY5
Molecular Function	antigen binding	2	GO:0003823	2	21	186	5848	2.99	0.14261	0.85	P01867 P03987
Molecular Function	iron ion binding	6	GO:0005506	3	42	186	5848	2.25	0.148062	0.83	P24529 Q61503 Q9WTU0
Molecular Function	fatty acid derivative binding	3	GO:1901567	2	22	186	5848	2.86	0.153746	0.81	P31725 Q64704
Molecular Function	GABA receptor binding	4	GO:0050811	2	22	186	5848	2.86	0.153746	0.81	D3YVF0 Q9D6F4
Molecular Function	ligand-gated cation channel activity	6	GO:0099094	3	43	186	5848	2.19	0.155669	0.81	P35436 P52189 Q02013
Molecular Function	enzyme inhibitor activity	3	GO:0004857	10	208	186	5848	1.51	0.160409	0.79	P11859 P12961 P19324 P35455 P63239 Q00898 Q06770 Q60829 Q8K377 Q61703
Molecular Function	hydrolase activity, acting on acid anhydrides	3	GO:0016817	9	446	186	5848	0.63	0.161254	0.79	O08638 O55236 Q03147 Q64518 Q6Q899 Q8CGK7 Q9ERI2 Q61011 Q9JMF7
Molecular Function	transmitter-gated ion channel activity	5	GO:0022824	2	23	186	5848	2.73	0.165044	0.78	P35436 Q9D6F4
Molecular Function	cell adhesion mediator activity	4	GO:0098631	2	23	186	5848	2.73	0.165044	0.78	P11835 P97792
Molecular Function	transmitter-gated channel activity	4	GO:0022835	2	23	186	5848	2.73	0.165044	0.78	P35436 Q9D6F4
Molecular Function	protein kinase binding	5	GO:0019901	13	591	186	5848	0.69	0.173695	0.76	D3YVF0 F6SEU4 P11835 P35436 P54830 P84309 P97492 Q64324 Q6ZQM0 Q9DC40 Q9QVP9 Q9QYE3 Q9CPR7
Molecular Function	signaling receptor complex adaptor activity	4	GO:0030159	2	24	186	5848	2.62	0.176482	0.75	P97492 Q4ACU6
Molecular Function	phospholipase activity	5	GO:0004620	3	46	186	5848	2.05	0.179181	0.75	O70572 P12657 Q9JJY3
Molecular Function	translation repressor activity	2	GO:0030371	2	25	186	5848	2.52	0.18804	0.73	P17225 Q8BHD7
Molecular Function	calmodulin-dependent protein kinase activity	5	GO:0004683	2	25	186	5848	2.52	0.18804	0.73	Q8R071 Q9QVP9
Molecular Function	voltage-gated ion channel activity	4	GO:0005244	5	83	186	5848	1.89	0.1907	0.72	P35436 P52189 Q63959 Q9JJ69 Q9JJV5
Molecular Function	adenyl ribonucleotide binding	5	GO:0032559	6	321	186	5848	0.59	0.192244	0.72	O08638 P43276 Q01065 Q64518 Q8CA95 Q3U214
Molecular Function	ubiquitin-like protein ligase binding	4	GO:0044389	4	242	186	5848	0.52	0.192802	0.71	Q6Q899 Q6ZQM0 Q9QVP9 P07310
Molecular Function	voltage-gated channel activity	6	GO:0022832	5	84	186	5848	1.87	0.193182	0.71	P35436 P52189 Q63959 Q9JJ69 Q9JJV5
Molecular Function	adenyl nucleotide binding	5	GO:0030554	6	330	186	5848	0.57	0.19361	0.71	O08638 P43276 Q01065 Q64518 Q8CA95 Q3U214
Molecular Function	chromatin DNA binding	3	GO:0031490	3	48	186	5848	1.97	0.195363	0.71	P0C0S6 P43276 Q64518
Molecular Function	carboxylic acid binding	4	GO:0031406	7	131	186	5848	1.68	0.197601	0.7	P04117 P24529 P31725 P35436 P51880 Q64018 Q64704
Molecular Function	protein dimerization activity	3	GO:0046983	32	819	186	5848	1.23	0.198107	0.7	F6SEU4 O08638 P02535 P04104 P06728 P11835 P15331 P35436 P41317 P54830 P58391 P63271 P84309 P97441 Q3TTY5 Q61616 Q61646 Q64518 Q7TPD3 Q8BG89 Q8CFV4 Q9CQ19 Q9JI91 Q9QYE3 Q9WTK5 Q9WVH9 Q9WVJ3 Q9Z2Y3 Q80VJ3 Q80ZM7 Q8JZK9 Q3UV17
Molecular Function	phosphatidylinositol-4-phosphate binding	6	GO:0070273	2	26	186	5848	2.42	0.1997	0.7	F6SEU4 P41317
Molecular Function	pyrophosphatase activity	5	GO:0016462	9	444	186	5848	0.64	0.203005	0.69	O08638 O55236 Q03147 Q64518 Q6Q899 Q8CGK7 Q9ERI2 Q61011 Q9JMF7
Molecular Function	molecular adaptor activity	1	GO:0060090	7	142	186	5848	1.55	0.220988	0.66	F6SEU4 Q3UTJ2 Q5SSG4 Q9JI91 Q9Z2Y3 Q8BHJ6 P37804
Molecular Function	14-3-3 protein binding	3	GO:0071889	2	29	186	5848	2.17	0.235111	0.63	F6SEU4 Q91YE8
Molecular Function	phosphatidylinositol 3-kinase binding	3	GO:0043548	2	30	186	5848	2.1	0.247005	0.61	F6SEU4 Q9QVP9
Molecular Function	transcription regulator activity	1	GO:0140110	9	421	186	5848	0.67	0.248377	0.6	A7M7C7 O70400 P63271 Q03147 Q9JI91 Q9QYE3 Q9WTK5 Q80ZM7 Q62396
Molecular Function	DNA binding	4	GO:0003677	9	429	186	5848	0.66	0.250441	0.6	P0C0S6 P17225 P43276 P81117 Q64518 Q6Q899 Q9QYE3 Q9WTK5 Q8BHD7
Molecular Function	ubiquitin protein ligase binding	5	GO:0031625	4	231	186	5848	0.54	0.251309	0.6	Q6Q899 Q6ZQM0 Q9QVP9 P07310
Molecular Function	cation binding	3	GO:0043169	28	725	186	5848	1.21	0.258474	0.59	O08638 P06728 P12657 P15306 P16015 P24529 P26339 P31725 P35436 P41317 P43276 P81117 Q4ACU6 Q61503 Q61616 Q64018 Q64518 Q6Q899 Q6ZQM0 Q768S4 Q9D0F3 Q9JJ69 Q9JKN1 Q9R0Q1 Q9WTU0 D3YZG8 Q3U214 E9PV86
Molecular Function	thiolester hydrolase activity	4	GO:0016790	2	31	186	5848	2.03	0.25892	0.59	P23953 Q8VCT4
Molecular Function	SNAP receptor activity	3	GO:0005484	2	31	186	5848	2.03	0.25892	0.59	O70404 Q64704
Molecular Function	UDP-glycosyltransferase activity	4	GO:0008194	2	31	186	5848	2.03	0.25892	0.59	Q64676 Q9JI67
Molecular Function	amino acid binding	4	GO:0016597	3	56	186	5848	1.68	0.26302	0.58	P24529 P35436 Q64018
Molecular Function	N-methyltransferase activity	5	GO:0008170	2	33	186	5848	1.91	0.282761	0.55	P40936 Q8R5A0
Molecular Function	transmembrane receptor protein kinase activity	4	GO:0019199	2	33	186	5848	1.91	0.282761	0.55	Q8BPB5 A2BIM8
Molecular Function	SNARE binding	3	GO:0000149	6	122	186	5848	1.55	0.286513	0.54	O70404 P84309 Q64324 Q64704 Q8R1B5 Q9R0Q1
Molecular Function	metal ion binding	4	GO:0046872	26	667	186	5848	1.23	0.290068	0.54	O08638 P06728 P15306 P16015 P24529 P26339 P31725 P35436 P41317 P43276 P81117 Q4ACU6 Q61503 Q64018 Q64518 Q6Q899 Q6ZQM0 Q768S4 Q9D0F3 Q9JJ69 Q9JKN1 Q9R0Q1 Q9WTU0 D3YZG8 Q3U214 E9PV86
Molecular Function	growth factor receptor binding	4	GO:0070851	4	72	186	5848	1.75	0.29148	0.54	F6SEU4 P11835 P35436 Q8BPB5
Molecular Function	endonuclease activity	5	GO:0004519	2	34	186	5848	1.85	0.294663	0.53	P17225 Q8BHD7
Molecular Function	cell adhesion molecule binding	3	GO:0050839	9	198	186	5848	1.43	0.296657	0.53	D3YVF0 P11835 P35436 P97792 Q60625 Q80TE7 Q9JI91 Q9QVP9 Q9WVH9
Molecular Function	signal sequence binding	4	GO:0005048	2	35	186	5848	1.8	0.306537	0.51	Q99JH8 Q9JJ69
Molecular Function	hydro-lyase activity	4	GO:0016836	2	36	186	5848	1.75	0.318374	0.5	P16015 P28651
Molecular Function	nucleoside-triphosphatase regulator activity	3	GO:0060589	4	218	186	5848	0.58	0.325036	0.49	F6SEU4 O54828 P97492 Q8BYU6
Molecular Function	ATP hydrolysis activity	7	GO:0016887	4	221	186	5848	0.57	0.32598	0.49	O08638 Q03147 Q64518 Q6Q899
Molecular Function	sodium ion transmembrane transporter activity	6	GO:0015081	4	81	186	5848	1.55	0.328234	0.48	P31649 P31651 Q3TXX4 Q761V0
Molecular Function	calcium-dependent phospholipid binding	4	GO:0005544	2	39	186	5848	1.61	0.353565	0.45	Q768S4 Q9R0Q1
Molecular Function	monosaccharide binding	3	GO:0048029	2	39	186	5848	1.61	0.353565	0.45	P41317 Q9D0F3
Molecular Function	serine-type endopeptidase activity	5	GO:0004252	2	39	186	5848	1.61	0.353565	0.45	P41317 P63239
Molecular Function	hydrolase activity, acting on ester bonds	3	GO:0016788	15	372	186	5848	1.27	0.356874	0.45	O55236 O70572 P12657 P16015 P17225 P23953 P54830 Q01065 Q61503 Q8CA95 Q8VCT4 Q9JJY3 C0HKG5 Q8BHD7 Q8R035
Molecular Function	DNA-binding transcription factor activity	2	GO:0003700	5	254	186	5848	0.62	0.358097	0.45	A7M7C7 P63271 Q9QYE3 Q9WTK5 Q62396
Molecular Function	potassium channel regulator activity	4	GO:0015459	2	40	186	5848	1.57	0.365162	0.44	Q9JJ69 Q3UGP8
Molecular Function	translation regulator activity	1	GO:0045182	2	41	186	5848	1.53	0.376679	0.42	P17225 Q8BHD7
Molecular Function	carbon-oxygen lyase activity	3	GO:0016835	2	41	186	5848	1.53	0.376679	0.42	P16015 P28651
Molecular Function	purine ribonucleoside binding	5	GO:0032550	3	169	186	5848	0.56	0.376824	0.42	P12961 P43276 Q9ERI2
Molecular Function	ribonucleoside binding	4	GO:0032549	3	171	186	5848	0.55	0.377011	0.42	P12961 P43276 Q9ERI2
Molecular Function	purine nucleoside binding	4	GO:0001883	3	172	186	5848	0.55	0.377247	0.42	P12961 P43276 Q9ERI2
Molecular Function	GTPase regulator activity	4	GO:0030695	3	173	186	5848	0.55	0.377575	0.42	F6SEU4 O54828 P97492
Molecular Function	catalytic activity, acting on RNA	3	GO:0140098	3	173	186	5848	0.55	0.377575	0.42	Q922K7 C0HKG5 Q8R035
Molecular Function	sequence-specific double-stranded DNA binding	6	GO:1990837	3	176	186	5848	0.54	0.379109	0.42	P0C0S6 Q9QYE3 Q9WTK5
Molecular Function	nucleoside binding	3	GO:0001882	3	177	186	5848	0.53	0.379799	0.42	P12961 P43276 Q9ERI2
Molecular Function	GTPase activity	7	GO:0003924	3	177	186	5848	0.53	0.379799	0.42	Q8CGK7 Q9ERI2 Q61011
Molecular Function	SH3 domain binding	4	GO:0017124	5	104	186	5848	1.51	0.386252	0.41	D3YVF0 F6SEU4 Q4ACU6 Q9ET54 P0C7L0
Molecular Function	PDZ domain binding	4	GO:0030165	5	105	186	5848	1.5	0.388422	0.41	P35436 P52189 P97792 Q9JJV5 Q9QXT1
Molecular Function	enzyme regulator activity	2	GO:0030234	15	597	186	5848	0.79	0.388814	0.41	F6SEU4 O54828 P06728 P11859 P12961 P19324 P35455 P63239 P97492 Q00898 Q06770 Q60829 Q8K377 Q61703 Q8BYU6
Molecular Function	enzyme activator activity	3	GO:0008047	7	318	186	5848	0.69	0.409323	0.39	F6SEU4 O54828 P06728 P11859 P12961 P97492 Q8BYU6
Molecular Function	protein N-terminus binding	3	GO:0047485	5	116	186	5848	1.36	0.419846	0.38	F6SEU4 P35436 P84309 Q64324 Q9JJ69
Molecular Function	hormone receptor binding	4	GO:0051427	5	116	186	5848	1.36	0.419846	0.38	P04117 P06880 P13562 Q03147 Q5SSG4
Molecular Function	phosphoric ester hydrolase activity	4	GO:0042578	9	217	186	5848	1.3	0.425624	0.37	O55236 O70572 P12657 P16015 P54830 Q01065 Q61503 Q8CA95 Q9JJY3
Molecular Function	channel regulator activity	2	GO:0016247	5	118	186	5848	1.33	0.426836	0.37	O70404 P11859 Q9JJ69 Q9JJV5 Q3UGP8
Molecular Function	hexosyltransferase activity	4	GO:0016758	3	58	186	5848	1.63	0.432395	0.36	Q64676 Q3UGP8 Q9JI67
Molecular Function	protein kinase regulator activity	4	GO:0019887	2	124	186	5848	0.51	0.440287	0.36	Q60829 Q8K377
Molecular Function	kinase regulator activity	3	GO:0019207	2	135	186	5848	0.47	0.449075	0.35	Q60829 Q8K377
Molecular Function	protein self-association	3	GO:0043621	3	64	186	5848	1.47	0.45801	0.34	P41317 Q4ACU6 Q64191
Molecular Function	protein tyrosine kinase activity	4	GO:0004713	3	65	186	5848	1.45	0.462786	0.33	Q8BPB5 Q9QVP9 A2BIM8
Molecular Function	methyltransferase activity	4	GO:0008168	3	65	186	5848	1.45	0.462786	0.33	P40936 Q8R5A0 Q922K7
Molecular Function	kinase activity	4	GO:0016301	10	415	186	5848	0.76	0.466389	0.33	P35455 Q03147 Q6PDN3 Q8BPB5 Q8R071 Q9QVP9 P07310 Q3U214 Q3TNA1 A2BIM8
Molecular Function	carboxylic ester hydrolase activity	4	GO:0052689	3	66	186	5848	1.43	0.467681	0.33	P23953 Q8VCT4 Q8R035
Molecular Function	calcium-dependent protein binding	3	GO:0048306	3	66	186	5848	1.43	0.467681	0.33	P35951 P41317 Q8R071
Molecular Function	protein domain specific binding	3	GO:0019904	23	637	186	5848	1.14	0.474529	0.32	D3YVF0 F6SEU4 P11835 P24529 P35436 P52189 P97792 Q3UH93 Q3UTJ2 Q4ACU6 Q64324 Q768S4 Q7TPD3 Q99JP6 Q9ERI2 Q9ET54 Q9JI91 Q9JJV5 Q9QVP9 Q9Z2Y3 P0C7L0 Q9QXT1 Q8BGF3
Molecular Function	GTP binding	5	GO:0005525	3	155	186	5848	0.61	0.489734	0.31	P12961 P43276 Q9ERI2
Molecular Function	guanyl-nucleotide exchange factor activity	5	GO:0005085	3	155	186	5848	0.61	0.489734	0.31	P12657 P35436 Q9JI91
Molecular Function	transcription cis-regulatory region binding	5	GO:0000976	3	161	186	5848	0.59	0.491562	0.31	P0C0S6 Q9QYE3 Q9WTK5
Molecular Function	G protein-coupled receptor activity	4	GO:0004930	3	71	186	5848	1.33	0.493686	0.31	P12657 Q61616 Q6NS65
Molecular Function	nuclease activity	4	GO:0004518	3	71	186	5848	1.33	0.493686	0.31	P17225 C0HKG5 Q8BHD7
Molecular Function	protein-containing complex binding	2	GO:0044877	30	853	186	5848	1.11	0.526973	0.28	D3YVF0 F6SEU4 O54828 P0C0S6 P11679 P11835 P19324 P35436 P35951 P63239 P63271 P97792 Q03147 Q4ACU6 Q5SSG4 Q60625 Q61616 Q61781 Q6Q899 Q80TE7 Q8CGK7 Q8R5A0 Q924H7 Q9DC40 Q9ET54 Q9JI91 Q9QVP9 Q9WVH9 Q8VCG4 P37804
Molecular Function	transition metal ion binding	5	GO:0046914	13	348	186	5848	1.17	0.527243	0.28	P06728 P16015 P24529 P31725 P35436 Q4ACU6 Q61503 Q64018 Q6Q899 Q6ZQM0 Q9JKN1 Q9R0Q1 Q9WTU0
Molecular Function	protein serine/threonine kinase activity	4	GO:0004674	5	220	186	5848	0.71	0.557809	0.25	Q03147 Q6PDN3 Q8R071 Q9QVP9 Q3U214
Molecular Function	sequence-specific DNA binding	5	GO:0043565	5	223	186	5848	0.7	0.558411	0.25	P0C0S6 P17225 Q9QYE3 Q9WTK5 Q8BHD7
Molecular Function	amide binding	2	GO:0033218	5	224	186	5848	0.7	0.558731	0.25	P11835 P35951 P63239 Q99JH8 Q9JJ69
Molecular Function	tubulin binding	4	GO:0015631	5	230	186	5848	0.68	0.561863	0.25	P31725 P97492 Q5SSG4 Q3U214 Q8QZT2
Molecular Function	zinc ion binding	6	GO:0008270	9	246	186	5848	1.15	0.579409	0.24	P31725 P35436 Q4ACU6 Q64018 Q6Q899 Q6ZQM0 Q9JKN1 Q9R0Q1 Q9WTU0
Molecular Function	protein-macromolecule adaptor activity	2	GO:0030674	5	122	186	5848	1.29	0.595476	0.23	Q3UTJ2 Q5SSG4 Q9JI91 Q8BHJ6 P37804
Molecular Function	sulfur compound binding	2	GO:1901681	5	127	186	5848	1.24	0.603456	0.22	P31649 P31651 Q64018 Q7TPD3 Q9Z126
Molecular Function	structural constituent of ribosome	2	GO:0003735	3	140	186	5848	0.67	0.629576	0.2	P61358 P62862 Q9CPX7
Molecular Function	GTPase activator activity	4	GO:0005096	3	150	186	5848	0.63	0.633405	0.2	F6SEU4 O54828 P97492
Molecular Function	binding	1	GO:0005488	154	4741	186	5848	1.02	0.634177	0.2	A7M7C7 D3YVF0 F6SEU4 O08638 O54828 O70404 P01193 P01867 P02089 P02535 P04104 P04117 P04247 P05784 P06728 P06880 P0C0S6 P11679 P11835 P11859 P12657 P12961 P13562 P15306 P15331 P16015 P17225 P19324 P23953 P24529 P26339 P31649 P31651 P31725 P35436 P35454 P35455 P35951 P41317 P43276 P51880 P52189 P54830 P58391 P63239 P63271 P70689 P81117 P84309 P97441 P97492 P97792 Q00898 Q01065 Q02013 Q03147 Q06770 …
Molecular Function	phosphatidylinositol phosphate binding	5	GO:1901981	6	158	186	5848	1.19	0.641634	0.19	F6SEU4 P41317 P52189 Q6ZQM0 Q9JI91 Q9QXT1
Molecular Function	ADP binding	4	GO:0043531	2	44	186	5848	1.43	0.650589	0.19	O08638 P43276
Molecular Function	collagen binding	3	GO:0005518	2	46	186	5848	1.37	0.657624	0.18	P11835 P19324
Molecular Function	catalytic activity, acting on DNA	3	GO:0140097	2	48	186	5848	1.31	0.66516	0.18	P17225 Q8BHD7
Molecular Function	serine-type peptidase activity	4	GO:0008236	2	48	186	5848	1.31	0.66516	0.18	P41317 P63239
Molecular Function	p53 binding	3	GO:0002039	2	49	186	5848	1.28	0.669087	0.17	Q6ZQM0 Q8R5A0
Molecular Function	steroid binding	3	GO:0005496	2	50	186	5848	1.26	0.673106	0.17	P06728 Q06770
Molecular Function	hormone binding	2	GO:0042562	2	50	186	5848	1.26	0.673106	0.17	P12657 P63239
Molecular Function	amyloid-beta binding	4	GO:0001540	2	52	186	5848	1.21	0.681381	0.17	P11835 P35951
Molecular Function	signaling adaptor activity	3	GO:0035591	2	52	186	5848	1.21	0.681381	0.17	F6SEU4 Q9Z2Y3
Molecular Function	serine hydrolase activity	3	GO:0017171	2	53	186	5848	1.19	0.685619	0.16	P41317 P63239
Molecular Function	heparin binding	3	GO:0008201	2	54	186	5848	1.16	0.689913	0.16	Q7TPD3 Q9Z126
Molecular Function	double-stranded DNA binding	5	GO:0003690	5	216	186	5848	0.73	0.690082	0.16	P0C0S6 P43276 Q6Q899 Q9QYE3 Q9WTK5
Molecular Function	anion binding	3	GO:0043168	29	989	186	5848	0.92	0.691339	0.16	F6SEU4 O08638 P04117 P06728 P12961 P24529 P31649 P31651 P31725 P35436 P41317 P43276 P51880 P52189 Q01065 Q64018 Q64518 Q64704 Q6ZQM0 Q768S4 Q7TPD3 Q8CA95 Q9ERI2 Q9JI91 Q9R0Q1 Q9Z126 D3YZG8 Q3U214 Q9QXT1
Molecular Function	protein C-terminus binding	3	GO:0008022	8	226	186	5848	1.11	0.698057	0.16	P84309 Q03147 Q4ACU6 Q64518 Q80TE7 Q99JP6 Q9QVP9 Q9WVH9
Molecular Function	clathrin binding	3	GO:0030276	2	57	186	5848	1.1	0.703054	0.15	P35951 Q9R0Q1
Molecular Function	hydrolase activity	2	GO:0016787	33	1113	186	5848	0.93	0.704742	0.15	O08638 O55236 O70572 P06880 P12657 P16015 P17225 P23953 P41317 P54830 P63239 Q01065 Q03147 Q61503 Q64191 Q64518 Q6Q899 Q8BNJ2 Q8CA95 Q8CGK7 Q8VCT4 Q9DBN5 Q9ERI2 Q9JJY3 Q9WVJ3 C0HKG5 D3YZG8 Q61011 Q80VJ3 Q8BHD7 Q8R035 Q9EPB5 Q9JMF7
Molecular Function	metallopeptidase activity	4	GO:0008237	2	58	186	5848	1.08	0.707497	0.15	Q8BNJ2 Q9WVJ3
Molecular Function	protein kinase inhibitor activity	5	GO:0004860	2	59	186	5848	1.07	0.711961	0.15	Q60829 Q8K377
Molecular Function	kinase inhibitor activity	4	GO:0019210	2	60	186	5848	1.05	0.71644	0.14	Q60829 Q8K377
Molecular Function	single-stranded DNA binding	5	GO:0003697	2	61	186	5848	1.03	0.720928	0.14	P17225 Q8BHD7
Molecular Function	ion binding	2	GO:0043167	43	1431	186	5848	0.94	0.728973	0.14	F6SEU4 O08638 P04117 P06728 P12657 P12961 P15306 P16015 P24529 P26339 P31649 P31651 P31725 P35436 P41317 P43276 P51880 P52189 P81117 Q01065 Q4ACU6 Q61503 Q61616 Q64018 Q64518 Q64704 Q6Q899 Q6ZQM0 Q768S4 Q7TPD3 Q8CA95 Q9D0F3 Q9ERI2 Q9JI91 Q9JJ69 Q9JKN1 Q9R0Q1 Q9WTU0 Q9Z126 D3YZG8 Q3U214 E9PV86 Q9QXT1
Molecular Function	protein kinase activity	3	GO:0004672	8	298	186	5848	0.84	0.735842	0.13	P35455 Q03147 Q6PDN3 Q8BPB5 Q8R071 Q9QVP9 Q3U214 A2BIM8
Molecular Function	carbohydrate binding	2	GO:0030246	3	77	186	5848	1.22	0.736616	0.13	P04104 P41317 Q9D0F3
Molecular Function	unfolded protein binding	3	GO:0051082	3	79	186	5848	1.19	0.740068	0.13	P12961 P19324 Q9D0F3
Molecular Function	calcium ion transmembrane transporter activity	6	GO:0015085	3	80	186	5848	1.18	0.741906	0.13	P35436 Q64518 Q9JJV5
Molecular Function	glycosyltransferase activity	3	GO:0016757	3	80	186	5848	1.18	0.741906	0.13	Q64676 Q3UGP8 Q9JI67
Molecular Function	small molecule binding	2	GO:0036094	23	789	186	5848	0.92	0.743504	0.13	O08638 P02089 P04117 P04247 P06728 P12961 P24529 P31649 P31651 P31725 P35436 P41317 P43276 P51880 Q01065 Q64018 Q64518 Q64704 Q8CA95 Q9D0F3 Q9ERI2 Q3U214 Q8JZK9
Molecular Function	single-stranded RNA binding	5	GO:0003727	3	81	186	5848	1.16	0.743814	0.13	P17225 P63271 Q6Q899
Molecular Function	ATPase binding	4	GO:0051117	3	83	186	5848	1.14	0.747823	0.13	P35436 Q61616 Q8BYU6
Molecular Function	myosin binding	4	GO:0017022	3	86	186	5848	1.1	0.754268	0.12	O08638 Q9CQ19 Q9ERI2
Molecular Function	syntaxin binding	4	GO:0019905	3	87	186	5848	1.08	0.756518	0.12	O70404 Q64324 Q9R0Q1
Molecular Function	isomerase activity	2	GO:0016853	3	92	186	5848	1.03	0.768384	0.11	P11835 Q8JZK9 Q9D1M7
Molecular Function	phosphoprotein phosphatase activity	3	GO:0004721	2	104	186	5848	0.6	0.774331	0.11	O55236 P54830
Molecular Function	calmodulin binding	3	GO:0005516	4	115	186	5848	1.09	0.785776	0.1	P58391 P84309 Q01065 Q8R071
Molecular Function	endopeptidase activity	4	GO:0004175	4	124	186	5848	1.01	0.799098	0.1	P06880 P41317 P63239 Q8BNJ2
Molecular Function	magnesium ion binding	5	GO:0000287	3	126	186	5848	0.75	0.799294	0.1	O08638 D3YZG8 Q3U214
Molecular Function	transcription coactivator activity	3	GO:0003713	5	148	186	5848	1.06	0.811272	0.09	O70400 Q03147 Q9JI91 Q9WTK5 Q80ZM7
Molecular Function	phosphatase activity	5	GO:0016791	4	166	186	5848	0.76	0.820827	0.09	O55236 P16015 P54830 Q61503
Molecular Function	peptide binding	3	GO:0042277	5	188	186	5848	0.84	0.834064	0.08	P11835 P35951 P63239 Q99JH8 Q9JJ69
Molecular Function	identical protein binding	3	GO:0042802	39	1266	186	5848	0.97	0.856942	0.07	F6SEU4 P04117 P06728 P11835 P35951 P41317 P52189 P54830 P63239 P70689 P97441 P97792 Q00898 Q02013 Q4ACU6 Q61646 Q64018 Q64324 Q64518 Q6Q899 Q7TPD3 Q8BG89 Q8CFV4 Q99JP6 Q9D0F3 Q9JI91 Q9JJ69 Q9QVP9 Q9QYE3 Q9WTK5 Q9WVH9 Q9WVJ3 Q9Z2Y3 Q3TXU5 Q64345 Q80VJ3 Q80ZM7 Q8JZK9 P97314
Molecular Function	phospholipid binding	3	GO:0005543	9	322	186	5848	0.88	0.86975	0.06	F6SEU4 P06728 P41317 P52189 Q6ZQM0 Q768S4 Q9JI91 Q9R0Q1 Q9QXT1
Molecular Function	lipid binding	2	GO:0008289	14	430	186	5848	1.02	0.886409	0.05	F6SEU4 P04117 P06728 P31725 P41317 P51880 P52189 Q06770 Q64704 Q6ZQM0 Q768S4 Q9JI91 Q9R0Q1 Q9QXT1
Molecular Function	molecular function regulator	1	GO:0098772	28	888	186	5848	0.99	1	0	F6SEU4 O54828 O70404 P01193 P06728 P06880 P11859 P12657 P12961 P13562 P19324 P35436 P35454 P35455 P63239 P97492 Q00898 Q06770 Q60829 Q8K377 Q9JI91 Q9JJ69 Q9JJV5 Q9Z126 P16014 Q3UGP8 Q61703 Q8BYU6
Molecular Function	histone deacetylase binding	4	GO:0042826	2	67	186	5848	0.94	1	0	A7M7C7 P43276
Molecular Function	protein phosphatase binding	5	GO:0019903	4	151	186	5848	0.83	1	0	D3YVF0 F6SEU4 Q2M3X8 Q61616
Molecular Function	active transmembrane transporter activity	3	GO:0022804	5	163	186	5848	0.96	1	0	P31649 P31651 Q3TXX4 Q64518 Q761V0
Molecular Function	chromatin binding	2	GO:0003682	7	241	186	5848	0.91	1	0	A7M7C7 P0C0S6 P43276 Q64518 Q924H7 Q9WTK5 Q9WTU0
Molecular Function	ion channel regulator activity	3	GO:0099106	3	96	186	5848	0.98	1	0	O70404 Q9JJ69 Q3UGP8
Molecular Function	protein homodimerization activity	4	GO:0042803	19	620	186	5848	0.96	1	0	F6SEU4 P06728 P41317 P54830 P97441 Q61646 Q64518 Q7TPD3 Q8BG89 Q8CFV4 Q9JI91 Q9QYE3 Q9WTK5 Q9WVH9 Q9WVJ3 Q9Z2Y3 Q80VJ3 Q80ZM7 Q8JZK9
Molecular Function	microtubule binding	5	GO:0008017	5	166	186	5848	0.95	1	0	P31725 P97492 Q5SSG4 Q3U214 Q8QZT2
Molecular Function	beta-catenin binding	3	GO:0008013	2	65	186	5848	0.97	1	0	P35436 P97792
Molecular Function	heat shock protein binding	3	GO:0031072	3	110	186	5848	0.86	1	0	P11835 Q9DC40 Q9WTK5
Molecular Function	phosphatidylinositol bisphosphate binding	6	GO:1902936	3	111	186	5848	0.85	1	0	P52189 Q9JI91 Q9QXT1
Molecular Function	transcription corepressor activity	3	GO:0003714	2	91	186	5848	0.69	1	0	A7M7C7 Q9QYE3
Molecular Function	peptidase activity	3	GO:0008233	6	206	186	5848	0.92	1	0	P06880 P41317 P63239 Q8BNJ2 Q9DBN5 Q9WVJ3
Molecular Function	lipid transporter activity	2	GO:0005319	2	63	186	5848	1	1	0	P04117 P06728
Molecular Function	calcium channel activity	6	GO:0005262	2	62	186	5848	1.01	1	0	P35436 Q9JJV5
Molecular Function	actin filament binding	3	GO:0051015	4	126	186	5848	1	1	0	Q5SSG4 Q9ET54 Q9JI91 P37804
Molecular Function	protein kinase C binding	6	GO:0005080	2	72	186	5848	0.87	1	0	P11835 P84309
Molecular Function	guanyl ribonucleotide binding	5	GO:0032561	5	177	186	5848	0.89	1	0	P12961 P43276 Q01065 Q8CA95 Q9ERI2
Molecular Function	lyase activity	2	GO:0016829	3	98	186	5848	0.96	1	0	P16015 P28651 P84309
Molecular Function	acyltransferase activity	3	GO:0016746	3	113	186	5848	0.83	1	0	Q924Z4 Q7TN73 Q8JZK9
Molecular Function	glycosaminoglycan binding	3	GO:0005539	2	80	186	5848	0.79	1	0	Q7TPD3 Q9Z126
Molecular Function	guanyl nucleotide binding	5	GO:0019001	5	180	186	5848	0.87	1	0	P12961 P43276 Q01065 Q8CA95 Q9ERI2
Molecular Function	phosphatidylinositol-4,5-bisphosphate binding	4	GO:0005546	2	82	186	5848	0.77	1	0	P52189 Q9JI91
Molecular Function	growth factor binding	3	GO:0019838	2	64	186	5848	0.98	1	0	P63239 Q07079
Molecular Function	phosphatidylinositol binding	4	GO:0035091	6	201	186	5848	0.94	1	0	F6SEU4 P41317 P52189 Q6ZQM0 Q9JI91 Q9QXT1
Molecular Function	transmembrane transporter binding	3	GO:0044325	3	122	186	5848	0.77	1	0	Q9JI91 Q9JJ69 Q9Z2Y3
Molecular Function	mRNA 3'-UTR binding	6	GO:0003730	2	74	186	5848	0.85	1	0	P17225 Q8BHD7
Molecular Function	transcription coregulator activity	2	GO:0003712	7	234	186	5848	0.94	1	0	A7M7C7 O70400 Q03147 Q9JI91 Q9QYE3 Q9WTK5 Q80ZM7
Molecular Function	phosphatase binding	4	GO:0019902	6	191	186	5848	0.99	1	0	D3YVF0 F6SEU4 Q2M3X8 Q61616 Q9QVP9 Q3U214
