# Supplementary material for: Acetylome Analyses Provide New Insights into the Effect of Chronic Intermittent Hypoxia on Hypothalamus-Dependent Endocrine Metabolism Impairment
Source: Biology (Basel). 2024 Jul 24;13(8):559. doi: 10.3390/biology13080559 (PMC11351355; doi:10.3390/biology13080559)
Supplement: Supplementary file 1 [file biology-13-00559-s001.zip › S5-KEGG.xlsx]

## Sheet: Up
KEGG pathway	Mapping	Background	All Mapping	All Background	Fold Enrichment	Fisher's exact test p value	-log10(p value)	Related proteins
mmu05030 Cocaine addiction	6	33	42	3399	14.71	2.12867e-06	5.67	O54828 P24529 P35436 P84309 Q60829 Q61616
mmu05032 Morphine addiction	7	66	42	3399	8.58	1.18835e-05	4.93	P22933 P84309 Q01065 Q61016 Q61616 Q8CA95 Q9D6F4
mmu04020 Calcium signaling pathway	8	97	42	3399	6.67	1.74556e-05	4.76	P12657 P35436 Q01065 Q61616 Q6PDN3 Q8CGK7 Q8R071 Q9QVP9
mmu04728 Dopaminergic synapse	7	90	42	3399	6.29	9.15553e-05	4.04	P24529 P35436 P84309 Q60829 Q61016 Q61616 Q8CGK7
mmu05031 Amphetamine addiction	5	43	42	3399	9.41	0.000153585	3.81	P24529 P35436 P84309 Q60829 Q61616
mmu05033 Nicotine addiction	4	28	42	3399	11.56	0.000332769	3.48	P22933 P35436 Q3TXX4 Q9D6F4
mmu05034 Alcoholism	6	82	42	3399	5.92	0.000429595	3.37	P24529 P35436 P84309 Q60829 Q61016 Q61616
mmu04724 Glutamatergic synapse	6	82	42	3399	5.92	0.000429595	3.37	P35436 P84309 Q3TXX4 Q4ACU6 Q61016 Q9Z2Y3
mmu04024 cAMP signaling pathway	7	119	42	3399	4.76	0.000526324	3.28	P12657 P35436 P84309 Q60829 Q61616 Q8CA95 Q9CQ19
mmu04740 Olfactory transduction	3	27	42	3399	8.99	0.00417597	2.38	Q01065 Q61016 Q8CGK7
mmu04921 Oxytocin signaling pathway	5	92	42	3399	4.4	0.0050219	2.3	P52189 P84309 Q6PDN3 Q9CQ19 Q9JJV5
mmu04270 Vascular smooth muscle contraction	4	63	42	3399	5.14	0.00708066	2.15	O08638 P84309 Q6PDN3 Q9CQ19
mmu04727 GABAergic synapse	4	67	42	3399	4.83	0.00879234	2.06	P22933 P84309 Q61016 Q9D6F4
mmu04810 Regulation of actin cytoskeleton	6	148	42	3399	3.28	0.00882094	2.05	O08638 P11835 P12657 Q6PDN3 Q9CQ19 Q8VCG4
mmu04080 Neuroactive ligand-receptor interaction	5	108	42	3399	3.75	0.00984284	2.01	P12657 P22933 P35436 Q61616 Q9D6F4
mmu04725 Cholinergic synapse	4	73	42	3399	4.43	0.0118366	1.93	P12657 P52189 P84309 Q61016
mmu04723 Retrograde endocannabinoid signaling	5	113	42	3399	3.58	0.0118443	1.93	P22933 P84309 Q3TXX4 Q61016 Q9D6F4
mmu04610 Complement and coagulation cascades	3	41	42	3399	5.92	0.0135017	1.87	P11835 Q00898 Q8VCG4
mmu05146 Amoebiasis	3	47	42	3399	5.17	0.0195144	1.71	P11835 Q8CGK7 Q8VCG4
mmu00230 Purine metabolism	4	85	42	3399	3.81	0.0197942	1.7	P84309 Q01065 Q61503 Q8CA95
mmu04670 Leukocyte transendothelial migration	3	58	42	3399	4.19	0.0338249	1.47	P11835 Q9CQ19 Q9QVP9
mmu04015 Rap1 signaling pathway	4	106	42	3399	3.05	0.0403332	1.39	P11835 P35436 P84309 P97492
mmu04622 RIG-I-like receptor signaling pathway	2	27	42	3399	5.99	0.0430537	1.37	Q6Q899 Q9CPR7
mmu04713 Circadian entrainment	3	65	42	3399	3.74	0.0451321	1.35	P35436 P84309 Q61016
mmu05322 Systemic lupus erythematosus	2	28	42	3399	5.78	0.0460089	1.34	P35436 Q8VCG4
mmu04742 Taste transduction	2	29	42	3399	5.58	0.0490371	1.31	Q01065 Q9D6F4

## Sheet: Up Pathway2Protein
KEGG pathway	Fisher's exact test p value	Fold Enrichment	Protein accession	Protein description	Gene name	case/con Ratio	case/con P value	Regulated Type	MW [kDa]	Coverage [%]	KEGG KO No.	Peptides	Unique peptides	Intensity con1	Intensity con2	Intensity con3	Intensity case1	Intensity case2	Intensity case3	con1	con2	con3	case1	case2	case3
mmu00230 Purine metabolism	0.0197942	3.81	P84309	Adenylate cyclase type 5 OS=Mus musculus OX=10090 GN=Adcy5 PE=1 SV=2	Adcy5	1.62958	0.000157169	Up	139.122	11.8	K08045	13	8	37176.9	41145.7	38917.4	65427.1	61287.9	64337.2	0.723538	0.800779	0.757412	1.27335	1.19279	1.25213
mmu00230 Purine metabolism	0.0197942	3.81	Q01065	Dual specificity calcium/calmodulin-dependent 3',5'-cyclic nucleotide phosphodiesterase 1B OS=Mus musculus OX=10090 GN=Pde1b PE=1 SV=2	Pde1b	1.81026	7.55014e-05	Up	61.2255	23.6	K13755	11	10	103596	97477.5	101221	171700	190282	185250	0.731672	0.688459	0.714902	1.21268	1.34391	1.30838
mmu00230 Purine metabolism	0.0197942	3.81	Q61503	5'-nucleotidase OS=Mus musculus OX=10090 GN=Nt5e PE=1 SV=2	Nt5e	1.54394	0.0045028	Up	63.8644	14.1	K19970	7	7	33612.2	35810.4	38316.8	49127.1	55799.2	61416.6	0.735813	0.783933	0.838802	1.07545	1.22151	1.34449
mmu00230 Purine metabolism	0.0197942	3.81	Q8CA95	cAMP and cAMP-inhibited cGMP 3',5'-cyclic phosphodiesterase 10A OS=Mus musculus OX=10090 GN=Pde10a PE=1 SV=2	Pde10a	2.6931	2.00129e-06	Up	89.4076	13.5	K18438	11	11	40096.6	39760.2	37236.7	104152	105475	105718	0.556333	0.551666	0.516652	1.44509	1.46344	1.46682
mmu04014 Ras signaling pathway	0.165144	2.13	F6SEU4	Ras/Rap GTPase-activating protein SynGAP OS=Mus musculus OX=10090 GN=Syngap1 PE=1 SV=2	Syngap1	1.51915	0.000181547	Up	148.238	27.6	K17631	33	33	53903.5	56132.2	50443.3	80665.6	81659.6	81465.6	0.800012	0.833091	0.748658	1.1972	1.21196	1.20908
mmu04014 Ras signaling pathway	0.165144	2.13	P35436	Glutamate receptor ionotropic, NMDA 2A OS=Mus musculus OX=10090 GN=Grin2a PE=1 SV=2	Grin2a	2.80655	0.0250112	Up	165.421	1.9	K05209	2	2	3937.23	3650.21	5294.55	6784.75	15210.8	14158.4	0.481756	0.446636	0.647837	0.830177	1.86118	1.73241
mmu04014 Ras signaling pathway	0.165144	2.13	Q61016	Guanine nucleotide-binding protein G(I)/G(S)/G(O) subunit gamma-7 OS=Mus musculus OX=10090 GN=Gng7 PE=1 SV=2	Gng7	2.29369	2.39788e-07	Up	7.47967	30.9	K04543	2	2	197219	194816	193870	457465	442672	443744	0.613184	0.605712	0.602771	1.42233	1.37633	1.37967
mmu04015 Rap1 signaling pathway	0.0403332	3.05	P11835	Integrin beta-2 OS=Mus musculus OX=10090 GN=Itgb2 PE=1 SV=2	Itgb2	1.53097	0.0229354	Up	85.0258	11.4	K06464	7	7	11515.9	8192.57	11268.6	17429.5	15170.4	14825.2	0.881298	0.626965	0.862367	1.33385	1.16097	1.13455
mmu04015 Rap1 signaling pathway	0.0403332	3.05	P35436	Glutamate receptor ionotropic, NMDA 2A OS=Mus musculus OX=10090 GN=Grin2a PE=1 SV=2	Grin2a	2.80655	0.0250112	Up	165.421	1.9	K05209	2	2	3937.23	3650.21	5294.55	6784.75	15210.8	14158.4	0.481756	0.446636	0.647837	0.830177	1.86118	1.73241
mmu04015 Rap1 signaling pathway	0.0403332	3.05	P84309	Adenylate cyclase type 5 OS=Mus musculus OX=10090 GN=Adcy5 PE=1 SV=2	Adcy5	1.62958	0.000157169	Up	139.122	11.8	K08045	13	8	37176.9	41145.7	38917.4	65427.1	61287.9	64337.2	0.723538	0.800779	0.757412	1.27335	1.19279	1.25213
mmu04015 Rap1 signaling pathway	0.0403332	3.05	P97492	Regulator of G-protein signaling 14 OS=Mus musculus OX=10090 GN=Rgs14 PE=1 SV=2	Rgs14	1.64995	0.00519384	Up	59.8469	10.6	K17706	6	6	14881.6	16078.3	14988.2	29709.1	22526.7	23576.3	0.733321	0.792293	0.738576	1.46398	1.11005	1.16178
mmu04020 Calcium signaling pathway	1.74556e-05	6.67	P12657	Muscarinic acetylcholine receptor M1 OS=Mus musculus OX=10090 GN=Chrm1 PE=1 SV=2	Chrm1	2.60845	0.00485078	Up	51.3789	5.7	K04129	2	2	18141	25231.2	32626.2	68869.3	68501.1	60867.7	0.396905	0.552032	0.713826	1.50679	1.49873	1.33172
mmu04020 Calcium signaling pathway	1.74556e-05	6.67	P35436	Glutamate receptor ionotropic, NMDA 2A OS=Mus musculus OX=10090 GN=Grin2a PE=1 SV=2	Grin2a	2.80655	0.0250112	Up	165.421	1.9	K05209	2	2	3937.23	3650.21	5294.55	6784.75	15210.8	14158.4	0.481756	0.446636	0.647837	0.830177	1.86118	1.73241
mmu04020 Calcium signaling pathway	1.74556e-05	6.67	Q01065	Dual specificity calcium/calmodulin-dependent 3',5'-cyclic nucleotide phosphodiesterase 1B OS=Mus musculus OX=10090 GN=Pde1b PE=1 SV=2	Pde1b	1.81026	7.55014e-05	Up	61.2255	23.6	K13755	11	10	103596	97477.5	101221	171700	190282	185250	0.731672	0.688459	0.714902	1.21268	1.34391	1.30838
mmu04020 Calcium signaling pathway	1.74556e-05	6.67	Q61616	D(1A) dopamine receptor OS=Mus musculus OX=10090 GN=Drd1 PE=1 SV=2	Drd1	3.78207	0.000186297	Up	49.6125	5.4	K04144	2	2	7147.3	7725.96	7644.4	31626.6	23228	30308.8	0.398249	0.430491	0.425947	1.76224	1.29427	1.68881
mmu04020 Calcium signaling pathway	1.74556e-05	6.67	Q6PDN3	Myosin light chain kinase, smooth muscle OS=Mus musculus OX=10090 GN=Mylk PE=1 SV=3	Mylk	1.56886	0.000103418	Up	212.925	8.7	K00907	14	14	20679.1	20760.2	20416.5	30831.7	34046	32165.3	0.780841	0.783902	0.770924	1.1642	1.28557	1.21456
mmu04020 Calcium signaling pathway	1.74556e-05	6.67	Q8CGK7	Guanine nucleotide-binding protein G(olf) subunit alpha OS=Mus musculus OX=10090 GN=Gnal PE=1 SV=1	Gnal	2.63397	0.000232361	Up	44.3085	10.5	K04633	4	4	31399.3	35410.8	27367.8	85310.4	83517.9	79233.3	0.550479	0.620808	0.479801	1.49563	1.4642	1.38908
mmu04020 Calcium signaling pathway	1.74556e-05	6.67	Q8R071	Inositol-trisphosphate 3-kinase A OS=Mus musculus OX=10090 GN=Itpka PE=1 SV=1	Itpka	2.33128	1.13764e-06	Up	50.9347	32	K00911	12	12	12317	12243.8	12664.6	29228.3	28116	29438.7	0.595944	0.5924	0.612763	1.41418	1.36036	1.42436
mmu04020 Calcium signaling pathway	1.74556e-05	6.67	Q9QVP9	Protein-tyrosine kinase 2-beta OS=Mus musculus OX=10090 GN=Ptk2b PE=1 SV=2	Ptk2b	1.55581	0.000232339	Up	115.794	19.3	K05871	18	17	31114.5	33669.4	34896.7	51566.7	52644	50873.6	0.732781	0.792952	0.821857	1.21445	1.23983	1.19813
mmu04022 cGMP-PKG signaling pathway	0.0862746	2.86	P84309	Adenylate cyclase type 5 OS=Mus musculus OX=10090 GN=Adcy5 PE=1 SV=2	Adcy5	1.62958	0.000157169	Up	139.122	11.8	K08045	13	8	37176.9	41145.7	38917.4	65427.1	61287.9	64337.2	0.723538	0.800779	0.757412	1.27335	1.19279	1.25213
mmu04022 cGMP-PKG signaling pathway	0.0862746	2.86	Q6PDN3	Myosin light chain kinase, smooth muscle OS=Mus musculus OX=10090 GN=Mylk PE=1 SV=3	Mylk	1.56886	0.000103418	Up	212.925	8.7	K00907	14	14	20679.1	20760.2	20416.5	30831.7	34046	32165.3	0.780841	0.783902	0.770924	1.1642	1.28557	1.21456
mmu04022 cGMP-PKG signaling pathway	0.0862746	2.86	Q9CQ19	Myosin regulatory light polypeptide 9 OS=Mus musculus OX=10090 GN=Myl9 PE=1 SV=3	Myl9	2.24411	0.00428681	Up	19.8542	23.8	K12755	3	3	50950.4	50712.4	40820.2	132252	91321.5	96173.6	0.661364	0.658275	0.529868	1.71671	1.1854	1.24839
mmu04024 cAMP signaling pathway	0.000526324	4.76	P12657	Muscarinic acetylcholine receptor M1 OS=Mus musculus OX=10090 GN=Chrm1 PE=1 SV=2	Chrm1	2.60845	0.00485078	Up	51.3789	5.7	K04129	2	2	18141	25231.2	32626.2	68869.3	68501.1	60867.7	0.396905	0.552032	0.713826	1.50679	1.49873	1.33172
mmu04024 cAMP signaling pathway	0.000526324	4.76	P35436	Glutamate receptor ionotropic, NMDA 2A OS=Mus musculus OX=10090 GN=Grin2a PE=1 SV=2	Grin2a	2.80655	0.0250112	Up	165.421	1.9	K05209	2	2	3937.23	3650.21	5294.55	6784.75	15210.8	14158.4	0.481756	0.446636	0.647837	0.830177	1.86118	1.73241
mmu04024 cAMP signaling pathway	0.000526324	4.76	P84309	Adenylate cyclase type 5 OS=Mus musculus OX=10090 GN=Adcy5 PE=1 SV=2	Adcy5	1.62958	0.000157169	Up	139.122	11.8	K08045	13	8	37176.9	41145.7	38917.4	65427.1	61287.9	64337.2	0.723538	0.800779	0.757412	1.27335	1.19279	1.25213
mmu04024 cAMP signaling pathway	0.000526324	4.76	Q60829	Protein phosphatase 1 regulatory subunit 1B OS=Mus musculus OX=10090 GN=Ppp1r1b PE=1 SV=2	Ppp1r1b	3.02533	2.33454e-05	Up	21.7805	33.5	K15494	8	8	22005.6	23415.8	22527.4	74934.3	65426.9	65206.7	0.482727	0.51366	0.494173	1.6438	1.43524	1.43041
mmu04024 cAMP signaling pathway	0.000526324	4.76	Q61616	D(1A) dopamine receptor OS=Mus musculus OX=10090 GN=Drd1 PE=1 SV=2	Drd1	3.78207	0.000186297	Up	49.6125	5.4	K04144	2	2	7147.3	7725.96	7644.4	31626.6	23228	30308.8	0.398249	0.430491	0.425947	1.76224	1.29427	1.68881
mmu04024 cAMP signaling pathway	0.000526324	4.76	Q8CA95	cAMP and cAMP-inhibited cGMP 3',5'-cyclic phosphodiesterase 10A OS=Mus musculus OX=10090 GN=Pde10a PE=1 SV=2	Pde10a	2.6931	2.00129e-06	Up	89.4076	13.5	K18438	11	11	40096.6	39760.2	37236.7	104152	105475	105718	0.556333	0.551666	0.516652	1.44509	1.46344	1.46682
mmu04024 cAMP signaling pathway	0.000526324	4.76	Q9CQ19	Myosin regulatory light polypeptide 9 OS=Mus musculus OX=10090 GN=Myl9 PE=1 SV=3	Myl9	2.24411	0.00428681	Up	19.8542	23.8	K12755	3	3	50950.4	50712.4	40820.2	132252	91321.5	96173.6	0.661364	0.658275	0.529868	1.71671	1.1854	1.24839
mmu04062 Chemokine signaling pathway	0.108622	2.58	P84309	Adenylate cyclase type 5 OS=Mus musculus OX=10090 GN=Adcy5 PE=1 SV=2	Adcy5	1.62958	0.000157169	Up	139.122	11.8	K08045	13	8	37176.9	41145.7	38917.4	65427.1	61287.9	64337.2	0.723538	0.800779	0.757412	1.27335	1.19279	1.25213
mmu04062 Chemokine signaling pathway	0.108622	2.58	Q61016	Guanine nucleotide-binding protein G(I)/G(S)/G(O) subunit gamma-7 OS=Mus musculus OX=10090 GN=Gng7 PE=1 SV=2	Gng7	2.29369	2.39788e-07	Up	7.47967	30.9	K04543	2	2	197219	194816	193870	457465	442672	443744	0.613184	0.605712	0.602771	1.42233	1.37633	1.37967
mmu04062 Chemokine signaling pathway	0.108622	2.58	Q9QVP9	Protein-tyrosine kinase 2-beta OS=Mus musculus OX=10090 GN=Ptk2b PE=1 SV=2	Ptk2b	1.55581	0.000232339	Up	115.794	19.3	K05871	18	17	31114.5	33669.4	34896.7	51566.7	52644	50873.6	0.732781	0.792952	0.821857	1.21445	1.23983	1.19813
mmu04072 Phospholipase D signaling pathway	0.31534	1.76	P84309	Adenylate cyclase type 5 OS=Mus musculus OX=10090 GN=Adcy5 PE=1 SV=2	Adcy5	1.62958	0.000157169	Up	139.122	11.8	K08045	13	8	37176.9	41145.7	38917.4	65427.1	61287.9	64337.2	0.723538	0.800779	0.757412	1.27335	1.19279	1.25213
mmu04072 Phospholipase D signaling pathway	0.31534	1.76	Q9QVP9	Protein-tyrosine kinase 2-beta OS=Mus musculus OX=10090 GN=Ptk2b PE=1 SV=2	Ptk2b	1.55581	0.000232339	Up	115.794	19.3	K05871	18	17	31114.5	33669.4	34896.7	51566.7	52644	50873.6	0.732781	0.792952	0.821857	1.21445	1.23983	1.19813
mmu04080 Neuroactive ligand-receptor interaction	0.00984284	3.75	P12657	Muscarinic acetylcholine receptor M1 OS=Mus musculus OX=10090 GN=Chrm1 PE=1 SV=2	Chrm1	2.60845	0.00485078	Up	51.3789	5.7	K04129	2	2	18141	25231.2	32626.2	68869.3	68501.1	60867.7	0.396905	0.552032	0.713826	1.50679	1.49873	1.33172
mmu04080 Neuroactive ligand-receptor interaction	0.00984284	3.75	P22933	Gamma-aminobutyric acid receptor subunit delta OS=Mus musculus OX=10090 GN=Gabrd PE=2 SV=1	Gabrd	2.00112	0.0470413	Up	50.5222	7.8	K05184	3	3	14647.9	7414.84	10435.7	15947.2	21974.4	27111.4	0.901116	0.456151	0.641988	0.981051	1.35184	1.66786
mmu04080 Neuroactive ligand-receptor interaction	0.00984284	3.75	P35436	Glutamate receptor ionotropic, NMDA 2A OS=Mus musculus OX=10090 GN=Grin2a PE=1 SV=2	Grin2a	2.80655	0.0250112	Up	165.421	1.9	K05209	2	2	3937.23	3650.21	5294.55	6784.75	15210.8	14158.4	0.481756	0.446636	0.647837	0.830177	1.86118	1.73241
mmu04080 Neuroactive ligand-receptor interaction	0.00984284	3.75	Q61616	D(1A) dopamine receptor OS=Mus musculus OX=10090 GN=Drd1 PE=1 SV=2	Drd1	3.78207	0.000186297	Up	49.6125	5.4	K04144	2	2	7147.3	7725.96	7644.4	31626.6	23228	30308.8	0.398249	0.430491	0.425947	1.76224	1.29427	1.68881
mmu04080 Neuroactive ligand-receptor interaction	0.00984284	3.75	Q9D6F4	Gamma-aminobutyric acid receptor subunit alpha-4 OS=Mus musculus OX=10090 GN=Gabra4 PE=2 SV=1	Gabra4	2.42859	0.00085634	Up	60.8783	16.8	K05175	7	7	6184.78	8588.56	7756.73	17462.7	18287	18966.5	0.480394	0.667104	0.602493	1.35639	1.42042	1.4732
mmu04261 Adrenergic signaling in cardiomyocytes	0.283012	1.9	P84309	Adenylate cyclase type 5 OS=Mus musculus OX=10090 GN=Adcy5 PE=1 SV=2	Adcy5	1.62958	0.000157169	Up	139.122	11.8	K08045	13	8	37176.9	41145.7	38917.4	65427.1	61287.9	64337.2	0.723538	0.800779	0.757412	1.27335	1.19279	1.25213
mmu04261 Adrenergic signaling in cardiomyocytes	0.283012	1.9	Q9JJV5	Voltage-dependent calcium channel gamma-3 subunit OS=Mus musculus OX=10090 GN=Cacng3 PE=1 SV=2	Cacng3	1.63513	0.000645688	Up	35.5155	13.7	K04868	4	4	24580.6	21874.7	25296.5	40117.8	37159.9	40046.1	0.780025	0.694157	0.802743	1.27307	1.17921	1.2708
mmu04270 Vascular smooth muscle contraction	0.00708066	5.14	O08638	Myosin-11 OS=Mus musculus OX=10090 GN=Myh11 PE=1 SV=1	Myh11	1.92495	2.04874e-05	Up	227.028	27.4	K10352	54	36	35775.9	33432.3	33208.7	64033.4	65610	67504.5	0.716557	0.669618	0.665138	1.28253	1.31411	1.35205
mmu04270 Vascular smooth muscle contraction	0.00708066	5.14	P84309	Adenylate cyclase type 5 OS=Mus musculus OX=10090 GN=Adcy5 PE=1 SV=2	Adcy5	1.62958	0.000157169	Up	139.122	11.8	K08045	13	8	37176.9	41145.7	38917.4	65427.1	61287.9	64337.2	0.723538	0.800779	0.757412	1.27335	1.19279	1.25213
mmu04270 Vascular smooth muscle contraction	0.00708066	5.14	Q6PDN3	Myosin light chain kinase, smooth muscle OS=Mus musculus OX=10090 GN=Mylk PE=1 SV=3	Mylk	1.56886	0.000103418	Up	212.925	8.7	K00907	14	14	20679.1	20760.2	20416.5	30831.7	34046	32165.3	0.780841	0.783902	0.770924	1.1642	1.28557	1.21456
mmu04270 Vascular smooth muscle contraction	0.00708066	5.14	Q9CQ19	Myosin regulatory light polypeptide 9 OS=Mus musculus OX=10090 GN=Myl9 PE=1 SV=3	Myl9	2.24411	0.00428681	Up	19.8542	23.8	K12755	3	3	50950.4	50712.4	40820.2	132252	91321.5	96173.6	0.661364	0.658275	0.529868	1.71671	1.1854	1.24839
mmu04371 Apelin signaling pathway	0.0793216	2.96	P84309	Adenylate cyclase type 5 OS=Mus musculus OX=10090 GN=Adcy5 PE=1 SV=2	Adcy5	1.62958	0.000157169	Up	139.122	11.8	K08045	13	8	37176.9	41145.7	38917.4	65427.1	61287.9	64337.2	0.723538	0.800779	0.757412	1.27335	1.19279	1.25213
mmu04371 Apelin signaling pathway	0.0793216	2.96	Q61016	Guanine nucleotide-binding protein G(I)/G(S)/G(O) subunit gamma-7 OS=Mus musculus OX=10090 GN=Gng7 PE=1 SV=2	Gng7	2.29369	2.39788e-07	Up	7.47967	30.9	K04543	2	2	197219	194816	193870	457465	442672	443744	0.613184	0.605712	0.602771	1.42233	1.37633	1.37967
mmu04371 Apelin signaling pathway	0.0793216	2.96	Q6PDN3	Myosin light chain kinase, smooth muscle OS=Mus musculus OX=10090 GN=Mylk PE=1 SV=3	Mylk	1.56886	0.000103418	Up	212.925	8.7	K00907	14	14	20679.1	20760.2	20416.5	30831.7	34046	32165.3	0.780841	0.783902	0.770924	1.1642	1.28557	1.21456
mmu04530 Tight junction	0.127419	2.4	O08638	Myosin-11 OS=Mus musculus OX=10090 GN=Myh11 PE=1 SV=1	Myh11	1.92495	2.04874e-05	Up	227.028	27.4	K10352	54	36	35775.9	33432.3	33208.7	64033.4	65610	67504.5	0.716557	0.669618	0.665138	1.28253	1.31411	1.35205
mmu04530 Tight junction	0.127419	2.4	Q8CC35	Synaptopodin OS=Mus musculus OX=10090 GN=Synpo PE=1 SV=2	Synpo	1.86154	0.00141012	Up	99.5516	16.8	K21112	16	16	18751.5	17772.2	18084.7	28918.4	35955.5	36781.7	0.719993	0.682392	0.694391	1.11036	1.38057	1.41229
mmu04530 Tight junction	0.127419	2.4	Q9CQ19	Myosin regulatory light polypeptide 9 OS=Mus musculus OX=10090 GN=Myl9 PE=1 SV=3	Myl9	2.24411	0.00428681	Up	19.8542	23.8	K12755	3	3	50950.4	50712.4	40820.2	132252	91321.5	96173.6	0.661364	0.658275	0.529868	1.71671	1.1854	1.24839
mmu04540 Gap junction	0.164468	2.74	P84309	Adenylate cyclase type 5 OS=Mus musculus OX=10090 GN=Adcy5 PE=1 SV=2	Adcy5	1.62958	0.000157169	Up	139.122	11.8	K08045	13	8	37176.9	41145.7	38917.4	65427.1	61287.9	64337.2	0.723538	0.800779	0.757412	1.27335	1.19279	1.25213
mmu04540 Gap junction	0.164468	2.74	Q61616	D(1A) dopamine receptor OS=Mus musculus OX=10090 GN=Drd1 PE=1 SV=2	Drd1	3.78207	0.000186297	Up	49.6125	5.4	K04144	2	2	7147.3	7725.96	7644.4	31626.6	23228	30308.8	0.398249	0.430491	0.425947	1.76224	1.29427	1.68881
mmu04610 Complement and coagulation cascades	0.0135017	5.92	P11835	Integrin beta-2 OS=Mus musculus OX=10090 GN=Itgb2 PE=1 SV=2	Itgb2	1.53097	0.0229354	Up	85.0258	11.4	K06464	7	7	11515.9	8192.57	11268.6	17429.5	15170.4	14825.2	0.881298	0.626965	0.862367	1.33385	1.16097	1.13455
mmu04610 Complement and coagulation cascades	0.0135017	5.92	Q00898	Alpha-1-antitrypsin 1-5 OS=Mus musculus OX=10090 GN=Serpina1e PE=1 SV=1	Serpina1e	2.21862	0.000108486	Up	45.8914	7.3	K03984	4	4	94777.5	93905.7	104629	225550	200245	224955	0.60236	0.596819	0.664972	1.43349	1.27266	1.4297
mmu04610 Complement and coagulation cascades	0.0135017	5.92	Q8VCG4	Complement component C8 gamma chain OS=Mus musculus OX=10090 GN=C8g PE=1 SV=1	C8g	2.03642	0.0147801	Up	22.5079	4	K03999	1	1	27996.5	22431.8	25874	42351.1	44220.9	68811.9	0.725028	0.580919	0.670061	1.09677	1.14519	1.78203
mmu04611 Platelet activation	0.222984	2.25	P84309	Adenylate cyclase type 5 OS=Mus musculus OX=10090 GN=Adcy5 PE=1 SV=2	Adcy5	1.62958	0.000157169	Up	139.122	11.8	K08045	13	8	37176.9	41145.7	38917.4	65427.1	61287.9	64337.2	0.723538	0.800779	0.757412	1.27335	1.19279	1.25213
mmu04611 Platelet activation	0.222984	2.25	Q6PDN3	Myosin light chain kinase, smooth muscle OS=Mus musculus OX=10090 GN=Mylk PE=1 SV=3	Mylk	1.56886	0.000103418	Up	212.925	8.7	K00907	14	14	20679.1	20760.2	20416.5	30831.7	34046	32165.3	0.780841	0.783902	0.770924	1.1642	1.28557	1.21456
mmu04622 RIG-I-like receptor signaling pathway	0.0430537	5.99	Q6Q899	Antiviral innate immune response receptor RIG-I OS=Mus musculus OX=10090 GN=Rigi PE=1 SV=2	Rigi	1.87105	0.0381958	Up	105.975	4.4	K12646	4	4	10292.6	6412.19	5058.16	11882.5	14778.1	14059	0.98837	0.615742	0.485719	1.14104	1.41909	1.35004
mmu04622 RIG-I-like receptor signaling pathway	0.0430537	5.99	Q9CPR7	Suppressor of IKBKE 1 OS=Mus musculus OX=10090 GN=Sike1 PE=1 SV=1	Sike1	1.53898	0.049234	Up	23.5218	5.3	K12656	1	1	15243.2	9479.85	11442.1	16437.4	21448.1	17772	0.996042	0.619446	0.747667	1.07407	1.40149	1.16128
mmu04650 Natural killer cell mediated cytotoxicity	0.101852	3.68	P11835	Integrin beta-2 OS=Mus musculus OX=10090 GN=Itgb2 PE=1 SV=2	Itgb2	1.53097	0.0229354	Up	85.0258	11.4	K06464	7	7	11515.9	8192.57	11268.6	17429.5	15170.4	14825.2	0.881298	0.626965	0.862367	1.33385	1.16097	1.13455
mmu04650 Natural killer cell mediated cytotoxicity	0.101852	3.68	Q9QVP9	Protein-tyrosine kinase 2-beta OS=Mus musculus OX=10090 GN=Ptk2b PE=1 SV=2	Ptk2b	1.55581	0.000232339	Up	115.794	19.3	K05871	18	17	31114.5	33669.4	34896.7	51566.7	52644	50873.6	0.732781	0.792952	0.821857	1.21445	1.23983	1.19813
mmu04670 Leukocyte transendothelial migration	0.0338249	4.19	P11835	Integrin beta-2 OS=Mus musculus OX=10090 GN=Itgb2 PE=1 SV=2	Itgb2	1.53097	0.0229354	Up	85.0258	11.4	K06464	7	7	11515.9	8192.57	11268.6	17429.5	15170.4	14825.2	0.881298	0.626965	0.862367	1.33385	1.16097	1.13455
mmu04670 Leukocyte transendothelial migration	0.0338249	4.19	Q9CQ19	Myosin regulatory light polypeptide 9 OS=Mus musculus OX=10090 GN=Myl9 PE=1 SV=3	Myl9	2.24411	0.00428681	Up	19.8542	23.8	K12755	3	3	50950.4	50712.4	40820.2	132252	91321.5	96173.6	0.661364	0.658275	0.529868	1.71671	1.1854	1.24839
mmu04670 Leukocyte transendothelial migration	0.0338249	4.19	Q9QVP9	Protein-tyrosine kinase 2-beta OS=Mus musculus OX=10090 GN=Ptk2b PE=1 SV=2	Ptk2b	1.55581	0.000232339	Up	115.794	19.3	K05871	18	17	31114.5	33669.4	34896.7	51566.7	52644	50873.6	0.732781	0.792952	0.821857	1.21445	1.23983	1.19813
mmu04713 Circadian entrainment	0.0451321	3.74	P35436	Glutamate receptor ionotropic, NMDA 2A OS=Mus musculus OX=10090 GN=Grin2a PE=1 SV=2	Grin2a	2.80655	0.0250112	Up	165.421	1.9	K05209	2	2	3937.23	3650.21	5294.55	6784.75	15210.8	14158.4	0.481756	0.446636	0.647837	0.830177	1.86118	1.73241
mmu04713 Circadian entrainment	0.0451321	3.74	P84309	Adenylate cyclase type 5 OS=Mus musculus OX=10090 GN=Adcy5 PE=1 SV=2	Adcy5	1.62958	0.000157169	Up	139.122	11.8	K08045	13	8	37176.9	41145.7	38917.4	65427.1	61287.9	64337.2	0.723538	0.800779	0.757412	1.27335	1.19279	1.25213
mmu04713 Circadian entrainment	0.0451321	3.74	Q61016	Guanine nucleotide-binding protein G(I)/G(S)/G(O) subunit gamma-7 OS=Mus musculus OX=10090 GN=Gng7 PE=1 SV=2	Gng7	2.29369	2.39788e-07	Up	7.47967	30.9	K04543	2	2	197219	194816	193870	457465	442672	443744	0.613184	0.605712	0.602771	1.42233	1.37633	1.37967
mmu04721 Synaptic vesicle cycle	0.164468	2.74	Q3TXX4	Vesicular glutamate transporter 1 OS=Mus musculus OX=10090 GN=Slc17a7 PE=1 SV=2	Slc17a7	1.56761	1.98187e-05	Up	61.6373	20.4	K12302	12	9	35734.5	37860.8	37128.8	57883.2	56939.4	58749.7	0.754167	0.799043	0.783593	1.22161	1.20169	1.2399
mmu04721 Synaptic vesicle cycle	0.164468	2.74	Q8R1B5	Complexin-3 OS=Mus musculus OX=10090 GN=Cplx3 PE=1 SV=1	Cplx3	1.86339	0.0388641	Up	17.5856	15.2	K15295	2	2	5128.45	9016.2	5564.26	9560.61	13240.3	13924.5	0.545248	0.958587	0.591582	1.01647	1.40768	1.48043
mmu04723 Retrograde endocannabinoid signaling	0.0118443	3.58	P22933	Gamma-aminobutyric acid receptor subunit delta OS=Mus musculus OX=10090 GN=Gabrd PE=2 SV=1	Gabrd	2.00112	0.0470413	Up	50.5222	7.8	K05184	3	3	14647.9	7414.84	10435.7	15947.2	21974.4	27111.4	0.901116	0.456151	0.641988	0.981051	1.35184	1.66786
mmu04723 Retrograde endocannabinoid signaling	0.0118443	3.58	P84309	Adenylate cyclase type 5 OS=Mus musculus OX=10090 GN=Adcy5 PE=1 SV=2	Adcy5	1.62958	0.000157169	Up	139.122	11.8	K08045	13	8	37176.9	41145.7	38917.4	65427.1	61287.9	64337.2	0.723538	0.800779	0.757412	1.27335	1.19279	1.25213
mmu04723 Retrograde endocannabinoid signaling	0.0118443	3.58	Q3TXX4	Vesicular glutamate transporter 1 OS=Mus musculus OX=10090 GN=Slc17a7 PE=1 SV=2	Slc17a7	1.56761	1.98187e-05	Up	61.6373	20.4	K12302	12	9	35734.5	37860.8	37128.8	57883.2	56939.4	58749.7	0.754167	0.799043	0.783593	1.22161	1.20169	1.2399
mmu04723 Retrograde endocannabinoid signaling	0.0118443	3.58	Q61016	Guanine nucleotide-binding protein G(I)/G(S)/G(O) subunit gamma-7 OS=Mus musculus OX=10090 GN=Gng7 PE=1 SV=2	Gng7	2.29369	2.39788e-07	Up	7.47967	30.9	K04543	2	2	197219	194816	193870	457465	442672	443744	0.613184	0.605712	0.602771	1.42233	1.37633	1.37967
mmu04723 Retrograde endocannabinoid signaling	0.0118443	3.58	Q9D6F4	Gamma-aminobutyric acid receptor subunit alpha-4 OS=Mus musculus OX=10090 GN=Gabra4 PE=2 SV=1	Gabra4	2.42859	0.00085634	Up	60.8783	16.8	K05175	7	7	6184.78	8588.56	7756.73	17462.7	18287	18966.5	0.480394	0.667104	0.602493	1.35639	1.42042	1.4732
mmu04724 Glutamatergic synapse	0.000429595	5.92	P35436	Glutamate receptor ionotropic, NMDA 2A OS=Mus musculus OX=10090 GN=Grin2a PE=1 SV=2	Grin2a	2.80655	0.0250112	Up	165.421	1.9	K05209	2	2	3937.23	3650.21	5294.55	6784.75	15210.8	14158.4	0.481756	0.446636	0.647837	0.830177	1.86118	1.73241
mmu04724 Glutamatergic synapse	0.000429595	5.92	P84309	Adenylate cyclase type 5 OS=Mus musculus OX=10090 GN=Adcy5 PE=1 SV=2	Adcy5	1.62958	0.000157169	Up	139.122	11.8	K08045	13	8	37176.9	41145.7	38917.4	65427.1	61287.9	64337.2	0.723538	0.800779	0.757412	1.27335	1.19279	1.25213
mmu04724 Glutamatergic synapse	0.000429595	5.92	Q3TXX4	Vesicular glutamate transporter 1 OS=Mus musculus OX=10090 GN=Slc17a7 PE=1 SV=2	Slc17a7	1.56761	1.98187e-05	Up	61.6373	20.4	K12302	12	9	35734.5	37860.8	37128.8	57883.2	56939.4	58749.7	0.754167	0.799043	0.783593	1.22161	1.20169	1.2399
mmu04724 Glutamatergic synapse	0.000429595	5.92	Q4ACU6	SH3 and multiple ankyrin repeat domains protein 3 OS=Mus musculus OX=10090 GN=Shank3 PE=1 SV=3	Shank3	1.61723	1.21666e-05	Up	185.397	18.1	K15009	29	28	25374.1	24776.8	26289.7	41521.3	41368.4	40732.8	0.760983	0.74307	0.788443	1.24525	1.24066	1.2216
mmu04724 Glutamatergic synapse	0.000429595	5.92	Q61016	Guanine nucleotide-binding protein G(I)/G(S)/G(O) subunit gamma-7 OS=Mus musculus OX=10090 GN=Gng7 PE=1 SV=2	Gng7	2.29369	2.39788e-07	Up	7.47967	30.9	K04543	2	2	197219	194816	193870	457465	442672	443744	0.613184	0.605712	0.602771	1.42233	1.37633	1.37967
mmu04724 Glutamatergic synapse	0.000429595	5.92	Q9Z2Y3	Homer protein homolog 1 OS=Mus musculus OX=10090 GN=Homer1 PE=1 SV=2	Homer1	1.52906	6.18629e-05	Up	41.413	51.4	K15010	17	16	64502.4	60485.6	60256.3	93068.2	93958.2	96223	0.826083	0.774639	0.771702	1.19192	1.20332	1.23233
mmu04725 Cholinergic synapse	0.0118366	4.43	P12657	Muscarinic acetylcholine receptor M1 OS=Mus musculus OX=10090 GN=Chrm1 PE=1 SV=2	Chrm1	2.60845	0.00485078	Up	51.3789	5.7	K04129	2	2	18141	25231.2	32626.2	68869.3	68501.1	60867.7	0.396905	0.552032	0.713826	1.50679	1.49873	1.33172
mmu04725 Cholinergic synapse	0.0118366	4.43	P52189	Inward rectifier potassium channel 4 OS=Mus musculus OX=10090 GN=Kcnj4 PE=1 SV=1	Kcnj4	3.73683	0.00263642	Up	49.8994	2.9	K04998	1	1	6481.28	4979.26	9729.41	27718.5	23453.9	28010.8	0.387431	0.297645	0.581594	1.65693	1.402	1.6744
mmu04725 Cholinergic synapse	0.0118366	4.43	P84309	Adenylate cyclase type 5 OS=Mus musculus OX=10090 GN=Adcy5 PE=1 SV=2	Adcy5	1.62958	0.000157169	Up	139.122	11.8	K08045	13	8	37176.9	41145.7	38917.4	65427.1	61287.9	64337.2	0.723538	0.800779	0.757412	1.27335	1.19279	1.25213
mmu04725 Cholinergic synapse	0.0118366	4.43	Q61016	Guanine nucleotide-binding protein G(I)/G(S)/G(O) subunit gamma-7 OS=Mus musculus OX=10090 GN=Gng7 PE=1 SV=2	Gng7	2.29369	2.39788e-07	Up	7.47967	30.9	K04543	2	2	197219	194816	193870	457465	442672	443744	0.613184	0.605712	0.602771	1.42233	1.37633	1.37967
mmu04726 Serotonergic synapse	0.164468	2.74	P84309	Adenylate cyclase type 5 OS=Mus musculus OX=10090 GN=Adcy5 PE=1 SV=2	Adcy5	1.62958	0.000157169	Up	139.122	11.8	K08045	13	8	37176.9	41145.7	38917.4	65427.1	61287.9	64337.2	0.723538	0.800779	0.757412	1.27335	1.19279	1.25213
mmu04726 Serotonergic synapse	0.164468	2.74	Q61016	Guanine nucleotide-binding protein G(I)/G(S)/G(O) subunit gamma-7 OS=Mus musculus OX=10090 GN=Gng7 PE=1 SV=2	Gng7	2.29369	2.39788e-07	Up	7.47967	30.9	K04543	2	2	197219	194816	193870	457465	442672	443744	0.613184	0.605712	0.602771	1.42233	1.37633	1.37967
mmu04727 GABAergic synapse	0.00879234	4.83	P22933	Gamma-aminobutyric acid receptor subunit delta OS=Mus musculus OX=10090 GN=Gabrd PE=2 SV=1	Gabrd	2.00112	0.0470413	Up	50.5222	7.8	K05184	3	3	14647.9	7414.84	10435.7	15947.2	21974.4	27111.4	0.901116	0.456151	0.641988	0.981051	1.35184	1.66786
mmu04727 GABAergic synapse	0.00879234	4.83	P84309	Adenylate cyclase type 5 OS=Mus musculus OX=10090 GN=Adcy5 PE=1 SV=2	Adcy5	1.62958	0.000157169	Up	139.122	11.8	K08045	13	8	37176.9	41145.7	38917.4	65427.1	61287.9	64337.2	0.723538	0.800779	0.757412	1.27335	1.19279	1.25213
mmu04727 GABAergic synapse	0.00879234	4.83	Q61016	Guanine nucleotide-binding protein G(I)/G(S)/G(O) subunit gamma-7 OS=Mus musculus OX=10090 GN=Gng7 PE=1 SV=2	Gng7	2.29369	2.39788e-07	Up	7.47967	30.9	K04543	2	2	197219	194816	193870	457465	442672	443744	0.613184	0.605712	0.602771	1.42233	1.37633	1.37967
mmu04727 GABAergic synapse	0.00879234	4.83	Q9D6F4	Gamma-aminobutyric acid receptor subunit alpha-4 OS=Mus musculus OX=10090 GN=Gabra4 PE=2 SV=1	Gabra4	2.42859	0.00085634	Up	60.8783	16.8	K05175	7	7	6184.78	8588.56	7756.73	17462.7	18287	18966.5	0.480394	0.667104	0.602493	1.35639	1.42042	1.4732
mmu04728 Dopaminergic synapse	9.15553e-05	6.29	P24529	Tyrosine 3-monooxygenase OS=Mus musculus OX=10090 GN=Th PE=1 SV=3	Th	1.77738	0.00138034	Up	55.993	25.5	K00501	14	14	24565	25507.3	20635.7	41754.7	44342.5	39577.5	0.750524	0.779316	0.630473	1.27572	1.35478	1.20919
mmu04728 Dopaminergic synapse	9.15553e-05	6.29	P35436	Glutamate receptor ionotropic, NMDA 2A OS=Mus musculus OX=10090 GN=Grin2a PE=1 SV=2	Grin2a	2.80655	0.0250112	Up	165.421	1.9	K05209	2	2	3937.23	3650.21	5294.55	6784.75	15210.8	14158.4	0.481756	0.446636	0.647837	0.830177	1.86118	1.73241
mmu04728 Dopaminergic synapse	9.15553e-05	6.29	P84309	Adenylate cyclase type 5 OS=Mus musculus OX=10090 GN=Adcy5 PE=1 SV=2	Adcy5	1.62958	0.000157169	Up	139.122	11.8	K08045	13	8	37176.9	41145.7	38917.4	65427.1	61287.9	64337.2	0.723538	0.800779	0.757412	1.27335	1.19279	1.25213
mmu04728 Dopaminergic synapse	9.15553e-05	6.29	Q60829	Protein phosphatase 1 regulatory subunit 1B OS=Mus musculus OX=10090 GN=Ppp1r1b PE=1 SV=2	Ppp1r1b	3.02533	2.33454e-05	Up	21.7805	33.5	K15494	8	8	22005.6	23415.8	22527.4	74934.3	65426.9	65206.7	0.482727	0.51366	0.494173	1.6438	1.43524	1.43041
mmu04728 Dopaminergic synapse	9.15553e-05	6.29	Q61016	Guanine nucleotide-binding protein G(I)/G(S)/G(O) subunit gamma-7 OS=Mus musculus OX=10090 GN=Gng7 PE=1 SV=2	Gng7	2.29369	2.39788e-07	Up	7.47967	30.9	K04543	2	2	197219	194816	193870	457465	442672	443744	0.613184	0.605712	0.602771	1.42233	1.37633	1.37967
mmu04728 Dopaminergic synapse	9.15553e-05	6.29	Q61616	D(1A) dopamine receptor OS=Mus musculus OX=10090 GN=Drd1 PE=1 SV=2	Drd1	3.78207	0.000186297	Up	49.6125	5.4	K04144	2	2	7147.3	7725.96	7644.4	31626.6	23228	30308.8	0.398249	0.430491	0.425947	1.76224	1.29427	1.68881
mmu04728 Dopaminergic synapse	9.15553e-05	6.29	Q8CGK7	Guanine nucleotide-binding protein G(olf) subunit alpha OS=Mus musculus OX=10090 GN=Gnal PE=1 SV=1	Gnal	2.63397	0.000232361	Up	44.3085	10.5	K04633	4	4	31399.3	35410.8	27367.8	85310.4	83517.9	79233.3	0.550479	0.620808	0.479801	1.49563	1.4642	1.38908
mmu04740 Olfactory transduction	0.00417597	8.99	Q01065	Dual specificity calcium/calmodulin-dependent 3',5'-cyclic nucleotide phosphodiesterase 1B OS=Mus musculus OX=10090 GN=Pde1b PE=1 SV=2	Pde1b	1.81026	7.55014e-05	Up	61.2255	23.6	K13755	11	10	103596	97477.5	101221	171700	190282	185250	0.731672	0.688459	0.714902	1.21268	1.34391	1.30838
mmu04740 Olfactory transduction	0.00417597	8.99	Q61016	Guanine nucleotide-binding protein G(I)/G(S)/G(O) subunit gamma-7 OS=Mus musculus OX=10090 GN=Gng7 PE=1 SV=2	Gng7	2.29369	2.39788e-07	Up	7.47967	30.9	K04543	2	2	197219	194816	193870	457465	442672	443744	0.613184	0.605712	0.602771	1.42233	1.37633	1.37967
mmu04740 Olfactory transduction	0.00417597	8.99	Q8CGK7	Guanine nucleotide-binding protein G(olf) subunit alpha OS=Mus musculus OX=10090 GN=Gnal PE=1 SV=1	Gnal	2.63397	0.000232361	Up	44.3085	10.5	K04633	4	4	31399.3	35410.8	27367.8	85310.4	83517.9	79233.3	0.550479	0.620808	0.479801	1.49563	1.4642	1.38908
mmu04742 Taste transduction	0.0490371	5.58	Q01065	Dual specificity calcium/calmodulin-dependent 3',5'-cyclic nucleotide phosphodiesterase 1B OS=Mus musculus OX=10090 GN=Pde1b PE=1 SV=2	Pde1b	1.81026	7.55014e-05	Up	61.2255	23.6	K13755	11	10	103596	97477.5	101221	171700	190282	185250	0.731672	0.688459	0.714902	1.21268	1.34391	1.30838
mmu04742 Taste transduction	0.0490371	5.58	Q9D6F4	Gamma-aminobutyric acid receptor subunit alpha-4 OS=Mus musculus OX=10090 GN=Gabra4 PE=2 SV=1	Gabra4	2.42859	0.00085634	Up	60.8783	16.8	K05175	7	7	6184.78	8588.56	7756.73	17462.7	18287	18966.5	0.480394	0.667104	0.602493	1.35639	1.42042	1.4732
mmu04810 Regulation of actin cytoskeleton	0.00882094	3.28	O08638	Myosin-11 OS=Mus musculus OX=10090 GN=Myh11 PE=1 SV=1	Myh11	1.92495	2.04874e-05	Up	227.028	27.4	K10352	54	36	35775.9	33432.3	33208.7	64033.4	65610	67504.5	0.716557	0.669618	0.665138	1.28253	1.31411	1.35205
mmu04810 Regulation of actin cytoskeleton	0.00882094	3.28	P11835	Integrin beta-2 OS=Mus musculus OX=10090 GN=Itgb2 PE=1 SV=2	Itgb2	1.53097	0.0229354	Up	85.0258	11.4	K06464	7	7	11515.9	8192.57	11268.6	17429.5	15170.4	14825.2	0.881298	0.626965	0.862367	1.33385	1.16097	1.13455
mmu04810 Regulation of actin cytoskeleton	0.00882094	3.28	P12657	Muscarinic acetylcholine receptor M1 OS=Mus musculus OX=10090 GN=Chrm1 PE=1 SV=2	Chrm1	2.60845	0.00485078	Up	51.3789	5.7	K04129	2	2	18141	25231.2	32626.2	68869.3	68501.1	60867.7	0.396905	0.552032	0.713826	1.50679	1.49873	1.33172
mmu04810 Regulation of actin cytoskeleton	0.00882094	3.28	Q6PDN3	Myosin light chain kinase, smooth muscle OS=Mus musculus OX=10090 GN=Mylk PE=1 SV=3	Mylk	1.56886	0.000103418	Up	212.925	8.7	K00907	14	14	20679.1	20760.2	20416.5	30831.7	34046	32165.3	0.780841	0.783902	0.770924	1.1642	1.28557	1.21456
mmu04810 Regulation of actin cytoskeleton	0.00882094	3.28	Q9CQ19	Myosin regulatory light polypeptide 9 OS=Mus musculus OX=10090 GN=Myl9 PE=1 SV=3	Myl9	2.24411	0.00428681	Up	19.8542	23.8	K12755	3	3	50950.4	50712.4	40820.2	132252	91321.5	96173.6	0.661364	0.658275	0.529868	1.71671	1.1854	1.24839
mmu04810 Regulation of actin cytoskeleton	0.00882094	3.28	Q8VCG4	Complement component C8 gamma chain OS=Mus musculus OX=10090 GN=C8g PE=1 SV=1	C8g	2.03642	0.0147801	Up	22.5079	4	K03999	1	1	27996.5	22431.8	25874	42351.1	44220.9	68811.9	0.725028	0.580919	0.670061	1.09677	1.14519	1.78203
mmu04911 Insulin secretion	0.117812	3.37	P58391	Small conductance calcium-activated potassium channel protein 3 OS=Mus musculus OX=10090 GN=Kcnn3 PE=1 SV=2	Kcnn3	2.00103	0.0336659	Up	81.3334	1.8	K04944	1	1	9990.91	12279.5	17432.9	20459.9	24950.2	34037.5	0.503106	0.61835	0.877856	1.03028	1.2564	1.714
mmu04911 Insulin secretion	0.117812	3.37	P84309	Adenylate cyclase type 5 OS=Mus musculus OX=10090 GN=Adcy5 PE=1 SV=2	Adcy5	1.62958	0.000157169	Up	139.122	11.8	K08045	13	8	37176.9	41145.7	38917.4	65427.1	61287.9	64337.2	0.723538	0.800779	0.757412	1.27335	1.19279	1.25213
mmu04912 GnRH signaling pathway	0.138579	3.05	P84309	Adenylate cyclase type 5 OS=Mus musculus OX=10090 GN=Adcy5 PE=1 SV=2	Adcy5	1.62958	0.000157169	Up	139.122	11.8	K08045	13	8	37176.9	41145.7	38917.4	65427.1	61287.9	64337.2	0.723538	0.800779	0.757412	1.27335	1.19279	1.25213
mmu04912 GnRH signaling pathway	0.138579	3.05	Q9QVP9	Protein-tyrosine kinase 2-beta OS=Mus musculus OX=10090 GN=Ptk2b PE=1 SV=2	Ptk2b	1.55581	0.000232339	Up	115.794	19.3	K05871	18	17	31114.5	33669.4	34896.7	51566.7	52644	50873.6	0.732781	0.792952	0.821857	1.21445	1.23983	1.19813
mmu04921 Oxytocin signaling pathway	0.0050219	4.4	P52189	Inward rectifier potassium channel 4 OS=Mus musculus OX=10090 GN=Kcnj4 PE=1 SV=1	Kcnj4	3.73683	0.00263642	Up	49.8994	2.9	K04998	1	1	6481.28	4979.26	9729.41	27718.5	23453.9	28010.8	0.387431	0.297645	0.581594	1.65693	1.402	1.6744
mmu04921 Oxytocin signaling pathway	0.0050219	4.4	P84309	Adenylate cyclase type 5 OS=Mus musculus OX=10090 GN=Adcy5 PE=1 SV=2	Adcy5	1.62958	0.000157169	Up	139.122	11.8	K08045	13	8	37176.9	41145.7	38917.4	65427.1	61287.9	64337.2	0.723538	0.800779	0.757412	1.27335	1.19279	1.25213
mmu04921 Oxytocin signaling pathway	0.0050219	4.4	Q6PDN3	Myosin light chain kinase, smooth muscle OS=Mus musculus OX=10090 GN=Mylk PE=1 SV=3	Mylk	1.56886	0.000103418	Up	212.925	8.7	K00907	14	14	20679.1	20760.2	20416.5	30831.7	34046	32165.3	0.780841	0.783902	0.770924	1.1642	1.28557	1.21456
mmu04921 Oxytocin signaling pathway	0.0050219	4.4	Q9CQ19	Myosin regulatory light polypeptide 9 OS=Mus musculus OX=10090 GN=Myl9 PE=1 SV=3	Myl9	2.24411	0.00428681	Up	19.8542	23.8	K12755	3	3	50950.4	50712.4	40820.2	132252	91321.5	96173.6	0.661364	0.658275	0.529868	1.71671	1.1854	1.24839
mmu04921 Oxytocin signaling pathway	0.0050219	4.4	Q9JJV5	Voltage-dependent calcium channel gamma-3 subunit OS=Mus musculus OX=10090 GN=Cacng3 PE=1 SV=2	Cacng3	1.63513	0.000645688	Up	35.5155	13.7	K04868	4	4	24580.6	21874.7	25296.5	40117.8	37159.9	40046.1	0.780025	0.694157	0.802743	1.27307	1.17921	1.2708
mmu04924 Renin secretion	0.0618381	4.9	P84309	Adenylate cyclase type 5 OS=Mus musculus OX=10090 GN=Adcy5 PE=1 SV=2	Adcy5	1.62958	0.000157169	Up	139.122	11.8	K08045	13	8	37176.9	41145.7	38917.4	65427.1	61287.9	64337.2	0.723538	0.800779	0.757412	1.27335	1.19279	1.25213
mmu04924 Renin secretion	0.0618381	4.9	Q01065	Dual specificity calcium/calmodulin-dependent 3',5'-cyclic nucleotide phosphodiesterase 1B OS=Mus musculus OX=10090 GN=Pde1b PE=1 SV=2	Pde1b	1.81026	7.55014e-05	Up	61.2255	23.6	K13755	11	10	103596	97477.5	101221	171700	190282	185250	0.731672	0.688459	0.714902	1.21268	1.34391	1.30838
mmu04926 Relaxin signaling pathway	0.222984	2.25	P84309	Adenylate cyclase type 5 OS=Mus musculus OX=10090 GN=Adcy5 PE=1 SV=2	Adcy5	1.62958	0.000157169	Up	139.122	11.8	K08045	13	8	37176.9	41145.7	38917.4	65427.1	61287.9	64337.2	0.723538	0.800779	0.757412	1.27335	1.19279	1.25213
mmu04926 Relaxin signaling pathway	0.222984	2.25	Q61016	Guanine nucleotide-binding protein G(I)/G(S)/G(O) subunit gamma-7 OS=Mus musculus OX=10090 GN=Gng7 PE=1 SV=2	Gng7	2.29369	2.39788e-07	Up	7.47967	30.9	K04543	2	2	197219	194816	193870	457465	442672	443744	0.613184	0.605712	0.602771	1.42233	1.37633	1.37967
mmu04971 Gastric acid secretion	0.101852	3.68	P84309	Adenylate cyclase type 5 OS=Mus musculus OX=10090 GN=Adcy5 PE=1 SV=2	Adcy5	1.62958	0.000157169	Up	139.122	11.8	K08045	13	8	37176.9	41145.7	38917.4	65427.1	61287.9	64337.2	0.723538	0.800779	0.757412	1.27335	1.19279	1.25213
mmu04971 Gastric acid secretion	0.101852	3.68	Q6PDN3	Myosin light chain kinase, smooth muscle OS=Mus musculus OX=10090 GN=Mylk PE=1 SV=3	Mylk	1.56886	0.000103418	Up	212.925	8.7	K00907	14	14	20679.1	20760.2	20416.5	30831.7	34046	32165.3	0.780841	0.783902	0.770924	1.1642	1.28557	1.21456
mmu05012 Parkinson disease	0.297886	1.68	P24529	Tyrosine 3-monooxygenase OS=Mus musculus OX=10090 GN=Th PE=1 SV=3	Th	1.77738	0.00138034	Up	55.993	25.5	K00501	14	14	24565	25507.3	20635.7	41754.7	44342.5	39577.5	0.750524	0.779316	0.630473	1.27572	1.35478	1.20919
mmu05012 Parkinson disease	0.297886	1.68	P84309	Adenylate cyclase type 5 OS=Mus musculus OX=10090 GN=Adcy5 PE=1 SV=2	Adcy5	1.62958	0.000157169	Up	139.122	11.8	K08045	13	8	37176.9	41145.7	38917.4	65427.1	61287.9	64337.2	0.723538	0.800779	0.757412	1.27335	1.19279	1.25213
mmu05012 Parkinson disease	0.297886	1.68	Q61616	D(1A) dopamine receptor OS=Mus musculus OX=10090 GN=Drd1 PE=1 SV=2	Drd1	3.78207	0.000186297	Up	49.6125	5.4	K04144	2	2	7147.3	7725.96	7644.4	31626.6	23228	30308.8	0.398249	0.430491	0.425947	1.76224	1.29427	1.68881
mmu05012 Parkinson disease	0.297886	1.68	Q8CGK7	Guanine nucleotide-binding protein G(olf) subunit alpha OS=Mus musculus OX=10090 GN=Gnal PE=1 SV=1	Gnal	2.63397	0.000232361	Up	44.3085	10.5	K04633	4	4	31399.3	35410.8	27367.8	85310.4	83517.9	79233.3	0.550479	0.620808	0.479801	1.49563	1.4642	1.38908
mmu05030 Cocaine addiction	2.12867e-06	14.71	O54828	Regulator of G-protein signaling 9 OS=Mus musculus OX=10090 GN=Rgs9 PE=1 SV=3	Rgs9	3.23713	0.000688858	Up	76.9781	3	K13765	2	2	14076.1	15524.8	15385.2	49218.9	38518.2	57889	0.443082	0.488684	0.484287	1.54929	1.21246	1.8222
mmu05030 Cocaine addiction	2.12867e-06	14.71	P24529	Tyrosine 3-monooxygenase OS=Mus musculus OX=10090 GN=Th PE=1 SV=3	Th	1.77738	0.00138034	Up	55.993	25.5	K00501	14	14	24565	25507.3	20635.7	41754.7	44342.5	39577.5	0.750524	0.779316	0.630473	1.27572	1.35478	1.20919
mmu05030 Cocaine addiction	2.12867e-06	14.71	P35436	Glutamate receptor ionotropic, NMDA 2A OS=Mus musculus OX=10090 GN=Grin2a PE=1 SV=2	Grin2a	2.80655	0.0250112	Up	165.421	1.9	K05209	2	2	3937.23	3650.21	5294.55	6784.75	15210.8	14158.4	0.481756	0.446636	0.647837	0.830177	1.86118	1.73241
mmu05030 Cocaine addiction	2.12867e-06	14.71	P84309	Adenylate cyclase type 5 OS=Mus musculus OX=10090 GN=Adcy5 PE=1 SV=2	Adcy5	1.62958	0.000157169	Up	139.122	11.8	K08045	13	8	37176.9	41145.7	38917.4	65427.1	61287.9	64337.2	0.723538	0.800779	0.757412	1.27335	1.19279	1.25213
mmu05030 Cocaine addiction	2.12867e-06	14.71	Q60829	Protein phosphatase 1 regulatory subunit 1B OS=Mus musculus OX=10090 GN=Ppp1r1b PE=1 SV=2	Ppp1r1b	3.02533	2.33454e-05	Up	21.7805	33.5	K15494	8	8	22005.6	23415.8	22527.4	74934.3	65426.9	65206.7	0.482727	0.51366	0.494173	1.6438	1.43524	1.43041
mmu05030 Cocaine addiction	2.12867e-06	14.71	Q61616	D(1A) dopamine receptor OS=Mus musculus OX=10090 GN=Drd1 PE=1 SV=2	Drd1	3.78207	0.000186297	Up	49.6125	5.4	K04144	2	2	7147.3	7725.96	7644.4	31626.6	23228	30308.8	0.398249	0.430491	0.425947	1.76224	1.29427	1.68881
mmu05031 Amphetamine addiction	0.000153585	9.41	P24529	Tyrosine 3-monooxygenase OS=Mus musculus OX=10090 GN=Th PE=1 SV=3	Th	1.77738	0.00138034	Up	55.993	25.5	K00501	14	14	24565	25507.3	20635.7	41754.7	44342.5	39577.5	0.750524	0.779316	0.630473	1.27572	1.35478	1.20919
mmu05031 Amphetamine addiction	0.000153585	9.41	P35436	Glutamate receptor ionotropic, NMDA 2A OS=Mus musculus OX=10090 GN=Grin2a PE=1 SV=2	Grin2a	2.80655	0.0250112	Up	165.421	1.9	K05209	2	2	3937.23	3650.21	5294.55	6784.75	15210.8	14158.4	0.481756	0.446636	0.647837	0.830177	1.86118	1.73241
mmu05031 Amphetamine addiction	0.000153585	9.41	P84309	Adenylate cyclase type 5 OS=Mus musculus OX=10090 GN=Adcy5 PE=1 SV=2	Adcy5	1.62958	0.000157169	Up	139.122	11.8	K08045	13	8	37176.9	41145.7	38917.4	65427.1	61287.9	64337.2	0.723538	0.800779	0.757412	1.27335	1.19279	1.25213
mmu05031 Amphetamine addiction	0.000153585	9.41	Q60829	Protein phosphatase 1 regulatory subunit 1B OS=Mus musculus OX=10090 GN=Ppp1r1b PE=1 SV=2	Ppp1r1b	3.02533	2.33454e-05	Up	21.7805	33.5	K15494	8	8	22005.6	23415.8	22527.4	74934.3	65426.9	65206.7	0.482727	0.51366	0.494173	1.6438	1.43524	1.43041
mmu05031 Amphetamine addiction	0.000153585	9.41	Q61616	D(1A) dopamine receptor OS=Mus musculus OX=10090 GN=Drd1 PE=1 SV=2	Drd1	3.78207	0.000186297	Up	49.6125	5.4	K04144	2	2	7147.3	7725.96	7644.4	31626.6	23228	30308.8	0.398249	0.430491	0.425947	1.76224	1.29427	1.68881
mmu05032 Morphine addiction	1.18835e-05	8.58	P22933	Gamma-aminobutyric acid receptor subunit delta OS=Mus musculus OX=10090 GN=Gabrd PE=2 SV=1	Gabrd	2.00112	0.0470413	Up	50.5222	7.8	K05184	3	3	14647.9	7414.84	10435.7	15947.2	21974.4	27111.4	0.901116	0.456151	0.641988	0.981051	1.35184	1.66786
mmu05032 Morphine addiction	1.18835e-05	8.58	P84309	Adenylate cyclase type 5 OS=Mus musculus OX=10090 GN=Adcy5 PE=1 SV=2	Adcy5	1.62958	0.000157169	Up	139.122	11.8	K08045	13	8	37176.9	41145.7	38917.4	65427.1	61287.9	64337.2	0.723538	0.800779	0.757412	1.27335	1.19279	1.25213
mmu05032 Morphine addiction	1.18835e-05	8.58	Q01065	Dual specificity calcium/calmodulin-dependent 3',5'-cyclic nucleotide phosphodiesterase 1B OS=Mus musculus OX=10090 GN=Pde1b PE=1 SV=2	Pde1b	1.81026	7.55014e-05	Up	61.2255	23.6	K13755	11	10	103596	97477.5	101221	171700	190282	185250	0.731672	0.688459	0.714902	1.21268	1.34391	1.30838
mmu05032 Morphine addiction	1.18835e-05	8.58	Q61016	Guanine nucleotide-binding protein G(I)/G(S)/G(O) subunit gamma-7 OS=Mus musculus OX=10090 GN=Gng7 PE=1 SV=2	Gng7	2.29369	2.39788e-07	Up	7.47967	30.9	K04543	2	2	197219	194816	193870	457465	442672	443744	0.613184	0.605712	0.602771	1.42233	1.37633	1.37967
mmu05032 Morphine addiction	1.18835e-05	8.58	Q61616	D(1A) dopamine receptor OS=Mus musculus OX=10090 GN=Drd1 PE=1 SV=2	Drd1	3.78207	0.000186297	Up	49.6125	5.4	K04144	2	2	7147.3	7725.96	7644.4	31626.6	23228	30308.8	0.398249	0.430491	0.425947	1.76224	1.29427	1.68881
mmu05032 Morphine addiction	1.18835e-05	8.58	Q8CA95	cAMP and cAMP-inhibited cGMP 3',5'-cyclic phosphodiesterase 10A OS=Mus musculus OX=10090 GN=Pde10a PE=1 SV=2	Pde10a	2.6931	2.00129e-06	Up	89.4076	13.5	K18438	11	11	40096.6	39760.2	37236.7	104152	105475	105718	0.556333	0.551666	0.516652	1.44509	1.46344	1.46682
mmu05032 Morphine addiction	1.18835e-05	8.58	Q9D6F4	Gamma-aminobutyric acid receptor subunit alpha-4 OS=Mus musculus OX=10090 GN=Gabra4 PE=2 SV=1	Gabra4	2.42859	0.00085634	Up	60.8783	16.8	K05175	7	7	6184.78	8588.56	7756.73	17462.7	18287	18966.5	0.480394	0.667104	0.602493	1.35639	1.42042	1.4732
mmu05033 Nicotine addiction	0.000332769	11.56	P22933	Gamma-aminobutyric acid receptor subunit delta OS=Mus musculus OX=10090 GN=Gabrd PE=2 SV=1	Gabrd	2.00112	0.0470413	Up	50.5222	7.8	K05184	3	3	14647.9	7414.84	10435.7	15947.2	21974.4	27111.4	0.901116	0.456151	0.641988	0.981051	1.35184	1.66786
mmu05033 Nicotine addiction	0.000332769	11.56	P35436	Glutamate receptor ionotropic, NMDA 2A OS=Mus musculus OX=10090 GN=Grin2a PE=1 SV=2	Grin2a	2.80655	0.0250112	Up	165.421	1.9	K05209	2	2	3937.23	3650.21	5294.55	6784.75	15210.8	14158.4	0.481756	0.446636	0.647837	0.830177	1.86118	1.73241
mmu05033 Nicotine addiction	0.000332769	11.56	Q3TXX4	Vesicular glutamate transporter 1 OS=Mus musculus OX=10090 GN=Slc17a7 PE=1 SV=2	Slc17a7	1.56761	1.98187e-05	Up	61.6373	20.4	K12302	12	9	35734.5	37860.8	37128.8	57883.2	56939.4	58749.7	0.754167	0.799043	0.783593	1.22161	1.20169	1.2399
mmu05033 Nicotine addiction	0.000332769	11.56	Q9D6F4	Gamma-aminobutyric acid receptor subunit alpha-4 OS=Mus musculus OX=10090 GN=Gabra4 PE=2 SV=1	Gabra4	2.42859	0.00085634	Up	60.8783	16.8	K05175	7	7	6184.78	8588.56	7756.73	17462.7	18287	18966.5	0.480394	0.667104	0.602493	1.35639	1.42042	1.4732
mmu05034 Alcoholism	0.000429595	5.92	P24529	Tyrosine 3-monooxygenase OS=Mus musculus OX=10090 GN=Th PE=1 SV=3	Th	1.77738	0.00138034	Up	55.993	25.5	K00501	14	14	24565	25507.3	20635.7	41754.7	44342.5	39577.5	0.750524	0.779316	0.630473	1.27572	1.35478	1.20919
mmu05034 Alcoholism	0.000429595	5.92	P35436	Glutamate receptor ionotropic, NMDA 2A OS=Mus musculus OX=10090 GN=Grin2a PE=1 SV=2	Grin2a	2.80655	0.0250112	Up	165.421	1.9	K05209	2	2	3937.23	3650.21	5294.55	6784.75	15210.8	14158.4	0.481756	0.446636	0.647837	0.830177	1.86118	1.73241
mmu05034 Alcoholism	0.000429595	5.92	P84309	Adenylate cyclase type 5 OS=Mus musculus OX=10090 GN=Adcy5 PE=1 SV=2	Adcy5	1.62958	0.000157169	Up	139.122	11.8	K08045	13	8	37176.9	41145.7	38917.4	65427.1	61287.9	64337.2	0.723538	0.800779	0.757412	1.27335	1.19279	1.25213
mmu05034 Alcoholism	0.000429595	5.92	Q60829	Protein phosphatase 1 regulatory subunit 1B OS=Mus musculus OX=10090 GN=Ppp1r1b PE=1 SV=2	Ppp1r1b	3.02533	2.33454e-05	Up	21.7805	33.5	K15494	8	8	22005.6	23415.8	22527.4	74934.3	65426.9	65206.7	0.482727	0.51366	0.494173	1.6438	1.43524	1.43041
mmu05034 Alcoholism	0.000429595	5.92	Q61016	Guanine nucleotide-binding protein G(I)/G(S)/G(O) subunit gamma-7 OS=Mus musculus OX=10090 GN=Gng7 PE=1 SV=2	Gng7	2.29369	2.39788e-07	Up	7.47967	30.9	K04543	2	2	197219	194816	193870	457465	442672	443744	0.613184	0.605712	0.602771	1.42233	1.37633	1.37967
mmu05034 Alcoholism	0.000429595	5.92	Q61616	D(1A) dopamine receptor OS=Mus musculus OX=10090 GN=Drd1 PE=1 SV=2	Drd1	3.78207	0.000186297	Up	49.6125	5.4	K04144	2	2	7147.3	7725.96	7644.4	31626.6	23228	30308.8	0.398249	0.430491	0.425947	1.76224	1.29427	1.68881
mmu05135 Yersinia infection	0.283012	1.9	Q9QVP9	Protein-tyrosine kinase 2-beta OS=Mus musculus OX=10090 GN=Ptk2b PE=1 SV=2	Ptk2b	1.55581	0.000232339	Up	115.794	19.3	K05871	18	17	31114.5	33669.4	34896.7	51566.7	52644	50873.6	0.732781	0.792952	0.821857	1.21445	1.23983	1.19813
mmu05135 Yersinia infection	0.283012	1.9	P0C7L0	WAS/WASL-interacting protein family member 3 OS=Mus musculus OX=10090 GN=Wipf3 PE=1 SV=1	Wipf3	1.84495	0.00440103	Up	49.4527	16.1	K19475	7	7	20466.4	28024.8	28303.4	46507.2	46538.8	48635.9	0.562068	0.769642	0.777293	1.27722	1.27809	1.33568
mmu05146 Amoebiasis	0.0195144	5.17	P11835	Integrin beta-2 OS=Mus musculus OX=10090 GN=Itgb2 PE=1 SV=2	Itgb2	1.53097	0.0229354	Up	85.0258	11.4	K06464	7	7	11515.9	8192.57	11268.6	17429.5	15170.4	14825.2	0.881298	0.626965	0.862367	1.33385	1.16097	1.13455
mmu05146 Amoebiasis	0.0195144	5.17	Q8CGK7	Guanine nucleotide-binding protein G(olf) subunit alpha OS=Mus musculus OX=10090 GN=Gnal PE=1 SV=1	Gnal	2.63397	0.000232361	Up	44.3085	10.5	K04633	4	4	31399.3	35410.8	27367.8	85310.4	83517.9	79233.3	0.550479	0.620808	0.479801	1.49563	1.4642	1.38908
mmu05146 Amoebiasis	0.0195144	5.17	Q8VCG4	Complement component C8 gamma chain OS=Mus musculus OX=10090 GN=C8g PE=1 SV=1	C8g	2.03642	0.0147801	Up	22.5079	4	K03999	1	1	27996.5	22431.8	25874	42351.1	44220.9	68811.9	0.725028	0.580919	0.670061	1.09677	1.14519	1.78203
mmu05161 Hepatitis B	0.213833	2.31	Q6Q899	Antiviral innate immune response receptor RIG-I OS=Mus musculus OX=10090 GN=Rigi PE=1 SV=2	Rigi	1.87105	0.0381958	Up	105.975	4.4	K12646	4	4	10292.6	6412.19	5058.16	11882.5	14778.1	14059	0.98837	0.615742	0.485719	1.14104	1.41909	1.35004
mmu05161 Hepatitis B	0.213833	2.31	Q9QVP9	Protein-tyrosine kinase 2-beta OS=Mus musculus OX=10090 GN=Ptk2b PE=1 SV=2	Ptk2b	1.55581	0.000232339	Up	115.794	19.3	K05871	18	17	31114.5	33669.4	34896.7	51566.7	52644	50873.6	0.732781	0.792952	0.821857	1.21445	1.23983	1.19813
mmu05163 Human cytomegalovirus infection	0.153183	2.21	P84309	Adenylate cyclase type 5 OS=Mus musculus OX=10090 GN=Adcy5 PE=1 SV=2	Adcy5	1.62958	0.000157169	Up	139.122	11.8	K08045	13	8	37176.9	41145.7	38917.4	65427.1	61287.9	64337.2	0.723538	0.800779	0.757412	1.27335	1.19279	1.25213
mmu05163 Human cytomegalovirus infection	0.153183	2.21	Q61016	Guanine nucleotide-binding protein G(I)/G(S)/G(O) subunit gamma-7 OS=Mus musculus OX=10090 GN=Gng7 PE=1 SV=2	Gng7	2.29369	2.39788e-07	Up	7.47967	30.9	K04543	2	2	197219	194816	193870	457465	442672	443744	0.613184	0.605712	0.602771	1.42233	1.37633	1.37967
mmu05163 Human cytomegalovirus infection	0.153183	2.21	Q9QVP9	Protein-tyrosine kinase 2-beta OS=Mus musculus OX=10090 GN=Ptk2b PE=1 SV=2	Ptk2b	1.55581	0.000232339	Up	115.794	19.3	K05871	18	17	31114.5	33669.4	34896.7	51566.7	52644	50873.6	0.732781	0.792952	0.821857	1.21445	1.23983	1.19813
mmu05166 Human T-cell leukemia virus 1 infection	0.31534	1.76	P11835	Integrin beta-2 OS=Mus musculus OX=10090 GN=Itgb2 PE=1 SV=2	Itgb2	1.53097	0.0229354	Up	85.0258	11.4	K06464	7	7	11515.9	8192.57	11268.6	17429.5	15170.4	14825.2	0.881298	0.626965	0.862367	1.33385	1.16097	1.13455
mmu05166 Human T-cell leukemia virus 1 infection	0.31534	1.76	P84309	Adenylate cyclase type 5 OS=Mus musculus OX=10090 GN=Adcy5 PE=1 SV=2	Adcy5	1.62958	0.000157169	Up	139.122	11.8	K08045	13	8	37176.9	41145.7	38917.4	65427.1	61287.9	64337.2	0.723538	0.800779	0.757412	1.27335	1.19279	1.25213
mmu05170 Human immunodeficiency virus 1 infection	0.4012	1.46	Q61016	Guanine nucleotide-binding protein G(I)/G(S)/G(O) subunit gamma-7 OS=Mus musculus OX=10090 GN=Gng7 PE=1 SV=2	Gng7	2.29369	2.39788e-07	Up	7.47967	30.9	K04543	2	2	197219	194816	193870	457465	442672	443744	0.613184	0.605712	0.602771	1.42233	1.37633	1.37967
mmu05170 Human immunodeficiency virus 1 infection	0.4012	1.46	Q9QVP9	Protein-tyrosine kinase 2-beta OS=Mus musculus OX=10090 GN=Ptk2b PE=1 SV=2	Ptk2b	1.55581	0.000232339	Up	115.794	19.3	K05871	18	17	31114.5	33669.4	34896.7	51566.7	52644	50873.6	0.732781	0.792952	0.821857	1.21445	1.23983	1.19813
mmu05322 Systemic lupus erythematosus	0.0460089	5.78	P35436	Glutamate receptor ionotropic, NMDA 2A OS=Mus musculus OX=10090 GN=Grin2a PE=1 SV=2	Grin2a	2.80655	0.0250112	Up	165.421	1.9	K05209	2	2	3937.23	3650.21	5294.55	6784.75	15210.8	14158.4	0.481756	0.446636	0.647837	0.830177	1.86118	1.73241
mmu05322 Systemic lupus erythematosus	0.0460089	5.78	Q8VCG4	Complement component C8 gamma chain OS=Mus musculus OX=10090 GN=C8g PE=1 SV=1	C8g	2.03642	0.0147801	Up	22.5079	4	K03999	1	1	27996.5	22431.8	25874	42351.1	44220.9	68811.9	0.725028	0.580919	0.670061	1.09677	1.14519	1.78203
mmu05412 Arrhythmogenic right ventricular cardiomyopathy	0.101852	3.68	Q9JI91	Alpha-actinin-2 OS=Mus musculus OX=10090 GN=Actn2 PE=1 SV=2	Actn2	1.76196	0.000435395	Up	103.834	17.2	K21073	15	13	29578.7	33307	30146.1	58465.7	54201.8	51250.5	0.690689	0.777746	0.703938	1.36522	1.26566	1.19674
mmu05412 Arrhythmogenic right ventricular cardiomyopathy	0.101852	3.68	Q9JJV5	Voltage-dependent calcium channel gamma-3 subunit OS=Mus musculus OX=10090 GN=Cacng3 PE=1 SV=2	Cacng3	1.63513	0.000645688	Up	35.5155	13.7	K04868	4	4	24580.6	21874.7	25296.5	40117.8	37159.9	40046.1	0.780025	0.694157	0.802743	1.27307	1.17921	1.2708
mmu05414 Dilated cardiomyopathy	0.13436	3.11	P84309	Adenylate cyclase type 5 OS=Mus musculus OX=10090 GN=Adcy5 PE=1 SV=2	Adcy5	1.62958	0.000157169	Up	139.122	11.8	K08045	13	8	37176.9	41145.7	38917.4	65427.1	61287.9	64337.2	0.723538	0.800779	0.757412	1.27335	1.19279	1.25213
mmu05414 Dilated cardiomyopathy	0.13436	3.11	Q9JJV5	Voltage-dependent calcium channel gamma-3 subunit OS=Mus musculus OX=10090 GN=Cacng3 PE=1 SV=2	Cacng3	1.63513	0.000645688	Up	35.5155	13.7	K04868	4	4	24580.6	21874.7	25296.5	40117.8	37159.9	40046.1	0.780025	0.694157	0.802743	1.27307	1.17921	1.2708

## Sheet: Down
KEGG pathway	Mapping	Background	All Mapping	All Background	Fold Enrichment	Fisher's exact test p value	-log10(p value)	Related proteins
mmu05150 Staphylococcus aureus infection	4	18	64	3399	11.8	0.000287048	3.54	P02535 P05784 P41317 Q61781
mmu04080 Neuroactive ligand-receptor interaction	7	108	64	3399	3.44	0.00375539	2.43	P01193 P06880 P11859 P13562 P35454 P35455 Q64018
mmu00910 Nitrogen metabolism	2	8	64	3399	13.28	0.00908469	2.04	P16015 P28651
mmu00510 N-Glycan biosynthesis	3	27	64	3399	5.9	0.0134942	1.87	P61804 Q3UGP8 Q9JMF7
mmu04927 Cortisol synthesis and secretion	3	29	64	3399	5.49	0.0164142	1.78	P01193 P11859 P35951
mmu03022 Basal transcription factors	2	11	64	3399	9.66	0.0172074	1.76	Q03147 Q80ZM7
mmu04721 Synaptic vesicle cycle	4	59	64	3399	3.6	0.0240046	1.62	P31649 P31651 Q64704 Q761V0
mmu00600 Sphingolipid metabolism	3	36	64	3399	4.43	0.0292275	1.53	O70572 Q64676 Q924Z4
mmu04915 Estrogen signaling pathway	4	68	64	3399	3.12	0.0379101	1.42	P01193 P02535 P05784 Q61781
mmu03320 PPAR signaling pathway	3	43	64	3399	3.71	0.0460596	1.34	P04117 P51880 Q8JZK9

## Sheet: Down Pathway2Protein
KEGG pathway	Fisher's exact test p value	Fold Enrichment	Protein accession	Protein description	Gene name	case/con Ratio	case/con P value	Regulated Type	MW [kDa]	Coverage [%]	KEGG KO No.	Peptides	Unique peptides	Intensity con1	Intensity con2	Intensity con3	Intensity case1	Intensity case2	Intensity case3	con1	con2	con3	case1	case2	case3
mmu00510 N-Glycan biosynthesis	0.0134942	5.9	P61804	Dolichyl-diphosphooligosaccharide--protein glycosyltransferase subunit DAD1 OS=Mus musculus OX=10090 GN=Dad1 PE=1 SV=3	Dad1	0.664079	0.00101712	Down	12.4967	28.3	K12668	3	3	161123	148586	147017	104859	104889	93553.6	1.27198	1.173	1.16062	0.827804	0.828044	0.738554
mmu00510 N-Glycan biosynthesis	0.0134942	5.9	Q3UGP8	Putative Dol-P-Glc:Glc(2)Man(9)GlcNAc(2)-PP-Dol alpha-1,2-glucosyltransferase OS=Mus musculus OX=10090 GN=Alg10b PE=1 SV=1	Alg10b	0.649776	0.000700405	Down	55.4649	4.2	K03850	2	2	66453.9	61148.4	68496.6	41217.3	45101.4	41101.7	1.23246	1.13406	1.27034	0.764417	0.836452	0.762274
mmu00510 N-Glycan biosynthesis	0.0134942	5.9	Q9JMF7	Dolichyldiphosphatase 1 OS=Mus musculus OX=10090 GN=Dolpp1 PE=2 SV=1	Dolpp1	0.630257	0.00244163	Down	27.0987	2.9	K07252	1	1	103903	125407	112902	67550.9	77451.7	70678.7	1.11745	1.34872	1.21423	0.726493	0.832973	0.760131
mmu00600 Sphingolipid metabolism	0.0292275	4.43	O70572	Sphingomyelin phosphodiesterase 2 OS=Mus musculus OX=10090 GN=Smpd2 PE=1 SV=1	Smpd2	0.645815	0.00854103	Down	47.4665	7.4	K12351	3	3	28834	24212	26655.1	14798.6	19208.9	17464.7	1.31889	1.10748	1.21923	0.676904	0.878632	0.798854
mmu00600 Sphingolipid metabolism	0.0292275	4.43	Q64676	2-hydroxyacylsphingosine 1-beta-galactosyltransferase OS=Mus musculus OX=10090 GN=Ugt8 PE=1 SV=2	Ugt8	0.460787	0.000886193	Down	61.2492	11.3	K04628	6	6	93097.9	106594	112602	43468.8	46120.7	54311.4	1.22445	1.40195	1.48098	0.571714	0.606592	0.714318
mmu00600 Sphingolipid metabolism	0.0292275	4.43	Q924Z4	Ceramide synthase 2 OS=Mus musculus OX=10090 GN=Cers2 PE=1 SV=1	Cers2	0.617515	0.0387034	Down	45.0244	4.7	K24621	2	2	84020.3	74166.7	114020	63612.1	46905	57574.7	1.14495	1.01068	1.55376	0.866849	0.639179	0.784578
mmu00910 Nitrogen metabolism	0.00908469	13.28	P16015	Carbonic anhydrase 3 OS=Mus musculus OX=10090 GN=Ca3 PE=1 SV=3	Ca3	0.429211	0.00267406	Down	29.3663	17.7	K01672	4	4	21999.8	18182.4	19373.4	8565.46	6816.47	10180	1.55078	1.28169	1.36565	0.603786	0.480498	0.717597
mmu00910 Nitrogen metabolism	0.00908469	13.28	P28651	Carbonic anhydrase-related protein OS=Mus musculus OX=10090 GN=Ca8 PE=1 SV=5	Ca8	0.377898	0.00819728	Down	33.0813	13.1	K01672	4	4	57119.1	55255.6	43636.9	16745.6	22558.8		1.46222	1.41452	1.11708	0.428679	0.577495
mmu00983 Drug metabolism - other enzymes	0.159641	2.8	P23953	Carboxylesterase 1C OS=Mus musculus OX=10090 GN=Ces1c PE=1 SV=4	Ces1c	0.62493	2.01039e-06	Down	61.0558	17.3	K01044	9	7	62827.8	64052	63945.6	39508.2	40493.6	39250.8	1.21572	1.2394	1.23735	0.764482	0.78355	0.759501
mmu00983 Drug metabolism - other enzymes	0.159641	2.8	Q8VCT4	Carboxylesterase 1D OS=Mus musculus OX=10090 GN=Ces1d PE=1 SV=1	Ces1d	0.310347	0.000316693	Down	61.7878	7.6	K01044	4	4	23839.1	30278.2	24320.1	7177.54	9000.71	8164.55	1.39165	1.76755	1.41973	0.419004	0.525435	0.476622
mmu03015 mRNA surveillance pathway	0.347464	1.63	O55236	mRNA-capping enzyme OS=Mus musculus OX=10090 GN=Rngtt PE=1 SV=1	Rngtt	0.631098	0.0136118	Down	68.684	5.4	K13917	3	3	21281.6	20349.9	23157.8	10975.5	14428.1	15484.8	1.20829	1.15539	1.31482	0.623148	0.819175	0.879173
mmu03015 mRNA surveillance pathway	0.347464	1.63	Q9D824	Pre-mRNA 3'-end-processing factor FIP1 OS=Mus musculus OX=10090 GN=Fip1l1 PE=1 SV=1	Fip1l1	0.609358	0.00754428	Down	64.9588	4.1	K14405	2	2	38003.6	28098.8	32291.9	19730.7	18562.3	21664.4	1.43997	1.06467	1.22355	0.747604	0.703332	0.82087
mmu03022 Basal transcription factors	0.0172074	9.66	Q03147	Cyclin-dependent kinase 7 OS=Mus musculus OX=10090 GN=Cdk7 PE=1 SV=2	Cdk7	0.633828	0.0242866	Down	38.9683	6.1	K02202	2	2	15654.2	13532.3	11138.5	7833.92	9976	7749.17	1.42561	1.23238	1.01437	0.713428	0.908505	0.70571
mmu03022 Basal transcription factors	0.0172074	9.66	Q80ZM7	Transcription initiation factor IIA subunit 2 OS=Mus musculus OX=10090 GN=Gtf2a2 PE=1 SV=2	Gtf2a2	0.530671	0.0159967	Down	12.4731	8.3	K03123	1	1	17157.7	18356.7	22144.4	10610.6	12356.2	7631	1.16644	1.24796	1.50545	0.721349	0.840019	0.518782
mmu03250 Viral life cycle - HIV-1	0.146435	2.95	P63271	Transcription elongation factor SPT4-A OS=Mus musculus OX=10090 GN=Supt4h1a PE=2 SV=1	Supt4h1a	0.652352	0.0346072	Down	13.1932	21.4	K15171	2	2	17109.1	20434.9	18255.6	11560.9	15159	9681.15	1.11338	1.32981	1.18799	0.752332	0.986476	0.630005
mmu03250 Viral life cycle - HIV-1	0.146435	2.95	Q8BHJ6	Serine incorporator 5 OS=Mus musculus OX=10090 GN=Serinc5 PE=2 SV=1	Serinc5	0.594581	0.00793087	Down	51.831	2.2	K25655	1	1	51428	51267.8	41815.7	31953.4	24347.5	29622.9	1.33907	1.3349	1.08878	0.831992	0.633952	0.771311
mmu03320 PPAR signaling pathway	0.0460596	3.71	P04117	Fatty acid-binding protein, adipocyte OS=Mus musculus OX=10090 GN=Fabp4 PE=1 SV=3	Fabp4	0.313869	0.00732729	Down	14.6499	15.9	K08753	2	2	13078.7	14624.8	13340.2	2535.34	5244.13	5102.84	1.45518	1.62721	1.48428	0.282092	0.583481	0.567761
mmu03320 PPAR signaling pathway	0.0460596	3.71	P51880	Fatty acid-binding protein, brain OS=Mus musculus OX=10090 GN=Fabp7 PE=1 SV=2	Fabp7	0.541008	1.66404e-06	Down	14.893	24.2	K08756	3	3	806627	794271	812131	431645	427956	445868	1.30154	1.2816	1.31042	0.696482	0.69053	0.719432
mmu03320 PPAR signaling pathway	0.0460596	3.71	Q8JZK9	Hydroxymethylglutaryl-CoA synthase, cytoplasmic OS=Mus musculus OX=10090 GN=Hmgcs1 PE=1 SV=1	Hmgcs1	0.630144	9.65755e-05	Down	57.569	30.8	K01641	12	12	177772	172243	164856	105242	106861	112340	1.27084	1.23131	1.1785	0.752341	0.763915	0.803086
mmu04024 cAMP signaling pathway	0.489821	1.34	P01193	Pro-opiomelanocortin OS=Mus musculus OX=10090 GN=Pomc PE=1 SV=1	Pomc	0.0110427	2.2394e-05	Down	26.7071	29.4	K05228	6	6	85116.3	88404.6	86864.4	1308.25	912.987	654.111	1.93989	2.01484	1.97974	0.0298164	0.020808	0.0149079
mmu04024 cAMP signaling pathway	0.489821	1.34	P35454	Oxytocin-neurophysin 1 OS=Mus musculus OX=10090 GN=Oxt PE=2 SV=1	Oxt	0.116376	1.68823e-05	Down	12.8509	36.8	K05243	5	5	115693	121834	147920	15496	13596	15764.9	1.61318	1.69881	2.06254	0.216071	0.189578	0.21982
mmu04024 cAMP signaling pathway	0.489821	1.34	Q64518	Sarcoplasmic/endoplasmic reticulum calcium ATPase 3 OS=Mus musculus OX=10090 GN=Atp2a3 PE=1 SV=4	Atp2a3	0.597344	0.0122913	Down	109.53	3.9	K05853	3	3	24962.8	36262.5	27511.8	17745.1	16683.2	18578.2	1.05667	1.53499	1.16457	0.75115	0.706198	0.786416
mmu04060 Cytokine-cytokine receptor interaction	0.0633281	4.83	P06880	Somatotropin OS=Mus musculus OX=10090 GN=Gh1 PE=2 SV=1	Gh1	0.00604903	8.84097e-05	Down	24.7164	47.7	K05438	10	10	399591	439357	404216	1971.2	4161.14	1387.6	1.91699	2.10776	1.93917	0.00945656	0.0199626	0.00665686
mmu04060 Cytokine-cytokine receptor interaction	0.0633281	4.83	Q9Z126	Platelet factor 4 OS=Mus musculus OX=10090 GN=Pf4 PE=1 SV=1	Pf4	0.612552	0.0115936	Down	11.2435	28.6	K05407	3	3	108706	91582	108419	53655	60595.5	74848.6	1.31022	1.10383	1.30677	0.646697	0.730351	0.902142
mmu04080 Neuroactive ligand-receptor interaction	0.00375539	3.44	P01193	Pro-opiomelanocortin OS=Mus musculus OX=10090 GN=Pomc PE=1 SV=1	Pomc	0.0110427	2.2394e-05	Down	26.7071	29.4	K05228	6	6	85116.3	88404.6	86864.4	1308.25	912.987	654.111	1.93989	2.01484	1.97974	0.0298164	0.020808	0.0149079
mmu04080 Neuroactive ligand-receptor interaction	0.00375539	3.44	P06880	Somatotropin OS=Mus musculus OX=10090 GN=Gh1 PE=2 SV=1	Gh1	0.00604903	8.84097e-05	Down	24.7164	47.7	K05438	10	10	399591	439357	404216	1971.2	4161.14	1387.6	1.91699	2.10776	1.93917	0.00945656	0.0199626	0.00665686
mmu04080 Neuroactive ligand-receptor interaction	0.00375539	3.44	P11859	Angiotensinogen OS=Mus musculus OX=10090 GN=Agt PE=1 SV=1	Agt	0.658764	0.00748682	Down	51.9904	8.2	K09821	3	3	24768.1	27843.9	32670.7	19400.1	18326.4	18454.7	1.05051	1.18096	1.38568	0.822827	0.777291	0.782731
mmu04080 Neuroactive ligand-receptor interaction	0.00375539	3.44	P13562	Progonadoliberin-1 OS=Mus musculus OX=10090 GN=Gnrh1 PE=3 SV=1	Gnrh1	0.567505	0.000782444	Down	10.337	50	K05252	3	3	40710.6	37129.4	43360.7	23697.8	21045.4	24038.9	1.28571	1.17261	1.36941	0.748419	0.664652	0.759191
mmu04080 Neuroactive ligand-receptor interaction	0.00375539	3.44	P35454	Oxytocin-neurophysin 1 OS=Mus musculus OX=10090 GN=Oxt PE=2 SV=1	Oxt	0.116376	1.68823e-05	Down	12.8509	36.8	K05243	5	5	115693	121834	147920	15496	13596	15764.9	1.61318	1.69881	2.06254	0.216071	0.189578	0.21982
mmu04080 Neuroactive ligand-receptor interaction	0.00375539	3.44	P35455	Vasopressin-neurophysin 2-copeptin OS=Mus musculus OX=10090 GN=Avp PE=2 SV=1	Avp	0.20364	1.76739e-06	Down	17.8996	28.6	K05242	5	5	352917	325089	331147	67700.6	65684.1	72119.7	1.74329	1.60583	1.63576	0.334418	0.324457	0.356247
mmu04080 Neuroactive ligand-receptor interaction	0.00375539	3.44	Q64018	Glycine receptor subunit alpha-1 OS=Mus musculus OX=10090 GN=Glra1 PE=1 SV=2	Glra1	0.602416	0.0347994	Down	52.6569	8.3	K05193	3	3	17843.4	19355.1	12722.2	11828.2	9671.78	8573.12	1.33836	1.45175	0.954242	0.887181	0.72544	0.643034
mmu04130 SNARE interactions in vesicular transport	0.0906812	3.93	O70404	Vesicle-associated membrane protein 8 OS=Mus musculus OX=10090 GN=Vamp8 PE=1 SV=1	Vamp8	0.424984	0.0140127	Down	11.4513	31.7	K08512	3	3	17294	29024.7	30388.9	12776	9935.7	9887.9	0.94929	1.5932	1.66808	0.701288	0.545381	0.542758
mmu04130 SNARE interactions in vesicular transport	0.0906812	3.93	Q64704	Syntaxin-3 OS=Mus musculus OX=10090 GN=Stx3 PE=1 SV=1	Stx3	0.431629	0.000794053	Down	33.2431	7.6	K08486	2	2	17465.5	21216	18216.9	8890.13	8584.25	7084.65	1.28648	1.56273	1.34182	0.654829	0.632299	0.521841
mmu04141 Protein processing in endoplasmic reticulum	0.489821	1.34	Q9D0F3	Protein ERGIC-53 OS=Mus musculus OX=10090 GN=Lman1 PE=1 SV=1	Lman1	0.651557	6.60571e-05	Down	57.7888	9.9	K10080	6	6	148934	145925	144921	92936.4	93577.3	100028	1.23031	1.20545	1.19717	0.767729	0.773023	0.826311
mmu04141 Protein processing in endoplasmic reticulum	0.489821	1.34	P61804	Dolichyl-diphosphooligosaccharide--protein glycosyltransferase subunit DAD1 OS=Mus musculus OX=10090 GN=Dad1 PE=1 SV=3	Dad1	0.664079	0.00101712	Down	12.4967	28.3	K12668	3	3	161123	148586	147017	104859	104889	93553.6	1.27198	1.173	1.16062	0.827804	0.828044	0.738554
mmu04141 Protein processing in endoplasmic reticulum	0.489821	1.34	Q91V04	Translocating chain-associated membrane protein 1 OS=Mus musculus OX=10090 GN=Tram1 PE=1 SV=3	Tram1	0.502778	0.000209548	Down	43.0394	6.1	K14010	2	2	78608.1	72971	79288	36371.1	37387.1	42316.7	1.35945	1.26196	1.3712	0.629	0.646571	0.731824
mmu04270 Vascular smooth muscle contraction	0.333593	1.69	P11859	Angiotensinogen OS=Mus musculus OX=10090 GN=Agt PE=1 SV=1	Agt	0.658764	0.00748682	Down	51.9904	8.2	K09821	3	3	24768.1	27843.9	32670.7	19400.1	18326.4	18454.7	1.05051	1.18096	1.38568	0.822827	0.777291	0.782731
mmu04270 Vascular smooth muscle contraction	0.333593	1.69	P35455	Vasopressin-neurophysin 2-copeptin OS=Mus musculus OX=10090 GN=Avp PE=2 SV=1	Avp	0.20364	1.76739e-06	Down	17.8996	28.6	K05242	5	5	352917	325089	331147	67700.6	65684.1	72119.7	1.74329	1.60583	1.63576	0.334418	0.324457	0.356247
mmu04610 Complement and coagulation cascades	0.179842	2.59	P15306	Thrombomodulin OS=Mus musculus OX=10090 GN=Thbd PE=1 SV=1	Thbd	0.567022	0.0390554	Down	61.8676	1.4	K03907	1	1	44487.2	54636.4	54351.7	27476.6	39020.6	20526.7	1.10987	1.36308	1.35597	0.685488	0.973491	0.512102
mmu04610 Complement and coagulation cascades	0.179842	2.59	P41317	Mannose-binding protein C OS=Mus musculus OX=10090 GN=Mbl2 PE=1 SV=2	Mbl2	0.598127	0.0127185	Down	25.9571	22.1	K03991	3	3	25710.6	35513.6	26217.9	19373	16490.4	16438.1	1.10391	1.5248	1.12568	0.831794	0.708029	0.705782
mmu04721 Synaptic vesicle cycle	0.0240046	3.6	P31649	Sodium- and chloride-dependent GABA transporter 2 OS=Mus musculus OX=10090 GN=Slc6a13 PE=1 SV=1	Slc6a13	0.640489	0.0464405	Down	68.2852	3.5	K05046	2	2	34061.6	38542.5	25835.9	20907	24698.4	17444.4	1.26553	1.43201	0.959909	0.77678	0.917644	0.64813
mmu04721 Synaptic vesicle cycle	0.0240046	3.6	P31651	Sodium- and chloride-dependent betaine transporter OS=Mus musculus OX=10090 GN=Slc6a12 PE=2 SV=1	Slc6a12	0.579275	0.0269131	Down	69.6136	2.1	K05045	1	1	45904	34168.4	39712.4	17794.6	22749	28844.6	1.45594	1.08372	1.25956	0.564392	0.72153	0.914865
mmu04721 Synaptic vesicle cycle	0.0240046	3.6	Q64704	Syntaxin-3 OS=Mus musculus OX=10090 GN=Stx3 PE=1 SV=1	Stx3	0.431629	0.000794053	Down	33.2431	7.6	K08486	2	2	17465.5	21216	18216.9	8890.13	8584.25	7084.65	1.28648	1.56273	1.34182	0.654829	0.632299	0.521841
mmu04721 Synaptic vesicle cycle	0.0240046	3.6	Q761V0	Sodium- and chloride-dependent glycine transporter 2 OS=Mus musculus OX=10090 GN=Slc6a5 PE=1 SV=1	Slc6a5	0.320854	0.000130434	Down	87.8614	13.3	K05038	8	7	35600	38374.9	36394.3	10164.8	13112.1	12135.6	1.4652	1.57941	1.4979	0.418356	0.539661	0.499468
mmu04727 GABAergic synapse	0.130812	2.38	P31649	Sodium- and chloride-dependent GABA transporter 2 OS=Mus musculus OX=10090 GN=Slc6a13 PE=1 SV=1	Slc6a13	0.640489	0.0464405	Down	68.2852	3.5	K05046	2	2	34061.6	38542.5	25835.9	20907	24698.4	17444.4	1.26553	1.43201	0.959909	0.77678	0.917644	0.64813
mmu04727 GABAergic synapse	0.130812	2.38	P31651	Sodium- and chloride-dependent betaine transporter OS=Mus musculus OX=10090 GN=Slc6a12 PE=2 SV=1	Slc6a12	0.579275	0.0269131	Down	69.6136	2.1	K05045	1	1	45904	34168.4	39712.4	17794.6	22749	28844.6	1.45594	1.08372	1.25956	0.564392	0.72153	0.914865
mmu04727 GABAergic synapse	0.130812	2.38	Q61011	Guanine nucleotide-binding protein G(I)/G(S)/G(T) subunit beta-3 OS=Mus musculus OX=10090 GN=Gnb3 PE=1 SV=2	Gnb3	0.33918	0.0285835	Down	37.2402	6.8	K07825	2	2	18324.7	19264	13884.3		7713.38	3925.68	1.45176	1.52617	1.09997		0.611086	0.311009
mmu04915 Estrogen signaling pathway	0.0379101	3.12	P01193	Pro-opiomelanocortin OS=Mus musculus OX=10090 GN=Pomc PE=1 SV=1	Pomc	0.0110427	2.2394e-05	Down	26.7071	29.4	K05228	6	6	85116.3	88404.6	86864.4	1308.25	912.987	654.111	1.93989	2.01484	1.97974	0.0298164	0.020808	0.0149079
mmu04915 Estrogen signaling pathway	0.0379101	3.12	P02535	Keratin, type I cytoskeletal 10 OS=Mus musculus OX=10090 GN=Krt10 PE=1 SV=3	Krt10	0.640823	0.000122484	Down	57.7698	9.1	K07604	5	4	150674	138299	137963	91663.6	92168.8	89757.6	1.29052	1.18453	1.18165	0.785099	0.789425	0.768774
mmu04915 Estrogen signaling pathway	0.0379101	3.12	P05784	Keratin, type I cytoskeletal 18 OS=Mus musculus OX=10090 GN=Krt18 PE=1 SV=5	Krt18	0.321206	0.000886071	Down	47.5381	16.3	K07604	7	7	27241.2	24816.8	25398.4	8805.96	6381.67	9691.8	1.59716	1.45502	1.48912	0.516298	0.374161	0.568235
mmu04915 Estrogen signaling pathway	0.0379101	3.12	Q61781	Keratin, type I cytoskeletal 14 OS=Mus musculus OX=10090 GN=Krt14 PE=1 SV=2	Krt14	0.658587	0.00186655	Down	52.867	11.6	K07604	6	0	73563	85471.1	88372.8	54941.5	53792.2	54205.1	1.07562	1.24974	1.29217	0.803345	0.78654	0.792577
mmu04924 Renin secretion	0.127107	3.22	P11859	Angiotensinogen OS=Mus musculus OX=10090 GN=Agt PE=1 SV=1	Agt	0.658764	0.00748682	Down	51.9904	8.2	K09821	3	3	24768.1	27843.9	32670.7	19400.1	18326.4	18454.7	1.05051	1.18096	1.38568	0.822827	0.777291	0.782731
mmu04924 Renin secretion	0.127107	3.22	Q02013	Aquaporin-1 OS=Mus musculus OX=10090 GN=Aqp1 PE=1 SV=3	Aqp1	0.642633	0.0346801	Down	28.7935	7.1	K09864	2	2	28902.4	25164.2	32626.5	14341.2	20542.4	20828.2	1.21776	1.06025	1.37466	0.604244	0.865522	0.877562
mmu04925 Aldosterone synthesis and secretion	0.0733038	3.06	P01193	Pro-opiomelanocortin OS=Mus musculus OX=10090 GN=Pomc PE=1 SV=1	Pomc	0.0110427	2.2394e-05	Down	26.7071	29.4	K05228	6	6	85116.3	88404.6	86864.4	1308.25	912.987	654.111	1.93989	2.01484	1.97974	0.0298164	0.020808	0.0149079
mmu04925 Aldosterone synthesis and secretion	0.0733038	3.06	P11859	Angiotensinogen OS=Mus musculus OX=10090 GN=Agt PE=1 SV=1	Agt	0.658764	0.00748682	Down	51.9904	8.2	K09821	3	3	24768.1	27843.9	32670.7	19400.1	18326.4	18454.7	1.05051	1.18096	1.38568	0.822827	0.777291	0.782731
mmu04925 Aldosterone synthesis and secretion	0.0733038	3.06	P35951	Low-density lipoprotein receptor OS=Mus musculus OX=10090 GN=Ldlr PE=1 SV=2	Ldlr	0.653797	0.0322182	Down	94.9473	5.5	K12473	4	4	14650	15731.1	12445	9035.07	7619.22	11345.3	1.24108	1.33266	1.05428	0.765405	0.645462	0.961119
mmu04927 Cortisol synthesis and secretion	0.0164142	5.49	P01193	Pro-opiomelanocortin OS=Mus musculus OX=10090 GN=Pomc PE=1 SV=1	Pomc	0.0110427	2.2394e-05	Down	26.7071	29.4	K05228	6	6	85116.3	88404.6	86864.4	1308.25	912.987	654.111	1.93989	2.01484	1.97974	0.0298164	0.020808	0.0149079
mmu04927 Cortisol synthesis and secretion	0.0164142	5.49	P11859	Angiotensinogen OS=Mus musculus OX=10090 GN=Agt PE=1 SV=1	Agt	0.658764	0.00748682	Down	51.9904	8.2	K09821	3	3	24768.1	27843.9	32670.7	19400.1	18326.4	18454.7	1.05051	1.18096	1.38568	0.822827	0.777291	0.782731
mmu04927 Cortisol synthesis and secretion	0.0164142	5.49	P35951	Low-density lipoprotein receptor OS=Mus musculus OX=10090 GN=Ldlr PE=1 SV=2	Ldlr	0.653797	0.0322182	Down	94.9473	5.5	K12473	4	4	14650	15731.1	12445	9035.07	7619.22	11345.3	1.24108	1.33266	1.05428	0.765405	0.645462	0.961119
mmu04933 AGE-RAGE signaling pathway in diabetic complications	0.228248	2.21	P11859	Angiotensinogen OS=Mus musculus OX=10090 GN=Agt PE=1 SV=1	Agt	0.658764	0.00748682	Down	51.9904	8.2	K09821	3	3	24768.1	27843.9	32670.7	19400.1	18326.4	18454.7	1.05051	1.18096	1.38568	0.822827	0.777291	0.782731
mmu04933 AGE-RAGE signaling pathway in diabetic complications	0.228248	2.21	P15306	Thrombomodulin OS=Mus musculus OX=10090 GN=Thbd PE=1 SV=1	Thbd	0.567022	0.0390554	Down	61.8676	1.4	K03907	1	1	44487.2	54636.4	54351.7	27476.6	39020.6	20526.7	1.10987	1.36308	1.35597	0.685488	0.973491	0.512102
mmu04934 Cushing syndrome	0.102286	2.66	P01193	Pro-opiomelanocortin OS=Mus musculus OX=10090 GN=Pomc PE=1 SV=1	Pomc	0.0110427	2.2394e-05	Down	26.7071	29.4	K05228	6	6	85116.3	88404.6	86864.4	1308.25	912.987	654.111	1.93989	2.01484	1.97974	0.0298164	0.020808	0.0149079
mmu04934 Cushing syndrome	0.102286	2.66	P11859	Angiotensinogen OS=Mus musculus OX=10090 GN=Agt PE=1 SV=1	Agt	0.658764	0.00748682	Down	51.9904	8.2	K09821	3	3	24768.1	27843.9	32670.7	19400.1	18326.4	18454.7	1.05051	1.18096	1.38568	0.822827	0.777291	0.782731
mmu04934 Cushing syndrome	0.102286	2.66	P35951	Low-density lipoprotein receptor OS=Mus musculus OX=10090 GN=Ldlr PE=1 SV=2	Ldlr	0.653797	0.0322182	Down	94.9473	5.5	K12473	4	4	14650	15731.1	12445	9035.07	7619.22	11345.3	1.24108	1.33266	1.05428	0.765405	0.645462	0.961119
mmu04976 Bile secretion	0.102442	3.66	P35951	Low-density lipoprotein receptor OS=Mus musculus OX=10090 GN=Ldlr PE=1 SV=2	Ldlr	0.653797	0.0322182	Down	94.9473	5.5	K12473	4	4	14650	15731.1	12445	9035.07	7619.22	11345.3	1.24108	1.33266	1.05428	0.765405	0.645462	0.961119
mmu04976 Bile secretion	0.102442	3.66	Q02013	Aquaporin-1 OS=Mus musculus OX=10090 GN=Aqp1 PE=1 SV=3	Aqp1	0.642633	0.0346801	Down	28.7935	7.1	K09864	2	2	28902.4	25164.2	32626.5	14341.2	20542.4	20828.2	1.21776	1.06025	1.37466	0.604244	0.865522	0.877562
mmu04979 Cholesterol metabolism	0.0738858	4.43	P06728	Apolipoprotein A-IV OS=Mus musculus OX=10090 GN=Apoa4 PE=1 SV=3	Apoa4	0.664682	0.00100005	Down	45.029	30.6	K08760	11	11	58403.8	57211.5	52657.7	39747.6	35198.2	36902.2	1.25097	1.22543	1.12789	0.851366	0.753922	0.790419
mmu04979 Cholesterol metabolism	0.0738858	4.43	P35951	Low-density lipoprotein receptor OS=Mus musculus OX=10090 GN=Ldlr PE=1 SV=2	Ldlr	0.653797	0.0322182	Down	94.9473	5.5	K12473	4	4	14650	15731.1	12445	9035.07	7619.22	11345.3	1.24108	1.33266	1.05428	0.765405	0.645462	0.961119
mmu05150 Staphylococcus aureus infection	0.000287048	11.8	P02535	Keratin, type I cytoskeletal 10 OS=Mus musculus OX=10090 GN=Krt10 PE=1 SV=3	Krt10	0.640823	0.000122484	Down	57.7698	9.1	K07604	5	4	150674	138299	137963	91663.6	92168.8	89757.6	1.29052	1.18453	1.18165	0.785099	0.789425	0.768774
mmu05150 Staphylococcus aureus infection	0.000287048	11.8	P05784	Keratin, type I cytoskeletal 18 OS=Mus musculus OX=10090 GN=Krt18 PE=1 SV=5	Krt18	0.321206	0.000886071	Down	47.5381	16.3	K07604	7	7	27241.2	24816.8	25398.4	8805.96	6381.67	9691.8	1.59716	1.45502	1.48912	0.516298	0.374161	0.568235
mmu05150 Staphylococcus aureus infection	0.000287048	11.8	P41317	Mannose-binding protein C OS=Mus musculus OX=10090 GN=Mbl2 PE=1 SV=2	Mbl2	0.598127	0.0127185	Down	25.9571	22.1	K03991	3	3	25710.6	35513.6	26217.9	19373	16490.4	16438.1	1.10391	1.5248	1.12568	0.831794	0.708029	0.705782
mmu05150 Staphylococcus aureus infection	0.000287048	11.8	Q61781	Keratin, type I cytoskeletal 14 OS=Mus musculus OX=10090 GN=Krt14 PE=1 SV=2	Krt14	0.658587	0.00186655	Down	52.867	11.6	K07604	6	0	73563	85471.1	88372.8	54941.5	53792.2	54205.1	1.07562	1.24974	1.29217	0.803345	0.78654	0.792577
mmu05410 Hypertrophic cardiomyopathy	0.228248	2.21	P11859	Angiotensinogen OS=Mus musculus OX=10090 GN=Agt PE=1 SV=1	Agt	0.658764	0.00748682	Down	51.9904	8.2	K09821	3	3	24768.1	27843.9	32670.7	19400.1	18326.4	18454.7	1.05051	1.18096	1.38568	0.822827	0.777291	0.782731
mmu05410 Hypertrophic cardiomyopathy	0.228248	2.21	Q64518	Sarcoplasmic/endoplasmic reticulum calcium ATPase 3 OS=Mus musculus OX=10090 GN=Atp2a3 PE=1 SV=4	Atp2a3	0.597344	0.0122913	Down	109.53	3.9	K05853	3	3	24962.8	36262.5	27511.8	17745.1	16683.2	18578.2	1.05667	1.53499	1.16457	0.75115	0.706198	0.786416
mmu05414 Dilated cardiomyopathy	0.256351	2.04	P11859	Angiotensinogen OS=Mus musculus OX=10090 GN=Agt PE=1 SV=1	Agt	0.658764	0.00748682	Down	51.9904	8.2	K09821	3	3	24768.1	27843.9	32670.7	19400.1	18326.4	18454.7	1.05051	1.18096	1.38568	0.822827	0.777291	0.782731
mmu05414 Dilated cardiomyopathy	0.256351	2.04	Q64518	Sarcoplasmic/endoplasmic reticulum calcium ATPase 3 OS=Mus musculus OX=10090 GN=Atp2a3 PE=1 SV=4	Atp2a3	0.597344	0.0122913	Down	109.53	3.9	K05853	3	3	24962.8	36262.5	27511.8	17745.1	16683.2	18578.2	1.05667	1.53499	1.16457	0.75115	0.706198	0.786416

## Sheet: Regulated
KEGG pathway	Mapping	Background	All Mapping	All Background	Fold Enrichment	Fisher's exact test p value	-log10(p value)	Related proteins
mmu04080 Neuroactive ligand-receptor interaction	12	108	106	3399	3.56	0.000103171	3.99	P01193 P06880 P11859 P12657 P13562 P22933 P35436 P35454 P35455 Q61616 Q64018 Q9D6F4
mmu05150 Staphylococcus aureus infection	5	18	106	3399	8.91	0.000166348	3.78	P02535 P05784 P11835 P41317 Q61781
mmu05030 Cocaine addiction	6	33	106	3399	5.83	0.000445315	3.35	O54828 P24529 P35436 P84309 Q60829 Q61616
mmu05032 Morphine addiction	8	66	106	3399	3.89	0.000877468	3.06	P22933 P84309 Q01065 Q61016 Q61616 Q8CA95 Q9D6F4 Q61011
mmu04020 Calcium signaling pathway	9	97	106	3399	2.98	0.00287362	2.54	P12657 P35436 Q01065 Q61616 Q64518 Q6PDN3 Q8CGK7 Q8R071 Q9QVP9
mmu04024 cAMP signaling pathway	10	119	106	3399	2.69	0.00352018	2.45	P01193 P12657 P35436 P35454 P84309 Q60829 Q61616 Q64518 Q8CA95 Q9CQ19
mmu05034 Alcoholism	8	82	106	3399	3.13	0.0036034	2.44	P0C0S6 P24529 P35436 P84309 Q60829 Q61016 Q61616 Q61011
mmu04724 Glutamatergic synapse	8	82	106	3399	3.13	0.0036034	2.44	P35436 P84309 Q3TXX4 Q4ACU6 Q61016 Q99JP6 Q9Z2Y3 Q61011
mmu04727 GABAergic synapse	7	67	106	3399	3.35	0.00438387	2.36	P22933 P31649 P31651 P84309 Q61016 Q9D6F4 Q61011
mmu04728 Dopaminergic synapse	8	90	106	3399	2.85	0.00637875	2.2	P24529 P35436 P84309 Q60829 Q61016 Q61616 Q8CGK7 Q61011
mmu04610 Complement and coagulation cascades	5	41	106	3399	3.91	0.00822761	2.08	P11835 P15306 P41317 Q00898 Q8VCG4
mmu04721 Synaptic vesicle cycle	6	59	106	3399	3.26	0.00940197	2.03	P31649 P31651 Q3TXX4 Q64704 Q761V0 Q8R1B5
mmu05031 Amphetamine addiction	5	43	106	3399	3.73	0.0100611	2	P24529 P35436 P84309 Q60829 Q61616
mmu05033 Nicotine addiction	4	28	106	3399	4.58	0.010276	1.99	P22933 P35436 Q3TXX4 Q9D6F4
mmu04927 Cortisol synthesis and secretion	4	29	106	3399	4.42	0.0116396	1.93	P01193 P11859 P35951 P84309
mmu04270 Vascular smooth muscle contraction	6	63	106	3399	3.05	0.012826	1.89	O08638 P11859 P35455 P84309 Q6PDN3 Q9CQ19
mmu04924 Renin secretion	4	33	106	3399	3.89	0.0182352	1.74	P11859 P84309 Q01065 Q02013
mmu00910 Nitrogen metabolism	2	8	106	3399	8.02	0.02386	1.62	P16015 P28651
mmu00600 Sphingolipid metabolism	4	36	106	3399	3.56	0.0244499	1.61	O70572 Q64676 Q924Z4 Q9JJY3
mmu03022 Basal transcription factors	2	11	106	3399	5.83	0.0441031	1.36	Q03147 Q80ZM7

## Sheet: Regulated Pathway2Protein
KEGG pathway	Fisher's exact test p value	Fold Enrichment	Protein accession	Protein description	Gene name	case/con Ratio	case/con P value	Regulated Type	MW [kDa]	Coverage [%]	KEGG KO No.	Peptides	Unique peptides	Intensity con1	Intensity con2	Intensity con3	Intensity case1	Intensity case2	Intensity case3	con1	con2	con3	case1	case2	case3
mmu00230 Purine metabolism	0.338147	1.51	P84309	Adenylate cyclase type 5 OS=Mus musculus OX=10090 GN=Adcy5 PE=1 SV=2	Adcy5	1.62958	0.000157169	Up	139.122	11.8	K08045	13	8	37176.9	41145.7	38917.4	65427.1	61287.9	64337.2	0.723538	0.800779	0.757412	1.27335	1.19279	1.25213
mmu00230 Purine metabolism	0.338147	1.51	Q01065	Dual specificity calcium/calmodulin-dependent 3',5'-cyclic nucleotide phosphodiesterase 1B OS=Mus musculus OX=10090 GN=Pde1b PE=1 SV=2	Pde1b	1.81026	7.55014e-05	Up	61.2255	23.6	K13755	11	10	103596	97477.5	101221	171700	190282	185250	0.731672	0.688459	0.714902	1.21268	1.34391	1.30838
mmu00230 Purine metabolism	0.338147	1.51	Q61503	5'-nucleotidase OS=Mus musculus OX=10090 GN=Nt5e PE=1 SV=2	Nt5e	1.54394	0.0045028	Up	63.8644	14.1	K19970	7	7	33612.2	35810.4	38316.8	49127.1	55799.2	61416.6	0.735813	0.783933	0.838802	1.07545	1.22151	1.34449
mmu00230 Purine metabolism	0.338147	1.51	Q8CA95	cAMP and cAMP-inhibited cGMP 3',5'-cyclic phosphodiesterase 10A OS=Mus musculus OX=10090 GN=Pde10a PE=1 SV=2	Pde10a	2.6931	2.00129e-06	Up	89.4076	13.5	K18438	11	11	40096.6	39760.2	37236.7	104152	105475	105718	0.556333	0.551666	0.516652	1.44509	1.46344	1.46682
mmu00510 N-Glycan biosynthesis	0.0501215	3.56	P61804	Dolichyl-diphosphooligosaccharide--protein glycosyltransferase subunit DAD1 OS=Mus musculus OX=10090 GN=Dad1 PE=1 SV=3	Dad1	0.664079	0.00101712	Down	12.4967	28.3	K12668	3	3	161123	148586	147017	104859	104889	93553.6	1.27198	1.173	1.16062	0.827804	0.828044	0.738554
mmu00510 N-Glycan biosynthesis	0.0501215	3.56	Q3UGP8	Putative Dol-P-Glc:Glc(2)Man(9)GlcNAc(2)-PP-Dol alpha-1,2-glucosyltransferase OS=Mus musculus OX=10090 GN=Alg10b PE=1 SV=1	Alg10b	0.649776	0.000700405	Down	55.4649	4.2	K03850	2	2	66453.9	61148.4	68496.6	41217.3	45101.4	41101.7	1.23246	1.13406	1.27034	0.764417	0.836452	0.762274
mmu00510 N-Glycan biosynthesis	0.0501215	3.56	Q9JMF7	Dolichyldiphosphatase 1 OS=Mus musculus OX=10090 GN=Dolpp1 PE=2 SV=1	Dolpp1	0.630257	0.00244163	Down	27.0987	2.9	K07252	1	1	103903	125407	112902	67550.9	77451.7	70678.7	1.11745	1.34872	1.21423	0.726493	0.832973	0.760131
mmu00600 Sphingolipid metabolism	0.0244499	3.56	O70572	Sphingomyelin phosphodiesterase 2 OS=Mus musculus OX=10090 GN=Smpd2 PE=1 SV=1	Smpd2	0.645815	0.00854103	Down	47.4665	7.4	K12351	3	3	28834	24212	26655.1	14798.6	19208.9	17464.7	1.31889	1.10748	1.21923	0.676904	0.878632	0.798854
mmu00600 Sphingolipid metabolism	0.0244499	3.56	Q64676	2-hydroxyacylsphingosine 1-beta-galactosyltransferase OS=Mus musculus OX=10090 GN=Ugt8 PE=1 SV=2	Ugt8	0.460787	0.000886193	Down	61.2492	11.3	K04628	6	6	93097.9	106594	112602	43468.8	46120.7	54311.4	1.22445	1.40195	1.48098	0.571714	0.606592	0.714318
mmu00600 Sphingolipid metabolism	0.0244499	3.56	Q924Z4	Ceramide synthase 2 OS=Mus musculus OX=10090 GN=Cers2 PE=1 SV=1	Cers2	0.617515	0.0387034	Down	45.0244	4.7	K24621	2	2	84020.3	74166.7	114020	63612.1	46905	57574.7	1.14495	1.01068	1.55376	0.866849	0.639179	0.784578
mmu00600 Sphingolipid metabolism	0.0244499	3.56	Q9JJY3	Sphingomyelin phosphodiesterase 3 OS=Mus musculus OX=10090 GN=Smpd3 PE=1 SV=1	Smpd3	1.50232	0.00632247	Up	71.197	6	K12352	4	4	70117.7	74731.3	72886.9	109423	122757	94927.9	0.77216	0.822966	0.802654	1.205	1.35184	1.04538
mmu00910 Nitrogen metabolism	0.02386	8.02	P16015	Carbonic anhydrase 3 OS=Mus musculus OX=10090 GN=Ca3 PE=1 SV=3	Ca3	0.429211	0.00267406	Down	29.3663	17.7	K01672	4	4	21999.8	18182.4	19373.4	8565.46	6816.47	10180	1.55078	1.28169	1.36565	0.603786	0.480498	0.717597
mmu00910 Nitrogen metabolism	0.02386	8.02	P28651	Carbonic anhydrase-related protein OS=Mus musculus OX=10090 GN=Ca8 PE=1 SV=5	Ca8	0.377898	0.00819728	Down	33.0813	13.1	K01672	4	4	57119.1	55255.6	43636.9	16745.6	22558.8		1.46222	1.41452	1.11708	0.428679	0.577495
mmu00983 Drug metabolism - other enzymes	0.333325	1.69	P23953	Carboxylesterase 1C OS=Mus musculus OX=10090 GN=Ces1c PE=1 SV=4	Ces1c	0.62493	2.01039e-06	Down	61.0558	17.3	K01044	9	7	62827.8	64052	63945.6	39508.2	40493.6	39250.8	1.21572	1.2394	1.23735	0.764482	0.78355	0.759501
mmu00983 Drug metabolism - other enzymes	0.333325	1.69	Q8VCT4	Carboxylesterase 1D OS=Mus musculus OX=10090 GN=Ces1d PE=1 SV=1	Ces1d	0.310347	0.000316693	Down	61.7878	7.6	K01044	4	4	23839.1	30278.2	24320.1	7177.54	9000.71	8164.55	1.39165	1.76755	1.41973	0.419004	0.525435	0.476622
mmu03022 Basal transcription factors	0.0441031	5.83	Q03147	Cyclin-dependent kinase 7 OS=Mus musculus OX=10090 GN=Cdk7 PE=1 SV=2	Cdk7	0.633828	0.0242866	Down	38.9683	6.1	K02202	2	2	15654.2	13532.3	11138.5	7833.92	9976	7749.17	1.42561	1.23238	1.01437	0.713428	0.908505	0.70571
mmu03022 Basal transcription factors	0.0441031	5.83	Q80ZM7	Transcription initiation factor IIA subunit 2 OS=Mus musculus OX=10090 GN=Gtf2a2 PE=1 SV=2	Gtf2a2	0.530671	0.0159967	Down	12.4731	8.3	K03123	1	1	17157.7	18356.7	22144.4	10610.6	12356.2	7631	1.16644	1.24796	1.50545	0.721349	0.840019	0.518782
mmu03250 Viral life cycle - HIV-1	0.310134	1.78	P63271	Transcription elongation factor SPT4-A OS=Mus musculus OX=10090 GN=Supt4h1a PE=2 SV=1	Supt4h1a	0.652352	0.0346072	Down	13.1932	21.4	K15171	2	2	17109.1	20434.9	18255.6	11560.9	15159	9681.15	1.11338	1.32981	1.18799	0.752332	0.986476	0.630005
mmu03250 Viral life cycle - HIV-1	0.310134	1.78	Q8BHJ6	Serine incorporator 5 OS=Mus musculus OX=10090 GN=Serinc5 PE=2 SV=1	Serinc5	0.594581	0.00793087	Down	51.831	2.2	K25655	1	1	51428	51267.8	41815.7	31953.4	24347.5	29622.9	1.33907	1.3349	1.08878	0.831992	0.633952	0.771311
mmu03320 PPAR signaling pathway	0.148883	2.24	P04117	Fatty acid-binding protein, adipocyte OS=Mus musculus OX=10090 GN=Fabp4 PE=1 SV=3	Fabp4	0.313869	0.00732729	Down	14.6499	15.9	K08753	2	2	13078.7	14624.8	13340.2	2535.34	5244.13	5102.84	1.45518	1.62721	1.48428	0.282092	0.583481	0.567761
mmu03320 PPAR signaling pathway	0.148883	2.24	P51880	Fatty acid-binding protein, brain OS=Mus musculus OX=10090 GN=Fabp7 PE=1 SV=2	Fabp7	0.541008	1.66404e-06	Down	14.893	24.2	K08756	3	3	806627	794271	812131	431645	427956	445868	1.30154	1.2816	1.31042	0.696482	0.69053	0.719432
mmu03320 PPAR signaling pathway	0.148883	2.24	Q8JZK9	Hydroxymethylglutaryl-CoA synthase, cytoplasmic OS=Mus musculus OX=10090 GN=Hmgcs1 PE=1 SV=1	Hmgcs1	0.630144	9.65755e-05	Down	57.569	30.8	K01641	12	12	177772	172243	164856	105242	106861	112340	1.27084	1.23131	1.1785	0.752341	0.763915	0.803086
mmu04020 Calcium signaling pathway	0.00287362	2.98	P12657	Muscarinic acetylcholine receptor M1 OS=Mus musculus OX=10090 GN=Chrm1 PE=1 SV=2	Chrm1	2.60845	0.00485078	Up	51.3789	5.7	K04129	2	2	18141	25231.2	32626.2	68869.3	68501.1	60867.7	0.396905	0.552032	0.713826	1.50679	1.49873	1.33172
mmu04020 Calcium signaling pathway	0.00287362	2.98	P35436	Glutamate receptor ionotropic, NMDA 2A OS=Mus musculus OX=10090 GN=Grin2a PE=1 SV=2	Grin2a	2.80655	0.0250112	Up	165.421	1.9	K05209	2	2	3937.23	3650.21	5294.55	6784.75	15210.8	14158.4	0.481756	0.446636	0.647837	0.830177	1.86118	1.73241
mmu04020 Calcium signaling pathway	0.00287362	2.98	Q01065	Dual specificity calcium/calmodulin-dependent 3',5'-cyclic nucleotide phosphodiesterase 1B OS=Mus musculus OX=10090 GN=Pde1b PE=1 SV=2	Pde1b	1.81026	7.55014e-05	Up	61.2255	23.6	K13755	11	10	103596	97477.5	101221	171700	190282	185250	0.731672	0.688459	0.714902	1.21268	1.34391	1.30838
mmu04020 Calcium signaling pathway	0.00287362	2.98	Q61616	D(1A) dopamine receptor OS=Mus musculus OX=10090 GN=Drd1 PE=1 SV=2	Drd1	3.78207	0.000186297	Up	49.6125	5.4	K04144	2	2	7147.3	7725.96	7644.4	31626.6	23228	30308.8	0.398249	0.430491	0.425947	1.76224	1.29427	1.68881
mmu04020 Calcium signaling pathway	0.00287362	2.98	Q64518	Sarcoplasmic/endoplasmic reticulum calcium ATPase 3 OS=Mus musculus OX=10090 GN=Atp2a3 PE=1 SV=4	Atp2a3	0.597344	0.0122913	Down	109.53	3.9	K05853	3	3	24962.8	36262.5	27511.8	17745.1	16683.2	18578.2	1.05667	1.53499	1.16457	0.75115	0.706198	0.786416
mmu04020 Calcium signaling pathway	0.00287362	2.98	Q6PDN3	Myosin light chain kinase, smooth muscle OS=Mus musculus OX=10090 GN=Mylk PE=1 SV=3	Mylk	1.56886	0.000103418	Up	212.925	8.7	K00907	14	14	20679.1	20760.2	20416.5	30831.7	34046	32165.3	0.780841	0.783902	0.770924	1.1642	1.28557	1.21456
mmu04020 Calcium signaling pathway	0.00287362	2.98	Q8CGK7	Guanine nucleotide-binding protein G(olf) subunit alpha OS=Mus musculus OX=10090 GN=Gnal PE=1 SV=1	Gnal	2.63397	0.000232361	Up	44.3085	10.5	K04633	4	4	31399.3	35410.8	27367.8	85310.4	83517.9	79233.3	0.550479	0.620808	0.479801	1.49563	1.4642	1.38908
mmu04020 Calcium signaling pathway	0.00287362	2.98	Q8R071	Inositol-trisphosphate 3-kinase A OS=Mus musculus OX=10090 GN=Itpka PE=1 SV=1	Itpka	2.33128	1.13764e-06	Up	50.9347	32	K00911	12	12	12317	12243.8	12664.6	29228.3	28116	29438.7	0.595944	0.5924	0.612763	1.41418	1.36036	1.42436
mmu04020 Calcium signaling pathway	0.00287362	2.98	Q9QVP9	Protein-tyrosine kinase 2-beta OS=Mus musculus OX=10090 GN=Ptk2b PE=1 SV=2	Ptk2b	1.55581	0.000232339	Up	115.794	19.3	K05871	18	17	31114.5	33669.4	34896.7	51566.7	52644	50873.6	0.732781	0.792952	0.821857	1.21445	1.23983	1.19813
mmu04022 cGMP-PKG signaling pathway	0.338147	1.51	P84309	Adenylate cyclase type 5 OS=Mus musculus OX=10090 GN=Adcy5 PE=1 SV=2	Adcy5	1.62958	0.000157169	Up	139.122	11.8	K08045	13	8	37176.9	41145.7	38917.4	65427.1	61287.9	64337.2	0.723538	0.800779	0.757412	1.27335	1.19279	1.25213
mmu04022 cGMP-PKG signaling pathway	0.338147	1.51	Q64518	Sarcoplasmic/endoplasmic reticulum calcium ATPase 3 OS=Mus musculus OX=10090 GN=Atp2a3 PE=1 SV=4	Atp2a3	0.597344	0.0122913	Down	109.53	3.9	K05853	3	3	24962.8	36262.5	27511.8	17745.1	16683.2	18578.2	1.05667	1.53499	1.16457	0.75115	0.706198	0.786416
mmu04022 cGMP-PKG signaling pathway	0.338147	1.51	Q6PDN3	Myosin light chain kinase, smooth muscle OS=Mus musculus OX=10090 GN=Mylk PE=1 SV=3	Mylk	1.56886	0.000103418	Up	212.925	8.7	K00907	14	14	20679.1	20760.2	20416.5	30831.7	34046	32165.3	0.780841	0.783902	0.770924	1.1642	1.28557	1.21456
mmu04022 cGMP-PKG signaling pathway	0.338147	1.51	Q9CQ19	Myosin regulatory light polypeptide 9 OS=Mus musculus OX=10090 GN=Myl9 PE=1 SV=3	Myl9	2.24411	0.00428681	Up	19.8542	23.8	K12755	3	3	50950.4	50712.4	40820.2	132252	91321.5	96173.6	0.661364	0.658275	0.529868	1.71671	1.1854	1.24839
mmu04024 cAMP signaling pathway	0.00352018	2.69	P01193	Pro-opiomelanocortin OS=Mus musculus OX=10090 GN=Pomc PE=1 SV=1	Pomc	0.0110427	2.2394e-05	Down	26.7071	29.4	K05228	6	6	85116.3	88404.6	86864.4	1308.25	912.987	654.111	1.93989	2.01484	1.97974	0.0298164	0.020808	0.0149079
mmu04024 cAMP signaling pathway	0.00352018	2.69	P12657	Muscarinic acetylcholine receptor M1 OS=Mus musculus OX=10090 GN=Chrm1 PE=1 SV=2	Chrm1	2.60845	0.00485078	Up	51.3789	5.7	K04129	2	2	18141	25231.2	32626.2	68869.3	68501.1	60867.7	0.396905	0.552032	0.713826	1.50679	1.49873	1.33172
mmu04024 cAMP signaling pathway	0.00352018	2.69	P35436	Glutamate receptor ionotropic, NMDA 2A OS=Mus musculus OX=10090 GN=Grin2a PE=1 SV=2	Grin2a	2.80655	0.0250112	Up	165.421	1.9	K05209	2	2	3937.23	3650.21	5294.55	6784.75	15210.8	14158.4	0.481756	0.446636	0.647837	0.830177	1.86118	1.73241
mmu04024 cAMP signaling pathway	0.00352018	2.69	P35454	Oxytocin-neurophysin 1 OS=Mus musculus OX=10090 GN=Oxt PE=2 SV=1	Oxt	0.116376	1.68823e-05	Down	12.8509	36.8	K05243	5	5	115693	121834	147920	15496	13596	15764.9	1.61318	1.69881	2.06254	0.216071	0.189578	0.21982
mmu04024 cAMP signaling pathway	0.00352018	2.69	P84309	Adenylate cyclase type 5 OS=Mus musculus OX=10090 GN=Adcy5 PE=1 SV=2	Adcy5	1.62958	0.000157169	Up	139.122	11.8	K08045	13	8	37176.9	41145.7	38917.4	65427.1	61287.9	64337.2	0.723538	0.800779	0.757412	1.27335	1.19279	1.25213
mmu04024 cAMP signaling pathway	0.00352018	2.69	Q60829	Protein phosphatase 1 regulatory subunit 1B OS=Mus musculus OX=10090 GN=Ppp1r1b PE=1 SV=2	Ppp1r1b	3.02533	2.33454e-05	Up	21.7805	33.5	K15494	8	8	22005.6	23415.8	22527.4	74934.3	65426.9	65206.7	0.482727	0.51366	0.494173	1.6438	1.43524	1.43041
mmu04024 cAMP signaling pathway	0.00352018	2.69	Q61616	D(1A) dopamine receptor OS=Mus musculus OX=10090 GN=Drd1 PE=1 SV=2	Drd1	3.78207	0.000186297	Up	49.6125	5.4	K04144	2	2	7147.3	7725.96	7644.4	31626.6	23228	30308.8	0.398249	0.430491	0.425947	1.76224	1.29427	1.68881
mmu04024 cAMP signaling pathway	0.00352018	2.69	Q64518	Sarcoplasmic/endoplasmic reticulum calcium ATPase 3 OS=Mus musculus OX=10090 GN=Atp2a3 PE=1 SV=4	Atp2a3	0.597344	0.0122913	Down	109.53	3.9	K05853	3	3	24962.8	36262.5	27511.8	17745.1	16683.2	18578.2	1.05667	1.53499	1.16457	0.75115	0.706198	0.786416
mmu04024 cAMP signaling pathway	0.00352018	2.69	Q8CA95	cAMP and cAMP-inhibited cGMP 3',5'-cyclic phosphodiesterase 10A OS=Mus musculus OX=10090 GN=Pde10a PE=1 SV=2	Pde10a	2.6931	2.00129e-06	Up	89.4076	13.5	K18438	11	11	40096.6	39760.2	37236.7	104152	105475	105718	0.556333	0.551666	0.516652	1.44509	1.46344	1.46682
mmu04024 cAMP signaling pathway	0.00352018	2.69	Q9CQ19	Myosin regulatory light polypeptide 9 OS=Mus musculus OX=10090 GN=Myl9 PE=1 SV=3	Myl9	2.24411	0.00428681	Up	19.8542	23.8	K12755	3	3	50950.4	50712.4	40820.2	132252	91321.5	96173.6	0.661364	0.658275	0.529868	1.71671	1.1854	1.24839
mmu04060 Cytokine-cytokine receptor interaction	0.148817	2.92	P06880	Somatotropin OS=Mus musculus OX=10090 GN=Gh1 PE=2 SV=1	Gh1	0.00604903	8.84097e-05	Down	24.7164	47.7	K05438	10	10	399591	439357	404216	1971.2	4161.14	1387.6	1.91699	2.10776	1.93917	0.00945656	0.0199626	0.00665686
mmu04060 Cytokine-cytokine receptor interaction	0.148817	2.92	Q9Z126	Platelet factor 4 OS=Mus musculus OX=10090 GN=Pf4 PE=1 SV=1	Pf4	0.612552	0.0115936	Down	11.2435	28.6	K05407	3	3	108706	91582	108419	53655	60595.5	74848.6	1.31022	1.10383	1.30677	0.646697	0.730351	0.902142
mmu04062 Chemokine signaling pathway	0.216762	1.71	P84309	Adenylate cyclase type 5 OS=Mus musculus OX=10090 GN=Adcy5 PE=1 SV=2	Adcy5	1.62958	0.000157169	Up	139.122	11.8	K08045	13	8	37176.9	41145.7	38917.4	65427.1	61287.9	64337.2	0.723538	0.800779	0.757412	1.27335	1.19279	1.25213
mmu04062 Chemokine signaling pathway	0.216762	1.71	Q61016	Guanine nucleotide-binding protein G(I)/G(S)/G(O) subunit gamma-7 OS=Mus musculus OX=10090 GN=Gng7 PE=1 SV=2	Gng7	2.29369	2.39788e-07	Up	7.47967	30.9	K04543	2	2	197219	194816	193870	457465	442672	443744	0.613184	0.605712	0.602771	1.42233	1.37633	1.37967
mmu04062 Chemokine signaling pathway	0.216762	1.71	Q9QVP9	Protein-tyrosine kinase 2-beta OS=Mus musculus OX=10090 GN=Ptk2b PE=1 SV=2	Ptk2b	1.55581	0.000232339	Up	115.794	19.3	K05871	18	17	31114.5	33669.4	34896.7	51566.7	52644	50873.6	0.732781	0.792952	0.821857	1.21445	1.23983	1.19813
mmu04062 Chemokine signaling pathway	0.216762	1.71	Q9Z126	Platelet factor 4 OS=Mus musculus OX=10090 GN=Pf4 PE=1 SV=1	Pf4	0.612552	0.0115936	Down	11.2435	28.6	K05407	3	3	108706	91582	108419	53655	60595.5	74848.6	1.31022	1.10383	1.30677	0.646697	0.730351	0.902142
mmu04062 Chemokine signaling pathway	0.216762	1.71	Q61011	Guanine nucleotide-binding protein G(I)/G(S)/G(T) subunit beta-3 OS=Mus musculus OX=10090 GN=Gnb3 PE=1 SV=2	Gnb3	0.33918	0.0285835	Down	37.2402	6.8	K07825	2	2	18324.7	19264	13884.3		7713.38	3925.68	1.45176	1.52617	1.09997		0.611086	0.311009
mmu04064 NF-kappa B signaling pathway	0.216709	2.29	Q6Q899	Antiviral innate immune response receptor RIG-I OS=Mus musculus OX=10090 GN=Rigi PE=1 SV=2	Rigi	1.87105	0.0381958	Up	105.975	4.4	K12646	4	4	10292.6	6412.19	5058.16	11882.5	14778.1	14059	0.98837	0.615742	0.485719	1.14104	1.41909	1.35004
mmu04064 NF-kappa B signaling pathway	0.216709	2.29	Q9WTK5	Nuclear factor NF-kappa-B p100 subunit OS=Mus musculus OX=10090 GN=Nfkb2 PE=1 SV=1	Nfkb2	0.344082	0.019003	Down	96.8323	1.2	K04469	1	1	26757.1	30208.3	17077.4	8660.12		8324.37	1.46973	1.6593	0.938038	0.475689		0.457246
mmu04080 Neuroactive ligand-receptor interaction	0.000103171	3.56	P01193	Pro-opiomelanocortin OS=Mus musculus OX=10090 GN=Pomc PE=1 SV=1	Pomc	0.0110427	2.2394e-05	Down	26.7071	29.4	K05228	6	6	85116.3	88404.6	86864.4	1308.25	912.987	654.111	1.93989	2.01484	1.97974	0.0298164	0.020808	0.0149079
mmu04080 Neuroactive ligand-receptor interaction	0.000103171	3.56	P06880	Somatotropin OS=Mus musculus OX=10090 GN=Gh1 PE=2 SV=1	Gh1	0.00604903	8.84097e-05	Down	24.7164	47.7	K05438	10	10	399591	439357	404216	1971.2	4161.14	1387.6	1.91699	2.10776	1.93917	0.00945656	0.0199626	0.00665686
mmu04080 Neuroactive ligand-receptor interaction	0.000103171	3.56	P11859	Angiotensinogen OS=Mus musculus OX=10090 GN=Agt PE=1 SV=1	Agt	0.658764	0.00748682	Down	51.9904	8.2	K09821	3	3	24768.1	27843.9	32670.7	19400.1	18326.4	18454.7	1.05051	1.18096	1.38568	0.822827	0.777291	0.782731
mmu04080 Neuroactive ligand-receptor interaction	0.000103171	3.56	P12657	Muscarinic acetylcholine receptor M1 OS=Mus musculus OX=10090 GN=Chrm1 PE=1 SV=2	Chrm1	2.60845	0.00485078	Up	51.3789	5.7	K04129	2	2	18141	25231.2	32626.2	68869.3	68501.1	60867.7	0.396905	0.552032	0.713826	1.50679	1.49873	1.33172
mmu04080 Neuroactive ligand-receptor interaction	0.000103171	3.56	P13562	Progonadoliberin-1 OS=Mus musculus OX=10090 GN=Gnrh1 PE=3 SV=1	Gnrh1	0.567505	0.000782444	Down	10.337	50	K05252	3	3	40710.6	37129.4	43360.7	23697.8	21045.4	24038.9	1.28571	1.17261	1.36941	0.748419	0.664652	0.759191
mmu04080 Neuroactive ligand-receptor interaction	0.000103171	3.56	P22933	Gamma-aminobutyric acid receptor subunit delta OS=Mus musculus OX=10090 GN=Gabrd PE=2 SV=1	Gabrd	2.00112	0.0470413	Up	50.5222	7.8	K05184	3	3	14647.9	7414.84	10435.7	15947.2	21974.4	27111.4	0.901116	0.456151	0.641988	0.981051	1.35184	1.66786
mmu04080 Neuroactive ligand-receptor interaction	0.000103171	3.56	P35436	Glutamate receptor ionotropic, NMDA 2A OS=Mus musculus OX=10090 GN=Grin2a PE=1 SV=2	Grin2a	2.80655	0.0250112	Up	165.421	1.9	K05209	2	2	3937.23	3650.21	5294.55	6784.75	15210.8	14158.4	0.481756	0.446636	0.647837	0.830177	1.86118	1.73241
mmu04080 Neuroactive ligand-receptor interaction	0.000103171	3.56	P35454	Oxytocin-neurophysin 1 OS=Mus musculus OX=10090 GN=Oxt PE=2 SV=1	Oxt	0.116376	1.68823e-05	Down	12.8509	36.8	K05243	5	5	115693	121834	147920	15496	13596	15764.9	1.61318	1.69881	2.06254	0.216071	0.189578	0.21982
mmu04080 Neuroactive ligand-receptor interaction	0.000103171	3.56	P35455	Vasopressin-neurophysin 2-copeptin OS=Mus musculus OX=10090 GN=Avp PE=2 SV=1	Avp	0.20364	1.76739e-06	Down	17.8996	28.6	K05242	5	5	352917	325089	331147	67700.6	65684.1	72119.7	1.74329	1.60583	1.63576	0.334418	0.324457	0.356247
mmu04080 Neuroactive ligand-receptor interaction	0.000103171	3.56	Q61616	D(1A) dopamine receptor OS=Mus musculus OX=10090 GN=Drd1 PE=1 SV=2	Drd1	3.78207	0.000186297	Up	49.6125	5.4	K04144	2	2	7147.3	7725.96	7644.4	31626.6	23228	30308.8	0.398249	0.430491	0.425947	1.76224	1.29427	1.68881
mmu04080 Neuroactive ligand-receptor interaction	0.000103171	3.56	Q64018	Glycine receptor subunit alpha-1 OS=Mus musculus OX=10090 GN=Glra1 PE=1 SV=2	Glra1	0.602416	0.0347994	Down	52.6569	8.3	K05193	3	3	17843.4	19355.1	12722.2	11828.2	9671.78	8573.12	1.33836	1.45175	0.954242	0.887181	0.72544	0.643034
mmu04080 Neuroactive ligand-receptor interaction	0.000103171	3.56	Q9D6F4	Gamma-aminobutyric acid receptor subunit alpha-4 OS=Mus musculus OX=10090 GN=Gabra4 PE=2 SV=1	Gabra4	2.42859	0.00085634	Up	60.8783	16.8	K05175	7	7	6184.78	8588.56	7756.73	17462.7	18287	18966.5	0.480394	0.667104	0.602493	1.35639	1.42042	1.4732
mmu04130 SNARE interactions in vesicular transport	0.205151	2.38	O70404	Vesicle-associated membrane protein 8 OS=Mus musculus OX=10090 GN=Vamp8 PE=1 SV=1	Vamp8	0.424984	0.0140127	Down	11.4513	31.7	K08512	3	3	17294	29024.7	30388.9	12776	9935.7	9887.9	0.94929	1.5932	1.66808	0.701288	0.545381	0.542758
mmu04130 SNARE interactions in vesicular transport	0.205151	2.38	Q64704	Syntaxin-3 OS=Mus musculus OX=10090 GN=Stx3 PE=1 SV=1	Stx3	0.431629	0.000794053	Down	33.2431	7.6	K08486	2	2	17465.5	21216	18216.9	8890.13	8584.25	7084.65	1.28648	1.56273	1.34182	0.654829	0.632299	0.521841
mmu04261 Adrenergic signaling in cardiomyocytes	0.338147	1.51	P11859	Angiotensinogen OS=Mus musculus OX=10090 GN=Agt PE=1 SV=1	Agt	0.658764	0.00748682	Down	51.9904	8.2	K09821	3	3	24768.1	27843.9	32670.7	19400.1	18326.4	18454.7	1.05051	1.18096	1.38568	0.822827	0.777291	0.782731
mmu04261 Adrenergic signaling in cardiomyocytes	0.338147	1.51	P84309	Adenylate cyclase type 5 OS=Mus musculus OX=10090 GN=Adcy5 PE=1 SV=2	Adcy5	1.62958	0.000157169	Up	139.122	11.8	K08045	13	8	37176.9	41145.7	38917.4	65427.1	61287.9	64337.2	0.723538	0.800779	0.757412	1.27335	1.19279	1.25213
mmu04261 Adrenergic signaling in cardiomyocytes	0.338147	1.51	Q64518	Sarcoplasmic/endoplasmic reticulum calcium ATPase 3 OS=Mus musculus OX=10090 GN=Atp2a3 PE=1 SV=4	Atp2a3	0.597344	0.0122913	Down	109.53	3.9	K05853	3	3	24962.8	36262.5	27511.8	17745.1	16683.2	18578.2	1.05667	1.53499	1.16457	0.75115	0.706198	0.786416
mmu04261 Adrenergic signaling in cardiomyocytes	0.338147	1.51	Q9JJV5	Voltage-dependent calcium channel gamma-3 subunit OS=Mus musculus OX=10090 GN=Cacng3 PE=1 SV=2	Cacng3	1.63513	0.000645688	Up	35.5155	13.7	K04868	4	4	24580.6	21874.7	25296.5	40117.8	37159.9	40046.1	0.780025	0.694157	0.802743	1.27307	1.17921	1.2708
mmu04270 Vascular smooth muscle contraction	0.012826	3.05	O08638	Myosin-11 OS=Mus musculus OX=10090 GN=Myh11 PE=1 SV=1	Myh11	1.92495	2.04874e-05	Up	227.028	27.4	K10352	54	36	35775.9	33432.3	33208.7	64033.4	65610	67504.5	0.716557	0.669618	0.665138	1.28253	1.31411	1.35205
mmu04270 Vascular smooth muscle contraction	0.012826	3.05	P11859	Angiotensinogen OS=Mus musculus OX=10090 GN=Agt PE=1 SV=1	Agt	0.658764	0.00748682	Down	51.9904	8.2	K09821	3	3	24768.1	27843.9	32670.7	19400.1	18326.4	18454.7	1.05051	1.18096	1.38568	0.822827	0.777291	0.782731
mmu04270 Vascular smooth muscle contraction	0.012826	3.05	P35455	Vasopressin-neurophysin 2-copeptin OS=Mus musculus OX=10090 GN=Avp PE=2 SV=1	Avp	0.20364	1.76739e-06	Down	17.8996	28.6	K05242	5	5	352917	325089	331147	67700.6	65684.1	72119.7	1.74329	1.60583	1.63576	0.334418	0.324457	0.356247
mmu04270 Vascular smooth muscle contraction	0.012826	3.05	P84309	Adenylate cyclase type 5 OS=Mus musculus OX=10090 GN=Adcy5 PE=1 SV=2	Adcy5	1.62958	0.000157169	Up	139.122	11.8	K08045	13	8	37176.9	41145.7	38917.4	65427.1	61287.9	64337.2	0.723538	0.800779	0.757412	1.27335	1.19279	1.25213
mmu04270 Vascular smooth muscle contraction	0.012826	3.05	Q6PDN3	Myosin light chain kinase, smooth muscle OS=Mus musculus OX=10090 GN=Mylk PE=1 SV=3	Mylk	1.56886	0.000103418	Up	212.925	8.7	K00907	14	14	20679.1	20760.2	20416.5	30831.7	34046	32165.3	0.780841	0.783902	0.770924	1.1642	1.28557	1.21456
mmu04270 Vascular smooth muscle contraction	0.012826	3.05	Q9CQ19	Myosin regulatory light polypeptide 9 OS=Mus musculus OX=10090 GN=Myl9 PE=1 SV=3	Myl9	2.24411	0.00428681	Up	19.8542	23.8	K12755	3	3	50950.4	50712.4	40820.2	132252	91321.5	96173.6	0.661364	0.658275	0.529868	1.71671	1.1854	1.24839
mmu04371 Apelin signaling pathway	0.323974	1.56	P84309	Adenylate cyclase type 5 OS=Mus musculus OX=10090 GN=Adcy5 PE=1 SV=2	Adcy5	1.62958	0.000157169	Up	139.122	11.8	K08045	13	8	37176.9	41145.7	38917.4	65427.1	61287.9	64337.2	0.723538	0.800779	0.757412	1.27335	1.19279	1.25213
mmu04371 Apelin signaling pathway	0.323974	1.56	Q61016	Guanine nucleotide-binding protein G(I)/G(S)/G(O) subunit gamma-7 OS=Mus musculus OX=10090 GN=Gng7 PE=1 SV=2	Gng7	2.29369	2.39788e-07	Up	7.47967	30.9	K04543	2	2	197219	194816	193870	457465	442672	443744	0.613184	0.605712	0.602771	1.42233	1.37633	1.37967
mmu04371 Apelin signaling pathway	0.323974	1.56	Q6PDN3	Myosin light chain kinase, smooth muscle OS=Mus musculus OX=10090 GN=Mylk PE=1 SV=3	Mylk	1.56886	0.000103418	Up	212.925	8.7	K00907	14	14	20679.1	20760.2	20416.5	30831.7	34046	32165.3	0.780841	0.783902	0.770924	1.1642	1.28557	1.21456
mmu04371 Apelin signaling pathway	0.323974	1.56	Q61011	Guanine nucleotide-binding protein G(I)/G(S)/G(T) subunit beta-3 OS=Mus musculus OX=10090 GN=Gnb3 PE=1 SV=2	Gnb3	0.33918	0.0285835	Down	37.2402	6.8	K07825	2	2	18324.7	19264	13884.3		7713.38	3925.68	1.45176	1.52617	1.09997		0.611086	0.311009
mmu04610 Complement and coagulation cascades	0.00822761	3.91	P11835	Integrin beta-2 OS=Mus musculus OX=10090 GN=Itgb2 PE=1 SV=2	Itgb2	1.53097	0.0229354	Up	85.0258	11.4	K06464	7	7	11515.9	8192.57	11268.6	17429.5	15170.4	14825.2	0.881298	0.626965	0.862367	1.33385	1.16097	1.13455
mmu04610 Complement and coagulation cascades	0.00822761	3.91	P15306	Thrombomodulin OS=Mus musculus OX=10090 GN=Thbd PE=1 SV=1	Thbd	0.567022	0.0390554	Down	61.8676	1.4	K03907	1	1	44487.2	54636.4	54351.7	27476.6	39020.6	20526.7	1.10987	1.36308	1.35597	0.685488	0.973491	0.512102
mmu04610 Complement and coagulation cascades	0.00822761	3.91	P41317	Mannose-binding protein C OS=Mus musculus OX=10090 GN=Mbl2 PE=1 SV=2	Mbl2	0.598127	0.0127185	Down	25.9571	22.1	K03991	3	3	25710.6	35513.6	26217.9	19373	16490.4	16438.1	1.10391	1.5248	1.12568	0.831794	0.708029	0.705782
mmu04610 Complement and coagulation cascades	0.00822761	3.91	Q00898	Alpha-1-antitrypsin 1-5 OS=Mus musculus OX=10090 GN=Serpina1e PE=1 SV=1	Serpina1e	2.21862	0.000108486	Up	45.8914	7.3	K03984	4	4	94777.5	93905.7	104629	225550	200245	224955	0.60236	0.596819	0.664972	1.43349	1.27266	1.4297
mmu04610 Complement and coagulation cascades	0.00822761	3.91	Q8VCG4	Complement component C8 gamma chain OS=Mus musculus OX=10090 GN=C8g PE=1 SV=1	C8g	2.03642	0.0147801	Up	22.5079	4	K03999	1	1	27996.5	22431.8	25874	42351.1	44220.9	68811.9	0.725028	0.580919	0.670061	1.09677	1.14519	1.78203
mmu04611 Platelet activation	0.490758	1.34	O70404	Vesicle-associated membrane protein 8 OS=Mus musculus OX=10090 GN=Vamp8 PE=1 SV=1	Vamp8	0.424984	0.0140127	Down	11.4513	31.7	K08512	3	3	17294	29024.7	30388.9	12776	9935.7	9887.9	0.94929	1.5932	1.66808	0.701288	0.545381	0.542758
mmu04611 Platelet activation	0.490758	1.34	P84309	Adenylate cyclase type 5 OS=Mus musculus OX=10090 GN=Adcy5 PE=1 SV=2	Adcy5	1.62958	0.000157169	Up	139.122	11.8	K08045	13	8	37176.9	41145.7	38917.4	65427.1	61287.9	64337.2	0.723538	0.800779	0.757412	1.27335	1.19279	1.25213
mmu04611 Platelet activation	0.490758	1.34	Q6PDN3	Myosin light chain kinase, smooth muscle OS=Mus musculus OX=10090 GN=Mylk PE=1 SV=3	Mylk	1.56886	0.000103418	Up	212.925	8.7	K00907	14	14	20679.1	20760.2	20416.5	30831.7	34046	32165.3	0.780841	0.783902	0.770924	1.1642	1.28557	1.21456
mmu04622 RIG-I-like receptor signaling pathway	0.205151	2.38	Q6Q899	Antiviral innate immune response receptor RIG-I OS=Mus musculus OX=10090 GN=Rigi PE=1 SV=2	Rigi	1.87105	0.0381958	Up	105.975	4.4	K12646	4	4	10292.6	6412.19	5058.16	11882.5	14778.1	14059	0.98837	0.615742	0.485719	1.14104	1.41909	1.35004
mmu04622 RIG-I-like receptor signaling pathway	0.205151	2.38	Q9CPR7	Suppressor of IKBKE 1 OS=Mus musculus OX=10090 GN=Sike1 PE=1 SV=1	Sike1	1.53898	0.049234	Up	23.5218	5.3	K12656	1	1	15243.2	9479.85	11442.1	16437.4	21448.1	17772	0.996042	0.619446	0.747667	1.07407	1.40149	1.16128
mmu04650 Natural killer cell mediated cytotoxicity	0.40135	1.46	P11835	Integrin beta-2 OS=Mus musculus OX=10090 GN=Itgb2 PE=1 SV=2	Itgb2	1.53097	0.0229354	Up	85.0258	11.4	K06464	7	7	11515.9	8192.57	11268.6	17429.5	15170.4	14825.2	0.881298	0.626965	0.862367	1.33385	1.16097	1.13455
mmu04650 Natural killer cell mediated cytotoxicity	0.40135	1.46	Q9QVP9	Protein-tyrosine kinase 2-beta OS=Mus musculus OX=10090 GN=Ptk2b PE=1 SV=2	Ptk2b	1.55581	0.000232339	Up	115.794	19.3	K05871	18	17	31114.5	33669.4	34896.7	51566.7	52644	50873.6	0.732781	0.792952	0.821857	1.21445	1.23983	1.19813
mmu04670 Leukocyte transendothelial migration	0.427057	1.66	P11835	Integrin beta-2 OS=Mus musculus OX=10090 GN=Itgb2 PE=1 SV=2	Itgb2	1.53097	0.0229354	Up	85.0258	11.4	K06464	7	7	11515.9	8192.57	11268.6	17429.5	15170.4	14825.2	0.881298	0.626965	0.862367	1.33385	1.16097	1.13455
mmu04670 Leukocyte transendothelial migration	0.427057	1.66	Q9CQ19	Myosin regulatory light polypeptide 9 OS=Mus musculus OX=10090 GN=Myl9 PE=1 SV=3	Myl9	2.24411	0.00428681	Up	19.8542	23.8	K12755	3	3	50950.4	50712.4	40820.2	132252	91321.5	96173.6	0.661364	0.658275	0.529868	1.71671	1.1854	1.24839
mmu04670 Leukocyte transendothelial migration	0.427057	1.66	Q9QVP9	Protein-tyrosine kinase 2-beta OS=Mus musculus OX=10090 GN=Ptk2b PE=1 SV=2	Ptk2b	1.55581	0.000232339	Up	115.794	19.3	K05871	18	17	31114.5	33669.4	34896.7	51566.7	52644	50873.6	0.732781	0.792952	0.821857	1.21445	1.23983	1.19813
mmu04713 Circadian entrainment	0.14315	1.97	P35436	Glutamate receptor ionotropic, NMDA 2A OS=Mus musculus OX=10090 GN=Grin2a PE=1 SV=2	Grin2a	2.80655	0.0250112	Up	165.421	1.9	K05209	2	2	3937.23	3650.21	5294.55	6784.75	15210.8	14158.4	0.481756	0.446636	0.647837	0.830177	1.86118	1.73241
mmu04713 Circadian entrainment	0.14315	1.97	P84309	Adenylate cyclase type 5 OS=Mus musculus OX=10090 GN=Adcy5 PE=1 SV=2	Adcy5	1.62958	0.000157169	Up	139.122	11.8	K08045	13	8	37176.9	41145.7	38917.4	65427.1	61287.9	64337.2	0.723538	0.800779	0.757412	1.27335	1.19279	1.25213
mmu04713 Circadian entrainment	0.14315	1.97	Q61016	Guanine nucleotide-binding protein G(I)/G(S)/G(O) subunit gamma-7 OS=Mus musculus OX=10090 GN=Gng7 PE=1 SV=2	Gng7	2.29369	2.39788e-07	Up	7.47967	30.9	K04543	2	2	197219	194816	193870	457465	442672	443744	0.613184	0.605712	0.602771	1.42233	1.37633	1.37967
mmu04713 Circadian entrainment	0.14315	1.97	Q61011	Guanine nucleotide-binding protein G(I)/G(S)/G(T) subunit beta-3 OS=Mus musculus OX=10090 GN=Gnb3 PE=1 SV=2	Gnb3	0.33918	0.0285835	Down	37.2402	6.8	K07825	2	2	18324.7	19264	13884.3		7713.38	3925.68	1.45176	1.52617	1.09997		0.611086	0.311009
mmu04721 Synaptic vesicle cycle	0.00940197	3.26	P31649	Sodium- and chloride-dependent GABA transporter 2 OS=Mus musculus OX=10090 GN=Slc6a13 PE=1 SV=1	Slc6a13	0.640489	0.0464405	Down	68.2852	3.5	K05046	2	2	34061.6	38542.5	25835.9	20907	24698.4	17444.4	1.26553	1.43201	0.959909	0.77678	0.917644	0.64813
mmu04721 Synaptic vesicle cycle	0.00940197	3.26	P31651	Sodium- and chloride-dependent betaine transporter OS=Mus musculus OX=10090 GN=Slc6a12 PE=2 SV=1	Slc6a12	0.579275	0.0269131	Down	69.6136	2.1	K05045	1	1	45904	34168.4	39712.4	17794.6	22749	28844.6	1.45594	1.08372	1.25956	0.564392	0.72153	0.914865
mmu04721 Synaptic vesicle cycle	0.00940197	3.26	Q3TXX4	Vesicular glutamate transporter 1 OS=Mus musculus OX=10090 GN=Slc17a7 PE=1 SV=2	Slc17a7	1.56761	1.98187e-05	Up	61.6373	20.4	K12302	12	9	35734.5	37860.8	37128.8	57883.2	56939.4	58749.7	0.754167	0.799043	0.783593	1.22161	1.20169	1.2399
mmu04721 Synaptic vesicle cycle	0.00940197	3.26	Q64704	Syntaxin-3 OS=Mus musculus OX=10090 GN=Stx3 PE=1 SV=1	Stx3	0.431629	0.000794053	Down	33.2431	7.6	K08486	2	2	17465.5	21216	18216.9	8890.13	8584.25	7084.65	1.28648	1.56273	1.34182	0.654829	0.632299	0.521841
mmu04721 Synaptic vesicle cycle	0.00940197	3.26	Q761V0	Sodium- and chloride-dependent glycine transporter 2 OS=Mus musculus OX=10090 GN=Slc6a5 PE=1 SV=1	Slc6a5	0.320854	0.000130434	Down	87.8614	13.3	K05038	8	7	35600	38374.9	36394.3	10164.8	13112.1	12135.6	1.4652	1.57941	1.4979	0.418356	0.539661	0.499468
mmu04721 Synaptic vesicle cycle	0.00940197	3.26	Q8R1B5	Complexin-3 OS=Mus musculus OX=10090 GN=Cplx3 PE=1 SV=1	Cplx3	1.86339	0.0388641	Up	17.5856	15.2	K15295	2	2	5128.45	9016.2	5564.26	9560.61	13240.3	13924.5	0.545248	0.958587	0.591582	1.01647	1.40768	1.48043
mmu04723 Retrograde endocannabinoid signaling	0.165208	1.7	P22933	Gamma-aminobutyric acid receptor subunit delta OS=Mus musculus OX=10090 GN=Gabrd PE=2 SV=1	Gabrd	2.00112	0.0470413	Up	50.5222	7.8	K05184	3	3	14647.9	7414.84	10435.7	15947.2	21974.4	27111.4	0.901116	0.456151	0.641988	0.981051	1.35184	1.66786
mmu04723 Retrograde endocannabinoid signaling	0.165208	1.7	P84309	Adenylate cyclase type 5 OS=Mus musculus OX=10090 GN=Adcy5 PE=1 SV=2	Adcy5	1.62958	0.000157169	Up	139.122	11.8	K08045	13	8	37176.9	41145.7	38917.4	65427.1	61287.9	64337.2	0.723538	0.800779	0.757412	1.27335	1.19279	1.25213
mmu04723 Retrograde endocannabinoid signaling	0.165208	1.7	Q3TXX4	Vesicular glutamate transporter 1 OS=Mus musculus OX=10090 GN=Slc17a7 PE=1 SV=2	Slc17a7	1.56761	1.98187e-05	Up	61.6373	20.4	K12302	12	9	35734.5	37860.8	37128.8	57883.2	56939.4	58749.7	0.754167	0.799043	0.783593	1.22161	1.20169	1.2399
mmu04723 Retrograde endocannabinoid signaling	0.165208	1.7	Q61016	Guanine nucleotide-binding protein G(I)/G(S)/G(O) subunit gamma-7 OS=Mus musculus OX=10090 GN=Gng7 PE=1 SV=2	Gng7	2.29369	2.39788e-07	Up	7.47967	30.9	K04543	2	2	197219	194816	193870	457465	442672	443744	0.613184	0.605712	0.602771	1.42233	1.37633	1.37967
mmu04723 Retrograde endocannabinoid signaling	0.165208	1.7	Q9D6F4	Gamma-aminobutyric acid receptor subunit alpha-4 OS=Mus musculus OX=10090 GN=Gabra4 PE=2 SV=1	Gabra4	2.42859	0.00085634	Up	60.8783	16.8	K05175	7	7	6184.78	8588.56	7756.73	17462.7	18287	18966.5	0.480394	0.667104	0.602493	1.35639	1.42042	1.4732
mmu04723 Retrograde endocannabinoid signaling	0.165208	1.7	Q61011	Guanine nucleotide-binding protein G(I)/G(S)/G(T) subunit beta-3 OS=Mus musculus OX=10090 GN=Gnb3 PE=1 SV=2	Gnb3	0.33918	0.0285835	Down	37.2402	6.8	K07825	2	2	18324.7	19264	13884.3		7713.38	3925.68	1.45176	1.52617	1.09997		0.611086	0.311009
mmu04724 Glutamatergic synapse	0.0036034	3.13	P35436	Glutamate receptor ionotropic, NMDA 2A OS=Mus musculus OX=10090 GN=Grin2a PE=1 SV=2	Grin2a	2.80655	0.0250112	Up	165.421	1.9	K05209	2	2	3937.23	3650.21	5294.55	6784.75	15210.8	14158.4	0.481756	0.446636	0.647837	0.830177	1.86118	1.73241
mmu04724 Glutamatergic synapse	0.0036034	3.13	P84309	Adenylate cyclase type 5 OS=Mus musculus OX=10090 GN=Adcy5 PE=1 SV=2	Adcy5	1.62958	0.000157169	Up	139.122	11.8	K08045	13	8	37176.9	41145.7	38917.4	65427.1	61287.9	64337.2	0.723538	0.800779	0.757412	1.27335	1.19279	1.25213
mmu04724 Glutamatergic synapse	0.0036034	3.13	Q3TXX4	Vesicular glutamate transporter 1 OS=Mus musculus OX=10090 GN=Slc17a7 PE=1 SV=2	Slc17a7	1.56761	1.98187e-05	Up	61.6373	20.4	K12302	12	9	35734.5	37860.8	37128.8	57883.2	56939.4	58749.7	0.754167	0.799043	0.783593	1.22161	1.20169	1.2399
mmu04724 Glutamatergic synapse	0.0036034	3.13	Q4ACU6	SH3 and multiple ankyrin repeat domains protein 3 OS=Mus musculus OX=10090 GN=Shank3 PE=1 SV=3	Shank3	1.61723	1.21666e-05	Up	185.397	18.1	K15009	29	28	25374.1	24776.8	26289.7	41521.3	41368.4	40732.8	0.760983	0.74307	0.788443	1.24525	1.24066	1.2216
mmu04724 Glutamatergic synapse	0.0036034	3.13	Q61016	Guanine nucleotide-binding protein G(I)/G(S)/G(O) subunit gamma-7 OS=Mus musculus OX=10090 GN=Gng7 PE=1 SV=2	Gng7	2.29369	2.39788e-07	Up	7.47967	30.9	K04543	2	2	197219	194816	193870	457465	442672	443744	0.613184	0.605712	0.602771	1.42233	1.37633	1.37967
mmu04724 Glutamatergic synapse	0.0036034	3.13	Q99JP6	Homer protein homolog 3 OS=Mus musculus OX=10090 GN=Homer3 PE=1 SV=2	Homer3	0.425123	0.000221498	Down	39.6941	23	K15010	7	7	24870.8	29491	25277.4	10540.5	12091.5	11224.5	1.3148	1.55906	1.3363	0.557227	0.639221	0.593389
mmu04724 Glutamatergic synapse	0.0036034	3.13	Q9Z2Y3	Homer protein homolog 1 OS=Mus musculus OX=10090 GN=Homer1 PE=1 SV=2	Homer1	1.52906	6.18629e-05	Up	41.413	51.4	K15010	17	16	64502.4	60485.6	60256.3	93068.2	93958.2	96223	0.826083	0.774639	0.771702	1.19192	1.20332	1.23233
mmu04724 Glutamatergic synapse	0.0036034	3.13	Q61011	Guanine nucleotide-binding protein G(I)/G(S)/G(T) subunit beta-3 OS=Mus musculus OX=10090 GN=Gnb3 PE=1 SV=2	Gnb3	0.33918	0.0285835	Down	37.2402	6.8	K07825	2	2	18324.7	19264	13884.3		7713.38	3925.68	1.45176	1.52617	1.09997		0.611086	0.311009
mmu04725 Cholinergic synapse	0.0757275	2.2	P12657	Muscarinic acetylcholine receptor M1 OS=Mus musculus OX=10090 GN=Chrm1 PE=1 SV=2	Chrm1	2.60845	0.00485078	Up	51.3789	5.7	K04129	2	2	18141	25231.2	32626.2	68869.3	68501.1	60867.7	0.396905	0.552032	0.713826	1.50679	1.49873	1.33172
mmu04725 Cholinergic synapse	0.0757275	2.2	P52189	Inward rectifier potassium channel 4 OS=Mus musculus OX=10090 GN=Kcnj4 PE=1 SV=1	Kcnj4	3.73683	0.00263642	Up	49.8994	2.9	K04998	1	1	6481.28	4979.26	9729.41	27718.5	23453.9	28010.8	0.387431	0.297645	0.581594	1.65693	1.402	1.6744
mmu04725 Cholinergic synapse	0.0757275	2.2	P84309	Adenylate cyclase type 5 OS=Mus musculus OX=10090 GN=Adcy5 PE=1 SV=2	Adcy5	1.62958	0.000157169	Up	139.122	11.8	K08045	13	8	37176.9	41145.7	38917.4	65427.1	61287.9	64337.2	0.723538	0.800779	0.757412	1.27335	1.19279	1.25213
mmu04725 Cholinergic synapse	0.0757275	2.2	Q61016	Guanine nucleotide-binding protein G(I)/G(S)/G(O) subunit gamma-7 OS=Mus musculus OX=10090 GN=Gng7 PE=1 SV=2	Gng7	2.29369	2.39788e-07	Up	7.47967	30.9	K04543	2	2	197219	194816	193870	457465	442672	443744	0.613184	0.605712	0.602771	1.42233	1.37633	1.37967
mmu04725 Cholinergic synapse	0.0757275	2.2	Q61011	Guanine nucleotide-binding protein G(I)/G(S)/G(T) subunit beta-3 OS=Mus musculus OX=10090 GN=Gnb3 PE=1 SV=2	Gnb3	0.33918	0.0285835	Down	37.2402	6.8	K07825	2	2	18324.7	19264	13884.3		7713.38	3925.68	1.45176	1.52617	1.09997		0.611086	0.311009
mmu04726 Serotonergic synapse	0.430653	1.63	P84309	Adenylate cyclase type 5 OS=Mus musculus OX=10090 GN=Adcy5 PE=1 SV=2	Adcy5	1.62958	0.000157169	Up	139.122	11.8	K08045	13	8	37176.9	41145.7	38917.4	65427.1	61287.9	64337.2	0.723538	0.800779	0.757412	1.27335	1.19279	1.25213
mmu04726 Serotonergic synapse	0.430653	1.63	Q61016	Guanine nucleotide-binding protein G(I)/G(S)/G(O) subunit gamma-7 OS=Mus musculus OX=10090 GN=Gng7 PE=1 SV=2	Gng7	2.29369	2.39788e-07	Up	7.47967	30.9	K04543	2	2	197219	194816	193870	457465	442672	443744	0.613184	0.605712	0.602771	1.42233	1.37633	1.37967
mmu04726 Serotonergic synapse	0.430653	1.63	Q61011	Guanine nucleotide-binding protein G(I)/G(S)/G(T) subunit beta-3 OS=Mus musculus OX=10090 GN=Gnb3 PE=1 SV=2	Gnb3	0.33918	0.0285835	Down	37.2402	6.8	K07825	2	2	18324.7	19264	13884.3		7713.38	3925.68	1.45176	1.52617	1.09997		0.611086	0.311009
mmu04727 GABAergic synapse	0.00438387	3.35	P22933	Gamma-aminobutyric acid receptor subunit delta OS=Mus musculus OX=10090 GN=Gabrd PE=2 SV=1	Gabrd	2.00112	0.0470413	Up	50.5222	7.8	K05184	3	3	14647.9	7414.84	10435.7	15947.2	21974.4	27111.4	0.901116	0.456151	0.641988	0.981051	1.35184	1.66786
mmu04727 GABAergic synapse	0.00438387	3.35	P31649	Sodium- and chloride-dependent GABA transporter 2 OS=Mus musculus OX=10090 GN=Slc6a13 PE=1 SV=1	Slc6a13	0.640489	0.0464405	Down	68.2852	3.5	K05046	2	2	34061.6	38542.5	25835.9	20907	24698.4	17444.4	1.26553	1.43201	0.959909	0.77678	0.917644	0.64813
mmu04727 GABAergic synapse	0.00438387	3.35	P31651	Sodium- and chloride-dependent betaine transporter OS=Mus musculus OX=10090 GN=Slc6a12 PE=2 SV=1	Slc6a12	0.579275	0.0269131	Down	69.6136	2.1	K05045	1	1	45904	34168.4	39712.4	17794.6	22749	28844.6	1.45594	1.08372	1.25956	0.564392	0.72153	0.914865
mmu04727 GABAergic synapse	0.00438387	3.35	P84309	Adenylate cyclase type 5 OS=Mus musculus OX=10090 GN=Adcy5 PE=1 SV=2	Adcy5	1.62958	0.000157169	Up	139.122	11.8	K08045	13	8	37176.9	41145.7	38917.4	65427.1	61287.9	64337.2	0.723538	0.800779	0.757412	1.27335	1.19279	1.25213
mmu04727 GABAergic synapse	0.00438387	3.35	Q61016	Guanine nucleotide-binding protein G(I)/G(S)/G(O) subunit gamma-7 OS=Mus musculus OX=10090 GN=Gng7 PE=1 SV=2	Gng7	2.29369	2.39788e-07	Up	7.47967	30.9	K04543	2	2	197219	194816	193870	457465	442672	443744	0.613184	0.605712	0.602771	1.42233	1.37633	1.37967
mmu04727 GABAergic synapse	0.00438387	3.35	Q9D6F4	Gamma-aminobutyric acid receptor subunit alpha-4 OS=Mus musculus OX=10090 GN=Gabra4 PE=2 SV=1	Gabra4	2.42859	0.00085634	Up	60.8783	16.8	K05175	7	7	6184.78	8588.56	7756.73	17462.7	18287	18966.5	0.480394	0.667104	0.602493	1.35639	1.42042	1.4732
mmu04727 GABAergic synapse	0.00438387	3.35	Q61011	Guanine nucleotide-binding protein G(I)/G(S)/G(T) subunit beta-3 OS=Mus musculus OX=10090 GN=Gnb3 PE=1 SV=2	Gnb3	0.33918	0.0285835	Down	37.2402	6.8	K07825	2	2	18324.7	19264	13884.3		7713.38	3925.68	1.45176	1.52617	1.09997		0.611086	0.311009
mmu04728 Dopaminergic synapse	0.00637875	2.85	P24529	Tyrosine 3-monooxygenase OS=Mus musculus OX=10090 GN=Th PE=1 SV=3	Th	1.77738	0.00138034	Up	55.993	25.5	K00501	14	14	24565	25507.3	20635.7	41754.7	44342.5	39577.5	0.750524	0.779316	0.630473	1.27572	1.35478	1.20919
mmu04728 Dopaminergic synapse	0.00637875	2.85	P35436	Glutamate receptor ionotropic, NMDA 2A OS=Mus musculus OX=10090 GN=Grin2a PE=1 SV=2	Grin2a	2.80655	0.0250112	Up	165.421	1.9	K05209	2	2	3937.23	3650.21	5294.55	6784.75	15210.8	14158.4	0.481756	0.446636	0.647837	0.830177	1.86118	1.73241
mmu04728 Dopaminergic synapse	0.00637875	2.85	P84309	Adenylate cyclase type 5 OS=Mus musculus OX=10090 GN=Adcy5 PE=1 SV=2	Adcy5	1.62958	0.000157169	Up	139.122	11.8	K08045	13	8	37176.9	41145.7	38917.4	65427.1	61287.9	64337.2	0.723538	0.800779	0.757412	1.27335	1.19279	1.25213
mmu04728 Dopaminergic synapse	0.00637875	2.85	Q60829	Protein phosphatase 1 regulatory subunit 1B OS=Mus musculus OX=10090 GN=Ppp1r1b PE=1 SV=2	Ppp1r1b	3.02533	2.33454e-05	Up	21.7805	33.5	K15494	8	8	22005.6	23415.8	22527.4	74934.3	65426.9	65206.7	0.482727	0.51366	0.494173	1.6438	1.43524	1.43041
mmu04728 Dopaminergic synapse	0.00637875	2.85	Q61016	Guanine nucleotide-binding protein G(I)/G(S)/G(O) subunit gamma-7 OS=Mus musculus OX=10090 GN=Gng7 PE=1 SV=2	Gng7	2.29369	2.39788e-07	Up	7.47967	30.9	K04543	2	2	197219	194816	193870	457465	442672	443744	0.613184	0.605712	0.602771	1.42233	1.37633	1.37967
mmu04728 Dopaminergic synapse	0.00637875	2.85	Q61616	D(1A) dopamine receptor OS=Mus musculus OX=10090 GN=Drd1 PE=1 SV=2	Drd1	3.78207	0.000186297	Up	49.6125	5.4	K04144	2	2	7147.3	7725.96	7644.4	31626.6	23228	30308.8	0.398249	0.430491	0.425947	1.76224	1.29427	1.68881
mmu04728 Dopaminergic synapse	0.00637875	2.85	Q8CGK7	Guanine nucleotide-binding protein G(olf) subunit alpha OS=Mus musculus OX=10090 GN=Gnal PE=1 SV=1	Gnal	2.63397	0.000232361	Up	44.3085	10.5	K04633	4	4	31399.3	35410.8	27367.8	85310.4	83517.9	79233.3	0.550479	0.620808	0.479801	1.49563	1.4642	1.38908
mmu04728 Dopaminergic synapse	0.00637875	2.85	Q61011	Guanine nucleotide-binding protein G(I)/G(S)/G(T) subunit beta-3 OS=Mus musculus OX=10090 GN=Gnb3 PE=1 SV=2	Gnb3	0.33918	0.0285835	Down	37.2402	6.8	K07825	2	2	18324.7	19264	13884.3		7713.38	3925.68	1.45176	1.52617	1.09997		0.611086	0.311009
mmu04740 Olfactory transduction	0.0501215	3.56	Q01065	Dual specificity calcium/calmodulin-dependent 3',5'-cyclic nucleotide phosphodiesterase 1B OS=Mus musculus OX=10090 GN=Pde1b PE=1 SV=2	Pde1b	1.81026	7.55014e-05	Up	61.2255	23.6	K13755	11	10	103596	97477.5	101221	171700	190282	185250	0.731672	0.688459	0.714902	1.21268	1.34391	1.30838
mmu04740 Olfactory transduction	0.0501215	3.56	Q61016	Guanine nucleotide-binding protein G(I)/G(S)/G(O) subunit gamma-7 OS=Mus musculus OX=10090 GN=Gng7 PE=1 SV=2	Gng7	2.29369	2.39788e-07	Up	7.47967	30.9	K04543	2	2	197219	194816	193870	457465	442672	443744	0.613184	0.605712	0.602771	1.42233	1.37633	1.37967
mmu04740 Olfactory transduction	0.0501215	3.56	Q8CGK7	Guanine nucleotide-binding protein G(olf) subunit alpha OS=Mus musculus OX=10090 GN=Gnal PE=1 SV=1	Gnal	2.63397	0.000232361	Up	44.3085	10.5	K04633	4	4	31399.3	35410.8	27367.8	85310.4	83517.9	79233.3	0.550479	0.620808	0.479801	1.49563	1.4642	1.38908
mmu04742 Taste transduction	0.0598949	3.32	Q01065	Dual specificity calcium/calmodulin-dependent 3',5'-cyclic nucleotide phosphodiesterase 1B OS=Mus musculus OX=10090 GN=Pde1b PE=1 SV=2	Pde1b	1.81026	7.55014e-05	Up	61.2255	23.6	K13755	11	10	103596	97477.5	101221	171700	190282	185250	0.731672	0.688459	0.714902	1.21268	1.34391	1.30838
mmu04742 Taste transduction	0.0598949	3.32	Q9D6F4	Gamma-aminobutyric acid receptor subunit alpha-4 OS=Mus musculus OX=10090 GN=Gabra4 PE=2 SV=1	Gabra4	2.42859	0.00085634	Up	60.8783	16.8	K05175	7	7	6184.78	8588.56	7756.73	17462.7	18287	18966.5	0.480394	0.667104	0.602493	1.35639	1.42042	1.4732
mmu04742 Taste transduction	0.0598949	3.32	Q61011	Guanine nucleotide-binding protein G(I)/G(S)/G(T) subunit beta-3 OS=Mus musculus OX=10090 GN=Gnb3 PE=1 SV=2	Gnb3	0.33918	0.0285835	Down	37.2402	6.8	K07825	2	2	18324.7	19264	13884.3		7713.38	3925.68	1.45176	1.52617	1.09997		0.611086	0.311009
mmu04810 Regulation of actin cytoskeleton	0.46481	1.3	O08638	Myosin-11 OS=Mus musculus OX=10090 GN=Myh11 PE=1 SV=1	Myh11	1.92495	2.04874e-05	Up	227.028	27.4	K10352	54	36	35775.9	33432.3	33208.7	64033.4	65610	67504.5	0.716557	0.669618	0.665138	1.28253	1.31411	1.35205
mmu04810 Regulation of actin cytoskeleton	0.46481	1.3	P11835	Integrin beta-2 OS=Mus musculus OX=10090 GN=Itgb2 PE=1 SV=2	Itgb2	1.53097	0.0229354	Up	85.0258	11.4	K06464	7	7	11515.9	8192.57	11268.6	17429.5	15170.4	14825.2	0.881298	0.626965	0.862367	1.33385	1.16097	1.13455
mmu04810 Regulation of actin cytoskeleton	0.46481	1.3	P12657	Muscarinic acetylcholine receptor M1 OS=Mus musculus OX=10090 GN=Chrm1 PE=1 SV=2	Chrm1	2.60845	0.00485078	Up	51.3789	5.7	K04129	2	2	18141	25231.2	32626.2	68869.3	68501.1	60867.7	0.396905	0.552032	0.713826	1.50679	1.49873	1.33172
mmu04810 Regulation of actin cytoskeleton	0.46481	1.3	Q6PDN3	Myosin light chain kinase, smooth muscle OS=Mus musculus OX=10090 GN=Mylk PE=1 SV=3	Mylk	1.56886	0.000103418	Up	212.925	8.7	K00907	14	14	20679.1	20760.2	20416.5	30831.7	34046	32165.3	0.780841	0.783902	0.770924	1.1642	1.28557	1.21456
mmu04810 Regulation of actin cytoskeleton	0.46481	1.3	Q9CQ19	Myosin regulatory light polypeptide 9 OS=Mus musculus OX=10090 GN=Myl9 PE=1 SV=3	Myl9	2.24411	0.00428681	Up	19.8542	23.8	K12755	3	3	50950.4	50712.4	40820.2	132252	91321.5	96173.6	0.661364	0.658275	0.529868	1.71671	1.1854	1.24839
mmu04810 Regulation of actin cytoskeleton	0.46481	1.3	Q8VCG4	Complement component C8 gamma chain OS=Mus musculus OX=10090 GN=C8g PE=1 SV=1	C8g	2.03642	0.0147801	Up	22.5079	4	K03999	1	1	27996.5	22431.8	25874	42351.1	44220.9	68811.9	0.725028	0.580919	0.670061	1.09677	1.14519	1.78203
mmu04912 GnRH signaling pathway	0.22811	1.82	P13562	Progonadoliberin-1 OS=Mus musculus OX=10090 GN=Gnrh1 PE=3 SV=1	Gnrh1	0.567505	0.000782444	Down	10.337	50	K05252	3	3	40710.6	37129.4	43360.7	23697.8	21045.4	24038.9	1.28571	1.17261	1.36941	0.748419	0.664652	0.759191
mmu04912 GnRH signaling pathway	0.22811	1.82	P84309	Adenylate cyclase type 5 OS=Mus musculus OX=10090 GN=Adcy5 PE=1 SV=2	Adcy5	1.62958	0.000157169	Up	139.122	11.8	K08045	13	8	37176.9	41145.7	38917.4	65427.1	61287.9	64337.2	0.723538	0.800779	0.757412	1.27335	1.19279	1.25213
mmu04912 GnRH signaling pathway	0.22811	1.82	Q9QVP9	Protein-tyrosine kinase 2-beta OS=Mus musculus OX=10090 GN=Ptk2b PE=1 SV=2	Ptk2b	1.55581	0.000232339	Up	115.794	19.3	K05871	18	17	31114.5	33669.4	34896.7	51566.7	52644	50873.6	0.732781	0.792952	0.821857	1.21445	1.23983	1.19813
mmu04913 Ovarian steroidogenesis	0.116865	3.38	P35951	Low-density lipoprotein receptor OS=Mus musculus OX=10090 GN=Ldlr PE=1 SV=2	Ldlr	0.653797	0.0322182	Down	94.9473	5.5	K12473	4	4	14650	15731.1	12445	9035.07	7619.22	11345.3	1.24108	1.33266	1.05428	0.765405	0.645462	0.961119
mmu04913 Ovarian steroidogenesis	0.116865	3.38	P84309	Adenylate cyclase type 5 OS=Mus musculus OX=10090 GN=Adcy5 PE=1 SV=2	Adcy5	1.62958	0.000157169	Up	139.122	11.8	K08045	13	8	37176.9	41145.7	38917.4	65427.1	61287.9	64337.2	0.723538	0.800779	0.757412	1.27335	1.19279	1.25213
mmu04915 Estrogen signaling pathway	0.0592733	2.36	P01193	Pro-opiomelanocortin OS=Mus musculus OX=10090 GN=Pomc PE=1 SV=1	Pomc	0.0110427	2.2394e-05	Down	26.7071	29.4	K05228	6	6	85116.3	88404.6	86864.4	1308.25	912.987	654.111	1.93989	2.01484	1.97974	0.0298164	0.020808	0.0149079
mmu04915 Estrogen signaling pathway	0.0592733	2.36	P02535	Keratin, type I cytoskeletal 10 OS=Mus musculus OX=10090 GN=Krt10 PE=1 SV=3	Krt10	0.640823	0.000122484	Down	57.7698	9.1	K07604	5	4	150674	138299	137963	91663.6	92168.8	89757.6	1.29052	1.18453	1.18165	0.785099	0.789425	0.768774
mmu04915 Estrogen signaling pathway	0.0592733	2.36	P05784	Keratin, type I cytoskeletal 18 OS=Mus musculus OX=10090 GN=Krt18 PE=1 SV=5	Krt18	0.321206	0.000886071	Down	47.5381	16.3	K07604	7	7	27241.2	24816.8	25398.4	8805.96	6381.67	9691.8	1.59716	1.45502	1.48912	0.516298	0.374161	0.568235
mmu04915 Estrogen signaling pathway	0.0592733	2.36	P84309	Adenylate cyclase type 5 OS=Mus musculus OX=10090 GN=Adcy5 PE=1 SV=2	Adcy5	1.62958	0.000157169	Up	139.122	11.8	K08045	13	8	37176.9	41145.7	38917.4	65427.1	61287.9	64337.2	0.723538	0.800779	0.757412	1.27335	1.19279	1.25213
mmu04915 Estrogen signaling pathway	0.0592733	2.36	Q61781	Keratin, type I cytoskeletal 14 OS=Mus musculus OX=10090 GN=Krt14 PE=1 SV=2	Krt14	0.658587	0.00186655	Down	52.867	11.6	K07604	6	0	73563	85471.1	88372.8	54941.5	53792.2	54205.1	1.07562	1.24974	1.29217	0.803345	0.78654	0.792577
mmu04916 Melanogenesis	0.390214	1.49	P01193	Pro-opiomelanocortin OS=Mus musculus OX=10090 GN=Pomc PE=1 SV=1	Pomc	0.0110427	2.2394e-05	Down	26.7071	29.4	K05228	6	6	85116.3	88404.6	86864.4	1308.25	912.987	654.111	1.93989	2.01484	1.97974	0.0298164	0.020808	0.0149079
mmu04916 Melanogenesis	0.390214	1.49	P84309	Adenylate cyclase type 5 OS=Mus musculus OX=10090 GN=Adcy5 PE=1 SV=2	Adcy5	1.62958	0.000157169	Up	139.122	11.8	K08045	13	8	37176.9	41145.7	38917.4	65427.1	61287.9	64337.2	0.723538	0.800779	0.757412	1.27335	1.19279	1.25213
mmu04921 Oxytocin signaling pathway	0.0655217	2.09	P35454	Oxytocin-neurophysin 1 OS=Mus musculus OX=10090 GN=Oxt PE=2 SV=1	Oxt	0.116376	1.68823e-05	Down	12.8509	36.8	K05243	5	5	115693	121834	147920	15496	13596	15764.9	1.61318	1.69881	2.06254	0.216071	0.189578	0.21982
mmu04921 Oxytocin signaling pathway	0.0655217	2.09	P52189	Inward rectifier potassium channel 4 OS=Mus musculus OX=10090 GN=Kcnj4 PE=1 SV=1	Kcnj4	3.73683	0.00263642	Up	49.8994	2.9	K04998	1	1	6481.28	4979.26	9729.41	27718.5	23453.9	28010.8	0.387431	0.297645	0.581594	1.65693	1.402	1.6744
mmu04921 Oxytocin signaling pathway	0.0655217	2.09	P84309	Adenylate cyclase type 5 OS=Mus musculus OX=10090 GN=Adcy5 PE=1 SV=2	Adcy5	1.62958	0.000157169	Up	139.122	11.8	K08045	13	8	37176.9	41145.7	38917.4	65427.1	61287.9	64337.2	0.723538	0.800779	0.757412	1.27335	1.19279	1.25213
mmu04921 Oxytocin signaling pathway	0.0655217	2.09	Q6PDN3	Myosin light chain kinase, smooth muscle OS=Mus musculus OX=10090 GN=Mylk PE=1 SV=3	Mylk	1.56886	0.000103418	Up	212.925	8.7	K00907	14	14	20679.1	20760.2	20416.5	30831.7	34046	32165.3	0.780841	0.783902	0.770924	1.1642	1.28557	1.21456
mmu04921 Oxytocin signaling pathway	0.0655217	2.09	Q9CQ19	Myosin regulatory light polypeptide 9 OS=Mus musculus OX=10090 GN=Myl9 PE=1 SV=3	Myl9	2.24411	0.00428681	Up	19.8542	23.8	K12755	3	3	50950.4	50712.4	40820.2	132252	91321.5	96173.6	0.661364	0.658275	0.529868	1.71671	1.1854	1.24839
mmu04921 Oxytocin signaling pathway	0.0655217	2.09	Q9JJV5	Voltage-dependent calcium channel gamma-3 subunit OS=Mus musculus OX=10090 GN=Cacng3 PE=1 SV=2	Cacng3	1.63513	0.000645688	Up	35.5155	13.7	K04868	4	4	24580.6	21874.7	25296.5	40117.8	37159.9	40046.1	0.780025	0.694157	0.802743	1.27307	1.17921	1.2708
mmu04923 Regulation of lipolysis in adipocytes	0.286792	1.89	P04117	Fatty acid-binding protein, adipocyte OS=Mus musculus OX=10090 GN=Fabp4 PE=1 SV=3	Fabp4	0.313869	0.00732729	Down	14.6499	15.9	K08753	2	2	13078.7	14624.8	13340.2	2535.34	5244.13	5102.84	1.45518	1.62721	1.48428	0.282092	0.583481	0.567761
mmu04923 Regulation of lipolysis in adipocytes	0.286792	1.89	P84309	Adenylate cyclase type 5 OS=Mus musculus OX=10090 GN=Adcy5 PE=1 SV=2	Adcy5	1.62958	0.000157169	Up	139.122	11.8	K08045	13	8	37176.9	41145.7	38917.4	65427.1	61287.9	64337.2	0.723538	0.800779	0.757412	1.27335	1.19279	1.25213
mmu04924 Renin secretion	0.0182352	3.89	P11859	Angiotensinogen OS=Mus musculus OX=10090 GN=Agt PE=1 SV=1	Agt	0.658764	0.00748682	Down	51.9904	8.2	K09821	3	3	24768.1	27843.9	32670.7	19400.1	18326.4	18454.7	1.05051	1.18096	1.38568	0.822827	0.777291	0.782731
mmu04924 Renin secretion	0.0182352	3.89	P84309	Adenylate cyclase type 5 OS=Mus musculus OX=10090 GN=Adcy5 PE=1 SV=2	Adcy5	1.62958	0.000157169	Up	139.122	11.8	K08045	13	8	37176.9	41145.7	38917.4	65427.1	61287.9	64337.2	0.723538	0.800779	0.757412	1.27335	1.19279	1.25213
mmu04924 Renin secretion	0.0182352	3.89	Q01065	Dual specificity calcium/calmodulin-dependent 3',5'-cyclic nucleotide phosphodiesterase 1B OS=Mus musculus OX=10090 GN=Pde1b PE=1 SV=2	Pde1b	1.81026	7.55014e-05	Up	61.2255	23.6	K13755	11	10	103596	97477.5	101221	171700	190282	185250	0.731672	0.688459	0.714902	1.21268	1.34391	1.30838
mmu04924 Renin secretion	0.0182352	3.89	Q02013	Aquaporin-1 OS=Mus musculus OX=10090 GN=Aqp1 PE=1 SV=3	Aqp1	0.642633	0.0346801	Down	28.7935	7.1	K09864	2	2	28902.4	25164.2	32626.5	14341.2	20542.4	20828.2	1.21776	1.06025	1.37466	0.604244	0.865522	0.877562
mmu04925 Aldosterone synthesis and secretion	0.0772315	2.47	P01193	Pro-opiomelanocortin OS=Mus musculus OX=10090 GN=Pomc PE=1 SV=1	Pomc	0.0110427	2.2394e-05	Down	26.7071	29.4	K05228	6	6	85116.3	88404.6	86864.4	1308.25	912.987	654.111	1.93989	2.01484	1.97974	0.0298164	0.020808	0.0149079
mmu04925 Aldosterone synthesis and secretion	0.0772315	2.47	P11859	Angiotensinogen OS=Mus musculus OX=10090 GN=Agt PE=1 SV=1	Agt	0.658764	0.00748682	Down	51.9904	8.2	K09821	3	3	24768.1	27843.9	32670.7	19400.1	18326.4	18454.7	1.05051	1.18096	1.38568	0.822827	0.777291	0.782731
mmu04925 Aldosterone synthesis and secretion	0.0772315	2.47	P35951	Low-density lipoprotein receptor OS=Mus musculus OX=10090 GN=Ldlr PE=1 SV=2	Ldlr	0.653797	0.0322182	Down	94.9473	5.5	K12473	4	4	14650	15731.1	12445	9035.07	7619.22	11345.3	1.24108	1.33266	1.05428	0.765405	0.645462	0.961119
mmu04925 Aldosterone synthesis and secretion	0.0772315	2.47	P84309	Adenylate cyclase type 5 OS=Mus musculus OX=10090 GN=Adcy5 PE=1 SV=2	Adcy5	1.62958	0.000157169	Up	139.122	11.8	K08045	13	8	37176.9	41145.7	38917.4	65427.1	61287.9	64337.2	0.723538	0.800779	0.757412	1.27335	1.19279	1.25213
mmu04926 Relaxin signaling pathway	0.490758	1.34	P84309	Adenylate cyclase type 5 OS=Mus musculus OX=10090 GN=Adcy5 PE=1 SV=2	Adcy5	1.62958	0.000157169	Up	139.122	11.8	K08045	13	8	37176.9	41145.7	38917.4	65427.1	61287.9	64337.2	0.723538	0.800779	0.757412	1.27335	1.19279	1.25213
mmu04926 Relaxin signaling pathway	0.490758	1.34	Q61016	Guanine nucleotide-binding protein G(I)/G(S)/G(O) subunit gamma-7 OS=Mus musculus OX=10090 GN=Gng7 PE=1 SV=2	Gng7	2.29369	2.39788e-07	Up	7.47967	30.9	K04543	2	2	197219	194816	193870	457465	442672	443744	0.613184	0.605712	0.602771	1.42233	1.37633	1.37967
mmu04926 Relaxin signaling pathway	0.490758	1.34	Q61011	Guanine nucleotide-binding protein G(I)/G(S)/G(T) subunit beta-3 OS=Mus musculus OX=10090 GN=Gnb3 PE=1 SV=2	Gnb3	0.33918	0.0285835	Down	37.2402	6.8	K07825	2	2	18324.7	19264	13884.3		7713.38	3925.68	1.45176	1.52617	1.09997		0.611086	0.311009
mmu04927 Cortisol synthesis and secretion	0.0116396	4.42	P01193	Pro-opiomelanocortin OS=Mus musculus OX=10090 GN=Pomc PE=1 SV=1	Pomc	0.0110427	2.2394e-05	Down	26.7071	29.4	K05228	6	6	85116.3	88404.6	86864.4	1308.25	912.987	654.111	1.93989	2.01484	1.97974	0.0298164	0.020808	0.0149079
mmu04927 Cortisol synthesis and secretion	0.0116396	4.42	P11859	Angiotensinogen OS=Mus musculus OX=10090 GN=Agt PE=1 SV=1	Agt	0.658764	0.00748682	Down	51.9904	8.2	K09821	3	3	24768.1	27843.9	32670.7	19400.1	18326.4	18454.7	1.05051	1.18096	1.38568	0.822827	0.777291	0.782731
mmu04927 Cortisol synthesis and secretion	0.0116396	4.42	P35951	Low-density lipoprotein receptor OS=Mus musculus OX=10090 GN=Ldlr PE=1 SV=2	Ldlr	0.653797	0.0322182	Down	94.9473	5.5	K12473	4	4	14650	15731.1	12445	9035.07	7619.22	11345.3	1.24108	1.33266	1.05428	0.765405	0.645462	0.961119
mmu04927 Cortisol synthesis and secretion	0.0116396	4.42	P84309	Adenylate cyclase type 5 OS=Mus musculus OX=10090 GN=Adcy5 PE=1 SV=2	Adcy5	1.62958	0.000157169	Up	139.122	11.8	K08045	13	8	37176.9	41145.7	38917.4	65427.1	61287.9	64337.2	0.723538	0.800779	0.757412	1.27335	1.19279	1.25213
mmu04929 GnRH secretion	0.356297	1.6	P13562	Progonadoliberin-1 OS=Mus musculus OX=10090 GN=Gnrh1 PE=3 SV=1	Gnrh1	0.567505	0.000782444	Down	10.337	50	K05252	3	3	40710.6	37129.4	43360.7	23697.8	21045.4	24038.9	1.28571	1.17261	1.36941	0.748419	0.664652	0.759191
mmu04929 GnRH secretion	0.356297	1.6	P58391	Small conductance calcium-activated potassium channel protein 3 OS=Mus musculus OX=10090 GN=Kcnn3 PE=1 SV=2	Kcnn3	2.00103	0.0336659	Up	81.3334	1.8	K04944	1	1	9990.91	12279.5	17432.9	20459.9	24950.2	34037.5	0.503106	0.61835	0.877856	1.03028	1.2564	1.714
mmu04934 Cushing syndrome	0.115626	2.14	P01193	Pro-opiomelanocortin OS=Mus musculus OX=10090 GN=Pomc PE=1 SV=1	Pomc	0.0110427	2.2394e-05	Down	26.7071	29.4	K05228	6	6	85116.3	88404.6	86864.4	1308.25	912.987	654.111	1.93989	2.01484	1.97974	0.0298164	0.020808	0.0149079
mmu04934 Cushing syndrome	0.115626	2.14	P11859	Angiotensinogen OS=Mus musculus OX=10090 GN=Agt PE=1 SV=1	Agt	0.658764	0.00748682	Down	51.9904	8.2	K09821	3	3	24768.1	27843.9	32670.7	19400.1	18326.4	18454.7	1.05051	1.18096	1.38568	0.822827	0.777291	0.782731
mmu04934 Cushing syndrome	0.115626	2.14	P35951	Low-density lipoprotein receptor OS=Mus musculus OX=10090 GN=Ldlr PE=1 SV=2	Ldlr	0.653797	0.0322182	Down	94.9473	5.5	K12473	4	4	14650	15731.1	12445	9035.07	7619.22	11345.3	1.24108	1.33266	1.05428	0.765405	0.645462	0.961119
mmu04934 Cushing syndrome	0.115626	2.14	P84309	Adenylate cyclase type 5 OS=Mus musculus OX=10090 GN=Adcy5 PE=1 SV=2	Adcy5	1.62958	0.000157169	Up	139.122	11.8	K08045	13	8	37176.9	41145.7	38917.4	65427.1	61287.9	64337.2	0.723538	0.800779	0.757412	1.27335	1.19279	1.25213
mmu04971 Gastric acid secretion	0.40135	1.46	P84309	Adenylate cyclase type 5 OS=Mus musculus OX=10090 GN=Adcy5 PE=1 SV=2	Adcy5	1.62958	0.000157169	Up	139.122	11.8	K08045	13	8	37176.9	41145.7	38917.4	65427.1	61287.9	64337.2	0.723538	0.800779	0.757412	1.27335	1.19279	1.25213
mmu04971 Gastric acid secretion	0.40135	1.46	Q6PDN3	Myosin light chain kinase, smooth muscle OS=Mus musculus OX=10090 GN=Mylk PE=1 SV=3	Mylk	1.56886	0.000103418	Up	212.925	8.7	K00907	14	14	20679.1	20760.2	20416.5	30831.7	34046	32165.3	0.780841	0.783902	0.770924	1.1642	1.28557	1.21456
mmu04976 Bile secretion	0.0598949	3.32	P35951	Low-density lipoprotein receptor OS=Mus musculus OX=10090 GN=Ldlr PE=1 SV=2	Ldlr	0.653797	0.0322182	Down	94.9473	5.5	K12473	4	4	14650	15731.1	12445	9035.07	7619.22	11345.3	1.24108	1.33266	1.05428	0.765405	0.645462	0.961119
mmu04976 Bile secretion	0.0598949	3.32	P84309	Adenylate cyclase type 5 OS=Mus musculus OX=10090 GN=Adcy5 PE=1 SV=2	Adcy5	1.62958	0.000157169	Up	139.122	11.8	K08045	13	8	37176.9	41145.7	38917.4	65427.1	61287.9	64337.2	0.723538	0.800779	0.757412	1.27335	1.19279	1.25213
mmu04976 Bile secretion	0.0598949	3.32	Q02013	Aquaporin-1 OS=Mus musculus OX=10090 GN=Aqp1 PE=1 SV=3	Aqp1	0.642633	0.0346801	Down	28.7935	7.1	K09864	2	2	28902.4	25164.2	32626.5	14341.2	20542.4	20828.2	1.21776	1.06025	1.37466	0.604244	0.865522	0.877562
mmu04979 Cholesterol metabolism	0.170989	2.67	P06728	Apolipoprotein A-IV OS=Mus musculus OX=10090 GN=Apoa4 PE=1 SV=3	Apoa4	0.664682	0.00100005	Down	45.029	30.6	K08760	11	11	58403.8	57211.5	52657.7	39747.6	35198.2	36902.2	1.25097	1.22543	1.12789	0.851366	0.753922	0.790419
mmu04979 Cholesterol metabolism	0.170989	2.67	P35951	Low-density lipoprotein receptor OS=Mus musculus OX=10090 GN=Ldlr PE=1 SV=2	Ldlr	0.653797	0.0322182	Down	94.9473	5.5	K12473	4	4	14650	15731.1	12445	9035.07	7619.22	11345.3	1.24108	1.33266	1.05428	0.765405	0.645462	0.961119
mmu05030 Cocaine addiction	0.000445315	5.83	O54828	Regulator of G-protein signaling 9 OS=Mus musculus OX=10090 GN=Rgs9 PE=1 SV=3	Rgs9	3.23713	0.000688858	Up	76.9781	3	K13765	2	2	14076.1	15524.8	15385.2	49218.9	38518.2	57889	0.443082	0.488684	0.484287	1.54929	1.21246	1.8222
mmu05030 Cocaine addiction	0.000445315	5.83	P24529	Tyrosine 3-monooxygenase OS=Mus musculus OX=10090 GN=Th PE=1 SV=3	Th	1.77738	0.00138034	Up	55.993	25.5	K00501	14	14	24565	25507.3	20635.7	41754.7	44342.5	39577.5	0.750524	0.779316	0.630473	1.27572	1.35478	1.20919
mmu05030 Cocaine addiction	0.000445315	5.83	P35436	Glutamate receptor ionotropic, NMDA 2A OS=Mus musculus OX=10090 GN=Grin2a PE=1 SV=2	Grin2a	2.80655	0.0250112	Up	165.421	1.9	K05209	2	2	3937.23	3650.21	5294.55	6784.75	15210.8	14158.4	0.481756	0.446636	0.647837	0.830177	1.86118	1.73241
mmu05030 Cocaine addiction	0.000445315	5.83	P84309	Adenylate cyclase type 5 OS=Mus musculus OX=10090 GN=Adcy5 PE=1 SV=2	Adcy5	1.62958	0.000157169	Up	139.122	11.8	K08045	13	8	37176.9	41145.7	38917.4	65427.1	61287.9	64337.2	0.723538	0.800779	0.757412	1.27335	1.19279	1.25213
mmu05030 Cocaine addiction	0.000445315	5.83	Q60829	Protein phosphatase 1 regulatory subunit 1B OS=Mus musculus OX=10090 GN=Ppp1r1b PE=1 SV=2	Ppp1r1b	3.02533	2.33454e-05	Up	21.7805	33.5	K15494	8	8	22005.6	23415.8	22527.4	74934.3	65426.9	65206.7	0.482727	0.51366	0.494173	1.6438	1.43524	1.43041
mmu05030 Cocaine addiction	0.000445315	5.83	Q61616	D(1A) dopamine receptor OS=Mus musculus OX=10090 GN=Drd1 PE=1 SV=2	Drd1	3.78207	0.000186297	Up	49.6125	5.4	K04144	2	2	7147.3	7725.96	7644.4	31626.6	23228	30308.8	0.398249	0.430491	0.425947	1.76224	1.29427	1.68881
mmu05031 Amphetamine addiction	0.0100611	3.73	P24529	Tyrosine 3-monooxygenase OS=Mus musculus OX=10090 GN=Th PE=1 SV=3	Th	1.77738	0.00138034	Up	55.993	25.5	K00501	14	14	24565	25507.3	20635.7	41754.7	44342.5	39577.5	0.750524	0.779316	0.630473	1.27572	1.35478	1.20919
mmu05031 Amphetamine addiction	0.0100611	3.73	P35436	Glutamate receptor ionotropic, NMDA 2A OS=Mus musculus OX=10090 GN=Grin2a PE=1 SV=2	Grin2a	2.80655	0.0250112	Up	165.421	1.9	K05209	2	2	3937.23	3650.21	5294.55	6784.75	15210.8	14158.4	0.481756	0.446636	0.647837	0.830177	1.86118	1.73241
mmu05031 Amphetamine addiction	0.0100611	3.73	P84309	Adenylate cyclase type 5 OS=Mus musculus OX=10090 GN=Adcy5 PE=1 SV=2	Adcy5	1.62958	0.000157169	Up	139.122	11.8	K08045	13	8	37176.9	41145.7	38917.4	65427.1	61287.9	64337.2	0.723538	0.800779	0.757412	1.27335	1.19279	1.25213
mmu05031 Amphetamine addiction	0.0100611	3.73	Q60829	Protein phosphatase 1 regulatory subunit 1B OS=Mus musculus OX=10090 GN=Ppp1r1b PE=1 SV=2	Ppp1r1b	3.02533	2.33454e-05	Up	21.7805	33.5	K15494	8	8	22005.6	23415.8	22527.4	74934.3	65426.9	65206.7	0.482727	0.51366	0.494173	1.6438	1.43524	1.43041
mmu05031 Amphetamine addiction	0.0100611	3.73	Q61616	D(1A) dopamine receptor OS=Mus musculus OX=10090 GN=Drd1 PE=1 SV=2	Drd1	3.78207	0.000186297	Up	49.6125	5.4	K04144	2	2	7147.3	7725.96	7644.4	31626.6	23228	30308.8	0.398249	0.430491	0.425947	1.76224	1.29427	1.68881
mmu05032 Morphine addiction	0.000877468	3.89	P22933	Gamma-aminobutyric acid receptor subunit delta OS=Mus musculus OX=10090 GN=Gabrd PE=2 SV=1	Gabrd	2.00112	0.0470413	Up	50.5222	7.8	K05184	3	3	14647.9	7414.84	10435.7	15947.2	21974.4	27111.4	0.901116	0.456151	0.641988	0.981051	1.35184	1.66786
mmu05032 Morphine addiction	0.000877468	3.89	P84309	Adenylate cyclase type 5 OS=Mus musculus OX=10090 GN=Adcy5 PE=1 SV=2	Adcy5	1.62958	0.000157169	Up	139.122	11.8	K08045	13	8	37176.9	41145.7	38917.4	65427.1	61287.9	64337.2	0.723538	0.800779	0.757412	1.27335	1.19279	1.25213
mmu05032 Morphine addiction	0.000877468	3.89	Q01065	Dual specificity calcium/calmodulin-dependent 3',5'-cyclic nucleotide phosphodiesterase 1B OS=Mus musculus OX=10090 GN=Pde1b PE=1 SV=2	Pde1b	1.81026	7.55014e-05	Up	61.2255	23.6	K13755	11	10	103596	97477.5	101221	171700	190282	185250	0.731672	0.688459	0.714902	1.21268	1.34391	1.30838
mmu05032 Morphine addiction	0.000877468	3.89	Q61016	Guanine nucleotide-binding protein G(I)/G(S)/G(O) subunit gamma-7 OS=Mus musculus OX=10090 GN=Gng7 PE=1 SV=2	Gng7	2.29369	2.39788e-07	Up	7.47967	30.9	K04543	2	2	197219	194816	193870	457465	442672	443744	0.613184	0.605712	0.602771	1.42233	1.37633	1.37967
mmu05032 Morphine addiction	0.000877468	3.89	Q61616	D(1A) dopamine receptor OS=Mus musculus OX=10090 GN=Drd1 PE=1 SV=2	Drd1	3.78207	0.000186297	Up	49.6125	5.4	K04144	2	2	7147.3	7725.96	7644.4	31626.6	23228	30308.8	0.398249	0.430491	0.425947	1.76224	1.29427	1.68881
mmu05032 Morphine addiction	0.000877468	3.89	Q8CA95	cAMP and cAMP-inhibited cGMP 3',5'-cyclic phosphodiesterase 10A OS=Mus musculus OX=10090 GN=Pde10a PE=1 SV=2	Pde10a	2.6931	2.00129e-06	Up	89.4076	13.5	K18438	11	11	40096.6	39760.2	37236.7	104152	105475	105718	0.556333	0.551666	0.516652	1.44509	1.46344	1.46682
mmu05032 Morphine addiction	0.000877468	3.89	Q9D6F4	Gamma-aminobutyric acid receptor subunit alpha-4 OS=Mus musculus OX=10090 GN=Gabra4 PE=2 SV=1	Gabra4	2.42859	0.00085634	Up	60.8783	16.8	K05175	7	7	6184.78	8588.56	7756.73	17462.7	18287	18966.5	0.480394	0.667104	0.602493	1.35639	1.42042	1.4732
mmu05032 Morphine addiction	0.000877468	3.89	Q61011	Guanine nucleotide-binding protein G(I)/G(S)/G(T) subunit beta-3 OS=Mus musculus OX=10090 GN=Gnb3 PE=1 SV=2	Gnb3	0.33918	0.0285835	Down	37.2402	6.8	K07825	2	2	18324.7	19264	13884.3		7713.38	3925.68	1.45176	1.52617	1.09997		0.611086	0.311009
mmu05033 Nicotine addiction	0.010276	4.58	P22933	Gamma-aminobutyric acid receptor subunit delta OS=Mus musculus OX=10090 GN=Gabrd PE=2 SV=1	Gabrd	2.00112	0.0470413	Up	50.5222	7.8	K05184	3	3	14647.9	7414.84	10435.7	15947.2	21974.4	27111.4	0.901116	0.456151	0.641988	0.981051	1.35184	1.66786
mmu05033 Nicotine addiction	0.010276	4.58	P35436	Glutamate receptor ionotropic, NMDA 2A OS=Mus musculus OX=10090 GN=Grin2a PE=1 SV=2	Grin2a	2.80655	0.0250112	Up	165.421	1.9	K05209	2	2	3937.23	3650.21	5294.55	6784.75	15210.8	14158.4	0.481756	0.446636	0.647837	0.830177	1.86118	1.73241
mmu05033 Nicotine addiction	0.010276	4.58	Q3TXX4	Vesicular glutamate transporter 1 OS=Mus musculus OX=10090 GN=Slc17a7 PE=1 SV=2	Slc17a7	1.56761	1.98187e-05	Up	61.6373	20.4	K12302	12	9	35734.5	37860.8	37128.8	57883.2	56939.4	58749.7	0.754167	0.799043	0.783593	1.22161	1.20169	1.2399
mmu05033 Nicotine addiction	0.010276	4.58	Q9D6F4	Gamma-aminobutyric acid receptor subunit alpha-4 OS=Mus musculus OX=10090 GN=Gabra4 PE=2 SV=1	Gabra4	2.42859	0.00085634	Up	60.8783	16.8	K05175	7	7	6184.78	8588.56	7756.73	17462.7	18287	18966.5	0.480394	0.667104	0.602493	1.35639	1.42042	1.4732
mmu05034 Alcoholism	0.0036034	3.13	P0C0S6	Histone H2A.Z OS=Mus musculus OX=10090 GN=H2az1 PE=1 SV=2	H2az1	0.632998	0.0317458	Down	13.5527	7.8	K11251	1	1	181351	122845	136731	93457.4	80727.1	104921	1.51119	1.02366	1.13937	0.778777	0.672695	0.874304
mmu05034 Alcoholism	0.0036034	3.13	P24529	Tyrosine 3-monooxygenase OS=Mus musculus OX=10090 GN=Th PE=1 SV=3	Th	1.77738	0.00138034	Up	55.993	25.5	K00501	14	14	24565	25507.3	20635.7	41754.7	44342.5	39577.5	0.750524	0.779316	0.630473	1.27572	1.35478	1.20919
mmu05034 Alcoholism	0.0036034	3.13	P35436	Glutamate receptor ionotropic, NMDA 2A OS=Mus musculus OX=10090 GN=Grin2a PE=1 SV=2	Grin2a	2.80655	0.0250112	Up	165.421	1.9	K05209	2	2	3937.23	3650.21	5294.55	6784.75	15210.8	14158.4	0.481756	0.446636	0.647837	0.830177	1.86118	1.73241
mmu05034 Alcoholism	0.0036034	3.13	P84309	Adenylate cyclase type 5 OS=Mus musculus OX=10090 GN=Adcy5 PE=1 SV=2	Adcy5	1.62958	0.000157169	Up	139.122	11.8	K08045	13	8	37176.9	41145.7	38917.4	65427.1	61287.9	64337.2	0.723538	0.800779	0.757412	1.27335	1.19279	1.25213
mmu05034 Alcoholism	0.0036034	3.13	Q60829	Protein phosphatase 1 regulatory subunit 1B OS=Mus musculus OX=10090 GN=Ppp1r1b PE=1 SV=2	Ppp1r1b	3.02533	2.33454e-05	Up	21.7805	33.5	K15494	8	8	22005.6	23415.8	22527.4	74934.3	65426.9	65206.7	0.482727	0.51366	0.494173	1.6438	1.43524	1.43041
mmu05034 Alcoholism	0.0036034	3.13	Q61016	Guanine nucleotide-binding protein G(I)/G(S)/G(O) subunit gamma-7 OS=Mus musculus OX=10090 GN=Gng7 PE=1 SV=2	Gng7	2.29369	2.39788e-07	Up	7.47967	30.9	K04543	2	2	197219	194816	193870	457465	442672	443744	0.613184	0.605712	0.602771	1.42233	1.37633	1.37967
mmu05034 Alcoholism	0.0036034	3.13	Q61616	D(1A) dopamine receptor OS=Mus musculus OX=10090 GN=Drd1 PE=1 SV=2	Drd1	3.78207	0.000186297	Up	49.6125	5.4	K04144	2	2	7147.3	7725.96	7644.4	31626.6	23228	30308.8	0.398249	0.430491	0.425947	1.76224	1.29427	1.68881
mmu05034 Alcoholism	0.0036034	3.13	Q61011	Guanine nucleotide-binding protein G(I)/G(S)/G(T) subunit beta-3 OS=Mus musculus OX=10090 GN=Gnb3 PE=1 SV=2	Gnb3	0.33918	0.0285835	Down	37.2402	6.8	K07825	2	2	18324.7	19264	13884.3		7713.38	3925.68	1.45176	1.52617	1.09997		0.611086	0.311009
mmu05134 Legionellosis	0.205151	2.38	P11835	Integrin beta-2 OS=Mus musculus OX=10090 GN=Itgb2 PE=1 SV=2	Itgb2	1.53097	0.0229354	Up	85.0258	11.4	K06464	7	7	11515.9	8192.57	11268.6	17429.5	15170.4	14825.2	0.881298	0.626965	0.862367	1.33385	1.16097	1.13455
mmu05134 Legionellosis	0.205151	2.38	Q9WTK5	Nuclear factor NF-kappa-B p100 subunit OS=Mus musculus OX=10090 GN=Nfkb2 PE=1 SV=1	Nfkb2	0.344082	0.019003	Down	96.8323	1.2	K04469	1	1	26757.1	30208.3	17077.4	8660.12		8324.37	1.46973	1.6593	0.938038	0.475689		0.457246
mmu05144 Malaria	0.0600771	4.93	P02089	Hemoglobin subunit beta-2 OS=Mus musculus OX=10090 GN=Hbb-b2 PE=1 SV=2	Hbb-b2	0.251525	0.000391767	Down	15.8782	8.8	K13823	1	1	649215	532447	605247	179651	148142	121659	1.7418	1.42852	1.62384	0.481992	0.397454	0.326403
mmu05144 Malaria	0.0600771	4.93	P11835	Integrin beta-2 OS=Mus musculus OX=10090 GN=Itgb2 PE=1 SV=2	Itgb2	1.53097	0.0229354	Up	85.0258	11.4	K06464	7	7	11515.9	8192.57	11268.6	17429.5	15170.4	14825.2	0.881298	0.626965	0.862367	1.33385	1.16097	1.13455
mmu05146 Amoebiasis	0.179466	2.05	P11835	Integrin beta-2 OS=Mus musculus OX=10090 GN=Itgb2 PE=1 SV=2	Itgb2	1.53097	0.0229354	Up	85.0258	11.4	K06464	7	7	11515.9	8192.57	11268.6	17429.5	15170.4	14825.2	0.881298	0.626965	0.862367	1.33385	1.16097	1.13455
mmu05146 Amoebiasis	0.179466	2.05	Q8CGK7	Guanine nucleotide-binding protein G(olf) subunit alpha OS=Mus musculus OX=10090 GN=Gnal PE=1 SV=1	Gnal	2.63397	0.000232361	Up	44.3085	10.5	K04633	4	4	31399.3	35410.8	27367.8	85310.4	83517.9	79233.3	0.550479	0.620808	0.479801	1.49563	1.4642	1.38908
mmu05146 Amoebiasis	0.179466	2.05	Q8VCG4	Complement component C8 gamma chain OS=Mus musculus OX=10090 GN=C8g PE=1 SV=1	C8g	2.03642	0.0147801	Up	22.5079	4	K03999	1	1	27996.5	22431.8	25874	42351.1	44220.9	68811.9	0.725028	0.580919	0.670061	1.09677	1.14519	1.78203
mmu05150 Staphylococcus aureus infection	0.000166348	8.91	P02535	Keratin, type I cytoskeletal 10 OS=Mus musculus OX=10090 GN=Krt10 PE=1 SV=3	Krt10	0.640823	0.000122484	Down	57.7698	9.1	K07604	5	4	150674	138299	137963	91663.6	92168.8	89757.6	1.29052	1.18453	1.18165	0.785099	0.789425	0.768774
mmu05150 Staphylococcus aureus infection	0.000166348	8.91	P05784	Keratin, type I cytoskeletal 18 OS=Mus musculus OX=10090 GN=Krt18 PE=1 SV=5	Krt18	0.321206	0.000886071	Down	47.5381	16.3	K07604	7	7	27241.2	24816.8	25398.4	8805.96	6381.67	9691.8	1.59716	1.45502	1.48912	0.516298	0.374161	0.568235
mmu05150 Staphylococcus aureus infection	0.000166348	8.91	P11835	Integrin beta-2 OS=Mus musculus OX=10090 GN=Itgb2 PE=1 SV=2	Itgb2	1.53097	0.0229354	Up	85.0258	11.4	K06464	7	7	11515.9	8192.57	11268.6	17429.5	15170.4	14825.2	0.881298	0.626965	0.862367	1.33385	1.16097	1.13455
mmu05150 Staphylococcus aureus infection	0.000166348	8.91	P41317	Mannose-binding protein C OS=Mus musculus OX=10090 GN=Mbl2 PE=1 SV=2	Mbl2	0.598127	0.0127185	Down	25.9571	22.1	K03991	3	3	25710.6	35513.6	26217.9	19373	16490.4	16438.1	1.10391	1.5248	1.12568	0.831794	0.708029	0.705782
mmu05150 Staphylococcus aureus infection	0.000166348	8.91	Q61781	Keratin, type I cytoskeletal 14 OS=Mus musculus OX=10090 GN=Krt14 PE=1 SV=2	Krt14	0.658587	0.00186655	Down	52.867	11.6	K07604	6	0	73563	85471.1	88372.8	54941.5	53792.2	54205.1	1.07562	1.24974	1.29217	0.803345	0.78654	0.792577
mmu05322 Systemic lupus erythematosus	0.054903	3.44	P0C0S6	Histone H2A.Z OS=Mus musculus OX=10090 GN=H2az1 PE=1 SV=2	H2az1	0.632998	0.0317458	Down	13.5527	7.8	K11251	1	1	181351	122845	136731	93457.4	80727.1	104921	1.51119	1.02366	1.13937	0.778777	0.672695	0.874304
mmu05322 Systemic lupus erythematosus	0.054903	3.44	P35436	Glutamate receptor ionotropic, NMDA 2A OS=Mus musculus OX=10090 GN=Grin2a PE=1 SV=2	Grin2a	2.80655	0.0250112	Up	165.421	1.9	K05209	2	2	3937.23	3650.21	5294.55	6784.75	15210.8	14158.4	0.481756	0.446636	0.647837	0.830177	1.86118	1.73241
mmu05322 Systemic lupus erythematosus	0.054903	3.44	Q8VCG4	Complement component C8 gamma chain OS=Mus musculus OX=10090 GN=C8g PE=1 SV=1	C8g	2.03642	0.0147801	Up	22.5079	4	K03999	1	1	27996.5	22431.8	25874	42351.1	44220.9	68811.9	0.725028	0.580919	0.670061	1.09677	1.14519	1.78203
mmu05410 Hypertrophic cardiomyopathy	0.187368	2	P11859	Angiotensinogen OS=Mus musculus OX=10090 GN=Agt PE=1 SV=1	Agt	0.658764	0.00748682	Down	51.9904	8.2	K09821	3	3	24768.1	27843.9	32670.7	19400.1	18326.4	18454.7	1.05051	1.18096	1.38568	0.822827	0.777291	0.782731
mmu05410 Hypertrophic cardiomyopathy	0.187368	2	Q64518	Sarcoplasmic/endoplasmic reticulum calcium ATPase 3 OS=Mus musculus OX=10090 GN=Atp2a3 PE=1 SV=4	Atp2a3	0.597344	0.0122913	Down	109.53	3.9	K05853	3	3	24962.8	36262.5	27511.8	17745.1	16683.2	18578.2	1.05667	1.53499	1.16457	0.75115	0.706198	0.786416
mmu05410 Hypertrophic cardiomyopathy	0.187368	2	Q9JJV5	Voltage-dependent calcium channel gamma-3 subunit OS=Mus musculus OX=10090 GN=Cacng3 PE=1 SV=2	Cacng3	1.63513	0.000645688	Up	35.5155	13.7	K04868	4	4	24580.6	21874.7	25296.5	40117.8	37159.9	40046.1	0.780025	0.694157	0.802743	1.27307	1.17921	1.2708
mmu05412 Arrhythmogenic right ventricular cardiomyopathy	0.156362	2.19	Q64518	Sarcoplasmic/endoplasmic reticulum calcium ATPase 3 OS=Mus musculus OX=10090 GN=Atp2a3 PE=1 SV=4	Atp2a3	0.597344	0.0122913	Down	109.53	3.9	K05853	3	3	24962.8	36262.5	27511.8	17745.1	16683.2	18578.2	1.05667	1.53499	1.16457	0.75115	0.706198	0.786416
mmu05412 Arrhythmogenic right ventricular cardiomyopathy	0.156362	2.19	Q9JI91	Alpha-actinin-2 OS=Mus musculus OX=10090 GN=Actn2 PE=1 SV=2	Actn2	1.76196	0.000435395	Up	103.834	17.2	K21073	15	13	29578.7	33307	30146.1	58465.7	54201.8	51250.5	0.690689	0.777746	0.703938	1.36522	1.26566	1.19674
mmu05412 Arrhythmogenic right ventricular cardiomyopathy	0.156362	2.19	Q9JJV5	Voltage-dependent calcium channel gamma-3 subunit OS=Mus musculus OX=10090 GN=Cacng3 PE=1 SV=2	Cacng3	1.63513	0.000645688	Up	35.5155	13.7	K04868	4	4	24580.6	21874.7	25296.5	40117.8	37159.9	40046.1	0.780025	0.694157	0.802743	1.27307	1.17921	1.2708
mmu05414 Dilated cardiomyopathy	0.0772315	2.47	P11859	Angiotensinogen OS=Mus musculus OX=10090 GN=Agt PE=1 SV=1	Agt	0.658764	0.00748682	Down	51.9904	8.2	K09821	3	3	24768.1	27843.9	32670.7	19400.1	18326.4	18454.7	1.05051	1.18096	1.38568	0.822827	0.777291	0.782731
mmu05414 Dilated cardiomyopathy	0.0772315	2.47	P84309	Adenylate cyclase type 5 OS=Mus musculus OX=10090 GN=Adcy5 PE=1 SV=2	Adcy5	1.62958	0.000157169	Up	139.122	11.8	K08045	13	8	37176.9	41145.7	38917.4	65427.1	61287.9	64337.2	0.723538	0.800779	0.757412	1.27335	1.19279	1.25213
mmu05414 Dilated cardiomyopathy	0.0772315	2.47	Q64518	Sarcoplasmic/endoplasmic reticulum calcium ATPase 3 OS=Mus musculus OX=10090 GN=Atp2a3 PE=1 SV=4	Atp2a3	0.597344	0.0122913	Down	109.53	3.9	K05853	3	3	24962.8	36262.5	27511.8	17745.1	16683.2	18578.2	1.05667	1.53499	1.16457	0.75115	0.706198	0.786416
mmu05414 Dilated cardiomyopathy	0.0772315	2.47	Q9JJV5	Voltage-dependent calcium channel gamma-3 subunit OS=Mus musculus OX=10090 GN=Cacng3 PE=1 SV=2	Cacng3	1.63513	0.000645688	Up	35.5155	13.7	K04868	4	4	24580.6	21874.7	25296.5	40117.8	37159.9	40046.1	0.780025	0.694157	0.802743	1.27307	1.17921	1.2708
mmu05416 Viral myocarditis	0.170989	2.67	P11835	Integrin beta-2 OS=Mus musculus OX=10090 GN=Itgb2 PE=1 SV=2	Itgb2	1.53097	0.0229354	Up	85.0258	11.4	K06464	7	7	11515.9	8192.57	11268.6	17429.5	15170.4	14825.2	0.881298	0.626965	0.862367	1.33385	1.16097	1.13455
mmu05416 Viral myocarditis	0.170989	2.67	P97792	Coxsackievirus and adenovirus receptor homolog OS=Mus musculus OX=10090 GN=Cxadr PE=1 SV=1	Cxadr	0.581959	0.000561951	Down	39.9476	28.2	K06788	10	10	46544.4	44655.2	50301.2	28341.6	25234.3	28771.8	1.24757	1.19693	1.34827	0.759664	0.676376	0.771195
