# Supplementary material for: Acetylome Analyses Provide New Insights into the Effect of Chronic Intermittent Hypoxia on Hypothalamus-Dependent Endocrine Metabolism Impairment
Source: Biology (Basel). 2024 Jul 24;13(8):559. doi: 10.3390/biology13080559 (PMC11351355; doi:10.3390/biology13080559)
Supplement: Supplementary file 1 [file biology-13-00559-s001.zip › S6-DASs.xlsx]

## Sheet: casevscon
Protein accession	Position	Amino acid	case/con Ratio	case/con P value	Regulated Type	Protein description	Gene name	Modified sequence	Localization probability	Intensity con1	Intensity con2	Intensity con3	Intensity case1	Intensity case2	Intensity case3	con1	con2	con3	case1	case2	case3	Subcellular localization	KEGG KO No.	KEGG Gene	KEGG pathway	Biological Process	Cellular Component	Molecular Function	Pfam ID	Domain description	Site Domain	KOG category	KOG NO.	KOG description	WikiPathways	externalDetailsURL	Is_TF	Reactome pathway	Reactome link	HallMark	msigdbURL
A2AG50	419	K	1.60053	0.00791774	Up	MAP7 domain-containing protein 2 OS=Mus musculus OX=10090 GN=Map7d2 PE=1 SV=1	Map7d2	_YVADK[Acetyl (K)]HATEK_	1	71.4013	88.9418	97.9727	125.347	141.82	131.61	0.652828	0.776516	0.887133	1.15424	1.31969	1.23367	nucleus	K24203			GO:0000226 microtubule cytoskeleton organization; GO:0006996 organelle organization; GO:0007010 cytoskeleton organization; GO:0007017 microtubule-based process; GO:0009987 cellular process; GO:0016043 cellular component organization; GO:0071840 cellular component organization or biogenesis;	GO:0005622 intracellular anatomical structure; GO:0005856 cytoskeleton; GO:0015630 microtubule cytoskeleton; GO:0043226 organelle; GO:0043228 non-membrane-bounded organelle; GO:0043229 intracellular organelle; GO:0043232 intracellular non-membrane-bounded organelle;	GO:0005198 structural molecule activity;
A2AGT5	1769	K	1.8636	0.000169933	Up	Cytoskeleton-associated protein 5 OS=Mus musculus OX=10090 GN=Ckap5 PE=1 SV=1	Ckap5	_TLLHTLC[Carbamidomethyl (C)]K[Acetyl (K)]LK_	1	135.867	152.034	152.734	269.886	266.332	265.707	0.66377	0.732492	0.708508	1.35641	1.34958	1.21645	plasma membrane	K16803			GO:0000003 reproduction; GO:0000086 G2/M transition of mitotic cell cycle; GO:0000212 meiotic spindle organization; GO:0000226 microtubule cytoskeleton organization; GO:0000278 mitotic cell cycle; GO:0006403 RNA localization; GO:0006810 transport; GO:0006996 organelle organization; GO:0007010 cytoskeleton organization; GO:0007017 microtubule-based process; GO:0007019 microtubule depolymerization;…	GO:0000775 chromosome, centromeric region; GO:0000776 kinetochore; GO:0000922 spindle pole; GO:0005622 intracellular anatomical structure; GO:0005634 nucleus; GO:0005694 chromosome; GO:0005730 nucleolus; GO:0005737 cytoplasm; GO:0005813 centrosome; GO:0005815 microtubule organizing center; GO:0005819 spindle; GO:0005829 cytosol; GO:0005856 cytoskeleton; GO:0005886 plasma membrane; GO:0015630 micr…	GO:0005488 binding; GO:0005515 protein binding; GO:0008017 microtubule binding; GO:0008092 cytoskeletal protein binding; GO:0015631 tubulin binding; GO:0043021 ribonucleoprotein complex binding; GO:0044877 protein-containing complex binding; GO:0051010 microtubule plus-end binding;				Z	KOG1820	Microtubule-associated protein				R-MMU-141424 Amplification of signal from the kinetochores;R-MMU-141444 Amplification of signal from unattached kinetochores via a MAD2 inhibitory signal;R-MMU-162582 Signal Transduction;R-MMU-1640170 Cell Cycle;R-MMU-1852241 Organelle biogenesis and maintenance;R-MMU-194315 Signaling by Rho GTPases;R-MMU-195258 RHO GTPase Effectors;R-MMU-2467813 Separation of Sister Chromatids;R-MMU-2500257 Reso…	https://reactome.org/PathwayBrowser/#/R-MMU-141424;https://reactome.org/PathwayBrowser/#/R-MMU-141444;https://reactome.org/PathwayBrowser/#/R-MMU-162582;https://reactome.org/PathwayBrowser/#/R-MMU-1640170;https://reactome.org/PathwayBrowser/#/R-MMU-1852241;https://reactome.org/PathwayBrowser/#/R-MMU-194315;https://reactome.org/PathwayBrowser/#/R-MMU-195258;https://reactome.org/PathwayBrowser/#/R-…	HALLMARK MITOTIC SPINDLE	http://www.gsea-msigdb.org/gsea/msigdb/mouse/geneset/HALLMARK_MITOTIC_SPINDLE
A2AN08	4086	K	2.78248	0.00770542	Up	E3 ubiquitin-protein ligase UBR4 OS=Mus musculus OX=10090 GN=Ubr4 PE=1 SV=1	Ubr4	_SPSK[Acetyl (K)]SELHR_	1	12.564	21.1884	26.4083	54.8351	57.7017	49.8532	0.339402	0.574825	0.68009	1.49793	1.58242	1.35581	plasma membrane	K10691	UBR4; E3 ubiquitin-protein ligase UBR4 [EC:2.3.2.27]	mmu05165 Human papillomavirus infection; mmu05203 Viral carcinogenesis	GO:0000003 reproduction; GO:0001775 cell activation; GO:0002252 immune effector process; GO:0002263 cell activation involved in immune response; GO:0002274 myeloid leukocyte activation; GO:0002275 myeloid cell activation involved in immune response; GO:0002283 neutrophil activation involved in immune response; GO:0002366 leukocyte activation involved in immune response; GO:0002376 immune system p…	GO:0005622 intracellular anatomical structure; GO:0005634 nucleus; GO:0005654 nucleoplasm; GO:0005737 cytoplasm; GO:0005813 centrosome; GO:0005815 microtubule organizing center; GO:0005829 cytosol; GO:0005856 cytoskeleton; GO:0005886 plasma membrane; GO:0012505 endomembrane system; GO:0012506 vesicle membrane; GO:0015630 microtubule cytoskeleton; GO:0016020 membrane; GO:0030141 secretory granule;…	GO:0003824 catalytic activity; GO:0004842 ubiquitin-protein transferase activity; GO:0005488 binding; GO:0005515 protein binding; GO:0005516 calmodulin binding; GO:0016740 transferase activity; GO:0019787 ubiquitin-like protein transferase activity; GO:0140096 catalytic activity, acting on a protein;				T	KOG1776	Zn-binding protein Push				R-MMU-1280218 Adaptive Immune System;R-MMU-168249 Innate Immune System;R-MMU-168256 Immune System;R-MMU-6798695 Neutrophil degranulation;R-MMU-983168 Antigen processing: Ubiquitination & Proteasome degradation;R-MMU-983169 Class I MHC mediated antigen processing & presentation	https://reactome.org/PathwayBrowser/#/R-MMU-1280218;https://reactome.org/PathwayBrowser/#/R-MMU-168249;https://reactome.org/PathwayBrowser/#/R-MMU-168256;https://reactome.org/PathwayBrowser/#/R-MMU-6798695;https://reactome.org/PathwayBrowser/#/R-MMU-983168;https://reactome.org/PathwayBrowser/#/R-MMU-983169
A2APV2	302	K	1.76776	0.00226965	Up	Formin-like protein 2 OS=Mus musculus OX=10090 GN=Fmnl2 PE=1 SV=2	Fmnl2	_FEK[Acetyl (K)]LMEHFR_	1	45.1946	61.8357	61.627	82.5426	91.701	94.5917	0.622827	0.776068	0.797206	1.26034	1.36621	1.25563	nucleus	K23957			GO:0000902 cell morphogenesis; GO:0000904 cell morphogenesis involved in differentiation; GO:0001654 eye development; GO:0001736 establishment of planar polarity; GO:0001738 morphogenesis of a polarized epithelium; GO:0001745 compound eye morphogenesis; GO:0002009 morphogenesis of an epithelium; GO:0006928 movement of cell or subcellular component; GO:0006929 substrate-dependent cell migration; G…	GO:0005622 intracellular anatomical structure; GO:0005737 cytoplasm; GO:0005794 Golgi apparatus; GO:0005829 cytosol; GO:0005886 plasma membrane; GO:0012505 endomembrane system; GO:0016020 membrane; GO:0030139 endocytic vesicle; GO:0031410 cytoplasmic vesicle; GO:0031982 vesicle; GO:0043226 organelle; GO:0043227 membrane-bounded organelle; GO:0043229 intracellular organelle; GO:0043231 intracellul…	GO:0003779 actin binding; GO:0005488 binding; GO:0005515 protein binding; GO:0005522 profilin binding; GO:0008092 cytoskeletal protein binding; GO:0019899 enzyme binding; GO:0031267 small GTPase binding; GO:0032794 GTPase activating protein binding; GO:0044877 protein-containing complex binding; GO:0051015 actin filament binding; GO:0051020 GTPase binding;				TZ	KOG1923	Rac1 GTPase effector FRL				R-MMU-162582 Signal Transduction;R-MMU-194315 Signaling by Rho GTPases;R-MMU-195258 RHO GTPase Effectors;R-MMU-5663220 RHO GTPases Activate Formins;R-MMU-9012999 RHO GTPase cycle;R-MMU-9013106 RHOC GTPase cycle;R-MMU-9716542 Signaling by Rho GTPases, Miro GTPases and RHOBTB3	https://reactome.org/PathwayBrowser/#/R-MMU-162582;https://reactome.org/PathwayBrowser/#/R-MMU-194315;https://reactome.org/PathwayBrowser/#/R-MMU-195258;https://reactome.org/PathwayBrowser/#/R-MMU-5663220;https://reactome.org/PathwayBrowser/#/R-MMU-9012999;https://reactome.org/PathwayBrowser/#/R-MMU-9013106;https://reactome.org/PathwayBrowser/#/R-MMU-9716542
A2BH40	2018	K	2.28656	0.00137595	Up	AT-rich interactive domain-containing protein 1A OS=Mus musculus OX=10090 GN=Arid1a PE=1 SV=1	Arid1a	_LILLHHK[Acetyl (K)]HPER_	1	33.1523	41.8673	39.1552	78.3984	93.6404	80.6294	0.517045	0.66892	0.655039	1.33925	1.58584	1.28446	cytoplasm	K11653	ARID1; AT-rich interactive domain-containing protein 1	mmu04714 Thermogenesis; mmu05225 Hepatocellular carcinoma	GO:0000003 reproduction; GO:0000122 negative regulation of transcription by RNA polymerase II; GO:0001568 blood vessel development; GO:0001654 eye development; GO:0001704 formation of primary germ layer; GO:0001838 embryonic epithelial tube formation; GO:0001841 neural tube formation; GO:0001843 neural tube closure; GO:0001890 placenta development; GO:0001944 vasculature development; GO:0002009 m…	GO:0000228 nuclear chromosome; GO:0000785 chromatin; GO:0005622 intracellular anatomical structure; GO:0005634 nucleus; GO:0005654 nucleoplasm; GO:0005694 chromosome; GO:0005737 cytoplasm; GO:0005829 cytosol; GO:0005886 plasma membrane; GO:0016020 membrane; GO:0016514 SWI/SNF complex; GO:0031974 membrane-enclosed lumen; GO:0031981 nuclear lumen; GO:0032991 protein-containing complex; GO:0035060 b…	GO:0000981 DNA-binding transcription factor activity, RNA polymerase II-specific; GO:0003676 nucleic acid binding; GO:0003677 DNA binding; GO:0003700 DNA-binding transcription factor activity; GO:0003712 transcription coregulator activity; GO:0003713 transcription coactivator activity; GO:0005102 signaling receptor binding; GO:0005488 binding; GO:0005515 protein binding; GO:0008134 transcription …	PF01388	PF01388 ARID/BRIGHT DNA binding domain		B	KOG2510	SWI-SNF chromatin-remodeling complex protein			Transcription factor	R-MMU-212436 Generic Transcription Pathway;R-MMU-3214858 RMTs methylate histone arginines;R-MMU-3247509 Chromatin modifying enzymes;R-MMU-4839726 Chromatin organization;R-MMU-73857 RNA Polymerase II Transcription;R-MMU-74160 Gene expression (Transcription);R-MMU-8878171 Transcriptional regulation by RUNX1;R-MMU-8939243 RUNX1 interacts with co-factors whose precise effect on RUNX1 targets is not k…	https://reactome.org/PathwayBrowser/#/R-MMU-212436;https://reactome.org/PathwayBrowser/#/R-MMU-3214858;https://reactome.org/PathwayBrowser/#/R-MMU-3247509;https://reactome.org/PathwayBrowser/#/R-MMU-4839726;https://reactome.org/PathwayBrowser/#/R-MMU-73857;https://reactome.org/PathwayBrowser/#/R-MMU-74160;https://reactome.org/PathwayBrowser/#/R-MMU-8878171;https://reactome.org/PathwayBrowser/#/R-…
A6H630	64	K	1.53405	0.00740921	Up	Damage-control phosphatase ARMT1 OS=Mus musculus OX=10090 GN=Armt1 PE=1 SV=1	Armt1	_AISLLSK[Acetyl (K)]LR_	1	284.436	288.906	331.374	610.325	645.468	645.364	0.652338	0.813207	0.836301	1.13762	1.13125	1.26227	cytoplasm	K23114			GO:0006464 cellular protein modification process; GO:0006479 protein methylation; GO:0006807 nitrogen compound metabolic process; GO:0008152 metabolic process; GO:0008213 protein alkylation; GO:0009987 cellular process; GO:0019538 protein metabolic process; GO:0032259 methylation; GO:0036211 protein modification process; GO:0043170 macromolecule metabolic process; GO:0043412 macromolecule modific…		GO:0003824 catalytic activity; GO:0005488 binding; GO:0005515 protein binding; GO:0008168 methyltransferase activity; GO:0008171 O-methyltransferase activity; GO:0008276 protein methyltransferase activity; GO:0008757 S-adenosylmethionine-dependent methyltransferase activity; GO:0010340 carboxyl-O-methyltransferase activity; GO:0016740 transferase activity; GO:0016741 transferase activity, transfe…	PF01937	PF01937 Damage-control phosphatase ARMT1-like domain	PF01937 Damage-control phosphatase ARMT1-like domain	S	KOG3870	Uncharacterized conserved protein
A6X935	827	K	1.50572	0.000946488	Up	Inter alpha-trypsin inhibitor, heavy chain 4 OS=Mus musculus OX=10090 GN=Itih4 PE=1 SV=2	Itih4	_WK[Acetyl (K)]K[Acetyl (K)]TLFSVLPGLK_	1	71.8626	78.1161	74.1012	103.475	113.841	132.981	0.775017	0.834508	0.773265	1.10772	1.21381	1.26629	extracellular	K24514			GO:0002526 acute inflammatory response; GO:0002576 platelet degranulation; GO:0006810 transport; GO:0006887 exocytosis; GO:0006950 response to stress; GO:0006952 defense response; GO:0006953 acute-phase response; GO:0006954 inflammatory response; GO:0009892 negative regulation of metabolic process; GO:0009987 cellular process; GO:0010033 response to organic substance; GO:0010466 negative regulati…	GO:0005576 extracellular region; GO:0005622 intracellular anatomical structure; GO:0005737 cytoplasm; GO:0005886 plasma membrane; GO:0012505 endomembrane system; GO:0016020 membrane; GO:0030141 secretory granule; GO:0031089 platelet dense granule lumen; GO:0031410 cytoplasmic vesicle; GO:0031974 membrane-enclosed lumen; GO:0031982 vesicle; GO:0031983 vesicle lumen; GO:0034774 secretory granule lu…	GO:0004857 enzyme inhibitor activity; GO:0004866 endopeptidase inhibitor activity; GO:0030234 enzyme regulator activity; GO:0030414 peptidase inhibitor activity; GO:0061134 peptidase regulator activity; GO:0061135 endopeptidase regulator activity; GO:0098772 molecular function regulator;	PF00092	PF00092 von Willebrand factor type A domain								R-MMU-109582 Hemostasis;R-MMU-114608 Platelet degranulation ;R-MMU-76002 Platelet activation, signaling and aggregation;R-MMU-76005 Response to elevated platelet cytosolic Ca2+	https://reactome.org/PathwayBrowser/#/R-MMU-109582;https://reactome.org/PathwayBrowser/#/R-MMU-114608;https://reactome.org/PathwayBrowser/#/R-MMU-76002;https://reactome.org/PathwayBrowser/#/R-MMU-76005	HALLMARK XENOBIOTIC METABOLISM	http://www.gsea-msigdb.org/gsea/msigdb/mouse/geneset/HALLMARK_XENOBIOTIC_METABOLISM
A6X935	828	K	1.50572	0.000946488	Up	Inter alpha-trypsin inhibitor, heavy chain 4 OS=Mus musculus OX=10090 GN=Itih4 PE=1 SV=2	Itih4	_WK[Acetyl (K)]K[Acetyl (K)]TLFSVLPGLK_	1	71.8626	78.1161	74.1012	103.475	113.841	132.981	0.775017	0.834508	0.773265	1.10772	1.21381	1.26629	extracellular	K24514			GO:0002526 acute inflammatory response; GO:0002576 platelet degranulation; GO:0006810 transport; GO:0006887 exocytosis; GO:0006950 response to stress; GO:0006952 defense response; GO:0006953 acute-phase response; GO:0006954 inflammatory response; GO:0009892 negative regulation of metabolic process; GO:0009987 cellular process; GO:0010033 response to organic substance; GO:0010466 negative regulati…	GO:0005576 extracellular region; GO:0005622 intracellular anatomical structure; GO:0005737 cytoplasm; GO:0005886 plasma membrane; GO:0012505 endomembrane system; GO:0016020 membrane; GO:0030141 secretory granule; GO:0031089 platelet dense granule lumen; GO:0031410 cytoplasmic vesicle; GO:0031974 membrane-enclosed lumen; GO:0031982 vesicle; GO:0031983 vesicle lumen; GO:0034774 secretory granule lu…	GO:0004857 enzyme inhibitor activity; GO:0004866 endopeptidase inhibitor activity; GO:0030234 enzyme regulator activity; GO:0030414 peptidase inhibitor activity; GO:0061134 peptidase regulator activity; GO:0061135 endopeptidase regulator activity; GO:0098772 molecular function regulator;	PF00092	PF00092 von Willebrand factor type A domain								R-MMU-109582 Hemostasis;R-MMU-114608 Platelet degranulation ;R-MMU-76002 Platelet activation, signaling and aggregation;R-MMU-76005 Response to elevated platelet cytosolic Ca2+	https://reactome.org/PathwayBrowser/#/R-MMU-109582;https://reactome.org/PathwayBrowser/#/R-MMU-114608;https://reactome.org/PathwayBrowser/#/R-MMU-76002;https://reactome.org/PathwayBrowser/#/R-MMU-76005	HALLMARK XENOBIOTIC METABOLISM	http://www.gsea-msigdb.org/gsea/msigdb/mouse/geneset/HALLMARK_XENOBIOTIC_METABOLISM
B2RQC6	1323	K	0.494248	0.000570263	Down	CAD protein OS=Mus musculus OX=10090 GN=Cad PE=1 SV=1	Cad	_NILLTIGSYK[Acetyl (K)]NK_	1	178.251	175.366	164.257	83.9883	74.2706	69.0411	1.39348	1.27487	1.27152	0.730433	0.629693	0.587149	cytoplasm	K11540	CAD; carbamoyl-phosphate synthase / aspartate carbamoyltransferase / dihydroorotase [EC:6.3.5.5 2.1.3.2 3.5.2.3]	mmu00240 Pyrimidine metabolism; mmu00250 Alanine, aspartate and glutamate metabolism; mmu01100 Metabolic pathways; mmu01240 Biosynthesis of cofactors	GO:0000050 urea cycle; GO:0000052 citrulline metabolic process; GO:0002119 nematode larval development; GO:0002164 larval development; GO:0006082 organic acid metabolic process; GO:0006139 nucleobase-containing compound metabolic process; GO:0006206 pyrimidine nucleobase metabolic process; GO:0006207 'de novo' pyrimidine nucleobase biosynthetic process; GO:0006213 pyrimidine nucleoside metabolic …	GO:0005622 intracellular anatomical structure; GO:0005634 nucleus; GO:0005654 nucleoplasm; GO:0005737 cytoplasm; GO:0005739 mitochondrion; GO:0005829 cytosol; GO:0016363 nuclear matrix; GO:0030424 axon; GO:0031974 membrane-enclosed lumen; GO:0031981 nuclear lumen; GO:0032991 protein-containing complex; GO:0034399 nuclear periphery; GO:0036477 somatodendritic compartment; GO:0042995 cell projectio…	GO:0000166 nucleotide binding; GO:0001882 nucleoside binding; GO:0001884 pyrimidine nucleoside binding; GO:0002134 UTP binding; GO:0003824 catalytic activity; GO:0004070 aspartate carbamoyltransferase activity; GO:0004087 carbamoyl-phosphate synthase (ammonia) activity; GO:0004088 carbamoyl-phosphate synthase (glutamine-hydrolyzing) activity; GO:0004151 dihydroorotase activity; GO:0004672 protein…	PF00988; PF00117; PF02786; PF02787; PF02142; PF01979; PF02729; PF00185	PF00988 Carbamoyl-phosphate synthase small chain, CPSase domain; PF00117 Glutamine amidotransferase class-I; PF02786 Carbamoyl-phosphate synthase L chain, ATP binding domain; PF02787 Carbamoyl-phosphate synthetase large chain, oligomerisation domain; PF02142 MGS-like domain; PF01979 Amidohydrolase family; PF02729 Aspartate/ornithine carbamoyltransferase, carbamoyl-P binding domain; PF00185 Aspart…		R	KOG0370	Multifunctional pyrimidine synthesis protein CAD (includes carbamoyl-phophate synthetase, aspartate transcarbamylase, and glutamine amidotransferase)	WP662 Amino acid metabolism;WP1763 Mechanisms associated with pluripotency	http://www.wikipathways.org/instance/WP662_r122074;http://www.wikipathways.org/instance/WP1763_r120787		R-MMU-1430728 Metabolism;R-MMU-15869 Metabolism of nucleotides;R-MMU-500753 Pyrimidine biosynthesis;R-MMU-8956320 Nucleotide biosynthesis	https://reactome.org/PathwayBrowser/#/R-MMU-1430728;https://reactome.org/PathwayBrowser/#/R-MMU-15869;https://reactome.org/PathwayBrowser/#/R-MMU-500753;https://reactome.org/PathwayBrowser/#/R-MMU-8956320	HALLMARK MYC TARGETS V1	http://www.gsea-msigdb.org/gsea/msigdb/mouse/geneset/HALLMARK_MYC_TARGETS_V1
B2RSH2	46	K	0.505863	0.0231376	Down	Guanine nucleotide-binding protein G(i) subunit alpha-1 OS=Mus musculus OX=10090 GN=Gnai1 PE=1 SV=1	Gnai1	_LLLLGAGESGK[Acetyl (K)]STIVK_	1	926.748	1066.42	1384.13	522.345	625.041	856.011	1.08565	1.30752	1.70111	0.53616	0.666047	0.868935	cytoplasm	K04630	GNAI; guanine nucleotide-binding protein G(i) subunit alpha	mmu04371 Apelin signaling pathway; mmu05030 Cocaine addiction; mmu05142 Chagas disease; mmu04723 Retrograde endocannabinoid signaling; mmu05145 Toxoplasmosis; mmu04727 GABAergic synapse; mmu04916 Melanogenesis; mmu04924 Renin secretion; mmu05163 Human cytomegalovirus infection; mmu04022 cGMP-PKG signaling pathway; mmu05170 Human immunodeficiency virus 1 infection; mmu05012 Parkinson disease; mmu0…	GO:0006139 nucleobase-containing compound metabolic process; GO:0006163 purine nucleotide metabolic process; GO:0006457 protein folding; GO:0006725 cellular aromatic compound metabolic process; GO:0006753 nucleoside phosphate metabolic process; GO:0006793 phosphorus metabolic process; GO:0006796 phosphate-containing compound metabolic process; GO:0006807 nitrogen compound metabolic process; GO:00…	GO:0005622 intracellular anatomical structure; GO:0005634 nucleus; GO:0005730 nucleolus; GO:0005737 cytoplasm; GO:0005813 centrosome; GO:0005815 microtubule organizing center; GO:0005834 heterotrimeric G-protein complex; GO:0005856 cytoskeleton; GO:0005886 plasma membrane; GO:0005938 cell cortex; GO:0009898 cytoplasmic side of plasma membrane; GO:0015630 microtubule cytoskeleton; GO:0016020 membr…	GO:0000166 nucleotide binding; GO:0000287 magnesium ion binding; GO:0001664 G protein-coupled receptor binding; GO:0001882 nucleoside binding; GO:0001883 purine nucleoside binding; GO:0003824 catalytic activity; GO:0003924 GTPase activity; GO:0005102 signaling receptor binding; GO:0005488 binding; GO:0005515 protein binding; GO:0005525 GTP binding; GO:0016462 pyrophosphatase activity; GO:0016787 …	PF00503	PF00503 G-protein alpha subunit	PF00503 G-protein alpha subunit	DT	KOG0082	G-protein alpha subunit (small G protein superfamily)	WP553 Calcium regulation in cardiac cells;WP232 G protein signaling pathways;WP2292 Chemokine signaling pathway;WP57 Signal transduction of S1P receptor	http://www.wikipathways.org/instance/WP553_r117867;http://www.wikipathways.org/instance/WP232_r117886;http://www.wikipathways.org/instance/WP2292_r97515;http://www.wikipathways.org/instance/WP57_r117945		R-MMU-109582 Hemostasis;R-MMU-111885 Opioid Signalling;R-MMU-112040 G-protein mediated events;R-MMU-112314 Neurotransmitter receptors and postsynaptic signal transmission;R-MMU-112315 Transmission across Chemical Synapses;R-MMU-112316 Neuronal System;R-MMU-1430728 Metabolism;R-MMU-162582 Signal Transduction;R-MMU-163685 Integration of energy metabolism;R-MMU-170670 Adenylate cyclase inhibitory pa…	https://reactome.org/PathwayBrowser/#/R-MMU-109582;https://reactome.org/PathwayBrowser/#/R-MMU-111885;https://reactome.org/PathwayBrowser/#/R-MMU-112040;https://reactome.org/PathwayBrowser/#/R-MMU-112314;https://reactome.org/PathwayBrowser/#/R-MMU-112315;https://reactome.org/PathwayBrowser/#/R-MMU-112316;https://reactome.org/PathwayBrowser/#/R-MMU-1430728;https://reactome.org/PathwayBrowser/#/R-M…	HALLMARK CHOLESTEROL HOMEOSTASIS;HALLMARK WNT BETA CATENIN SIGNALING;HALLMARK APICAL JUNCTION	http://www.gsea-msigdb.org/gsea/msigdb/mouse/geneset/HALLMARK_CHOLESTEROL_HOMEOSTASIS;http://www.gsea-msigdb.org/gsea/msigdb/mouse/geneset/HALLMARK_WNT_BETA_CATENIN_SIGNALING;http://www.gsea-msigdb.org/gsea/msigdb/mouse/geneset/HALLMARK_APICAL_JUNCTION
B2RSH2	248	K	2.14994	0.000154862	Up	Guanine nucleotide-binding protein G(i) subunit alpha-1 OS=Mus musculus OX=10090 GN=Gnai1 PE=1 SV=1	Gnai1	_MHESMK[Acetyl (K)]LFDSIC[Carbamidomethyl (C)]NNK_	1	137.002	131.018	114.435	324.016	327.346	306.742	0.644181	0.644763	0.564503	1.33493	1.40009	1.24978	cytoplasm	K04630	GNAI; guanine nucleotide-binding protein G(i) subunit alpha	mmu04371 Apelin signaling pathway; mmu05030 Cocaine addiction; mmu05142 Chagas disease; mmu04723 Retrograde endocannabinoid signaling; mmu05145 Toxoplasmosis; mmu04727 GABAergic synapse; mmu04916 Melanogenesis; mmu04924 Renin secretion; mmu05163 Human cytomegalovirus infection; mmu04022 cGMP-PKG signaling pathway; mmu05170 Human immunodeficiency virus 1 infection; mmu05012 Parkinson disease; mmu0…	GO:0006139 nucleobase-containing compound metabolic process; GO:0006163 purine nucleotide metabolic process; GO:0006457 protein folding; GO:0006725 cellular aromatic compound metabolic process; GO:0006753 nucleoside phosphate metabolic process; GO:0006793 phosphorus metabolic process; GO:0006796 phosphate-containing compound metabolic process; GO:0006807 nitrogen compound metabolic process; GO:00…	GO:0005622 intracellular anatomical structure; GO:0005634 nucleus; GO:0005730 nucleolus; GO:0005737 cytoplasm; GO:0005813 centrosome; GO:0005815 microtubule organizing center; GO:0005834 heterotrimeric G-protein complex; GO:0005856 cytoskeleton; GO:0005886 plasma membrane; GO:0005938 cell cortex; GO:0009898 cytoplasmic side of plasma membrane; GO:0015630 microtubule cytoskeleton; GO:0016020 membr…	GO:0000166 nucleotide binding; GO:0000287 magnesium ion binding; GO:0001664 G protein-coupled receptor binding; GO:0001882 nucleoside binding; GO:0001883 purine nucleoside binding; GO:0003824 catalytic activity; GO:0003924 GTPase activity; GO:0005102 signaling receptor binding; GO:0005488 binding; GO:0005515 protein binding; GO:0005525 GTP binding; GO:0016462 pyrophosphatase activity; GO:0016787 …	PF00503	PF00503 G-protein alpha subunit	PF00503 G-protein alpha subunit	DT	KOG0082	G-protein alpha subunit (small G protein superfamily)	WP553 Calcium regulation in cardiac cells;WP232 G protein signaling pathways;WP2292 Chemokine signaling pathway;WP57 Signal transduction of S1P receptor	http://www.wikipathways.org/instance/WP553_r117867;http://www.wikipathways.org/instance/WP232_r117886;http://www.wikipathways.org/instance/WP2292_r97515;http://www.wikipathways.org/instance/WP57_r117945		R-MMU-109582 Hemostasis;R-MMU-111885 Opioid Signalling;R-MMU-112040 G-protein mediated events;R-MMU-112314 Neurotransmitter receptors and postsynaptic signal transmission;R-MMU-112315 Transmission across Chemical Synapses;R-MMU-112316 Neuronal System;R-MMU-1430728 Metabolism;R-MMU-162582 Signal Transduction;R-MMU-163685 Integration of energy metabolism;R-MMU-170670 Adenylate cyclase inhibitory pa…	https://reactome.org/PathwayBrowser/#/R-MMU-109582;https://reactome.org/PathwayBrowser/#/R-MMU-111885;https://reactome.org/PathwayBrowser/#/R-MMU-112040;https://reactome.org/PathwayBrowser/#/R-MMU-112314;https://reactome.org/PathwayBrowser/#/R-MMU-112315;https://reactome.org/PathwayBrowser/#/R-MMU-112316;https://reactome.org/PathwayBrowser/#/R-MMU-1430728;https://reactome.org/PathwayBrowser/#/R-M…	HALLMARK CHOLESTEROL HOMEOSTASIS;HALLMARK WNT BETA CATENIN SIGNALING;HALLMARK APICAL JUNCTION	http://www.gsea-msigdb.org/gsea/msigdb/mouse/geneset/HALLMARK_CHOLESTEROL_HOMEOSTASIS;http://www.gsea-msigdb.org/gsea/msigdb/mouse/geneset/HALLMARK_WNT_BETA_CATENIN_SIGNALING;http://www.gsea-msigdb.org/gsea/msigdb/mouse/geneset/HALLMARK_APICAL_JUNCTION
B2RY56	125	K	0.504759	0.0326148	Down	RNA-binding protein 25 OS=Mus musculus OX=10090 GN=Rbm25 PE=1 SV=2	Rbm25	_VQGASGK[Acetyl (K)]LQAFGFC[Carbamidomethyl (C)]EYK_	1	23.979	32.5196	39.8227	13.0514	18.7694	11.53	0.928517	1.33421	1.65485	0.593746	0.829036	0.554654	cytoplasm	K12822	RBM25; RNA-binding protein 25	mmu03040 Spliceosome	GO:0000375 RNA splicing, via transesterification reactions; GO:0000377 RNA splicing, via transesterification reactions with bulged adenosine as nucleophile; GO:0000381 regulation of alternative mRNA splicing, via spliceosome; GO:0000398 mRNA splicing, via spliceosome; GO:0006139 nucleobase-containing compound metabolic process; GO:0006396 RNA processing; GO:0006397 mRNA processing; GO:0006725 cel…	GO:0005622 intracellular anatomical structure; GO:0005634 nucleus; GO:0005654 nucleoplasm; GO:0005681 spliceosomal complex; GO:0005737 cytoplasm; GO:0016604 nuclear body; GO:0016607 nuclear speck; GO:0031974 membrane-enclosed lumen; GO:0031981 nuclear lumen; GO:0032991 protein-containing complex; GO:0043226 organelle; GO:0043227 membrane-bounded organelle; GO:0043229 intracellular organelle; GO:0…	GO:0003676 nucleic acid binding; GO:0003723 RNA binding; GO:0003729 mRNA binding; GO:0005488 binding; GO:0097159 organic cyclic compound binding; GO:1901363 heterocyclic compound binding;	PF00076	PF00076 RNA recognition motif. (a.k.a. RRM, RBD, or RNP domain)	PF00076 RNA recognition motif. (a.k.a. RRM, RBD, or RNP domain)	A	KOG2253	U1 snRNP complex, subunit SNU71 and related PWI-motif proteins	WP310 mRNA processing	http://www.wikipathways.org/instance/WP310_r122791
B9EKR1	87	K	2.15605	0.000270309	Up	Receptor-type tyrosine-protein phosphatase zeta OS=Mus musculus OX=10090 GN=Ptprz1 PE=1 SV=1	Ptprz1	_FQGWEK[Acetyl (K)]ASLENTFIHNTGK_	1	57.0374	46.6224	55.2386	121.757	123.305	120.243	0.670993	0.558357	0.650345	1.35791	1.4152	1.27961	plasma membrane	K08114			GO:0000902 cell morphogenesis; GO:0000904 cell morphogenesis involved in differentiation; GO:0001932 regulation of protein phosphorylation; GO:0001934 positive regulation of protein phosphorylation; GO:0002244 hematopoietic progenitor cell differentiation; GO:0002376 immune system process; GO:0002520 immune system development; GO:0003008 system process; GO:0006464 cellular protein modification pr…	GO:0001726 ruffle; GO:0005576 extracellular region; GO:0005615 extracellular space; GO:0005622 intracellular anatomical structure; GO:0005737 cytoplasm; GO:0005886 plasma membrane; GO:0005887 integral component of plasma membrane; GO:0016020 membrane; GO:0016021 integral component of membrane; GO:0030027 lamellipodium; GO:0030175 filopodium; GO:0030424 axon; GO:0030425 dendrite; GO:0030426 growth…	GO:0003824 catalytic activity; GO:0004721 phosphoprotein phosphatase activity; GO:0004725 protein tyrosine phosphatase activity; GO:0004888 transmembrane signaling receptor activity; GO:0005001 transmembrane receptor protein tyrosine phosphatase activity; GO:0005488 binding; GO:0005515 protein binding; GO:0016787 hydrolase activity; GO:0016788 hydrolase activity, acting on ester bonds; GO:0016791…	PF00194; PF00041; PF00102	PF00194 Eukaryotic-type carbonic anhydrase; PF00041 Fibronectin type III domain; PF00102 Protein-tyrosine phosphatase	PF00194 Eukaryotic-type carbonic anhydrase	T	KOG0789	Protein tyrosine phosphatase	WP2432 Spinal cord injury	http://www.wikipathways.org/instance/WP2432_r116842		R-MMU-1280215 Cytokine Signaling in Immune system;R-MMU-162582 Signal Transduction;R-MMU-168256 Immune System;R-MMU-201556 Signaling by ALK;R-MMU-449147 Signaling by Interleukins;R-MMU-449836 Other interleukin signaling;R-MMU-9006934 Signaling by Receptor Tyrosine Kinases	https://reactome.org/PathwayBrowser/#/R-MMU-1280215;https://reactome.org/PathwayBrowser/#/R-MMU-162582;https://reactome.org/PathwayBrowser/#/R-MMU-168256;https://reactome.org/PathwayBrowser/#/R-MMU-201556;https://reactome.org/PathwayBrowser/#/R-MMU-449147;https://reactome.org/PathwayBrowser/#/R-MMU-449836;https://reactome.org/PathwayBrowser/#/R-MMU-9006934
B9EKR1	125	K	2.21944	2.86104e-05	Up	Receptor-type tyrosine-protein phosphatase zeta OS=Mus musculus OX=10090 GN=Ptprz1 PE=1 SV=1	Ptprz1	_ASK[Acetyl (K)]ITFHWGK_	1	216.045	235.742	228.451	522.864	542.102	547.207	0.581179	0.645598	0.615038	1.33344	1.42274	1.33161	plasma membrane	K08114			GO:0000902 cell morphogenesis; GO:0000904 cell morphogenesis involved in differentiation; GO:0001932 regulation of protein phosphorylation; GO:0001934 positive regulation of protein phosphorylation; GO:0002244 hematopoietic progenitor cell differentiation; GO:0002376 immune system process; GO:0002520 immune system development; GO:0003008 system process; GO:0006464 cellular protein modification pr…	GO:0001726 ruffle; GO:0005576 extracellular region; GO:0005615 extracellular space; GO:0005622 intracellular anatomical structure; GO:0005737 cytoplasm; GO:0005886 plasma membrane; GO:0005887 integral component of plasma membrane; GO:0016020 membrane; GO:0016021 integral component of membrane; GO:0030027 lamellipodium; GO:0030175 filopodium; GO:0030424 axon; GO:0030425 dendrite; GO:0030426 growth…	GO:0003824 catalytic activity; GO:0004721 phosphoprotein phosphatase activity; GO:0004725 protein tyrosine phosphatase activity; GO:0004888 transmembrane signaling receptor activity; GO:0005001 transmembrane receptor protein tyrosine phosphatase activity; GO:0005488 binding; GO:0005515 protein binding; GO:0016787 hydrolase activity; GO:0016788 hydrolase activity, acting on ester bonds; GO:0016791…	PF00194; PF00041; PF00102	PF00194 Eukaryotic-type carbonic anhydrase; PF00041 Fibronectin type III domain; PF00102 Protein-tyrosine phosphatase	PF00194 Eukaryotic-type carbonic anhydrase	T	KOG0789	Protein tyrosine phosphatase	WP2432 Spinal cord injury	http://www.wikipathways.org/instance/WP2432_r116842		R-MMU-1280215 Cytokine Signaling in Immune system;R-MMU-162582 Signal Transduction;R-MMU-168256 Immune System;R-MMU-201556 Signaling by ALK;R-MMU-449147 Signaling by Interleukins;R-MMU-449836 Other interleukin signaling;R-MMU-9006934 Signaling by Receptor Tyrosine Kinases	https://reactome.org/PathwayBrowser/#/R-MMU-1280215;https://reactome.org/PathwayBrowser/#/R-MMU-162582;https://reactome.org/PathwayBrowser/#/R-MMU-168256;https://reactome.org/PathwayBrowser/#/R-MMU-201556;https://reactome.org/PathwayBrowser/#/R-MMU-449147;https://reactome.org/PathwayBrowser/#/R-MMU-449836;https://reactome.org/PathwayBrowser/#/R-MMU-9006934
B9EKR1	291	K	1.6729	0.0197072	Up	Receptor-type tyrosine-protein phosphatase zeta OS=Mus musculus OX=10090 GN=Ptprz1 PE=1 SV=1	Ptprz1	_EQQYK[Acetyl (K)]FSR_	1	64.6375	78.7368	105.064	143.961	140.681	159.623	0.575434	0.713588	0.936068	1.215	1.22187	1.28548	plasma membrane	K08114			GO:0000902 cell morphogenesis; GO:0000904 cell morphogenesis involved in differentiation; GO:0001932 regulation of protein phosphorylation; GO:0001934 positive regulation of protein phosphorylation; GO:0002244 hematopoietic progenitor cell differentiation; GO:0002376 immune system process; GO:0002520 immune system development; GO:0003008 system process; GO:0006464 cellular protein modification pr…	GO:0001726 ruffle; GO:0005576 extracellular region; GO:0005615 extracellular space; GO:0005622 intracellular anatomical structure; GO:0005737 cytoplasm; GO:0005886 plasma membrane; GO:0005887 integral component of plasma membrane; GO:0016020 membrane; GO:0016021 integral component of membrane; GO:0030027 lamellipodium; GO:0030175 filopodium; GO:0030424 axon; GO:0030425 dendrite; GO:0030426 growth…	GO:0003824 catalytic activity; GO:0004721 phosphoprotein phosphatase activity; GO:0004725 protein tyrosine phosphatase activity; GO:0004888 transmembrane signaling receptor activity; GO:0005001 transmembrane receptor protein tyrosine phosphatase activity; GO:0005488 binding; GO:0005515 protein binding; GO:0016787 hydrolase activity; GO:0016788 hydrolase activity, acting on ester bonds; GO:0016791…	PF00194; PF00041; PF00102	PF00194 Eukaryotic-type carbonic anhydrase; PF00041 Fibronectin type III domain; PF00102 Protein-tyrosine phosphatase	PF00194 Eukaryotic-type carbonic anhydrase	T	KOG0789	Protein tyrosine phosphatase	WP2432 Spinal cord injury	http://www.wikipathways.org/instance/WP2432_r116842		R-MMU-1280215 Cytokine Signaling in Immune system;R-MMU-162582 Signal Transduction;R-MMU-168256 Immune System;R-MMU-201556 Signaling by ALK;R-MMU-449147 Signaling by Interleukins;R-MMU-449836 Other interleukin signaling;R-MMU-9006934 Signaling by Receptor Tyrosine Kinases	https://reactome.org/PathwayBrowser/#/R-MMU-1280215;https://reactome.org/PathwayBrowser/#/R-MMU-162582;https://reactome.org/PathwayBrowser/#/R-MMU-168256;https://reactome.org/PathwayBrowser/#/R-MMU-201556;https://reactome.org/PathwayBrowser/#/R-MMU-449147;https://reactome.org/PathwayBrowser/#/R-MMU-449836;https://reactome.org/PathwayBrowser/#/R-MMU-9006934
E9PV24	168	K	2.40583	0.000305946	Up	Fibrinogen alpha chain OS=Mus musculus OX=10090 GN=Fga PE=1 SV=1	Fga	_AQLIDMK[Acetyl (K)]R_	1	71.042	85.8857	66.318	150.231	159.49	161.066	0.553265	0.69785	0.559933	1.44343	1.4502	1.46344	extracellular	K03903	FGA; fibrinogen alpha chain	mmu05171 Coronavirus disease - COVID-19; mmu04610 Complement and coagulation cascades; mmu04611 Platelet activation; mmu04613 Neutrophil extracellular trap formation	GO:0001775 cell activation; GO:0001889 liver development; GO:0001932 regulation of protein phosphorylation; GO:0001934 positive regulation of protein phosphorylation; GO:0002218 activation of innate immune response; GO:0002221 pattern recognition receptor signaling pathway; GO:0002224 toll-like receptor signaling pathway; GO:0002253 activation of immune response; GO:0002376 immune system process;…	GO:0005576 extracellular region; GO:0005577 fibrinogen complex; GO:0005615 extracellular space; GO:0005622 intracellular anatomical structure; GO:0005737 cytoplasm; GO:0005783 endoplasmic reticulum; GO:0005788 endoplasmic reticulum lumen; GO:0005791 rough endoplasmic reticulum; GO:0005886 plasma membrane; GO:0005938 cell cortex; GO:0009897 external side of plasma membrane; GO:0009986 cell surface…	GO:0005102 signaling receptor binding; GO:0005198 structural molecule activity; GO:0005488 binding; GO:0005515 protein binding; GO:0030674 protein-macromolecule adaptor activity; GO:0042802 identical protein binding; GO:0042803 protein homodimerization activity; GO:0046983 protein dimerization activity; GO:0050839 cell adhesion molecule binding; GO:0060090 molecular adaptor activity;	PF12160; PF00147	PF12160 Fibrinogen alpha C domain; PF00147 Fibrinogen beta and gamma chains, C-terminal globular domain		R	KOG2579	Ficolin and related extracellular proteins	WP5128 Fibrin complement receptor 3 signaling pathway;WP460 Blood clotting cascade	http://www.wikipathways.org/instance/WP5128_r120386;http://www.wikipathways.org/instance/WP460_r117865		R-MMU-109582 Hemostasis;R-MMU-114608 Platelet degranulation ;R-MMU-140875 Common Pathway of Fibrin Clot Formation;R-MMU-140877 Formation of Fibrin Clot (Clotting Cascade);R-MMU-1474244 Extracellular matrix organization;R-MMU-162582 Signal Transduction;R-MMU-168249 Innate Immune System;R-MMU-168256 Immune System;R-MMU-168898 Toll-like Receptor Cascades;R-MMU-216083 Integrin cell surface interactio…	https://reactome.org/PathwayBrowser/#/R-MMU-109582;https://reactome.org/PathwayBrowser/#/R-MMU-114608;https://reactome.org/PathwayBrowser/#/R-MMU-140875;https://reactome.org/PathwayBrowser/#/R-MMU-140877;https://reactome.org/PathwayBrowser/#/R-MMU-1474244;https://reactome.org/PathwayBrowser/#/R-MMU-162582;https://reactome.org/PathwayBrowser/#/R-MMU-168249;https://reactome.org/PathwayBrowser/#/R-M…	HALLMARK COAGULATION	http://www.gsea-msigdb.org/gsea/msigdb/mouse/geneset/HALLMARK_COAGULATION
E9Q3L2	340	K	2.56169	0.0106528	Up	Phosphatidylinositol 4-kinase alpha OS=Mus musculus OX=10090 GN=Pi4ka PE=1 SV=2	Pi4ka	_ELLNLVK[Acetyl (K)]K_	1	5.20969		7.02224	17.5662	15.1627	21.4411	0.421053		0.570895	1.27959	1.0644	1.4676	nucleus	K00888	PI4KA; phosphatidylinositol 4-kinase A [EC:2.7.1.67]	mmu04070 Phosphatidylinositol signaling system; mmu01100 Metabolic pathways; mmu00562 Inositol phosphate metabolism	GO:0000003 reproduction; GO:0003006 developmental process involved in reproduction; GO:0006629 lipid metabolic process; GO:0006644 phospholipid metabolic process; GO:0006650 glycerophospholipid metabolic process; GO:0006661 phosphatidylinositol biosynthetic process; GO:0006793 phosphorus metabolic process; GO:0006796 phosphate-containing compound metabolic process; GO:0006996 organelle organizati…	GO:0005622 intracellular anatomical structure; GO:0005737 cytoplasm; GO:0005798 Golgi-associated vesicle; GO:0005829 cytosol; GO:0005886 plasma membrane; GO:0016020 membrane; GO:0018995 host cellular component; GO:0019034 viral replication complex; GO:0030660 Golgi-associated vesicle membrane; GO:0031090 organelle membrane; GO:0031410 cytoplasmic vesicle; GO:0031982 vesicle; GO:0033643 host cell …	GO:0003824 catalytic activity; GO:0004430 1-phosphatidylinositol 4-kinase activity; GO:0016301 kinase activity; GO:0016740 transferase activity; GO:0016772 transferase activity, transferring phosphorus-containing groups; GO:0016773 phosphotransferase activity, alcohol group as acceptor; GO:0052742 phosphatidylinositol kinase activity;				T	KOG0902	Phosphatidylinositol 4-kinase				R-MMU-1430728 Metabolism;R-MMU-1483248 Synthesis of PIPs at the ER membrane;R-MMU-1483255 PI Metabolism;R-MMU-1483257 Phospholipid metabolism;R-MMU-1660514 Synthesis of PIPs at the Golgi membrane;R-MMU-556833 Metabolism of lipids	https://reactome.org/PathwayBrowser/#/R-MMU-1430728;https://reactome.org/PathwayBrowser/#/R-MMU-1483248;https://reactome.org/PathwayBrowser/#/R-MMU-1483255;https://reactome.org/PathwayBrowser/#/R-MMU-1483257;https://reactome.org/PathwayBrowser/#/R-MMU-1660514;https://reactome.org/PathwayBrowser/#/R-MMU-556833
E9Q3L2	983	K	2.34745	0.00073667	Up	Phosphatidylinositol 4-kinase alpha OS=Mus musculus OX=10090 GN=Pi4ka PE=1 SV=2	Pi4ka	_HAQFLLVNFNHIHK[Acetyl (K)]R_	1	30.5309	24.6768	32.7535	80.7939	77.0048	79.0966	0.605249	0.487111	0.653143	1.44359	1.32592	1.32797	nucleus	K00888	PI4KA; phosphatidylinositol 4-kinase A [EC:2.7.1.67]	mmu04070 Phosphatidylinositol signaling system; mmu01100 Metabolic pathways; mmu00562 Inositol phosphate metabolism	GO:0000003 reproduction; GO:0003006 developmental process involved in reproduction; GO:0006629 lipid metabolic process; GO:0006644 phospholipid metabolic process; GO:0006650 glycerophospholipid metabolic process; GO:0006661 phosphatidylinositol biosynthetic process; GO:0006793 phosphorus metabolic process; GO:0006796 phosphate-containing compound metabolic process; GO:0006996 organelle organizati…	GO:0005622 intracellular anatomical structure; GO:0005737 cytoplasm; GO:0005798 Golgi-associated vesicle; GO:0005829 cytosol; GO:0005886 plasma membrane; GO:0016020 membrane; GO:0018995 host cellular component; GO:0019034 viral replication complex; GO:0030660 Golgi-associated vesicle membrane; GO:0031090 organelle membrane; GO:0031410 cytoplasmic vesicle; GO:0031982 vesicle; GO:0033643 host cell …	GO:0003824 catalytic activity; GO:0004430 1-phosphatidylinositol 4-kinase activity; GO:0016301 kinase activity; GO:0016740 transferase activity; GO:0016772 transferase activity, transferring phosphorus-containing groups; GO:0016773 phosphotransferase activity, alcohol group as acceptor; GO:0052742 phosphatidylinositol kinase activity;				T	KOG0902	Phosphatidylinositol 4-kinase				R-MMU-1430728 Metabolism;R-MMU-1483248 Synthesis of PIPs at the ER membrane;R-MMU-1483255 PI Metabolism;R-MMU-1483257 Phospholipid metabolism;R-MMU-1660514 Synthesis of PIPs at the Golgi membrane;R-MMU-556833 Metabolism of lipids	https://reactome.org/PathwayBrowser/#/R-MMU-1430728;https://reactome.org/PathwayBrowser/#/R-MMU-1483248;https://reactome.org/PathwayBrowser/#/R-MMU-1483255;https://reactome.org/PathwayBrowser/#/R-MMU-1483257;https://reactome.org/PathwayBrowser/#/R-MMU-1660514;https://reactome.org/PathwayBrowser/#/R-MMU-556833
E9Q3L2	1080	K	3.70179	0.00145818	Up	Phosphatidylinositol 4-kinase alpha OS=Mus musculus OX=10090 GN=Pi4ka PE=1 SV=2	Pi4ka	_WAPTVTK[Acetyl (K)]SHLQEYLNK_	1	16.7711	9.69928	11.0896	48.2912	58.1128	53.2862	0.547559	0.31532	0.364201	1.42104	1.64796	1.4734	nucleus	K00888	PI4KA; phosphatidylinositol 4-kinase A [EC:2.7.1.67]	mmu04070 Phosphatidylinositol signaling system; mmu01100 Metabolic pathways; mmu00562 Inositol phosphate metabolism	GO:0000003 reproduction; GO:0003006 developmental process involved in reproduction; GO:0006629 lipid metabolic process; GO:0006644 phospholipid metabolic process; GO:0006650 glycerophospholipid metabolic process; GO:0006661 phosphatidylinositol biosynthetic process; GO:0006793 phosphorus metabolic process; GO:0006796 phosphate-containing compound metabolic process; GO:0006996 organelle organizati…	GO:0005622 intracellular anatomical structure; GO:0005737 cytoplasm; GO:0005798 Golgi-associated vesicle; GO:0005829 cytosol; GO:0005886 plasma membrane; GO:0016020 membrane; GO:0018995 host cellular component; GO:0019034 viral replication complex; GO:0030660 Golgi-associated vesicle membrane; GO:0031090 organelle membrane; GO:0031410 cytoplasmic vesicle; GO:0031982 vesicle; GO:0033643 host cell …	GO:0003824 catalytic activity; GO:0004430 1-phosphatidylinositol 4-kinase activity; GO:0016301 kinase activity; GO:0016740 transferase activity; GO:0016772 transferase activity, transferring phosphorus-containing groups; GO:0016773 phosphotransferase activity, alcohol group as acceptor; GO:0052742 phosphatidylinositol kinase activity;				T	KOG0902	Phosphatidylinositol 4-kinase				R-MMU-1430728 Metabolism;R-MMU-1483248 Synthesis of PIPs at the ER membrane;R-MMU-1483255 PI Metabolism;R-MMU-1483257 Phospholipid metabolism;R-MMU-1660514 Synthesis of PIPs at the Golgi membrane;R-MMU-556833 Metabolism of lipids	https://reactome.org/PathwayBrowser/#/R-MMU-1430728;https://reactome.org/PathwayBrowser/#/R-MMU-1483248;https://reactome.org/PathwayBrowser/#/R-MMU-1483255;https://reactome.org/PathwayBrowser/#/R-MMU-1483257;https://reactome.org/PathwayBrowser/#/R-MMU-1660514;https://reactome.org/PathwayBrowser/#/R-MMU-556833
E9Q3L2	1566	K	1.88494	0.00106303	Up	Phosphatidylinositol 4-kinase alpha OS=Mus musculus OX=10090 GN=Pi4ka PE=1 SV=2	Pi4ka	_FK[Acetyl (K)]NTEAIGNEVTR_	1	43.3795	56.2573	47.1249	100.698	107.716	109.092	0.601732	0.777035	0.657543	1.25895	1.29779	1.28158	nucleus	K00888	PI4KA; phosphatidylinositol 4-kinase A [EC:2.7.1.67]	mmu04070 Phosphatidylinositol signaling system; mmu01100 Metabolic pathways; mmu00562 Inositol phosphate metabolism	GO:0000003 reproduction; GO:0003006 developmental process involved in reproduction; GO:0006629 lipid metabolic process; GO:0006644 phospholipid metabolic process; GO:0006650 glycerophospholipid metabolic process; GO:0006661 phosphatidylinositol biosynthetic process; GO:0006793 phosphorus metabolic process; GO:0006796 phosphate-containing compound metabolic process; GO:0006996 organelle organizati…	GO:0005622 intracellular anatomical structure; GO:0005737 cytoplasm; GO:0005798 Golgi-associated vesicle; GO:0005829 cytosol; GO:0005886 plasma membrane; GO:0016020 membrane; GO:0018995 host cellular component; GO:0019034 viral replication complex; GO:0030660 Golgi-associated vesicle membrane; GO:0031090 organelle membrane; GO:0031410 cytoplasmic vesicle; GO:0031982 vesicle; GO:0033643 host cell …	GO:0003824 catalytic activity; GO:0004430 1-phosphatidylinositol 4-kinase activity; GO:0016301 kinase activity; GO:0016740 transferase activity; GO:0016772 transferase activity, transferring phosphorus-containing groups; GO:0016773 phosphotransferase activity, alcohol group as acceptor; GO:0052742 phosphatidylinositol kinase activity;				T	KOG0902	Phosphatidylinositol 4-kinase				R-MMU-1430728 Metabolism;R-MMU-1483248 Synthesis of PIPs at the ER membrane;R-MMU-1483255 PI Metabolism;R-MMU-1483257 Phospholipid metabolism;R-MMU-1660514 Synthesis of PIPs at the Golgi membrane;R-MMU-556833 Metabolism of lipids	https://reactome.org/PathwayBrowser/#/R-MMU-1430728;https://reactome.org/PathwayBrowser/#/R-MMU-1483248;https://reactome.org/PathwayBrowser/#/R-MMU-1483255;https://reactome.org/PathwayBrowser/#/R-MMU-1483257;https://reactome.org/PathwayBrowser/#/R-MMU-1660514;https://reactome.org/PathwayBrowser/#/R-MMU-556833
E9Q401	603	K	2.14451	0.00441538	Up	Ryanodine receptor 2 OS=Mus musculus OX=10090 GN=Ryr2 PE=1 SV=1	Ryr2	_SIISLLDK[Acetyl (K)]HGR_	1	68.2207	88.0175	101.053	216.153	220.138	203.258	0.477405	0.663706	0.721498	1.3833	1.39745	1.21364	plasma membrane	K04962	RYR2; ryanodine receptor 2	mmu05020 Prion disease; mmu05414 Dilated cardiomyopathy; mmu04371 Apelin signaling pathway; mmu04024 cAMP signaling pathway; mmu05412 Arrhythmogenic right ventricular cardiomyopathy; mmu04972 Pancreatic secretion; mmu04713 Circadian entrainment; mmu04921 Oxytocin signaling pathway; mmu05415 Diabetic cardiomyopathy; mmu04260 Cardiac muscle contraction; mmu04020 Calcium signaling pathway; mmu04911 …	GO:0000041 transition metal ion transport; GO:0001501 skeletal system development; GO:0001503 ossification; GO:0001508 action potential; GO:0001666 response to hypoxia; GO:0002009 morphogenesis of an epithelium; GO:0002026 regulation of the force of heart contraction; GO:0002027 regulation of heart rate; GO:0002682 regulation of immune system process; GO:0003007 heart morphogenesis; GO:0003008 sy…	GO:0005622 intracellular anatomical structure; GO:0005634 nucleus; GO:0005635 nuclear envelope; GO:0005737 cytoplasm; GO:0005783 endoplasmic reticulum; GO:0005789 endoplasmic reticulum membrane; GO:0005790 smooth endoplasmic reticulum; GO:0005886 plasma membrane; GO:0005891 voltage-gated calcium channel complex; GO:0005938 cell cortex; GO:0009898 cytoplasmic side of plasma membrane; GO:0012505 en…	GO:0000166 nucleotide binding; GO:0002020 protease binding; GO:0005215 transporter activity; GO:0005216 ion channel activity; GO:0005217 intracellular ligand-gated ion channel activity; GO:0005219 ryanodine-sensitive calcium-release channel activity; GO:0005244 voltage-gated ion channel activity; GO:0005245 voltage-gated calcium channel activity; GO:0005261 cation channel activity; GO:0005262 cal…	PF08709; PF02815	PF08709 Inositol 1,4,5-trisphosphate/ryanodine receptor; PF02815 MIR domain		T	KOG2243	Ca2+ release channel (ryanodine receptor)	WP1266 SIDS susceptibility pathways;WP553 Calcium regulation in cardiac cells;WP385 Myometrial relaxation and contraction pathways	http://www.wikipathways.org/instance/WP1266_r117943;http://www.wikipathways.org/instance/WP553_r117867;http://www.wikipathways.org/instance/WP385_r122794		R-MMU-2672351 Stimuli-sensing channels;R-MMU-382551 Transport of small molecules;R-MMU-397014 Muscle contraction;R-MMU-5576891 Cardiac conduction;R-MMU-5578775 Ion homeostasis;R-MMU-983712 Ion channel transport	https://reactome.org/PathwayBrowser/#/R-MMU-2672351;https://reactome.org/PathwayBrowser/#/R-MMU-382551;https://reactome.org/PathwayBrowser/#/R-MMU-397014;https://reactome.org/PathwayBrowser/#/R-MMU-5576891;https://reactome.org/PathwayBrowser/#/R-MMU-5578775;https://reactome.org/PathwayBrowser/#/R-MMU-983712	HALLMARK KRAS SIGNALING DN	http://www.gsea-msigdb.org/gsea/msigdb/mouse/geneset/HALLMARK_KRAS_SIGNALING_DN
E9Q912	12	K	2.76048	0.000103531	Up	Rap1 GTPase-GDP dissociation stimulator 1 OS=Mus musculus OX=10090 GN=Rap1gds1 PE=2 SV=1	Rap1gds1	_LK[Acetyl (K)]ITAADR_	1	147.099	149.621	137.726	416.324	369.163	441.239	0.538773	0.551995	0.497452	1.43515	1.32875	1.62035	cytoplasm				GO:0001654 eye development; GO:0001745 compound eye morphogenesis; GO:0001751 compound eye photoreceptor cell differentiation; GO:0001754 eye photoreceptor cell differentiation; GO:0006082 organic acid metabolic process; GO:0006091 generation of precursor metabolites and energy; GO:0006099 tricarboxylic acid cycle; GO:0006101 citrate metabolic process; GO:0006873 cellular ion homeostasis; GO:0006…	GO:0005622 intracellular anatomical structure; GO:0005737 cytoplasm; GO:0005739 mitochondrion; GO:0005783 endoplasmic reticulum; GO:0005829 cytosol; GO:0012505 endomembrane system; GO:0043226 organelle; GO:0043227 membrane-bounded organelle; GO:0043229 intracellular organelle; GO:0043231 intracellular membrane-bounded organelle;	GO:0005096 GTPase activator activity; GO:0008047 enzyme activator activity; GO:0030234 enzyme regulator activity; GO:0030695 GTPase regulator activity; GO:0060589 nucleoside-triphosphatase regulator activity; GO:0098772 molecular function regulator;				T	KOG4500	Rho/Rac GTPase guanine nucleotide exchange factor smgGDS/Vimar						HALLMARK FATTY ACID METABOLISM	http://www.gsea-msigdb.org/gsea/msigdb/mouse/geneset/HALLMARK_FATTY_ACID_METABOLISM
E9Q912	412	K	2.38471	0.0017567	Up	Rap1 GTPase-GDP dissociation stimulator 1 OS=Mus musculus OX=10090 GN=Rap1gds1 PE=2 SV=1	Rap1gds1	_FLK[Acetyl (K)]SEMPPVQFK_	1	353.833	286.872	410.514	953.271	887.982	726.522	0.594868	0.485802	0.680597	1.50837	1.46709	1.22465	cytoplasm				GO:0001654 eye development; GO:0001745 compound eye morphogenesis; GO:0001751 compound eye photoreceptor cell differentiation; GO:0001754 eye photoreceptor cell differentiation; GO:0006082 organic acid metabolic process; GO:0006091 generation of precursor metabolites and energy; GO:0006099 tricarboxylic acid cycle; GO:0006101 citrate metabolic process; GO:0006873 cellular ion homeostasis; GO:0006…	GO:0005622 intracellular anatomical structure; GO:0005737 cytoplasm; GO:0005739 mitochondrion; GO:0005783 endoplasmic reticulum; GO:0005829 cytosol; GO:0012505 endomembrane system; GO:0043226 organelle; GO:0043227 membrane-bounded organelle; GO:0043229 intracellular organelle; GO:0043231 intracellular membrane-bounded organelle;	GO:0005096 GTPase activator activity; GO:0008047 enzyme activator activity; GO:0030234 enzyme regulator activity; GO:0030695 GTPase regulator activity; GO:0060589 nucleoside-triphosphatase regulator activity; GO:0098772 molecular function regulator;				T	KOG4500	Rho/Rac GTPase guanine nucleotide exchange factor smgGDS/Vimar						HALLMARK FATTY ACID METABOLISM	http://www.gsea-msigdb.org/gsea/msigdb/mouse/geneset/HALLMARK_FATTY_ACID_METABOLISM
F6ZDS4	797	K	0.658687	0.00437922	Down	Nucleoprotein TPR OS=Mus musculus OX=10090 GN=Tpr PE=1 SV=1	Tpr	_ISTQLDFASK[Acetyl (K)]R_	1	339.593	285.623	323.245	178.913	181.751	194.278	1.31476	1.06371	1.19926	0.743792	0.771073	0.841741	nucleus	K09291	TPR; nucleoprotein TPR	mmu03013 Nucleocytoplasmic transport; mmu05014 Amyotrophic lateral sclerosis; mmu05216 Thyroid cancer; mmu05200 Pathways in cancer	GO:0000003 reproduction; GO:0000022 mitotic spindle elongation; GO:0000070 mitotic sister chromatid segregation; GO:0000075 cell cycle checkpoint signaling; GO:0000122 negative regulation of transcription by RNA polymerase II; GO:0000226 microtubule cytoskeleton organization; GO:0000278 mitotic cell cycle; GO:0000280 nuclear division; GO:0000819 sister chromatid segregation; GO:0001672 regulation…	GO:0000228 nuclear chromosome; GO:0000775 chromosome, centromeric region; GO:0000776 kinetochore; GO:0000785 chromatin; GO:0000791 euchromatin; GO:0005622 intracellular anatomical structure; GO:0005634 nucleus; GO:0005635 nuclear envelope; GO:0005643 nuclear pore; GO:0005652 nuclear lamina; GO:0005654 nucleoplasm; GO:0005694 chromosome; GO:0005730 nucleolus; GO:0005737 cytoplasm; GO:0005819 spind…	GO:0003676 nucleic acid binding; GO:0003677 DNA binding; GO:0003682 chromatin binding; GO:0003723 RNA binding; GO:0003729 mRNA binding; GO:0005198 structural molecule activity; GO:0005488 binding; GO:0005515 protein binding; GO:0008092 cytoskeletal protein binding; GO:0015631 tubulin binding; GO:0017056 structural constituent of nuclear pore; GO:0019899 enzyme binding; GO:0019900 kinase binding; …				S	KOG4674	Uncharacterized conserved coiled-coil protein				R-MMU-1430728 Metabolism;R-MMU-159227 Transport of the SLBP independent Mature mRNA;R-MMU-159230 Transport of the SLBP Dependant Mature mRNA;R-MMU-159231 Transport of Mature mRNA Derived from an Intronless Transcript;R-MMU-159234 Transport of Mature mRNAs Derived from Intronless Transcripts;R-MMU-159236 Transport of Mature mRNA derived from an Intron-Containing Transcript;R-MMU-1640170 Cell Cycle…	https://reactome.org/PathwayBrowser/#/R-MMU-1430728;https://reactome.org/PathwayBrowser/#/R-MMU-159227;https://reactome.org/PathwayBrowser/#/R-MMU-159230;https://reactome.org/PathwayBrowser/#/R-MMU-159231;https://reactome.org/PathwayBrowser/#/R-MMU-159234;https://reactome.org/PathwayBrowser/#/R-MMU-159236;https://reactome.org/PathwayBrowser/#/R-MMU-1640170;https://reactome.org/PathwayBrowser/#/R-…
F8VPU2	696	K	1.50362	0.0164811	Up	FERM, ARHGEF and pleckstrin domain-containing protein 1 OS=Mus musculus OX=10090 GN=Farp1 PE=1 SV=1	Farp1	_LMHYK[Acetyl (K)]HVLER_	1	55.0061	50.565	49.1354	61.452	73.168	86.3764	0.885959	0.776362	0.74668	1.02612	1.20856	1.38755	nucleus	K17477			GO:0000902 cell morphogenesis; GO:0000904 cell morphogenesis involved in differentiation; GO:0001941 postsynaptic membrane organization; GO:0002376 immune system process; GO:0002520 immune system development; GO:0002521 leukocyte differentiation; GO:0002573 myeloid leukocyte differentiation; GO:0006996 organelle organization; GO:0007010 cytoskeleton organization; GO:0007154 cell communication; GO…	GO:0005622 intracellular anatomical structure; GO:0005737 cytoplasm; GO:0005829 cytosol; GO:0005856 cytoskeleton; GO:0005886 plasma membrane; GO:0009898 cytoplasmic side of plasma membrane; GO:0016020 membrane; GO:0019897 extrinsic component of plasma membrane; GO:0019898 extrinsic component of membrane; GO:0030425 dendrite; GO:0031234 extrinsic component of cytoplasmic side of plasma membrane; G…	GO:0005085 guanyl-nucleotide exchange factor activity; GO:0005102 signaling receptor binding; GO:0005488 binding; GO:0005515 protein binding; GO:0019899 enzyme binding; GO:0031267 small GTPase binding; GO:0050811 GABA receptor binding; GO:0051020 GTPase binding; GO:0098772 molecular function regulator;	PF09379; PF00373; PF09380; PF00621; PF00169	PF09379 FERM N-terminal domain ; PF00373 FERM central domain; PF09380 FERM C-terminal PH-like domain; PF00621 RhoGEF domain; PF00169 PH domain	PF00621 RhoGEF domain	T	KOG3531	Rho guanine nucleotide exchange factor CDEP				R-MMU-162582 Signal Transduction;R-MMU-194315 Signaling by Rho GTPases;R-MMU-8980692 RHOA GTPase cycle;R-MMU-9012999 RHO GTPase cycle;R-MMU-9013148 CDC42 GTPase cycle;R-MMU-9013149 RAC1 GTPase cycle;R-MMU-9035034 RHOF GTPase cycle;R-MMU-9716542 Signaling by Rho GTPases, Miro GTPases and RHOBTB3	https://reactome.org/PathwayBrowser/#/R-MMU-162582;https://reactome.org/PathwayBrowser/#/R-MMU-194315;https://reactome.org/PathwayBrowser/#/R-MMU-8980692;https://reactome.org/PathwayBrowser/#/R-MMU-9012999;https://reactome.org/PathwayBrowser/#/R-MMU-9013148;https://reactome.org/PathwayBrowser/#/R-MMU-9013149;https://reactome.org/PathwayBrowser/#/R-MMU-9035034;https://reactome.org/PathwayBrowser/#…	HALLMARK MITOTIC SPINDLE;HALLMARK ESTROGEN RESPONSE EARLY;HALLMARK ESTROGEN RESPONSE LATE	http://www.gsea-msigdb.org/gsea/msigdb/mouse/geneset/HALLMARK_MITOTIC_SPINDLE;http://www.gsea-msigdb.org/gsea/msigdb/mouse/geneset/HALLMARK_ESTROGEN_RESPONSE_EARLY;http://www.gsea-msigdb.org/gsea/msigdb/mouse/geneset/HALLMARK_ESTROGEN_RESPONSE_LATE
F8VPU2	742	K	2.27892	0.0296749	Up	FERM, ARHGEF and pleckstrin domain-containing protein 1 OS=Mus musculus OX=10090 GN=Farp1 PE=1 SV=1	Farp1	_MENFQK[Acetyl (K)]LHELK_	1	8.00991		11.5033	22.8217	24.1005	16.1489	0.489098		0.662716	1.44469	1.50917	0.983469	nucleus	K17477			GO:0000902 cell morphogenesis; GO:0000904 cell morphogenesis involved in differentiation; GO:0001941 postsynaptic membrane organization; GO:0002376 immune system process; GO:0002520 immune system development; GO:0002521 leukocyte differentiation; GO:0002573 myeloid leukocyte differentiation; GO:0006996 organelle organization; GO:0007010 cytoskeleton organization; GO:0007154 cell communication; GO…	GO:0005622 intracellular anatomical structure; GO:0005737 cytoplasm; GO:0005829 cytosol; GO:0005856 cytoskeleton; GO:0005886 plasma membrane; GO:0009898 cytoplasmic side of plasma membrane; GO:0016020 membrane; GO:0019897 extrinsic component of plasma membrane; GO:0019898 extrinsic component of membrane; GO:0030425 dendrite; GO:0031234 extrinsic component of cytoplasmic side of plasma membrane; G…	GO:0005085 guanyl-nucleotide exchange factor activity; GO:0005102 signaling receptor binding; GO:0005488 binding; GO:0005515 protein binding; GO:0019899 enzyme binding; GO:0031267 small GTPase binding; GO:0050811 GABA receptor binding; GO:0051020 GTPase binding; GO:0098772 molecular function regulator;	PF09379; PF00373; PF09380; PF00621; PF00169	PF09379 FERM N-terminal domain ; PF00373 FERM central domain; PF09380 FERM C-terminal PH-like domain; PF00621 RhoGEF domain; PF00169 PH domain		T	KOG3531	Rho guanine nucleotide exchange factor CDEP				R-MMU-162582 Signal Transduction;R-MMU-194315 Signaling by Rho GTPases;R-MMU-8980692 RHOA GTPase cycle;R-MMU-9012999 RHO GTPase cycle;R-MMU-9013148 CDC42 GTPase cycle;R-MMU-9013149 RAC1 GTPase cycle;R-MMU-9035034 RHOF GTPase cycle;R-MMU-9716542 Signaling by Rho GTPases, Miro GTPases and RHOBTB3	https://reactome.org/PathwayBrowser/#/R-MMU-162582;https://reactome.org/PathwayBrowser/#/R-MMU-194315;https://reactome.org/PathwayBrowser/#/R-MMU-8980692;https://reactome.org/PathwayBrowser/#/R-MMU-9012999;https://reactome.org/PathwayBrowser/#/R-MMU-9013148;https://reactome.org/PathwayBrowser/#/R-MMU-9013149;https://reactome.org/PathwayBrowser/#/R-MMU-9035034;https://reactome.org/PathwayBrowser/#…	HALLMARK MITOTIC SPINDLE;HALLMARK ESTROGEN RESPONSE EARLY;HALLMARK ESTROGEN RESPONSE LATE	http://www.gsea-msigdb.org/gsea/msigdb/mouse/geneset/HALLMARK_MITOTIC_SPINDLE;http://www.gsea-msigdb.org/gsea/msigdb/mouse/geneset/HALLMARK_ESTROGEN_RESPONSE_EARLY;http://www.gsea-msigdb.org/gsea/msigdb/mouse/geneset/HALLMARK_ESTROGEN_RESPONSE_LATE
F8VPU2	771	K	0.655068	0.00387566	Down	FERM, ARHGEF and pleckstrin domain-containing protein 1 OS=Mus musculus OX=10090 GN=Farp1 PE=1 SV=1	Farp1	_LGSLSK[Acetyl (K)]LSGK_	1	499.433	453.729	572.713	325.795	303.788	315.995	1.22285	1.05902	1.32303	0.826986	0.762801	0.771659	nucleus	K17477			GO:0000902 cell morphogenesis; GO:0000904 cell morphogenesis involved in differentiation; GO:0001941 postsynaptic membrane organization; GO:0002376 immune system process; GO:0002520 immune system development; GO:0002521 leukocyte differentiation; GO:0002573 myeloid leukocyte differentiation; GO:0006996 organelle organization; GO:0007010 cytoskeleton organization; GO:0007154 cell communication; GO…	GO:0005622 intracellular anatomical structure; GO:0005737 cytoplasm; GO:0005829 cytosol; GO:0005856 cytoskeleton; GO:0005886 plasma membrane; GO:0009898 cytoplasmic side of plasma membrane; GO:0016020 membrane; GO:0019897 extrinsic component of plasma membrane; GO:0019898 extrinsic component of membrane; GO:0030425 dendrite; GO:0031234 extrinsic component of cytoplasmic side of plasma membrane; G…	GO:0005085 guanyl-nucleotide exchange factor activity; GO:0005102 signaling receptor binding; GO:0005488 binding; GO:0005515 protein binding; GO:0019899 enzyme binding; GO:0031267 small GTPase binding; GO:0050811 GABA receptor binding; GO:0051020 GTPase binding; GO:0098772 molecular function regulator;	PF09379; PF00373; PF09380; PF00621; PF00169	PF09379 FERM N-terminal domain ; PF00373 FERM central domain; PF09380 FERM C-terminal PH-like domain; PF00621 RhoGEF domain; PF00169 PH domain	PF00169 PH domain	T	KOG3531	Rho guanine nucleotide exchange factor CDEP				R-MMU-162582 Signal Transduction;R-MMU-194315 Signaling by Rho GTPases;R-MMU-8980692 RHOA GTPase cycle;R-MMU-9012999 RHO GTPase cycle;R-MMU-9013148 CDC42 GTPase cycle;R-MMU-9013149 RAC1 GTPase cycle;R-MMU-9035034 RHOF GTPase cycle;R-MMU-9716542 Signaling by Rho GTPases, Miro GTPases and RHOBTB3	https://reactome.org/PathwayBrowser/#/R-MMU-162582;https://reactome.org/PathwayBrowser/#/R-MMU-194315;https://reactome.org/PathwayBrowser/#/R-MMU-8980692;https://reactome.org/PathwayBrowser/#/R-MMU-9012999;https://reactome.org/PathwayBrowser/#/R-MMU-9013148;https://reactome.org/PathwayBrowser/#/R-MMU-9013149;https://reactome.org/PathwayBrowser/#/R-MMU-9035034;https://reactome.org/PathwayBrowser/#…	HALLMARK MITOTIC SPINDLE;HALLMARK ESTROGEN RESPONSE EARLY;HALLMARK ESTROGEN RESPONSE LATE	http://www.gsea-msigdb.org/gsea/msigdb/mouse/geneset/HALLMARK_MITOTIC_SPINDLE;http://www.gsea-msigdb.org/gsea/msigdb/mouse/geneset/HALLMARK_ESTROGEN_RESPONSE_EARLY;http://www.gsea-msigdb.org/gsea/msigdb/mouse/geneset/HALLMARK_ESTROGEN_RESPONSE_LATE
F8VPU2	1006	K	1.73922	0.00451091	Up	FERM, ARHGEF and pleckstrin domain-containing protein 1 OS=Mus musculus OX=10090 GN=Farp1 PE=1 SV=1	Farp1	_LHFK[Acetyl (K)]SHVYYFR_	1	80.4148	73.2757	66.478	128.801	105.712	128.832	0.833935	0.724382	0.650446	1.38476	1.12426	1.33251	nucleus	K17477			GO:0000902 cell morphogenesis; GO:0000904 cell morphogenesis involved in differentiation; GO:0001941 postsynaptic membrane organization; GO:0002376 immune system process; GO:0002520 immune system development; GO:0002521 leukocyte differentiation; GO:0002573 myeloid leukocyte differentiation; GO:0006996 organelle organization; GO:0007010 cytoskeleton organization; GO:0007154 cell communication; GO…	GO:0005622 intracellular anatomical structure; GO:0005737 cytoplasm; GO:0005829 cytosol; GO:0005856 cytoskeleton; GO:0005886 plasma membrane; GO:0009898 cytoplasmic side of plasma membrane; GO:0016020 membrane; GO:0019897 extrinsic component of plasma membrane; GO:0019898 extrinsic component of membrane; GO:0030425 dendrite; GO:0031234 extrinsic component of cytoplasmic side of plasma membrane; G…	GO:0005085 guanyl-nucleotide exchange factor activity; GO:0005102 signaling receptor binding; GO:0005488 binding; GO:0005515 protein binding; GO:0019899 enzyme binding; GO:0031267 small GTPase binding; GO:0050811 GABA receptor binding; GO:0051020 GTPase binding; GO:0098772 molecular function regulator;	PF09379; PF00373; PF09380; PF00621; PF00169	PF09379 FERM N-terminal domain ; PF00373 FERM central domain; PF09380 FERM C-terminal PH-like domain; PF00621 RhoGEF domain; PF00169 PH domain	PF00169 PH domain	T	KOG3531	Rho guanine nucleotide exchange factor CDEP				R-MMU-162582 Signal Transduction;R-MMU-194315 Signaling by Rho GTPases;R-MMU-8980692 RHOA GTPase cycle;R-MMU-9012999 RHO GTPase cycle;R-MMU-9013148 CDC42 GTPase cycle;R-MMU-9013149 RAC1 GTPase cycle;R-MMU-9035034 RHOF GTPase cycle;R-MMU-9716542 Signaling by Rho GTPases, Miro GTPases and RHOBTB3	https://reactome.org/PathwayBrowser/#/R-MMU-162582;https://reactome.org/PathwayBrowser/#/R-MMU-194315;https://reactome.org/PathwayBrowser/#/R-MMU-8980692;https://reactome.org/PathwayBrowser/#/R-MMU-9012999;https://reactome.org/PathwayBrowser/#/R-MMU-9013148;https://reactome.org/PathwayBrowser/#/R-MMU-9013149;https://reactome.org/PathwayBrowser/#/R-MMU-9035034;https://reactome.org/PathwayBrowser/#…	HALLMARK MITOTIC SPINDLE;HALLMARK ESTROGEN RESPONSE EARLY;HALLMARK ESTROGEN RESPONSE LATE	http://www.gsea-msigdb.org/gsea/msigdb/mouse/geneset/HALLMARK_MITOTIC_SPINDLE;http://www.gsea-msigdb.org/gsea/msigdb/mouse/geneset/HALLMARK_ESTROGEN_RESPONSE_EARLY;http://www.gsea-msigdb.org/gsea/msigdb/mouse/geneset/HALLMARK_ESTROGEN_RESPONSE_LATE
G5E829	62	K	1.51139	0.00133833	Up	Plasma membrane calcium-transporting ATPase 1 OS=Mus musculus OX=10090 GN=Atp2b1 PE=1 SV=1	Atp2b1	_IQESYGDVYGIC[Carbamidomethyl (C)]TK[Acetyl (K)]LK_	1	67.7508	64.9193	68.9448	137.829	113.465	125.449	0.780451	0.744105	0.813861	1.28413	1.11155	1.13859	plasma membrane	K05850	ATP2B; P-type Ca2+ transporter type 2B [EC:7.2.2.10]	mmu04961 Endocrine and other factor-regulated calcium reabsorption; mmu04024 cAMP signaling pathway; mmu04972 Pancreatic secretion; mmu04020 Calcium signaling pathway; mmu04261 Adrenergic signaling in cardiomyocytes; mmu04022 cGMP-PKG signaling pathway; mmu04970 Salivary secretion; mmu04978 Mineral absorption; mmu04925 Aldosterone synthesis and secretion	GO:0000820 regulation of glutamine family amino acid metabolic process; GO:0000821 regulation of arginine metabolic process; GO:0000902 cell morphogenesis; GO:0000904 cell morphogenesis involved in differentiation; GO:0001101 response to acid chemical; GO:0001505 regulation of neurotransmitter levels; GO:0001654 eye development; GO:0001932 regulation of protein phosphorylation; GO:0001934 positiv…	GO:0005622 intracellular anatomical structure; GO:0005634 nucleus; GO:0005737 cytoplasm; GO:0005783 endoplasmic reticulum; GO:0005886 plasma membrane; GO:0005887 integral component of plasma membrane; GO:0005929 cilium; GO:0009898 cytoplasmic side of plasma membrane; GO:0012505 endomembrane system; GO:0014069 postsynaptic density; GO:0016020 membrane; GO:0016021 integral component of membrane; GO…	GO:0000166 nucleotide binding; GO:0003824 catalytic activity; GO:0004857 enzyme inhibitor activity; GO:0005102 signaling receptor binding; GO:0005215 transporter activity; GO:0005388 P-type calcium transporter activity; GO:0005488 binding; GO:0005509 calcium ion binding; GO:0005515 protein binding; GO:0005516 calmodulin binding; GO:0005524 ATP binding; GO:0008022 protein C-terminus binding; GO:00…	PF00690; PF00702	PF00690 Cation transporter/ATPase, N-terminus; PF00702 haloacid dehalogenase-like hydrolase	PF00690 Cation transporter/ATPase, N-terminus	P	KOG0204	Calcium transporting ATPase	WP1983 Splicing factor NOVA regulated synaptic proteins;WP553 Calcium regulation in cardiac cells	http://www.wikipathways.org/instance/WP1983_r123566;http://www.wikipathways.org/instance/WP553_r117867		R-MMU-109582 Hemostasis;R-MMU-382551 Transport of small molecules;R-MMU-397014 Muscle contraction;R-MMU-418346 Platelet homeostasis;R-MMU-418359 Reduction of cytosolic Ca++ levels;R-MMU-418360 Platelet calcium homeostasis;R-MMU-5576891 Cardiac conduction;R-MMU-5578775 Ion homeostasis;R-MMU-936837 Ion transport by P-type ATPases;R-MMU-983712 Ion channel transport	https://reactome.org/PathwayBrowser/#/R-MMU-109582;https://reactome.org/PathwayBrowser/#/R-MMU-382551;https://reactome.org/PathwayBrowser/#/R-MMU-397014;https://reactome.org/PathwayBrowser/#/R-MMU-418346;https://reactome.org/PathwayBrowser/#/R-MMU-418359;https://reactome.org/PathwayBrowser/#/R-MMU-418360;https://reactome.org/PathwayBrowser/#/R-MMU-5576891;https://reactome.org/PathwayBrowser/#/R-M…	HALLMARK TNFA SIGNALING VIA NFKB;HALLMARK INFLAMMATORY RESPONSE;HALLMARK UV RESPONSE DN	http://www.gsea-msigdb.org/gsea/msigdb/mouse/geneset/HALLMARK_TNFA_SIGNALING_VIA_NFKB;http://www.gsea-msigdb.org/gsea/msigdb/mouse/geneset/HALLMARK_INFLAMMATORY_RESPONSE;http://www.gsea-msigdb.org/gsea/msigdb/mouse/geneset/HALLMARK_UV_RESPONSE_DN
G5E829	365	K	1.58022	0.000213004	Up	Plasma membrane calcium-transporting ATPase 1 OS=Mus musculus OX=10090 GN=Atp2b1 PE=1 SV=1	Atp2b1	_SVLQGK[Acetyl (K)]LTK_	1	538.374	564.641	583.658	1118.15	1078.1	1094.69	0.720593	0.751984	0.800538	1.21045	1.22716	1.15443	plasma membrane	K05850	ATP2B; P-type Ca2+ transporter type 2B [EC:7.2.2.10]	mmu04961 Endocrine and other factor-regulated calcium reabsorption; mmu04024 cAMP signaling pathway; mmu04972 Pancreatic secretion; mmu04020 Calcium signaling pathway; mmu04261 Adrenergic signaling in cardiomyocytes; mmu04022 cGMP-PKG signaling pathway; mmu04970 Salivary secretion; mmu04978 Mineral absorption; mmu04925 Aldosterone synthesis and secretion	GO:0000820 regulation of glutamine family amino acid metabolic process; GO:0000821 regulation of arginine metabolic process; GO:0000902 cell morphogenesis; GO:0000904 cell morphogenesis involved in differentiation; GO:0001101 response to acid chemical; GO:0001505 regulation of neurotransmitter levels; GO:0001654 eye development; GO:0001932 regulation of protein phosphorylation; GO:0001934 positiv…	GO:0005622 intracellular anatomical structure; GO:0005634 nucleus; GO:0005737 cytoplasm; GO:0005783 endoplasmic reticulum; GO:0005886 plasma membrane; GO:0005887 integral component of plasma membrane; GO:0005929 cilium; GO:0009898 cytoplasmic side of plasma membrane; GO:0012505 endomembrane system; GO:0014069 postsynaptic density; GO:0016020 membrane; GO:0016021 integral component of membrane; GO…	GO:0000166 nucleotide binding; GO:0003824 catalytic activity; GO:0004857 enzyme inhibitor activity; GO:0005102 signaling receptor binding; GO:0005215 transporter activity; GO:0005388 P-type calcium transporter activity; GO:0005488 binding; GO:0005509 calcium ion binding; GO:0005515 protein binding; GO:0005516 calmodulin binding; GO:0005524 ATP binding; GO:0008022 protein C-terminus binding; GO:00…	PF00690; PF00702	PF00690 Cation transporter/ATPase, N-terminus; PF00702 haloacid dehalogenase-like hydrolase		P	KOG0204	Calcium transporting ATPase	WP1983 Splicing factor NOVA regulated synaptic proteins;WP553 Calcium regulation in cardiac cells	http://www.wikipathways.org/instance/WP1983_r123566;http://www.wikipathways.org/instance/WP553_r117867		R-MMU-109582 Hemostasis;R-MMU-382551 Transport of small molecules;R-MMU-397014 Muscle contraction;R-MMU-418346 Platelet homeostasis;R-MMU-418359 Reduction of cytosolic Ca++ levels;R-MMU-418360 Platelet calcium homeostasis;R-MMU-5576891 Cardiac conduction;R-MMU-5578775 Ion homeostasis;R-MMU-936837 Ion transport by P-type ATPases;R-MMU-983712 Ion channel transport	https://reactome.org/PathwayBrowser/#/R-MMU-109582;https://reactome.org/PathwayBrowser/#/R-MMU-382551;https://reactome.org/PathwayBrowser/#/R-MMU-397014;https://reactome.org/PathwayBrowser/#/R-MMU-418346;https://reactome.org/PathwayBrowser/#/R-MMU-418359;https://reactome.org/PathwayBrowser/#/R-MMU-418360;https://reactome.org/PathwayBrowser/#/R-MMU-5576891;https://reactome.org/PathwayBrowser/#/R-M…	HALLMARK TNFA SIGNALING VIA NFKB;HALLMARK INFLAMMATORY RESPONSE;HALLMARK UV RESPONSE DN	http://www.gsea-msigdb.org/gsea/msigdb/mouse/geneset/HALLMARK_TNFA_SIGNALING_VIA_NFKB;http://www.gsea-msigdb.org/gsea/msigdb/mouse/geneset/HALLMARK_INFLAMMATORY_RESPONSE;http://www.gsea-msigdb.org/gsea/msigdb/mouse/geneset/HALLMARK_UV_RESPONSE_DN
G5E829	590	K	1.62961	0.000558195	Up	Plasma membrane calcium-transporting ATPase 1 OS=Mus musculus OX=10090 GN=Atp2b1 PE=1 SV=1	Atp2b1	_SMSTVLK[Acetyl (K)]NSDGSFR_	1	316.579	307.66	324.58	652.85	647.886	606.419	0.738509	0.714123	0.775912	1.23176	1.28531	1.11459	plasma membrane	K05850	ATP2B; P-type Ca2+ transporter type 2B [EC:7.2.2.10]	mmu04961 Endocrine and other factor-regulated calcium reabsorption; mmu04024 cAMP signaling pathway; mmu04972 Pancreatic secretion; mmu04020 Calcium signaling pathway; mmu04261 Adrenergic signaling in cardiomyocytes; mmu04022 cGMP-PKG signaling pathway; mmu04970 Salivary secretion; mmu04978 Mineral absorption; mmu04925 Aldosterone synthesis and secretion	GO:0000820 regulation of glutamine family amino acid metabolic process; GO:0000821 regulation of arginine metabolic process; GO:0000902 cell morphogenesis; GO:0000904 cell morphogenesis involved in differentiation; GO:0001101 response to acid chemical; GO:0001505 regulation of neurotransmitter levels; GO:0001654 eye development; GO:0001932 regulation of protein phosphorylation; GO:0001934 positiv…	GO:0005622 intracellular anatomical structure; GO:0005634 nucleus; GO:0005737 cytoplasm; GO:0005783 endoplasmic reticulum; GO:0005886 plasma membrane; GO:0005887 integral component of plasma membrane; GO:0005929 cilium; GO:0009898 cytoplasmic side of plasma membrane; GO:0012505 endomembrane system; GO:0014069 postsynaptic density; GO:0016020 membrane; GO:0016021 integral component of membrane; GO…	GO:0000166 nucleotide binding; GO:0003824 catalytic activity; GO:0004857 enzyme inhibitor activity; GO:0005102 signaling receptor binding; GO:0005215 transporter activity; GO:0005388 P-type calcium transporter activity; GO:0005488 binding; GO:0005509 calcium ion binding; GO:0005515 protein binding; GO:0005516 calmodulin binding; GO:0005524 ATP binding; GO:0008022 protein C-terminus binding; GO:00…	PF00690; PF00702	PF00690 Cation transporter/ATPase, N-terminus; PF00702 haloacid dehalogenase-like hydrolase		P	KOG0204	Calcium transporting ATPase	WP1983 Splicing factor NOVA regulated synaptic proteins;WP553 Calcium regulation in cardiac cells	http://www.wikipathways.org/instance/WP1983_r123566;http://www.wikipathways.org/instance/WP553_r117867		R-MMU-109582 Hemostasis;R-MMU-382551 Transport of small molecules;R-MMU-397014 Muscle contraction;R-MMU-418346 Platelet homeostasis;R-MMU-418359 Reduction of cytosolic Ca++ levels;R-MMU-418360 Platelet calcium homeostasis;R-MMU-5576891 Cardiac conduction;R-MMU-5578775 Ion homeostasis;R-MMU-936837 Ion transport by P-type ATPases;R-MMU-983712 Ion channel transport	https://reactome.org/PathwayBrowser/#/R-MMU-109582;https://reactome.org/PathwayBrowser/#/R-MMU-382551;https://reactome.org/PathwayBrowser/#/R-MMU-397014;https://reactome.org/PathwayBrowser/#/R-MMU-418346;https://reactome.org/PathwayBrowser/#/R-MMU-418359;https://reactome.org/PathwayBrowser/#/R-MMU-418360;https://reactome.org/PathwayBrowser/#/R-MMU-5576891;https://reactome.org/PathwayBrowser/#/R-M…	HALLMARK TNFA SIGNALING VIA NFKB;HALLMARK INFLAMMATORY RESPONSE;HALLMARK UV RESPONSE DN	http://www.gsea-msigdb.org/gsea/msigdb/mouse/geneset/HALLMARK_TNFA_SIGNALING_VIA_NFKB;http://www.gsea-msigdb.org/gsea/msigdb/mouse/geneset/HALLMARK_INFLAMMATORY_RESPONSE;http://www.gsea-msigdb.org/gsea/msigdb/mouse/geneset/HALLMARK_UV_RESPONSE_DN
G5E829	773	K	3.00705	2.03768e-05	Up	Plasma membrane calcium-transporting ATPase 1 OS=Mus musculus OX=10090 GN=Atp2b1 PE=1 SV=1	Atp2b1	_SSPTDK[Acetyl (K)]HTLVK_	1	881.08	818.887	891.184	3189.43	3271.76	3152.42	0.480965	0.444786	0.49852	1.40816	1.51885	1.35585	plasma membrane	K05850	ATP2B; P-type Ca2+ transporter type 2B [EC:7.2.2.10]	mmu04961 Endocrine and other factor-regulated calcium reabsorption; mmu04024 cAMP signaling pathway; mmu04972 Pancreatic secretion; mmu04020 Calcium signaling pathway; mmu04261 Adrenergic signaling in cardiomyocytes; mmu04022 cGMP-PKG signaling pathway; mmu04970 Salivary secretion; mmu04978 Mineral absorption; mmu04925 Aldosterone synthesis and secretion	GO:0000820 regulation of glutamine family amino acid metabolic process; GO:0000821 regulation of arginine metabolic process; GO:0000902 cell morphogenesis; GO:0000904 cell morphogenesis involved in differentiation; GO:0001101 response to acid chemical; GO:0001505 regulation of neurotransmitter levels; GO:0001654 eye development; GO:0001932 regulation of protein phosphorylation; GO:0001934 positiv…	GO:0005622 intracellular anatomical structure; GO:0005634 nucleus; GO:0005737 cytoplasm; GO:0005783 endoplasmic reticulum; GO:0005886 plasma membrane; GO:0005887 integral component of plasma membrane; GO:0005929 cilium; GO:0009898 cytoplasmic side of plasma membrane; GO:0012505 endomembrane system; GO:0014069 postsynaptic density; GO:0016020 membrane; GO:0016021 integral component of membrane; GO…	GO:0000166 nucleotide binding; GO:0003824 catalytic activity; GO:0004857 enzyme inhibitor activity; GO:0005102 signaling receptor binding; GO:0005215 transporter activity; GO:0005388 P-type calcium transporter activity; GO:0005488 binding; GO:0005509 calcium ion binding; GO:0005515 protein binding; GO:0005516 calmodulin binding; GO:0005524 ATP binding; GO:0008022 protein C-terminus binding; GO:00…	PF00690; PF00702	PF00690 Cation transporter/ATPase, N-terminus; PF00702 haloacid dehalogenase-like hydrolase	PF00702 haloacid dehalogenase-like hydrolase	P	KOG0204	Calcium transporting ATPase	WP1983 Splicing factor NOVA regulated synaptic proteins;WP553 Calcium regulation in cardiac cells	http://www.wikipathways.org/instance/WP1983_r123566;http://www.wikipathways.org/instance/WP553_r117867		R-MMU-109582 Hemostasis;R-MMU-382551 Transport of small molecules;R-MMU-397014 Muscle contraction;R-MMU-418346 Platelet homeostasis;R-MMU-418359 Reduction of cytosolic Ca++ levels;R-MMU-418360 Platelet calcium homeostasis;R-MMU-5576891 Cardiac conduction;R-MMU-5578775 Ion homeostasis;R-MMU-936837 Ion transport by P-type ATPases;R-MMU-983712 Ion channel transport	https://reactome.org/PathwayBrowser/#/R-MMU-109582;https://reactome.org/PathwayBrowser/#/R-MMU-382551;https://reactome.org/PathwayBrowser/#/R-MMU-397014;https://reactome.org/PathwayBrowser/#/R-MMU-418346;https://reactome.org/PathwayBrowser/#/R-MMU-418359;https://reactome.org/PathwayBrowser/#/R-MMU-418360;https://reactome.org/PathwayBrowser/#/R-MMU-5576891;https://reactome.org/PathwayBrowser/#/R-M…	HALLMARK TNFA SIGNALING VIA NFKB;HALLMARK INFLAMMATORY RESPONSE;HALLMARK UV RESPONSE DN	http://www.gsea-msigdb.org/gsea/msigdb/mouse/geneset/HALLMARK_TNFA_SIGNALING_VIA_NFKB;http://www.gsea-msigdb.org/gsea/msigdb/mouse/geneset/HALLMARK_INFLAMMATORY_RESPONSE;http://www.gsea-msigdb.org/gsea/msigdb/mouse/geneset/HALLMARK_UV_RESPONSE_DN
O08532	232	K	2.22918	0.0187086	Up	Voltage-dependent calcium channel subunit alpha-2/delta-1 OS=Mus musculus OX=10090 GN=Cacna2d1 PE=1 SV=1	Cacna2d1	_TPNK[Acetyl (K)]IDLYDVR_	1	27.4419	51.4773	31.5731	79.9637	94.4714	69.3007	0.45499	0.873224	0.536471	1.34798	1.6327	1.17603	extracellular	K04858	CACNA2D1; voltage-dependent calcium channel alpha-2/delta-1	mmu04260 Cardiac muscle contraction; mmu04010 MAPK signaling pathway; mmu04261 Adrenergic signaling in cardiomyocytes; mmu05414 Dilated cardiomyopathy; mmu05412 Arrhythmogenic right ventricular cardiomyopathy; mmu05410 Hypertrophic cardiomyopathy; mmu04921 Oxytocin signaling pathway	GO:0001508 action potential; GO:0002027 regulation of heart rate; GO:0003008 system process; GO:0003012 muscle system process; GO:0003013 circulatory system process; GO:0003015 heart process; GO:0006810 transport; GO:0006811 ion transport; GO:0006812 cation transport; GO:0006816 calcium ion transport; GO:0006873 cellular ion homeostasis; GO:0006874 cellular calcium ion homeostasis; GO:0006875 cel…	GO:0005622 intracellular anatomical structure; GO:0005737 cytoplasm; GO:0005783 endoplasmic reticulum; GO:0005886 plasma membrane; GO:0005891 voltage-gated calcium channel complex; GO:0012505 endomembrane system; GO:0016020 membrane; GO:0016021 integral component of membrane; GO:0016528 sarcoplasm; GO:0016529 sarcoplasmic reticulum; GO:0030315 T-tubule; GO:0031224 intrinsic component of membrane;…	GO:0005215 transporter activity; GO:0005216 ion channel activity; GO:0005244 voltage-gated ion channel activity; GO:0005245 voltage-gated calcium channel activity; GO:0005261 cation channel activity; GO:0005262 calcium channel activity; GO:0008324 cation transmembrane transporter activity; GO:0015075 ion transmembrane transporter activity; GO:0015085 calcium ion transmembrane transporter activity…	PF13768	PF13768 von Willebrand factor type A domain		PT	KOG2353	L-type voltage-dependent Ca2+ channel, alpha2/delta subunit
O08553	6	K	0.547561	0.00157607	Down	Dihydropyrimidinase-related protein 2 OS=Mus musculus OX=10090 GN=Dpysl2 PE=1 SV=2	Dpysl2	_[Acetyl (Protein N-term)]SYQGK[Acetyl (K)]K[Acetyl (K)]NIPR_	1	278.356	222.616	240.98	150.453	131.513	148.632	1.46171	1.17492	1.27515	0.775514	0.662149	0.704274	cytoplasm,nucleus	K07528	DPYSL2; dihydropyrimidinase-like 2	mmu04360 Axon guidance	GO:0001505 regulation of neurotransmitter levels; GO:0001558 regulation of cell growth; GO:0001975 response to amphetamine; GO:0003008 system process; GO:0006082 organic acid metabolic process; GO:0006139 nucleobase-containing compound metabolic process; GO:0006206 pyrimidine nucleobase metabolic process; GO:0006207 'de novo' pyrimidine nucleobase biosynthetic process; GO:0006208 pyrimidine nucle…	GO:0005576 extracellular region; GO:0005615 extracellular space; GO:0005622 intracellular anatomical structure; GO:0005737 cytoplasm; GO:0005813 centrosome; GO:0005815 microtubule organizing center; GO:0005829 cytosol; GO:0005856 cytoskeleton; GO:0005884 actin filament; GO:0005886 plasma membrane; GO:0015629 actin cytoskeleton; GO:0015630 microtubule cytoskeleton; GO:0016020 membrane; GO:0030027 …	GO:0002054 nucleobase binding; GO:0002058 uracil binding; GO:0002059 thymine binding; GO:0002061 pyrimidine nucleobase binding; GO:0003824 catalytic activity; GO:0004157 dihydropyrimidinase activity; GO:0005488 binding; GO:0005515 protein binding; GO:0005539 glycosaminoglycan binding; GO:0008092 cytoskeletal protein binding; GO:0008270 zinc ion binding; GO:0016597 amino acid binding; GO:0016787 h…	PF01979	PF01979 Amidohydrolase family		F	KOG2584	Dihydroorotase and related enzymes	WP1763 Mechanisms associated with pluripotency	http://www.wikipathways.org/instance/WP1763_r120787		R-MMU-1266738 Developmental Biology;R-MMU-373755 Semaphorin interactions;R-MMU-373760 L1CAM interactions;R-MMU-399956 CRMPs in Sema3A signaling;R-MMU-422475 Axon guidance;R-MMU-437239 Recycling pathway of L1;R-MMU-9675108 Nervous system development	https://reactome.org/PathwayBrowser/#/R-MMU-1266738;https://reactome.org/PathwayBrowser/#/R-MMU-373755;https://reactome.org/PathwayBrowser/#/R-MMU-373760;https://reactome.org/PathwayBrowser/#/R-MMU-399956;https://reactome.org/PathwayBrowser/#/R-MMU-422475;https://reactome.org/PathwayBrowser/#/R-MMU-437239;https://reactome.org/PathwayBrowser/#/R-MMU-9675108	HALLMARK HEDGEHOG SIGNALING	http://www.gsea-msigdb.org/gsea/msigdb/mouse/geneset/HALLMARK_HEDGEHOG_SIGNALING
O08553	7	K	0.547561	0.00157607	Down	Dihydropyrimidinase-related protein 2 OS=Mus musculus OX=10090 GN=Dpysl2 PE=1 SV=2	Dpysl2	_[Acetyl (Protein N-term)]SYQGK[Acetyl (K)]K[Acetyl (K)]NIPR_	1	278.356	222.616	240.98	150.453	131.513	148.632	1.46171	1.17492	1.27515	0.775514	0.662149	0.704274	cytoplasm,nucleus	K07528	DPYSL2; dihydropyrimidinase-like 2	mmu04360 Axon guidance	GO:0001505 regulation of neurotransmitter levels; GO:0001558 regulation of cell growth; GO:0001975 response to amphetamine; GO:0003008 system process; GO:0006082 organic acid metabolic process; GO:0006139 nucleobase-containing compound metabolic process; GO:0006206 pyrimidine nucleobase metabolic process; GO:0006207 'de novo' pyrimidine nucleobase biosynthetic process; GO:0006208 pyrimidine nucle…	GO:0005576 extracellular region; GO:0005615 extracellular space; GO:0005622 intracellular anatomical structure; GO:0005737 cytoplasm; GO:0005813 centrosome; GO:0005815 microtubule organizing center; GO:0005829 cytosol; GO:0005856 cytoskeleton; GO:0005884 actin filament; GO:0005886 plasma membrane; GO:0015629 actin cytoskeleton; GO:0015630 microtubule cytoskeleton; GO:0016020 membrane; GO:0030027 …	GO:0002054 nucleobase binding; GO:0002058 uracil binding; GO:0002059 thymine binding; GO:0002061 pyrimidine nucleobase binding; GO:0003824 catalytic activity; GO:0004157 dihydropyrimidinase activity; GO:0005488 binding; GO:0005515 protein binding; GO:0005539 glycosaminoglycan binding; GO:0008092 cytoskeletal protein binding; GO:0008270 zinc ion binding; GO:0016597 amino acid binding; GO:0016787 h…	PF01979	PF01979 Amidohydrolase family		F	KOG2584	Dihydroorotase and related enzymes	WP1763 Mechanisms associated with pluripotency	http://www.wikipathways.org/instance/WP1763_r120787		R-MMU-1266738 Developmental Biology;R-MMU-373755 Semaphorin interactions;R-MMU-373760 L1CAM interactions;R-MMU-399956 CRMPs in Sema3A signaling;R-MMU-422475 Axon guidance;R-MMU-437239 Recycling pathway of L1;R-MMU-9675108 Nervous system development	https://reactome.org/PathwayBrowser/#/R-MMU-1266738;https://reactome.org/PathwayBrowser/#/R-MMU-373755;https://reactome.org/PathwayBrowser/#/R-MMU-373760;https://reactome.org/PathwayBrowser/#/R-MMU-399956;https://reactome.org/PathwayBrowser/#/R-MMU-422475;https://reactome.org/PathwayBrowser/#/R-MMU-437239;https://reactome.org/PathwayBrowser/#/R-MMU-9675108	HALLMARK HEDGEHOG SIGNALING	http://www.gsea-msigdb.org/gsea/msigdb/mouse/geneset/HALLMARK_HEDGEHOG_SIGNALING
O08553	258	K	1.95764	2.56739e-05	Up	Dihydropyrimidinase-related protein 2 OS=Mus musculus OX=10090 GN=Dpysl2 PE=1 SV=2	Dpysl2	_VMSK[Acetyl (K)]SAAEVIAQAR_	1	6206.2	5773.61	5666.93	12102.2	12104.8	12415.4	0.70415	0.658381	0.6479	1.34782	1.3168	1.27106	cytoplasm,nucleus	K07528	DPYSL2; dihydropyrimidinase-like 2	mmu04360 Axon guidance	GO:0001505 regulation of neurotransmitter levels; GO:0001558 regulation of cell growth; GO:0001975 response to amphetamine; GO:0003008 system process; GO:0006082 organic acid metabolic process; GO:0006139 nucleobase-containing compound metabolic process; GO:0006206 pyrimidine nucleobase metabolic process; GO:0006207 'de novo' pyrimidine nucleobase biosynthetic process; GO:0006208 pyrimidine nucle…	GO:0005576 extracellular region; GO:0005615 extracellular space; GO:0005622 intracellular anatomical structure; GO:0005737 cytoplasm; GO:0005813 centrosome; GO:0005815 microtubule organizing center; GO:0005829 cytosol; GO:0005856 cytoskeleton; GO:0005884 actin filament; GO:0005886 plasma membrane; GO:0015629 actin cytoskeleton; GO:0015630 microtubule cytoskeleton; GO:0016020 membrane; GO:0030027 …	GO:0002054 nucleobase binding; GO:0002058 uracil binding; GO:0002059 thymine binding; GO:0002061 pyrimidine nucleobase binding; GO:0003824 catalytic activity; GO:0004157 dihydropyrimidinase activity; GO:0005488 binding; GO:0005515 protein binding; GO:0005539 glycosaminoglycan binding; GO:0008092 cytoskeletal protein binding; GO:0008270 zinc ion binding; GO:0016597 amino acid binding; GO:0016787 h…	PF01979	PF01979 Amidohydrolase family	PF01979 Amidohydrolase family	F	KOG2584	Dihydroorotase and related enzymes	WP1763 Mechanisms associated with pluripotency	http://www.wikipathways.org/instance/WP1763_r120787		R-MMU-1266738 Developmental Biology;R-MMU-373755 Semaphorin interactions;R-MMU-373760 L1CAM interactions;R-MMU-399956 CRMPs in Sema3A signaling;R-MMU-422475 Axon guidance;R-MMU-437239 Recycling pathway of L1;R-MMU-9675108 Nervous system development	https://reactome.org/PathwayBrowser/#/R-MMU-1266738;https://reactome.org/PathwayBrowser/#/R-MMU-373755;https://reactome.org/PathwayBrowser/#/R-MMU-373760;https://reactome.org/PathwayBrowser/#/R-MMU-399956;https://reactome.org/PathwayBrowser/#/R-MMU-422475;https://reactome.org/PathwayBrowser/#/R-MMU-437239;https://reactome.org/PathwayBrowser/#/R-MMU-9675108	HALLMARK HEDGEHOG SIGNALING	http://www.gsea-msigdb.org/gsea/msigdb/mouse/geneset/HALLMARK_HEDGEHOG_SIGNALING
O08553	368	K	2.08685	9.15311e-06	Up	Dihydropyrimidinase-related protein 2 OS=Mus musculus OX=10090 GN=Dpysl2 PE=1 SV=2	Dpysl2	_MSVIWDK[Acetyl (K)]AVVTGK_	1	2409.41	2228.26	2403.77	4994.87	5186.86	5408.62	0.655516	0.609298	0.659002	1.33391	1.35302	1.32778	cytoplasm,nucleus	K07528	DPYSL2; dihydropyrimidinase-like 2	mmu04360 Axon guidance	GO:0001505 regulation of neurotransmitter levels; GO:0001558 regulation of cell growth; GO:0001975 response to amphetamine; GO:0003008 system process; GO:0006082 organic acid metabolic process; GO:0006139 nucleobase-containing compound metabolic process; GO:0006206 pyrimidine nucleobase metabolic process; GO:0006207 'de novo' pyrimidine nucleobase biosynthetic process; GO:0006208 pyrimidine nucle…	GO:0005576 extracellular region; GO:0005615 extracellular space; GO:0005622 intracellular anatomical structure; GO:0005737 cytoplasm; GO:0005813 centrosome; GO:0005815 microtubule organizing center; GO:0005829 cytosol; GO:0005856 cytoskeleton; GO:0005884 actin filament; GO:0005886 plasma membrane; GO:0015629 actin cytoskeleton; GO:0015630 microtubule cytoskeleton; GO:0016020 membrane; GO:0030027 …	GO:0002054 nucleobase binding; GO:0002058 uracil binding; GO:0002059 thymine binding; GO:0002061 pyrimidine nucleobase binding; GO:0003824 catalytic activity; GO:0004157 dihydropyrimidinase activity; GO:0005488 binding; GO:0005515 protein binding; GO:0005539 glycosaminoglycan binding; GO:0008092 cytoskeletal protein binding; GO:0008270 zinc ion binding; GO:0016597 amino acid binding; GO:0016787 h…	PF01979	PF01979 Amidohydrolase family	PF01979 Amidohydrolase family	F	KOG2584	Dihydroorotase and related enzymes	WP1763 Mechanisms associated with pluripotency	http://www.wikipathways.org/instance/WP1763_r120787		R-MMU-1266738 Developmental Biology;R-MMU-373755 Semaphorin interactions;R-MMU-373760 L1CAM interactions;R-MMU-399956 CRMPs in Sema3A signaling;R-MMU-422475 Axon guidance;R-MMU-437239 Recycling pathway of L1;R-MMU-9675108 Nervous system development	https://reactome.org/PathwayBrowser/#/R-MMU-1266738;https://reactome.org/PathwayBrowser/#/R-MMU-373755;https://reactome.org/PathwayBrowser/#/R-MMU-373760;https://reactome.org/PathwayBrowser/#/R-MMU-399956;https://reactome.org/PathwayBrowser/#/R-MMU-422475;https://reactome.org/PathwayBrowser/#/R-MMU-437239;https://reactome.org/PathwayBrowser/#/R-MMU-9675108	HALLMARK HEDGEHOG SIGNALING	http://www.gsea-msigdb.org/gsea/msigdb/mouse/geneset/HALLMARK_HEDGEHOG_SIGNALING
O08599	294	K	5.75354	0.0029125	Up	Syntaxin-binding protein 1 OS=Mus musculus OX=10090 GN=Stxbp1 PE=1 SV=2	Stxbp1	_HK[Acetyl (K)]HIAEVSQEVTR_	1	122.011	167.681	158.918	1432.47	897.692	645.333	0.223893	0.317316	0.307397	2.36201	1.48263	1.03785	cytoplasm	K15292	STXBP1; syntaxin-binding protein 1	mmu04721 Synaptic vesicle cycle	GO:0000003 reproduction; GO:0000278 mitotic cell cycle; GO:0000281 mitotic cytokinesis; GO:0000902 cell morphogenesis; GO:0000904 cell morphogenesis involved in differentiation; GO:0000910 cytokinesis; GO:0001505 regulation of neurotransmitter levels; GO:0001775 cell activation; GO:0001956 positive regulation of neurotransmitter secretion; GO:0002064 epithelial cell development; GO:0002065 column…	GO:0005622 intracellular anatomical structure; GO:0005634 nucleus; GO:0005654 nucleoplasm; GO:0005737 cytoplasm; GO:0005739 mitochondrion; GO:0005829 cytosol; GO:0005856 cytoskeleton; GO:0005886 plasma membrane; GO:0012505 endomembrane system; GO:0016020 membrane; GO:0019897 extrinsic component of plasma membrane; GO:0019898 extrinsic component of membrane; GO:0030139 endocytic vesicle; GO:003014…	GO:0000149 SNARE binding; GO:0005488 binding; GO:0005515 protein binding; GO:0017075 syntaxin-1 binding; GO:0019899 enzyme binding; GO:0019900 kinase binding; GO:0019901 protein kinase binding; GO:0019904 protein domain specific binding; GO:0019905 syntaxin binding; GO:0042802 identical protein binding; GO:0043274 phospholipase binding; GO:0047485 protein N-terminus binding;				U	KOG1300	Vesicle trafficking protein Sec1	WP572 EGFR1 signaling pathway;WP65 Insulin signaling	http://www.wikipathways.org/instance/WP572_r117874;http://www.wikipathways.org/instance/WP65_r116717		R-MMU-112310 Neurotransmitter release cycle;R-MMU-112315 Transmission across Chemical Synapses;R-MMU-112316 Neuronal System;R-MMU-181429 Serotonin Neurotransmitter Release Cycle;R-MMU-181430 Norepinephrine Neurotransmitter Release Cycle;R-MMU-210500 Glutamate Neurotransmitter Release Cycle;R-MMU-212676 Dopamine Neurotransmitter Release Cycle;R-MMU-264642 Acetylcholine Neurotransmitter Release Cyc…	https://reactome.org/PathwayBrowser/#/R-MMU-112310;https://reactome.org/PathwayBrowser/#/R-MMU-112315;https://reactome.org/PathwayBrowser/#/R-MMU-112316;https://reactome.org/PathwayBrowser/#/R-MMU-181429;https://reactome.org/PathwayBrowser/#/R-MMU-181430;https://reactome.org/PathwayBrowser/#/R-MMU-210500;https://reactome.org/PathwayBrowser/#/R-MMU-212676;https://reactome.org/PathwayBrowser/#/R-MM…	HALLMARK PANCREAS BETA CELLS	http://www.gsea-msigdb.org/gsea/msigdb/mouse/geneset/HALLMARK_PANCREAS_BETA_CELLS
O08599	321	K	2.23274	0.00492494	Up	Syntaxin-binding protein 1 OS=Mus musculus OX=10090 GN=Stxbp1 PE=1 SV=2	Stxbp1	_MNTGEK[Acetyl (K)]TTMR_	1	40.6087	39.6813	27.8837	75.6424	98.7902	103.575	0.660715	0.665809	0.478224	1.10591	1.44669	1.47693	cytoplasm	K15292	STXBP1; syntaxin-binding protein 1	mmu04721 Synaptic vesicle cycle	GO:0000003 reproduction; GO:0000278 mitotic cell cycle; GO:0000281 mitotic cytokinesis; GO:0000902 cell morphogenesis; GO:0000904 cell morphogenesis involved in differentiation; GO:0000910 cytokinesis; GO:0001505 regulation of neurotransmitter levels; GO:0001775 cell activation; GO:0001956 positive regulation of neurotransmitter secretion; GO:0002064 epithelial cell development; GO:0002065 column…	GO:0005622 intracellular anatomical structure; GO:0005634 nucleus; GO:0005654 nucleoplasm; GO:0005737 cytoplasm; GO:0005739 mitochondrion; GO:0005829 cytosol; GO:0005856 cytoskeleton; GO:0005886 plasma membrane; GO:0012505 endomembrane system; GO:0016020 membrane; GO:0019897 extrinsic component of plasma membrane; GO:0019898 extrinsic component of membrane; GO:0030139 endocytic vesicle; GO:003014…	GO:0000149 SNARE binding; GO:0005488 binding; GO:0005515 protein binding; GO:0017075 syntaxin-1 binding; GO:0019899 enzyme binding; GO:0019900 kinase binding; GO:0019901 protein kinase binding; GO:0019904 protein domain specific binding; GO:0019905 syntaxin binding; GO:0042802 identical protein binding; GO:0043274 phospholipase binding; GO:0047485 protein N-terminus binding;				U	KOG1300	Vesicle trafficking protein Sec1	WP572 EGFR1 signaling pathway;WP65 Insulin signaling	http://www.wikipathways.org/instance/WP572_r117874;http://www.wikipathways.org/instance/WP65_r116717		R-MMU-112310 Neurotransmitter release cycle;R-MMU-112315 Transmission across Chemical Synapses;R-MMU-112316 Neuronal System;R-MMU-181429 Serotonin Neurotransmitter Release Cycle;R-MMU-181430 Norepinephrine Neurotransmitter Release Cycle;R-MMU-210500 Glutamate Neurotransmitter Release Cycle;R-MMU-212676 Dopamine Neurotransmitter Release Cycle;R-MMU-264642 Acetylcholine Neurotransmitter Release Cyc…	https://reactome.org/PathwayBrowser/#/R-MMU-112310;https://reactome.org/PathwayBrowser/#/R-MMU-112315;https://reactome.org/PathwayBrowser/#/R-MMU-112316;https://reactome.org/PathwayBrowser/#/R-MMU-181429;https://reactome.org/PathwayBrowser/#/R-MMU-181430;https://reactome.org/PathwayBrowser/#/R-MMU-210500;https://reactome.org/PathwayBrowser/#/R-MMU-212676;https://reactome.org/PathwayBrowser/#/R-MM…	HALLMARK PANCREAS BETA CELLS	http://www.gsea-msigdb.org/gsea/msigdb/mouse/geneset/HALLMARK_PANCREAS_BETA_CELLS
O08599	339	K	2.04837	5.7452e-05	Up	Syntaxin-binding protein 1 OS=Mus musculus OX=10090 GN=Stxbp1 PE=1 SV=2	Stxbp1	_MPQYQK[Acetyl (K)]ELSK_	1	1148.59	1245.77	1232.49	2878.91	2794.47	2902.04	0.591439	0.661533	0.668986	1.33208	1.29512	1.30966	cytoplasm	K15292	STXBP1; syntaxin-binding protein 1	mmu04721 Synaptic vesicle cycle	GO:0000003 reproduction; GO:0000278 mitotic cell cycle; GO:0000281 mitotic cytokinesis; GO:0000902 cell morphogenesis; GO:0000904 cell morphogenesis involved in differentiation; GO:0000910 cytokinesis; GO:0001505 regulation of neurotransmitter levels; GO:0001775 cell activation; GO:0001956 positive regulation of neurotransmitter secretion; GO:0002064 epithelial cell development; GO:0002065 column…	GO:0005622 intracellular anatomical structure; GO:0005634 nucleus; GO:0005654 nucleoplasm; GO:0005737 cytoplasm; GO:0005739 mitochondrion; GO:0005829 cytosol; GO:0005856 cytoskeleton; GO:0005886 plasma membrane; GO:0012505 endomembrane system; GO:0016020 membrane; GO:0019897 extrinsic component of plasma membrane; GO:0019898 extrinsic component of membrane; GO:0030139 endocytic vesicle; GO:003014…	GO:0000149 SNARE binding; GO:0005488 binding; GO:0005515 protein binding; GO:0017075 syntaxin-1 binding; GO:0019899 enzyme binding; GO:0019900 kinase binding; GO:0019901 protein kinase binding; GO:0019904 protein domain specific binding; GO:0019905 syntaxin binding; GO:0042802 identical protein binding; GO:0043274 phospholipase binding; GO:0047485 protein N-terminus binding;				U	KOG1300	Vesicle trafficking protein Sec1	WP572 EGFR1 signaling pathway;WP65 Insulin signaling	http://www.wikipathways.org/instance/WP572_r117874;http://www.wikipathways.org/instance/WP65_r116717		R-MMU-112310 Neurotransmitter release cycle;R-MMU-112315 Transmission across Chemical Synapses;R-MMU-112316 Neuronal System;R-MMU-181429 Serotonin Neurotransmitter Release Cycle;R-MMU-181430 Norepinephrine Neurotransmitter Release Cycle;R-MMU-210500 Glutamate Neurotransmitter Release Cycle;R-MMU-212676 Dopamine Neurotransmitter Release Cycle;R-MMU-264642 Acetylcholine Neurotransmitter Release Cyc…	https://reactome.org/PathwayBrowser/#/R-MMU-112310;https://reactome.org/PathwayBrowser/#/R-MMU-112315;https://reactome.org/PathwayBrowser/#/R-MMU-112316;https://reactome.org/PathwayBrowser/#/R-MMU-181429;https://reactome.org/PathwayBrowser/#/R-MMU-181430;https://reactome.org/PathwayBrowser/#/R-MMU-210500;https://reactome.org/PathwayBrowser/#/R-MMU-212676;https://reactome.org/PathwayBrowser/#/R-MM…	HALLMARK PANCREAS BETA CELLS	http://www.gsea-msigdb.org/gsea/msigdb/mouse/geneset/HALLMARK_PANCREAS_BETA_CELLS
O08599	404	K	2.67757	0.00100335	Up	Syntaxin-binding protein 1 OS=Mus musculus OX=10090 GN=Stxbp1 PE=1 SV=2	Stxbp1	_AIVPILLDANVSTYDK[Acetyl (K)]IR_	1	101.817	72.958	80.3439	270.444	285.104	229.595	0.614982	0.454449	0.511543	1.46784	1.54994	1.21539	cytoplasm	K15292	STXBP1; syntaxin-binding protein 1	mmu04721 Synaptic vesicle cycle	GO:0000003 reproduction; GO:0000278 mitotic cell cycle; GO:0000281 mitotic cytokinesis; GO:0000902 cell morphogenesis; GO:0000904 cell morphogenesis involved in differentiation; GO:0000910 cytokinesis; GO:0001505 regulation of neurotransmitter levels; GO:0001775 cell activation; GO:0001956 positive regulation of neurotransmitter secretion; GO:0002064 epithelial cell development; GO:0002065 column…	GO:0005622 intracellular anatomical structure; GO:0005634 nucleus; GO:0005654 nucleoplasm; GO:0005737 cytoplasm; GO:0005739 mitochondrion; GO:0005829 cytosol; GO:0005856 cytoskeleton; GO:0005886 plasma membrane; GO:0012505 endomembrane system; GO:0016020 membrane; GO:0019897 extrinsic component of plasma membrane; GO:0019898 extrinsic component of membrane; GO:0030139 endocytic vesicle; GO:003014…	GO:0000149 SNARE binding; GO:0005488 binding; GO:0005515 protein binding; GO:0017075 syntaxin-1 binding; GO:0019899 enzyme binding; GO:0019900 kinase binding; GO:0019901 protein kinase binding; GO:0019904 protein domain specific binding; GO:0019905 syntaxin binding; GO:0042802 identical protein binding; GO:0043274 phospholipase binding; GO:0047485 protein N-terminus binding;				U	KOG1300	Vesicle trafficking protein Sec1	WP572 EGFR1 signaling pathway;WP65 Insulin signaling	http://www.wikipathways.org/instance/WP572_r117874;http://www.wikipathways.org/instance/WP65_r116717		R-MMU-112310 Neurotransmitter release cycle;R-MMU-112315 Transmission across Chemical Synapses;R-MMU-112316 Neuronal System;R-MMU-181429 Serotonin Neurotransmitter Release Cycle;R-MMU-181430 Norepinephrine Neurotransmitter Release Cycle;R-MMU-210500 Glutamate Neurotransmitter Release Cycle;R-MMU-212676 Dopamine Neurotransmitter Release Cycle;R-MMU-264642 Acetylcholine Neurotransmitter Release Cyc…	https://reactome.org/PathwayBrowser/#/R-MMU-112310;https://reactome.org/PathwayBrowser/#/R-MMU-112315;https://reactome.org/PathwayBrowser/#/R-MMU-112316;https://reactome.org/PathwayBrowser/#/R-MMU-181429;https://reactome.org/PathwayBrowser/#/R-MMU-181430;https://reactome.org/PathwayBrowser/#/R-MMU-210500;https://reactome.org/PathwayBrowser/#/R-MMU-212676;https://reactome.org/PathwayBrowser/#/R-MM…	HALLMARK PANCREAS BETA CELLS	http://www.gsea-msigdb.org/gsea/msigdb/mouse/geneset/HALLMARK_PANCREAS_BETA_CELLS
O08599	524	K	3.17575	0.000765071	Up	Syntaxin-binding protein 1 OS=Mus musculus OX=10090 GN=Stxbp1 PE=1 SV=2	Stxbp1	_YGHWHK[Acetyl (K)]NK_	1	178.022	142.109	110.632	554.73	501.366	515.038	0.55875	0.459975	0.366026	1.56453	1.41634	1.41675	cytoplasm	K15292	STXBP1; syntaxin-binding protein 1	mmu04721 Synaptic vesicle cycle	GO:0000003 reproduction; GO:0000278 mitotic cell cycle; GO:0000281 mitotic cytokinesis; GO:0000902 cell morphogenesis; GO:0000904 cell morphogenesis involved in differentiation; GO:0000910 cytokinesis; GO:0001505 regulation of neurotransmitter levels; GO:0001775 cell activation; GO:0001956 positive regulation of neurotransmitter secretion; GO:0002064 epithelial cell development; GO:0002065 column…	GO:0005622 intracellular anatomical structure; GO:0005634 nucleus; GO:0005654 nucleoplasm; GO:0005737 cytoplasm; GO:0005739 mitochondrion; GO:0005829 cytosol; GO:0005856 cytoskeleton; GO:0005886 plasma membrane; GO:0012505 endomembrane system; GO:0016020 membrane; GO:0019897 extrinsic component of plasma membrane; GO:0019898 extrinsic component of membrane; GO:0030139 endocytic vesicle; GO:003014…	GO:0000149 SNARE binding; GO:0005488 binding; GO:0005515 protein binding; GO:0017075 syntaxin-1 binding; GO:0019899 enzyme binding; GO:0019900 kinase binding; GO:0019901 protein kinase binding; GO:0019904 protein domain specific binding; GO:0019905 syntaxin binding; GO:0042802 identical protein binding; GO:0043274 phospholipase binding; GO:0047485 protein N-terminus binding;				U	KOG1300	Vesicle trafficking protein Sec1	WP572 EGFR1 signaling pathway;WP65 Insulin signaling	http://www.wikipathways.org/instance/WP572_r117874;http://www.wikipathways.org/instance/WP65_r116717		R-MMU-112310 Neurotransmitter release cycle;R-MMU-112315 Transmission across Chemical Synapses;R-MMU-112316 Neuronal System;R-MMU-181429 Serotonin Neurotransmitter Release Cycle;R-MMU-181430 Norepinephrine Neurotransmitter Release Cycle;R-MMU-210500 Glutamate Neurotransmitter Release Cycle;R-MMU-212676 Dopamine Neurotransmitter Release Cycle;R-MMU-264642 Acetylcholine Neurotransmitter Release Cyc…	https://reactome.org/PathwayBrowser/#/R-MMU-112310;https://reactome.org/PathwayBrowser/#/R-MMU-112315;https://reactome.org/PathwayBrowser/#/R-MMU-112316;https://reactome.org/PathwayBrowser/#/R-MMU-181429;https://reactome.org/PathwayBrowser/#/R-MMU-181430;https://reactome.org/PathwayBrowser/#/R-MMU-210500;https://reactome.org/PathwayBrowser/#/R-MMU-212676;https://reactome.org/PathwayBrowser/#/R-MM…	HALLMARK PANCREAS BETA CELLS	http://www.gsea-msigdb.org/gsea/msigdb/mouse/geneset/HALLMARK_PANCREAS_BETA_CELLS
O08599	583	K	1.65769	0.00685305	Up	Syntaxin-binding protein 1 OS=Mus musculus OX=10090 GN=Stxbp1 PE=1 SV=2	Stxbp1	_LLDTLK[Acetyl (K)]K_	1	129.569	150.807	169.675	305.795	271.507	285.173	0.620269	0.744508	0.856212	1.31542	1.16984	1.19646	cytoplasm	K15292	STXBP1; syntaxin-binding protein 1	mmu04721 Synaptic vesicle cycle	GO:0000003 reproduction; GO:0000278 mitotic cell cycle; GO:0000281 mitotic cytokinesis; GO:0000902 cell morphogenesis; GO:0000904 cell morphogenesis involved in differentiation; GO:0000910 cytokinesis; GO:0001505 regulation of neurotransmitter levels; GO:0001775 cell activation; GO:0001956 positive regulation of neurotransmitter secretion; GO:0002064 epithelial cell development; GO:0002065 column…	GO:0005622 intracellular anatomical structure; GO:0005634 nucleus; GO:0005654 nucleoplasm; GO:0005737 cytoplasm; GO:0005739 mitochondrion; GO:0005829 cytosol; GO:0005856 cytoskeleton; GO:0005886 plasma membrane; GO:0012505 endomembrane system; GO:0016020 membrane; GO:0019897 extrinsic component of plasma membrane; GO:0019898 extrinsic component of membrane; GO:0030139 endocytic vesicle; GO:003014…	GO:0000149 SNARE binding; GO:0005488 binding; GO:0005515 protein binding; GO:0017075 syntaxin-1 binding; GO:0019899 enzyme binding; GO:0019900 kinase binding; GO:0019901 protein kinase binding; GO:0019904 protein domain specific binding; GO:0019905 syntaxin binding; GO:0042802 identical protein binding; GO:0043274 phospholipase binding; GO:0047485 protein N-terminus binding;				U	KOG1300	Vesicle trafficking protein Sec1	WP572 EGFR1 signaling pathway;WP65 Insulin signaling	http://www.wikipathways.org/instance/WP572_r117874;http://www.wikipathways.org/instance/WP65_r116717		R-MMU-112310 Neurotransmitter release cycle;R-MMU-112315 Transmission across Chemical Synapses;R-MMU-112316 Neuronal System;R-MMU-181429 Serotonin Neurotransmitter Release Cycle;R-MMU-181430 Norepinephrine Neurotransmitter Release Cycle;R-MMU-210500 Glutamate Neurotransmitter Release Cycle;R-MMU-212676 Dopamine Neurotransmitter Release Cycle;R-MMU-264642 Acetylcholine Neurotransmitter Release Cyc…	https://reactome.org/PathwayBrowser/#/R-MMU-112310;https://reactome.org/PathwayBrowser/#/R-MMU-112315;https://reactome.org/PathwayBrowser/#/R-MMU-112316;https://reactome.org/PathwayBrowser/#/R-MMU-181429;https://reactome.org/PathwayBrowser/#/R-MMU-181430;https://reactome.org/PathwayBrowser/#/R-MMU-210500;https://reactome.org/PathwayBrowser/#/R-MMU-212676;https://reactome.org/PathwayBrowser/#/R-MM…	HALLMARK PANCREAS BETA CELLS	http://www.gsea-msigdb.org/gsea/msigdb/mouse/geneset/HALLMARK_PANCREAS_BETA_CELLS
O08663	385	K	3.91729	0.0374685	Up	Methionine aminopeptidase 2 OS=Mus musculus OX=10090 GN=Metap2 PE=1 SV=1	Metap2	_GVVHDDMEC[Carbamidomethyl (C)]SHYMK[Acetyl (K)]NFDVGHVPIR_	1	2.44872	14.2431	3.50091	24.6437	23.0313	20.3812	0.148956	0.895153	0.23353	1.89518	1.57431	1.53539	cytoplasm	K01265			GO:0000003 reproduction; GO:0006464 cellular protein modification process; GO:0006508 proteolysis; GO:0006807 nitrogen compound metabolic process; GO:0007276 gamete generation; GO:0008152 metabolic process; GO:0008277 regulation of G protein-coupled receptor signaling pathway; GO:0009966 regulation of signal transduction; GO:0009987 cellular process; GO:0010467 gene expression; GO:0010646 regulat…	GO:0005622 intracellular anatomical structure; GO:0005737 cytoplasm; GO:0005829 cytosol; GO:0005886 plasma membrane; GO:0016020 membrane; GO:0071944 cell periphery;	GO:0003824 catalytic activity; GO:0004177 aminopeptidase activity; GO:0008233 peptidase activity; GO:0008235 metalloexopeptidase activity; GO:0008237 metallopeptidase activity; GO:0008238 exopeptidase activity; GO:0016787 hydrolase activity; GO:0140096 catalytic activity, acting on a protein;	PF00557	PF00557 Metallopeptidase family M24	PF00557 Metallopeptidase family M24	R	KOG2775	Metallopeptidase				R-MMU-2187338 Visual phototransduction;R-MMU-2514856 The phototransduction cascade;R-MMU-2514859 Inactivation, recovery and regulation of the phototransduction cascade;R-MMU-9709957 Sensory Perception	https://reactome.org/PathwayBrowser/#/R-MMU-2187338;https://reactome.org/PathwayBrowser/#/R-MMU-2514856;https://reactome.org/PathwayBrowser/#/R-MMU-2514859;https://reactome.org/PathwayBrowser/#/R-MMU-9709957
O08709	141	K	1.95378	0.0020934	Up	Peroxiredoxin-6 OS=Mus musculus OX=10090 GN=Prdx6 PE=1 SV=3	Prdx6	_VVFIFGPDK[Acetyl (K)]K_	1	110.277	128.427	113.213	213.91	222.866	265.109	0.604556	0.758763	0.664237	1.19413	1.26942	1.49784	cytoplasm	K11188	PRDX6; peroxiredoxin 6 [EC:1.11.1.7 1.11.1.27 3.1.1.-]	mmu00480 Glutathione metabolism; mmu01100 Metabolic pathways	GO:0000302 response to reactive oxygen species; GO:0001775 cell activation; GO:0002252 immune effector process; GO:0002263 cell activation involved in immune response; GO:0002274 myeloid leukocyte activation; GO:0002275 myeloid cell activation involved in immune response; GO:0002283 neutrophil activation involved in immune response; GO:0002366 leukocyte activation involved in immune response; GO:…	GO:0000323 lytic vacuole; GO:0005576 extracellular region; GO:0005615 extracellular space; GO:0005622 intracellular anatomical structure; GO:0005634 nucleus; GO:0005737 cytoplasm; GO:0005764 lysosome; GO:0005766 primary lysosome; GO:0005773 vacuole; GO:0005775 vacuolar lumen; GO:0005829 cytosol; GO:0012505 endomembrane system; GO:0030141 secretory granule; GO:0031410 cytoplasmic vesicle; GO:00319…	GO:0003824 catalytic activity; GO:0004601 peroxidase activity; GO:0004602 glutathione peroxidase activity; GO:0004620 phospholipase activity; GO:0004623 phospholipase A2 activity; GO:0005488 binding; GO:0005515 protein binding; GO:0016209 antioxidant activity; GO:0016298 lipase activity; GO:0016491 oxidoreductase activity; GO:0016684 oxidoreductase activity, acting on peroxide as acceptor; GO:001…	PF00578	PF00578 AhpC/TSA family	PF00578 AhpC/TSA family	O	KOG0854	Alkyl hydroperoxide reductase, thiol specific antioxidant and related enzymes	WP4466 Oxidative stress and redox pathway	http://www.wikipathways.org/instance/WP4466_r116840		R-MMU-168249 Innate Immune System;R-MMU-168256 Immune System;R-MMU-2262752 Cellular responses to stress;R-MMU-3299685 Detoxification of Reactive Oxygen Species;R-MMU-6798695 Neutrophil degranulation;R-MMU-8953897 Cellular responses to stimuli;R-MMU-9711123 Cellular response to chemical stress	https://reactome.org/PathwayBrowser/#/R-MMU-168249;https://reactome.org/PathwayBrowser/#/R-MMU-168256;https://reactome.org/PathwayBrowser/#/R-MMU-2262752;https://reactome.org/PathwayBrowser/#/R-MMU-3299685;https://reactome.org/PathwayBrowser/#/R-MMU-6798695;https://reactome.org/PathwayBrowser/#/R-MMU-8953897;https://reactome.org/PathwayBrowser/#/R-MMU-9711123	HALLMARK FATTY ACID METABOLISM;HALLMARK REACTIVE OXIGEN SPECIES PATHWAY	http://www.gsea-msigdb.org/gsea/msigdb/mouse/geneset/HALLMARK_FATTY_ACID_METABOLISM;http://www.gsea-msigdb.org/gsea/msigdb/mouse/geneset/HALLMARK_REACTIVE_OXIGEN_SPECIES_PATHWAY
O08709	144	K	0.345777	0.00165946	Down	Peroxiredoxin-6 OS=Mus musculus OX=10090 GN=Prdx6 PE=1 SV=3	Prdx6	_LK[Acetyl (K)]LSILYPATTGR_	1	271.263	164.017	179.918	67.8079	77.5809	69.7096	1.88741	1.22989	1.33976	0.480429	0.560844	0.499875	cytoplasm	K11188	PRDX6; peroxiredoxin 6 [EC:1.11.1.7 1.11.1.27 3.1.1.-]	mmu00480 Glutathione metabolism; mmu01100 Metabolic pathways	GO:0000302 response to reactive oxygen species; GO:0001775 cell activation; GO:0002252 immune effector process; GO:0002263 cell activation involved in immune response; GO:0002274 myeloid leukocyte activation; GO:0002275 myeloid cell activation involved in immune response; GO:0002283 neutrophil activation involved in immune response; GO:0002366 leukocyte activation involved in immune response; GO:…	GO:0000323 lytic vacuole; GO:0005576 extracellular region; GO:0005615 extracellular space; GO:0005622 intracellular anatomical structure; GO:0005634 nucleus; GO:0005737 cytoplasm; GO:0005764 lysosome; GO:0005766 primary lysosome; GO:0005773 vacuole; GO:0005775 vacuolar lumen; GO:0005829 cytosol; GO:0012505 endomembrane system; GO:0030141 secretory granule; GO:0031410 cytoplasmic vesicle; GO:00319…	GO:0003824 catalytic activity; GO:0004601 peroxidase activity; GO:0004602 glutathione peroxidase activity; GO:0004620 phospholipase activity; GO:0004623 phospholipase A2 activity; GO:0005488 binding; GO:0005515 protein binding; GO:0016209 antioxidant activity; GO:0016298 lipase activity; GO:0016491 oxidoreductase activity; GO:0016684 oxidoreductase activity, acting on peroxide as acceptor; GO:001…	PF00578	PF00578 AhpC/TSA family	PF00578 AhpC/TSA family	O	KOG0854	Alkyl hydroperoxide reductase, thiol specific antioxidant and related enzymes	WP4466 Oxidative stress and redox pathway	http://www.wikipathways.org/instance/WP4466_r116840		R-MMU-168249 Innate Immune System;R-MMU-168256 Immune System;R-MMU-2262752 Cellular responses to stress;R-MMU-3299685 Detoxification of Reactive Oxygen Species;R-MMU-6798695 Neutrophil degranulation;R-MMU-8953897 Cellular responses to stimuli;R-MMU-9711123 Cellular response to chemical stress	https://reactome.org/PathwayBrowser/#/R-MMU-168249;https://reactome.org/PathwayBrowser/#/R-MMU-168256;https://reactome.org/PathwayBrowser/#/R-MMU-2262752;https://reactome.org/PathwayBrowser/#/R-MMU-3299685;https://reactome.org/PathwayBrowser/#/R-MMU-6798695;https://reactome.org/PathwayBrowser/#/R-MMU-8953897;https://reactome.org/PathwayBrowser/#/R-MMU-9711123	HALLMARK FATTY ACID METABOLISM;HALLMARK REACTIVE OXIGEN SPECIES PATHWAY	http://www.gsea-msigdb.org/gsea/msigdb/mouse/geneset/HALLMARK_FATTY_ACID_METABOLISM;http://www.gsea-msigdb.org/gsea/msigdb/mouse/geneset/HALLMARK_REACTIVE_OXIGEN_SPECIES_PATHWAY
O08739	431	K	1.51521	0.0460315	Up	AMP deaminase 3 OS=Mus musculus OX=10090 GN=Ampd3 PE=1 SV=2	Ampd3	_ELEDSK[Acetyl (K)]YQYSEPR_	1	24.3207	25.0597	33.0145	29.8753	34.8375	42.6248	0.735562	0.729944	0.958092	0.995624	1.20562	1.47102	cytoplasm	K01490	AMPD; AMP deaminase [EC:3.5.4.6]	mmu01232 Nucleotide metabolism; mmu01100 Metabolic pathways; mmu00230 Purine metabolism	GO:0001655 urogenital system development; GO:0001775 cell activation; GO:0001822 kidney development; GO:0002064 epithelial cell development; GO:0002252 immune effector process; GO:0002262 myeloid cell homeostasis; GO:0002263 cell activation involved in immune response; GO:0002274 myeloid leukocyte activation; GO:0002275 myeloid cell activation involved in immune response; GO:0002283 neutrophil ac…	GO:0005576 extracellular region; GO:0005622 intracellular anatomical structure; GO:0005737 cytoplasm; GO:0005829 cytosol; GO:0012505 endomembrane system; GO:0030141 secretory granule; GO:0031410 cytoplasmic vesicle; GO:0031974 membrane-enclosed lumen; GO:0031982 vesicle; GO:0031983 vesicle lumen; GO:0034774 secretory granule lumen; GO:0043226 organelle; GO:0043227 membrane-bounded organelle; GO:0…	GO:0003824 catalytic activity; GO:0003876 AMP deaminase activity; GO:0016787 hydrolase activity; GO:0016810 hydrolase activity, acting on carbon-nitrogen (but not peptide) bonds; GO:0016814 hydrolase activity, acting on carbon-nitrogen (but not peptide) bonds, in cyclic amidines; GO:0019239 deaminase activity; GO:0047623 adenosine-phosphate deaminase activity;	PF19326	PF19326 AMP deaminase	PF19326 AMP deaminase	F	KOG1096	Adenosine monophosphate deaminase	WP2185 Purine metabolism	http://www.wikipathways.org/instance/WP2185_r123340		R-MMU-1430728 Metabolism;R-MMU-15869 Metabolism of nucleotides;R-MMU-168249 Innate Immune System;R-MMU-168256 Immune System;R-MMU-6798695 Neutrophil degranulation;R-MMU-74217 Purine salvage;R-MMU-8956321 Nucleotide salvage	https://reactome.org/PathwayBrowser/#/R-MMU-1430728;https://reactome.org/PathwayBrowser/#/R-MMU-15869;https://reactome.org/PathwayBrowser/#/R-MMU-168249;https://reactome.org/PathwayBrowser/#/R-MMU-168256;https://reactome.org/PathwayBrowser/#/R-MMU-6798695;https://reactome.org/PathwayBrowser/#/R-MMU-74217;https://reactome.org/PathwayBrowser/#/R-MMU-8956321	HALLMARK HYPOXIA	http://www.gsea-msigdb.org/gsea/msigdb/mouse/geneset/HALLMARK_HYPOXIA
O08749	215	K	3.41185	0.0191313	Up	Dihydrolipoyl dehydrogenase, mitochondrial OS=Mus musculus OX=10090 GN=Dld PE=1 SV=2	Dld	_VPEK[Acetyl (K)]LVVIGAGVIGVELGSVWQR_	1	3.25791	6.25055		21.2181	16.2514	15.4474	0.269795	0.521101		1.61869	1.24249	1.18645	mitochondria	K00382	DLD; dihydrolipoamide dehydrogenase [EC:1.8.1.4]	mmu00620 Pyruvate metabolism; mmu00310 Lysine degradation; mmu01200 Carbon metabolism; mmu00630 Glyoxylate and dicarboxylate metabolism; mmu01100 Metabolic pathways; mmu00260 Glycine, serine and threonine metabolism; mmu00380 Tryptophan metabolism; mmu00640 Propanoate metabolism; mmu00020 Citrate cycle (TCA cycle); mmu00010 Glycolysis / Gluconeogenesis; mmu00280 Valine, leucine and isoleucine deg…	GO:0000003 reproduction; GO:0001505 regulation of neurotransmitter levels; GO:0003006 developmental process involved in reproduction; GO:0006082 organic acid metabolic process; GO:0006084 acetyl-CoA metabolic process; GO:0006085 acetyl-CoA biosynthetic process; GO:0006086 acetyl-CoA biosynthetic process from pyruvate; GO:0006090 pyruvate metabolic process; GO:0006091 generation of precursor metab…	GO:0001669 acrosomal vesicle; GO:0005622 intracellular anatomical structure; GO:0005634 nucleus; GO:0005654 nucleoplasm; GO:0005737 cytoplasm; GO:0005739 mitochondrion; GO:0005759 mitochondrial matrix; GO:0005773 vacuole; GO:0005929 cilium; GO:0005947 mitochondrial alpha-ketoglutarate dehydrogenase complex; GO:0005960 glycine cleavage complex; GO:0012505 endomembrane system; GO:0030062 mitochondr…	GO:0000166 nucleotide binding; GO:0003824 catalytic activity; GO:0004148 dihydrolipoyl dehydrogenase activity; GO:0005488 binding; GO:0016491 oxidoreductase activity; GO:0016651 oxidoreductase activity, acting on NAD(P)H; GO:0016667 oxidoreductase activity, acting on a sulfur group of donors; GO:0016668 oxidoreductase activity, acting on a sulfur group of donors, NAD(P) as acceptor; GO:0033218 am…	PF07992; PF02852	PF07992 Pyridine nucleotide-disulphide oxidoreductase; PF02852 Pyridine nucleotide-disulphide oxidoreductase, dimerisation domain	PF07992 Pyridine nucleotide-disulphide oxidoreductase	C	KOG1335	Dihydrolipoamide dehydrogenase	WP434 TCA cycle;WP157 Glycolysis and gluconeogenesis;WP1269 Fatty acid beta-oxidation;WP662 Amino acid metabolism	http://www.wikipathways.org/instance/WP434_r117949;http://www.wikipathways.org/instance/WP157_r116837;http://www.wikipathways.org/instance/WP1269_r116490;http://www.wikipathways.org/instance/WP662_r122074		R-MMU-1428517 The citric acid (TCA) cycle and respiratory electron transport;R-MMU-1430728 Metabolism;R-MMU-162582 Signal Transduction;R-MMU-204174 Regulation of pyruvate dehydrogenase (PDH) complex;R-MMU-389661 Glyoxylate metabolism and glycine degradation;R-MMU-5362517 Signaling by Retinoic Acid;R-MMU-6783984 Glycine degradation;R-MMU-70268 Pyruvate metabolism;R-MMU-70895 Branched-chain amino a…	https://reactome.org/PathwayBrowser/#/R-MMU-1428517;https://reactome.org/PathwayBrowser/#/R-MMU-1430728;https://reactome.org/PathwayBrowser/#/R-MMU-162582;https://reactome.org/PathwayBrowser/#/R-MMU-204174;https://reactome.org/PathwayBrowser/#/R-MMU-389661;https://reactome.org/PathwayBrowser/#/R-MMU-5362517;https://reactome.org/PathwayBrowser/#/R-MMU-6783984;https://reactome.org/PathwayBrowser/#/…	HALLMARK ADIPOGENESIS;HALLMARK FATTY ACID METABOLISM;HALLMARK OXIDATIVE PHOSPHORYLATION;HALLMARK GLYCOLYSIS	http://www.gsea-msigdb.org/gsea/msigdb/mouse/geneset/HALLMARK_ADIPOGENESIS;http://www.gsea-msigdb.org/gsea/msigdb/mouse/geneset/HALLMARK_FATTY_ACID_METABOLISM;http://www.gsea-msigdb.org/gsea/msigdb/mouse/geneset/HALLMARK_OXIDATIVE_PHOSPHORYLATION;http://www.gsea-msigdb.org/gsea/msigdb/mouse/geneset/HALLMARK_GLYCOLYSIS
O08749	346	K	0.493902	0.00260551	Down	Dihydrolipoyl dehydrogenase, mitochondrial OS=Mus musculus OX=10090 GN=Dld PE=1 SV=2	Dld	_FQTK[Acetyl (K)]IPNIYAIGDVVAGPMLAHK_	1	509.779	565.006	514.634	232.93	309.213	319.713	1.29011	1.43949	1.35202	0.543041	0.722455	0.75042	mitochondria	K00382	DLD; dihydrolipoamide dehydrogenase [EC:1.8.1.4]	mmu00620 Pyruvate metabolism; mmu00310 Lysine degradation; mmu01200 Carbon metabolism; mmu00630 Glyoxylate and dicarboxylate metabolism; mmu01100 Metabolic pathways; mmu00260 Glycine, serine and threonine metabolism; mmu00380 Tryptophan metabolism; mmu00640 Propanoate metabolism; mmu00020 Citrate cycle (TCA cycle); mmu00010 Glycolysis / Gluconeogenesis; mmu00280 Valine, leucine and isoleucine deg…	GO:0000003 reproduction; GO:0001505 regulation of neurotransmitter levels; GO:0003006 developmental process involved in reproduction; GO:0006082 organic acid metabolic process; GO:0006084 acetyl-CoA metabolic process; GO:0006085 acetyl-CoA biosynthetic process; GO:0006086 acetyl-CoA biosynthetic process from pyruvate; GO:0006090 pyruvate metabolic process; GO:0006091 generation of precursor metab…	GO:0001669 acrosomal vesicle; GO:0005622 intracellular anatomical structure; GO:0005634 nucleus; GO:0005654 nucleoplasm; GO:0005737 cytoplasm; GO:0005739 mitochondrion; GO:0005759 mitochondrial matrix; GO:0005773 vacuole; GO:0005929 cilium; GO:0005947 mitochondrial alpha-ketoglutarate dehydrogenase complex; GO:0005960 glycine cleavage complex; GO:0012505 endomembrane system; GO:0030062 mitochondr…	GO:0000166 nucleotide binding; GO:0003824 catalytic activity; GO:0004148 dihydrolipoyl dehydrogenase activity; GO:0005488 binding; GO:0016491 oxidoreductase activity; GO:0016651 oxidoreductase activity, acting on NAD(P)H; GO:0016667 oxidoreductase activity, acting on a sulfur group of donors; GO:0016668 oxidoreductase activity, acting on a sulfur group of donors, NAD(P) as acceptor; GO:0033218 am…	PF07992; PF02852	PF07992 Pyridine nucleotide-disulphide oxidoreductase; PF02852 Pyridine nucleotide-disulphide oxidoreductase, dimerisation domain	PF07992 Pyridine nucleotide-disulphide oxidoreductase	C	KOG1335	Dihydrolipoamide dehydrogenase	WP434 TCA cycle;WP157 Glycolysis and gluconeogenesis;WP1269 Fatty acid beta-oxidation;WP662 Amino acid metabolism	http://www.wikipathways.org/instance/WP434_r117949;http://www.wikipathways.org/instance/WP157_r116837;http://www.wikipathways.org/instance/WP1269_r116490;http://www.wikipathways.org/instance/WP662_r122074		R-MMU-1428517 The citric acid (TCA) cycle and respiratory electron transport;R-MMU-1430728 Metabolism;R-MMU-162582 Signal Transduction;R-MMU-204174 Regulation of pyruvate dehydrogenase (PDH) complex;R-MMU-389661 Glyoxylate metabolism and glycine degradation;R-MMU-5362517 Signaling by Retinoic Acid;R-MMU-6783984 Glycine degradation;R-MMU-70268 Pyruvate metabolism;R-MMU-70895 Branched-chain amino a…	https://reactome.org/PathwayBrowser/#/R-MMU-1428517;https://reactome.org/PathwayBrowser/#/R-MMU-1430728;https://reactome.org/PathwayBrowser/#/R-MMU-162582;https://reactome.org/PathwayBrowser/#/R-MMU-204174;https://reactome.org/PathwayBrowser/#/R-MMU-389661;https://reactome.org/PathwayBrowser/#/R-MMU-5362517;https://reactome.org/PathwayBrowser/#/R-MMU-6783984;https://reactome.org/PathwayBrowser/#/…	HALLMARK ADIPOGENESIS;HALLMARK FATTY ACID METABOLISM;HALLMARK OXIDATIVE PHOSPHORYLATION;HALLMARK GLYCOLYSIS	http://www.gsea-msigdb.org/gsea/msigdb/mouse/geneset/HALLMARK_ADIPOGENESIS;http://www.gsea-msigdb.org/gsea/msigdb/mouse/geneset/HALLMARK_FATTY_ACID_METABOLISM;http://www.gsea-msigdb.org/gsea/msigdb/mouse/geneset/HALLMARK_OXIDATIVE_PHOSPHORYLATION;http://www.gsea-msigdb.org/gsea/msigdb/mouse/geneset/HALLMARK_GLYCOLYSIS
O08749	410	K	1.74801	0.00634353	Up	Dihydrolipoyl dehydrogenase, mitochondrial OS=Mus musculus OX=10090 GN=Dld PE=1 SV=2	Dld	_SEEQLK[Acetyl (K)]EEGIEFK_	1	26.433		24.6782	43.4758	51.8065	52.4006	0.687384		0.666199	1.04151	1.24379	1.26383	mitochondria	K00382	DLD; dihydrolipoamide dehydrogenase [EC:1.8.1.4]	mmu00620 Pyruvate metabolism; mmu00310 Lysine degradation; mmu01200 Carbon metabolism; mmu00630 Glyoxylate and dicarboxylate metabolism; mmu01100 Metabolic pathways; mmu00260 Glycine, serine and threonine metabolism; mmu00380 Tryptophan metabolism; mmu00640 Propanoate metabolism; mmu00020 Citrate cycle (TCA cycle); mmu00010 Glycolysis / Gluconeogenesis; mmu00280 Valine, leucine and isoleucine deg…	GO:0000003 reproduction; GO:0001505 regulation of neurotransmitter levels; GO:0003006 developmental process involved in reproduction; GO:0006082 organic acid metabolic process; GO:0006084 acetyl-CoA metabolic process; GO:0006085 acetyl-CoA biosynthetic process; GO:0006086 acetyl-CoA biosynthetic process from pyruvate; GO:0006090 pyruvate metabolic process; GO:0006091 generation of precursor metab…	GO:0001669 acrosomal vesicle; GO:0005622 intracellular anatomical structure; GO:0005634 nucleus; GO:0005654 nucleoplasm; GO:0005737 cytoplasm; GO:0005739 mitochondrion; GO:0005759 mitochondrial matrix; GO:0005773 vacuole; GO:0005929 cilium; GO:0005947 mitochondrial alpha-ketoglutarate dehydrogenase complex; GO:0005960 glycine cleavage complex; GO:0012505 endomembrane system; GO:0030062 mitochondr…	GO:0000166 nucleotide binding; GO:0003824 catalytic activity; GO:0004148 dihydrolipoyl dehydrogenase activity; GO:0005488 binding; GO:0016491 oxidoreductase activity; GO:0016651 oxidoreductase activity, acting on NAD(P)H; GO:0016667 oxidoreductase activity, acting on a sulfur group of donors; GO:0016668 oxidoreductase activity, acting on a sulfur group of donors, NAD(P) as acceptor; GO:0033218 am…	PF07992; PF02852	PF07992 Pyridine nucleotide-disulphide oxidoreductase; PF02852 Pyridine nucleotide-disulphide oxidoreductase, dimerisation domain	PF02852 Pyridine nucleotide-disulphide oxidoreductase, dimerisation domain	C	KOG1335	Dihydrolipoamide dehydrogenase	WP434 TCA cycle;WP157 Glycolysis and gluconeogenesis;WP1269 Fatty acid beta-oxidation;WP662 Amino acid metabolism	http://www.wikipathways.org/instance/WP434_r117949;http://www.wikipathways.org/instance/WP157_r116837;http://www.wikipathways.org/instance/WP1269_r116490;http://www.wikipathways.org/instance/WP662_r122074		R-MMU-1428517 The citric acid (TCA) cycle and respiratory electron transport;R-MMU-1430728 Metabolism;R-MMU-162582 Signal Transduction;R-MMU-204174 Regulation of pyruvate dehydrogenase (PDH) complex;R-MMU-389661 Glyoxylate metabolism and glycine degradation;R-MMU-5362517 Signaling by Retinoic Acid;R-MMU-6783984 Glycine degradation;R-MMU-70268 Pyruvate metabolism;R-MMU-70895 Branched-chain amino a…	https://reactome.org/PathwayBrowser/#/R-MMU-1428517;https://reactome.org/PathwayBrowser/#/R-MMU-1430728;https://reactome.org/PathwayBrowser/#/R-MMU-162582;https://reactome.org/PathwayBrowser/#/R-MMU-204174;https://reactome.org/PathwayBrowser/#/R-MMU-389661;https://reactome.org/PathwayBrowser/#/R-MMU-5362517;https://reactome.org/PathwayBrowser/#/R-MMU-6783984;https://reactome.org/PathwayBrowser/#/…	HALLMARK ADIPOGENESIS;HALLMARK FATTY ACID METABOLISM;HALLMARK OXIDATIVE PHOSPHORYLATION;HALLMARK GLYCOLYSIS	http://www.gsea-msigdb.org/gsea/msigdb/mouse/geneset/HALLMARK_ADIPOGENESIS;http://www.gsea-msigdb.org/gsea/msigdb/mouse/geneset/HALLMARK_FATTY_ACID_METABOLISM;http://www.gsea-msigdb.org/gsea/msigdb/mouse/geneset/HALLMARK_OXIDATIVE_PHOSPHORYLATION;http://www.gsea-msigdb.org/gsea/msigdb/mouse/geneset/HALLMARK_GLYCOLYSIS
O08749	440	K	4.07793	5.70982e-06	Up	Dihydrolipoyl dehydrogenase, mitochondrial OS=Mus musculus OX=10090 GN=Dld PE=1 SV=2	Dld	_TNADTDGMVK[Acetyl (K)]ILGHK_	1	78.656	77.3808	75.8789	319.421	370.261	348.858	0.384069	0.380382	0.384625	1.43682	1.66915	1.57988	mitochondria	K00382	DLD; dihydrolipoamide dehydrogenase [EC:1.8.1.4]	mmu00620 Pyruvate metabolism; mmu00310 Lysine degradation; mmu01200 Carbon metabolism; mmu00630 Glyoxylate and dicarboxylate metabolism; mmu01100 Metabolic pathways; mmu00260 Glycine, serine and threonine metabolism; mmu00380 Tryptophan metabolism; mmu00640 Propanoate metabolism; mmu00020 Citrate cycle (TCA cycle); mmu00010 Glycolysis / Gluconeogenesis; mmu00280 Valine, leucine and isoleucine deg…	GO:0000003 reproduction; GO:0001505 regulation of neurotransmitter levels; GO:0003006 developmental process involved in reproduction; GO:0006082 organic acid metabolic process; GO:0006084 acetyl-CoA metabolic process; GO:0006085 acetyl-CoA biosynthetic process; GO:0006086 acetyl-CoA biosynthetic process from pyruvate; GO:0006090 pyruvate metabolic process; GO:0006091 generation of precursor metab…	GO:0001669 acrosomal vesicle; GO:0005622 intracellular anatomical structure; GO:0005634 nucleus; GO:0005654 nucleoplasm; GO:0005737 cytoplasm; GO:0005739 mitochondrion; GO:0005759 mitochondrial matrix; GO:0005773 vacuole; GO:0005929 cilium; GO:0005947 mitochondrial alpha-ketoglutarate dehydrogenase complex; GO:0005960 glycine cleavage complex; GO:0012505 endomembrane system; GO:0030062 mitochondr…	GO:0000166 nucleotide binding; GO:0003824 catalytic activity; GO:0004148 dihydrolipoyl dehydrogenase activity; GO:0005488 binding; GO:0016491 oxidoreductase activity; GO:0016651 oxidoreductase activity, acting on NAD(P)H; GO:0016667 oxidoreductase activity, acting on a sulfur group of donors; GO:0016668 oxidoreductase activity, acting on a sulfur group of donors, NAD(P) as acceptor; GO:0033218 am…	PF07992; PF02852	PF07992 Pyridine nucleotide-disulphide oxidoreductase; PF02852 Pyridine nucleotide-disulphide oxidoreductase, dimerisation domain	PF02852 Pyridine nucleotide-disulphide oxidoreductase, dimerisation domain	C	KOG1335	Dihydrolipoamide dehydrogenase	WP434 TCA cycle;WP157 Glycolysis and gluconeogenesis;WP1269 Fatty acid beta-oxidation;WP662 Amino acid metabolism	http://www.wikipathways.org/instance/WP434_r117949;http://www.wikipathways.org/instance/WP157_r116837;http://www.wikipathways.org/instance/WP1269_r116490;http://www.wikipathways.org/instance/WP662_r122074		R-MMU-1428517 The citric acid (TCA) cycle and respiratory electron transport;R-MMU-1430728 Metabolism;R-MMU-162582 Signal Transduction;R-MMU-204174 Regulation of pyruvate dehydrogenase (PDH) complex;R-MMU-389661 Glyoxylate metabolism and glycine degradation;R-MMU-5362517 Signaling by Retinoic Acid;R-MMU-6783984 Glycine degradation;R-MMU-70268 Pyruvate metabolism;R-MMU-70895 Branched-chain amino a…	https://reactome.org/PathwayBrowser/#/R-MMU-1428517;https://reactome.org/PathwayBrowser/#/R-MMU-1430728;https://reactome.org/PathwayBrowser/#/R-MMU-162582;https://reactome.org/PathwayBrowser/#/R-MMU-204174;https://reactome.org/PathwayBrowser/#/R-MMU-389661;https://reactome.org/PathwayBrowser/#/R-MMU-5362517;https://reactome.org/PathwayBrowser/#/R-MMU-6783984;https://reactome.org/PathwayBrowser/#/…	HALLMARK ADIPOGENESIS;HALLMARK FATTY ACID METABOLISM;HALLMARK OXIDATIVE PHOSPHORYLATION;HALLMARK GLYCOLYSIS	http://www.gsea-msigdb.org/gsea/msigdb/mouse/geneset/HALLMARK_ADIPOGENESIS;http://www.gsea-msigdb.org/gsea/msigdb/mouse/geneset/HALLMARK_FATTY_ACID_METABOLISM;http://www.gsea-msigdb.org/gsea/msigdb/mouse/geneset/HALLMARK_OXIDATIVE_PHOSPHORYLATION;http://www.gsea-msigdb.org/gsea/msigdb/mouse/geneset/HALLMARK_GLYCOLYSIS
O08759	28	K	1.87039	0.001535	Up	Ubiquitin-protein ligase E3A OS=Mus musculus OX=10090 GN=Ube3a PE=1 SV=2	Ube3a	_AAAK[Acetyl (K)]HLIER_	1	69.6945	60.974	69.8581	120.947	100.841	129.247	0.757053	0.616753	0.738715	1.29481	1.21515	1.44127	cytoplasm	K10587	UBE3A; ubiquitin-protein ligase E3 A [EC:2.3.2.26]	mmu05165 Human papillomavirus infection; mmu05203 Viral carcinogenesis; mmu04120 Ubiquitin mediated proteolysis	GO:0000003 reproduction; GO:0000209 protein polyubiquitination; GO:0000902 cell morphogenesis; GO:0000904 cell morphogenesis involved in differentiation; GO:0001541 ovarian follicle development; GO:0001655 urogenital system development; GO:0003006 developmental process involved in reproduction; GO:0003008 system process; GO:0006355 regulation of transcription, DNA-templated; GO:0006357 regulation…	GO:0005622 intracellular anatomical structure; GO:0005634 nucleus; GO:0005737 cytoplasm; GO:0005829 cytosol; GO:0043226 organelle; GO:0043227 membrane-bounded organelle; GO:0043229 intracellular organelle; GO:0043231 intracellular membrane-bounded organelle;	GO:0003712 transcription coregulator activity; GO:0003713 transcription coactivator activity; GO:0003824 catalytic activity; GO:0004842 ubiquitin-protein transferase activity; GO:0016740 transferase activity; GO:0019787 ubiquitin-like protein transferase activity; GO:0061630 ubiquitin protein ligase activity; GO:0061659 ubiquitin-like protein ligase activity; GO:0140096 catalytic activity, acting…	PF16558; PF00632	PF16558 Amino-terminal Zinc-binding domain of ubiquitin ligase E3A; PF00632 HECT-domain (ubiquitin-transferase)	PF16558 Amino-terminal Zinc-binding domain of ubiquitin ligase E3A	O	KOG0941	E3 ubiquitin protein ligase	WP79 Tryptophan metabolism	http://www.wikipathways.org/instance/WP79_r104913		R-MMU-1280218 Adaptive Immune System;R-MMU-168256 Immune System;R-MMU-983168 Antigen processing: Ubiquitination & Proteasome degradation;R-MMU-983169 Class I MHC mediated antigen processing & presentation	https://reactome.org/PathwayBrowser/#/R-MMU-1280218;https://reactome.org/PathwayBrowser/#/R-MMU-168256;https://reactome.org/PathwayBrowser/#/R-MMU-983168;https://reactome.org/PathwayBrowser/#/R-MMU-983169
O08759	318	K	2.06209	0.0318104	Up	Ubiquitin-protein ligase E3A OS=Mus musculus OX=10090 GN=Ube3a PE=1 SV=2	Ube3a	_LPLEAQGK[Acetyl (K)]LIR_	1	19.5154	43.8125	35.8749	63.1221	67.8465	57.3856	0.406606	0.85003	0.727646	1.29617	1.56816	1.22743	cytoplasm	K10587	UBE3A; ubiquitin-protein ligase E3 A [EC:2.3.2.26]	mmu05165 Human papillomavirus infection; mmu05203 Viral carcinogenesis; mmu04120 Ubiquitin mediated proteolysis	GO:0000003 reproduction; GO:0000209 protein polyubiquitination; GO:0000902 cell morphogenesis; GO:0000904 cell morphogenesis involved in differentiation; GO:0001541 ovarian follicle development; GO:0001655 urogenital system development; GO:0003006 developmental process involved in reproduction; GO:0003008 system process; GO:0006355 regulation of transcription, DNA-templated; GO:0006357 regulation…	GO:0005622 intracellular anatomical structure; GO:0005634 nucleus; GO:0005737 cytoplasm; GO:0005829 cytosol; GO:0043226 organelle; GO:0043227 membrane-bounded organelle; GO:0043229 intracellular organelle; GO:0043231 intracellular membrane-bounded organelle;	GO:0003712 transcription coregulator activity; GO:0003713 transcription coactivator activity; GO:0003824 catalytic activity; GO:0004842 ubiquitin-protein transferase activity; GO:0016740 transferase activity; GO:0019787 ubiquitin-like protein transferase activity; GO:0061630 ubiquitin protein ligase activity; GO:0061659 ubiquitin-like protein ligase activity; GO:0140096 catalytic activity, acting…	PF16558; PF00632	PF16558 Amino-terminal Zinc-binding domain of ubiquitin ligase E3A; PF00632 HECT-domain (ubiquitin-transferase)		O	KOG0941	E3 ubiquitin protein ligase	WP79 Tryptophan metabolism	http://www.wikipathways.org/instance/WP79_r104913		R-MMU-1280218 Adaptive Immune System;R-MMU-168256 Immune System;R-MMU-983168 Antigen processing: Ubiquitination & Proteasome degradation;R-MMU-983169 Class I MHC mediated antigen processing & presentation	https://reactome.org/PathwayBrowser/#/R-MMU-1280218;https://reactome.org/PathwayBrowser/#/R-MMU-168256;https://reactome.org/PathwayBrowser/#/R-MMU-983168;https://reactome.org/PathwayBrowser/#/R-MMU-983169
O08784	144	K	0.614509	0.00246585	Down	Treacle protein OS=Mus musculus OX=10090 GN=Tcof1 PE=1 SV=1	Tcof1	_TVNSVSHPGSGK[Acetyl (K)]TVVHLLSGK_	1	126.593	151.824	132.176	89.3585	90.4438	107.698	1.17755	1.41068	1.18582	0.76729	0.722058	0.829842	nucleus	K14562	TCOF1; Treacher Collins syndrome protein	mmu03008 Ribosome biogenesis in eukaryotes	GO:0001501 skeletal system development; GO:0001837 epithelial to mesenchymal transition; GO:0006139 nucleobase-containing compound metabolic process; GO:0006351 transcription, DNA-templated; GO:0006360 transcription by RNA polymerase I; GO:0006417 regulation of translation; GO:0006725 cellular aromatic compound metabolic process; GO:0006807 nitrogen compound metabolic process; GO:0007275 multicel…	GO:0001650 fibrillar center; GO:0005622 intracellular anatomical structure; GO:0005634 nucleus; GO:0005730 nucleolus; GO:0005737 cytoplasm; GO:0005829 cytosol; GO:0031974 membrane-enclosed lumen; GO:0031981 nuclear lumen; GO:0043226 organelle; GO:0043227 membrane-bounded organelle; GO:0043228 non-membrane-bounded organelle; GO:0043229 intracellular organelle; GO:0043231 intracellular membrane-bou…	GO:0001042 RNA polymerase I core binding; GO:0005215 transporter activity; GO:0005488 binding; GO:0005515 protein binding; GO:0019899 enzyme binding; GO:0043175 RNA polymerase core enzyme binding; GO:0046982 protein heterodimerization activity; GO:0046983 protein dimerization activity; GO:0070063 RNA polymerase binding; GO:0097110 scaffold protein binding;												HALLMARK MYC TARGETS V2	http://www.gsea-msigdb.org/gsea/msigdb/mouse/geneset/HALLMARK_MYC_TARGETS_V2
O08784	153	K	0.552571	0.00583321	Down	Treacle protein OS=Mus musculus OX=10090 GN=Tcof1 PE=1 SV=1	Tcof1	_TVVHLLSGK[Acetyl (K)]SPK_	1	374.606	442.44	328.545	242.696	249.51	227.101	1.30438	1.53887	1.10336	0.78009	0.745658	0.655035	nucleus	K14562	TCOF1; Treacher Collins syndrome protein	mmu03008 Ribosome biogenesis in eukaryotes	GO:0001501 skeletal system development; GO:0001837 epithelial to mesenchymal transition; GO:0006139 nucleobase-containing compound metabolic process; GO:0006351 transcription, DNA-templated; GO:0006360 transcription by RNA polymerase I; GO:0006417 regulation of translation; GO:0006725 cellular aromatic compound metabolic process; GO:0006807 nitrogen compound metabolic process; GO:0007275 multicel…	GO:0001650 fibrillar center; GO:0005622 intracellular anatomical structure; GO:0005634 nucleus; GO:0005730 nucleolus; GO:0005737 cytoplasm; GO:0005829 cytosol; GO:0031974 membrane-enclosed lumen; GO:0031981 nuclear lumen; GO:0043226 organelle; GO:0043227 membrane-bounded organelle; GO:0043228 non-membrane-bounded organelle; GO:0043229 intracellular organelle; GO:0043231 intracellular membrane-bou…	GO:0001042 RNA polymerase I core binding; GO:0005215 transporter activity; GO:0005488 binding; GO:0005515 protein binding; GO:0019899 enzyme binding; GO:0043175 RNA polymerase core enzyme binding; GO:0046982 protein heterodimerization activity; GO:0046983 protein dimerization activity; GO:0070063 RNA polymerase binding; GO:0097110 scaffold protein binding;												HALLMARK MYC TARGETS V2	http://www.gsea-msigdb.org/gsea/msigdb/mouse/geneset/HALLMARK_MYC_TARGETS_V2
O08784	241	K	0.553215	5.99736e-06	Down	Treacle protein OS=Mus musculus OX=10090 GN=Tcof1 PE=1 SV=1	Tcof1	_TAPGPTK[Acetyl (K)]LGNVAPTPAK_	1	1040.5	1072.83	1058.55	640.175	671.082	683.713	1.30767	1.34682	1.28311	0.742694	0.723862	0.711785	nucleus	K14562	TCOF1; Treacher Collins syndrome protein	mmu03008 Ribosome biogenesis in eukaryotes	GO:0001501 skeletal system development; GO:0001837 epithelial to mesenchymal transition; GO:0006139 nucleobase-containing compound metabolic process; GO:0006351 transcription, DNA-templated; GO:0006360 transcription by RNA polymerase I; GO:0006417 regulation of translation; GO:0006725 cellular aromatic compound metabolic process; GO:0006807 nitrogen compound metabolic process; GO:0007275 multicel…	GO:0001650 fibrillar center; GO:0005622 intracellular anatomical structure; GO:0005634 nucleus; GO:0005730 nucleolus; GO:0005737 cytoplasm; GO:0005829 cytosol; GO:0031974 membrane-enclosed lumen; GO:0031981 nuclear lumen; GO:0043226 organelle; GO:0043227 membrane-bounded organelle; GO:0043228 non-membrane-bounded organelle; GO:0043229 intracellular organelle; GO:0043231 intracellular membrane-bou…	GO:0001042 RNA polymerase I core binding; GO:0005215 transporter activity; GO:0005488 binding; GO:0005515 protein binding; GO:0019899 enzyme binding; GO:0043175 RNA polymerase core enzyme binding; GO:0046982 protein heterodimerization activity; GO:0046983 protein dimerization activity; GO:0070063 RNA polymerase binding; GO:0097110 scaffold protein binding;												HALLMARK MYC TARGETS V2	http://www.gsea-msigdb.org/gsea/msigdb/mouse/geneset/HALLMARK_MYC_TARGETS_V2
O08784	318	K	0.520102	0.00540413	Down	Treacle protein OS=Mus musculus OX=10090 GN=Tcof1 PE=1 SV=1	Tcof1	_GISGK[Acetyl (K)]GPILATPGK_	1	125.959	88.4184	114.723	65.693	67.6031	60.7611	1.56344	1.09626	1.3734	0.752704	0.72018	0.624733	nucleus	K14562	TCOF1; Treacher Collins syndrome protein	mmu03008 Ribosome biogenesis in eukaryotes	GO:0001501 skeletal system development; GO:0001837 epithelial to mesenchymal transition; GO:0006139 nucleobase-containing compound metabolic process; GO:0006351 transcription, DNA-templated; GO:0006360 transcription by RNA polymerase I; GO:0006417 regulation of translation; GO:0006725 cellular aromatic compound metabolic process; GO:0006807 nitrogen compound metabolic process; GO:0007275 multicel…	GO:0001650 fibrillar center; GO:0005622 intracellular anatomical structure; GO:0005634 nucleus; GO:0005730 nucleolus; GO:0005737 cytoplasm; GO:0005829 cytosol; GO:0031974 membrane-enclosed lumen; GO:0031981 nuclear lumen; GO:0043226 organelle; GO:0043227 membrane-bounded organelle; GO:0043228 non-membrane-bounded organelle; GO:0043229 intracellular organelle; GO:0043231 intracellular membrane-bou…	GO:0001042 RNA polymerase I core binding; GO:0005215 transporter activity; GO:0005488 binding; GO:0005515 protein binding; GO:0019899 enzyme binding; GO:0043175 RNA polymerase core enzyme binding; GO:0046982 protein heterodimerization activity; GO:0046983 protein dimerization activity; GO:0070063 RNA polymerase binding; GO:0097110 scaffold protein binding;												HALLMARK MYC TARGETS V2	http://www.gsea-msigdb.org/gsea/msigdb/mouse/geneset/HALLMARK_MYC_TARGETS_V2
O08784	327	K	0.58715	0.00226776	Down	Treacle protein OS=Mus musculus OX=10090 GN=Tcof1 PE=1 SV=1	Tcof1	_GPILATPGK[Acetyl (K)]TGPAATQAK_	1	177.852	146.477	181.632	96.809	118.723	123.051	1.36748	1.12499	1.34694	0.687116	0.783466	0.783728	nucleus	K14562	TCOF1; Treacher Collins syndrome protein	mmu03008 Ribosome biogenesis in eukaryotes	GO:0001501 skeletal system development; GO:0001837 epithelial to mesenchymal transition; GO:0006139 nucleobase-containing compound metabolic process; GO:0006351 transcription, DNA-templated; GO:0006360 transcription by RNA polymerase I; GO:0006417 regulation of translation; GO:0006725 cellular aromatic compound metabolic process; GO:0006807 nitrogen compound metabolic process; GO:0007275 multicel…	GO:0001650 fibrillar center; GO:0005622 intracellular anatomical structure; GO:0005634 nucleus; GO:0005730 nucleolus; GO:0005737 cytoplasm; GO:0005829 cytosol; GO:0031974 membrane-enclosed lumen; GO:0031981 nuclear lumen; GO:0043226 organelle; GO:0043227 membrane-bounded organelle; GO:0043228 non-membrane-bounded organelle; GO:0043229 intracellular organelle; GO:0043231 intracellular membrane-bou…	GO:0001042 RNA polymerase I core binding; GO:0005215 transporter activity; GO:0005488 binding; GO:0005515 protein binding; GO:0019899 enzyme binding; GO:0043175 RNA polymerase core enzyme binding; GO:0046982 protein heterodimerization activity; GO:0046983 protein dimerization activity; GO:0070063 RNA polymerase binding; GO:0097110 scaffold protein binding;												HALLMARK MYC TARGETS V2	http://www.gsea-msigdb.org/gsea/msigdb/mouse/geneset/HALLMARK_MYC_TARGETS_V2
O08784	442	K	0.602138	0.0137164	Down	Treacle protein OS=Mus musculus OX=10090 GN=Tcof1 PE=1 SV=1	Tcof1	_VKPLGK[Acetyl (K)]SSQVR_	0.999098	770.598	785.125	823.537	595.189	583.063	440.218	1.25169	1.27388	1.29017	0.89244	0.812847	0.592319	nucleus	K14562	TCOF1; Treacher Collins syndrome protein	mmu03008 Ribosome biogenesis in eukaryotes	GO:0001501 skeletal system development; GO:0001837 epithelial to mesenchymal transition; GO:0006139 nucleobase-containing compound metabolic process; GO:0006351 transcription, DNA-templated; GO:0006360 transcription by RNA polymerase I; GO:0006417 regulation of translation; GO:0006725 cellular aromatic compound metabolic process; GO:0006807 nitrogen compound metabolic process; GO:0007275 multicel…	GO:0001650 fibrillar center; GO:0005622 intracellular anatomical structure; GO:0005634 nucleus; GO:0005730 nucleolus; GO:0005737 cytoplasm; GO:0005829 cytosol; GO:0031974 membrane-enclosed lumen; GO:0031981 nuclear lumen; GO:0043226 organelle; GO:0043227 membrane-bounded organelle; GO:0043228 non-membrane-bounded organelle; GO:0043229 intracellular organelle; GO:0043231 intracellular membrane-bou…	GO:0001042 RNA polymerase I core binding; GO:0005215 transporter activity; GO:0005488 binding; GO:0005515 protein binding; GO:0019899 enzyme binding; GO:0043175 RNA polymerase core enzyme binding; GO:0046982 protein heterodimerization activity; GO:0046983 protein dimerization activity; GO:0070063 RNA polymerase binding; GO:0097110 scaffold protein binding;												HALLMARK MYC TARGETS V2	http://www.gsea-msigdb.org/gsea/msigdb/mouse/geneset/HALLMARK_MYC_TARGETS_V2
O08784	468	K	0.480982	0.000201934	Down	Treacle protein OS=Mus musculus OX=10090 GN=Tcof1 PE=1 SV=1	Tcof1	_GANLPC[Carbamidomethyl (C)]PGK[Acetyl (K)]VGSAALR_	1	533.386	498.032	488.718	281.529	260.502	288.621	1.47337	1.37419	1.30204	0.717873	0.617596	0.660413	nucleus	K14562	TCOF1; Treacher Collins syndrome protein	mmu03008 Ribosome biogenesis in eukaryotes	GO:0001501 skeletal system development; GO:0001837 epithelial to mesenchymal transition; GO:0006139 nucleobase-containing compound metabolic process; GO:0006351 transcription, DNA-templated; GO:0006360 transcription by RNA polymerase I; GO:0006417 regulation of translation; GO:0006725 cellular aromatic compound metabolic process; GO:0006807 nitrogen compound metabolic process; GO:0007275 multicel…	GO:0001650 fibrillar center; GO:0005622 intracellular anatomical structure; GO:0005634 nucleus; GO:0005730 nucleolus; GO:0005737 cytoplasm; GO:0005829 cytosol; GO:0031974 membrane-enclosed lumen; GO:0031981 nuclear lumen; GO:0043226 organelle; GO:0043227 membrane-bounded organelle; GO:0043228 non-membrane-bounded organelle; GO:0043229 intracellular organelle; GO:0043231 intracellular membrane-bou…	GO:0001042 RNA polymerase I core binding; GO:0005215 transporter activity; GO:0005488 binding; GO:0005515 protein binding; GO:0019899 enzyme binding; GO:0043175 RNA polymerase core enzyme binding; GO:0046982 protein heterodimerization activity; GO:0046983 protein dimerization activity; GO:0070063 RNA polymerase binding; GO:0097110 scaffold protein binding;												HALLMARK MYC TARGETS V2	http://www.gsea-msigdb.org/gsea/msigdb/mouse/geneset/HALLMARK_MYC_TARGETS_V2
O08784	626	K	0.597404	0.0136948	Down	Treacle protein OS=Mus musculus OX=10090 GN=Tcof1 PE=1 SV=1	Tcof1	_VQGK[Acetyl (K)]SGGK[Acetyl (K)]GLQGK_	1	70.8343	61.1222	77.0095	36.4186	57.3027	48.727	1.3089	1.12819	1.37247	0.621213	0.908787	0.74585	nucleus	K14562	TCOF1; Treacher Collins syndrome protein	mmu03008 Ribosome biogenesis in eukaryotes	GO:0001501 skeletal system development; GO:0001837 epithelial to mesenchymal transition; GO:0006139 nucleobase-containing compound metabolic process; GO:0006351 transcription, DNA-templated; GO:0006360 transcription by RNA polymerase I; GO:0006417 regulation of translation; GO:0006725 cellular aromatic compound metabolic process; GO:0006807 nitrogen compound metabolic process; GO:0007275 multicel…	GO:0001650 fibrillar center; GO:0005622 intracellular anatomical structure; GO:0005634 nucleus; GO:0005730 nucleolus; GO:0005737 cytoplasm; GO:0005829 cytosol; GO:0031974 membrane-enclosed lumen; GO:0031981 nuclear lumen; GO:0043226 organelle; GO:0043227 membrane-bounded organelle; GO:0043228 non-membrane-bounded organelle; GO:0043229 intracellular organelle; GO:0043231 intracellular membrane-bou…	GO:0001042 RNA polymerase I core binding; GO:0005215 transporter activity; GO:0005488 binding; GO:0005515 protein binding; GO:0019899 enzyme binding; GO:0043175 RNA polymerase core enzyme binding; GO:0046982 protein heterodimerization activity; GO:0046983 protein dimerization activity; GO:0070063 RNA polymerase binding; GO:0097110 scaffold protein binding;												HALLMARK MYC TARGETS V2	http://www.gsea-msigdb.org/gsea/msigdb/mouse/geneset/HALLMARK_MYC_TARGETS_V2
O08784	630	K	0.597404	0.0136948	Down	Treacle protein OS=Mus musculus OX=10090 GN=Tcof1 PE=1 SV=1	Tcof1	_VQGK[Acetyl (K)]SGGK[Acetyl (K)]GLQGK_	1	70.8343	61.1222	77.0095	36.4186	57.3027	48.727	1.3089	1.12819	1.37247	0.621213	0.908787	0.74585	nucleus	K14562	TCOF1; Treacher Collins syndrome protein	mmu03008 Ribosome biogenesis in eukaryotes	GO:0001501 skeletal system development; GO:0001837 epithelial to mesenchymal transition; GO:0006139 nucleobase-containing compound metabolic process; GO:0006351 transcription, DNA-templated; GO:0006360 transcription by RNA polymerase I; GO:0006417 regulation of translation; GO:0006725 cellular aromatic compound metabolic process; GO:0006807 nitrogen compound metabolic process; GO:0007275 multicel…	GO:0001650 fibrillar center; GO:0005622 intracellular anatomical structure; GO:0005634 nucleus; GO:0005730 nucleolus; GO:0005737 cytoplasm; GO:0005829 cytosol; GO:0031974 membrane-enclosed lumen; GO:0031981 nuclear lumen; GO:0043226 organelle; GO:0043227 membrane-bounded organelle; GO:0043228 non-membrane-bounded organelle; GO:0043229 intracellular organelle; GO:0043231 intracellular membrane-bou…	GO:0001042 RNA polymerase I core binding; GO:0005215 transporter activity; GO:0005488 binding; GO:0005515 protein binding; GO:0019899 enzyme binding; GO:0043175 RNA polymerase core enzyme binding; GO:0046982 protein heterodimerization activity; GO:0046983 protein dimerization activity; GO:0070063 RNA polymerase binding; GO:0097110 scaffold protein binding;												HALLMARK MYC TARGETS V2	http://www.gsea-msigdb.org/gsea/msigdb/mouse/geneset/HALLMARK_MYC_TARGETS_V2
O08784	780	K	0.602437	0.000861118	Down	Treacle protein OS=Mus musculus OX=10090 GN=Tcof1 PE=1 SV=1	Tcof1	_PVGK[Acetyl (K)]TSQVR_	1	149.541	147.255	150.79	107.292	97.1404	101.288	1.28906	1.26795	1.25366	0.853756	0.718679	0.723249	nucleus	K14562	TCOF1; Treacher Collins syndrome protein	mmu03008 Ribosome biogenesis in eukaryotes	GO:0001501 skeletal system development; GO:0001837 epithelial to mesenchymal transition; GO:0006139 nucleobase-containing compound metabolic process; GO:0006351 transcription, DNA-templated; GO:0006360 transcription by RNA polymerase I; GO:0006417 regulation of translation; GO:0006725 cellular aromatic compound metabolic process; GO:0006807 nitrogen compound metabolic process; GO:0007275 multicel…	GO:0001650 fibrillar center; GO:0005622 intracellular anatomical structure; GO:0005634 nucleus; GO:0005730 nucleolus; GO:0005737 cytoplasm; GO:0005829 cytosol; GO:0031974 membrane-enclosed lumen; GO:0031981 nuclear lumen; GO:0043226 organelle; GO:0043227 membrane-bounded organelle; GO:0043228 non-membrane-bounded organelle; GO:0043229 intracellular organelle; GO:0043231 intracellular membrane-bou…	GO:0001042 RNA polymerase I core binding; GO:0005215 transporter activity; GO:0005488 binding; GO:0005515 protein binding; GO:0019899 enzyme binding; GO:0043175 RNA polymerase core enzyme binding; GO:0046982 protein heterodimerization activity; GO:0046983 protein dimerization activity; GO:0070063 RNA polymerase binding; GO:0097110 scaffold protein binding;												HALLMARK MYC TARGETS V2	http://www.gsea-msigdb.org/gsea/msigdb/mouse/geneset/HALLMARK_MYC_TARGETS_V2
O08784	1240	K	0.538168	0.000805533	Down	Treacle protein OS=Mus musculus OX=10090 GN=Tcof1 PE=1 SV=1	Tcof1	_GK[Acetyl (K)]GSPGPQGAK_	1	85.4434	87.8503	77.8295	48.2131	47.6058	58.2382	1.36935	1.40636	1.20302	0.71327	0.654815	0.773145	nucleus	K14562	TCOF1; Treacher Collins syndrome protein	mmu03008 Ribosome biogenesis in eukaryotes	GO:0001501 skeletal system development; GO:0001837 epithelial to mesenchymal transition; GO:0006139 nucleobase-containing compound metabolic process; GO:0006351 transcription, DNA-templated; GO:0006360 transcription by RNA polymerase I; GO:0006417 regulation of translation; GO:0006725 cellular aromatic compound metabolic process; GO:0006807 nitrogen compound metabolic process; GO:0007275 multicel…	GO:0001650 fibrillar center; GO:0005622 intracellular anatomical structure; GO:0005634 nucleus; GO:0005730 nucleolus; GO:0005737 cytoplasm; GO:0005829 cytosol; GO:0031974 membrane-enclosed lumen; GO:0031981 nuclear lumen; GO:0043226 organelle; GO:0043227 membrane-bounded organelle; GO:0043228 non-membrane-bounded organelle; GO:0043229 intracellular organelle; GO:0043231 intracellular membrane-bou…	GO:0001042 RNA polymerase I core binding; GO:0005215 transporter activity; GO:0005488 binding; GO:0005515 protein binding; GO:0019899 enzyme binding; GO:0043175 RNA polymerase core enzyme binding; GO:0046982 protein heterodimerization activity; GO:0046983 protein dimerization activity; GO:0070063 RNA polymerase binding; GO:0097110 scaffold protein binding;												HALLMARK MYC TARGETS V2	http://www.gsea-msigdb.org/gsea/msigdb/mouse/geneset/HALLMARK_MYC_TARGETS_V2
O09126	641	K	1.80297	0.0026269	Up	Semaphorin-4D OS=Mus musculus OX=10090 GN=Sema4d PE=1 SV=2	Sema4d	_TVSQLLAK[Acetyl (K)]HVLEVK_	1	25.5615	37.7914	34.4604	60.7724	63.6353	58.569	0.613456	0.79171	0.720664	1.30373	1.36753	1.16155	plasma membrane	K06521	SEMA4; semaphorin 4	mmu04360 Axon guidance	GO:0000122 negative regulation of transcription by RNA polymerase II; GO:0001501 skeletal system development; GO:0001503 ossification; GO:0001558 regulation of cell growth; GO:0001932 regulation of protein phosphorylation; GO:0001933 negative regulation of protein phosphorylation; GO:0001934 positive regulation of protein phosphorylation; GO:0002376 immune system process; GO:0006355 regulation of…	GO:0005576 extracellular region; GO:0005615 extracellular space; GO:0005886 plasma membrane; GO:0005887 integral component of plasma membrane; GO:0016020 membrane; GO:0016021 integral component of membrane; GO:0031224 intrinsic component of membrane; GO:0031226 intrinsic component of plasma membrane; GO:0071944 cell periphery;	GO:0004888 transmembrane signaling receptor activity; GO:0005102 signaling receptor binding; GO:0005488 binding; GO:0005515 protein binding; GO:0030215 semaphorin receptor binding; GO:0038023 signaling receptor activity; GO:0042802 identical protein binding; GO:0060089 molecular transducer activity;	PF00047	PF00047 Immunoglobulin domain		T	KOG3611	Semaphorins				R-MMU-1266738 Developmental Biology;R-MMU-373755 Semaphorin interactions;R-MMU-400685 Sema4D in semaphorin signaling;R-MMU-416550 Sema4D mediated inhibition of cell attachment and migration;R-MMU-416572 Sema4D induced cell migration and growth-cone collapse;R-MMU-416700 Other semaphorin interactions;R-MMU-422475 Axon guidance;R-MMU-9675108 Nervous system development	https://reactome.org/PathwayBrowser/#/R-MMU-1266738;https://reactome.org/PathwayBrowser/#/R-MMU-373755;https://reactome.org/PathwayBrowser/#/R-MMU-400685;https://reactome.org/PathwayBrowser/#/R-MMU-416550;https://reactome.org/PathwayBrowser/#/R-MMU-416572;https://reactome.org/PathwayBrowser/#/R-MMU-416700;https://reactome.org/PathwayBrowser/#/R-MMU-422475;https://reactome.org/PathwayBrowser/#/R-M…	HALLMARK INFLAMMATORY RESPONSE	http://www.gsea-msigdb.org/gsea/msigdb/mouse/geneset/HALLMARK_INFLAMMATORY_RESPONSE
O09167	21	K	3.062	0.0031443	Up	60S ribosomal protein L21 OS=Mus musculus OX=10090 GN=Rpl21 PE=1 SV=4	Rpl21	_K[Acetyl (K)]HGVVPLATYMR_	1	78.2313	52.1521	87.788	205.077	166.448	174.338	0.593603	0.382825	0.585064	1.92771	1.49094	1.36263	mitochondria	K02889	RP-L21e; large subunit ribosomal protein L21e	mmu03010 Ribosome; mmu05171 Coronavirus disease - COVID-19	GO:0002181 cytoplasmic translation; GO:0006412 translation; GO:0006518 peptide metabolic process; GO:0006807 nitrogen compound metabolic process; GO:0008152 metabolic process; GO:0009058 biosynthetic process; GO:0009059 macromolecule biosynthetic process; GO:0009987 cellular process; GO:0010467 gene expression; GO:0019538 protein metabolic process; GO:0034641 cellular nitrogen compound metabolic …	GO:0005622 intracellular anatomical structure; GO:0005737 cytoplasm; GO:0005829 cytosol; GO:0005840 ribosome; GO:0015934 large ribosomal subunit; GO:0022625 cytosolic large ribosomal subunit; GO:0022626 cytosolic ribosome; GO:0032991 protein-containing complex; GO:0043226 organelle; GO:0043228 non-membrane-bounded organelle; GO:0043229 intracellular organelle; GO:0043232 intracellular non-membran…	GO:0003735 structural constituent of ribosome; GO:0005198 structural molecule activity;				J	KOG1732	60S ribosomal protein L21				R-MMU-156827 L13a-mediated translational silencing of Ceruloplasmin expression;R-MMU-1799339 SRP-dependent cotranslational protein targeting to membrane;R-MMU-392499 Metabolism of proteins;R-MMU-6791226 Major pathway of rRNA processing in the nucleolus and cytosol;R-MMU-72312 rRNA processing;R-MMU-72613 Eukaryotic Translation Initiation;R-MMU-72689 Formation of a pool of free 40S subunits;R-MMU-7…	https://reactome.org/PathwayBrowser/#/R-MMU-156827;https://reactome.org/PathwayBrowser/#/R-MMU-1799339;https://reactome.org/PathwayBrowser/#/R-MMU-392499;https://reactome.org/PathwayBrowser/#/R-MMU-6791226;https://reactome.org/PathwayBrowser/#/R-MMU-72312;https://reactome.org/PathwayBrowser/#/R-MMU-72613;https://reactome.org/PathwayBrowser/#/R-MMU-72689;https://reactome.org/PathwayBrowser/#/R-MMU…
O09167	97	K	3.94387	0.00393223	Up	60S ribosomal protein L21 OS=Mus musculus OX=10090 GN=Rpl21 PE=1 SV=4	Rpl21	_IEHIK[Acetyl (K)]HSK_	1	113.147	59.7602	62.1049	247.488	228.18	304.26	0.646295	0.330227	0.311577	1.75126	1.53863	1.79021	mitochondria	K02889	RP-L21e; large subunit ribosomal protein L21e	mmu03010 Ribosome; mmu05171 Coronavirus disease - COVID-19	GO:0002181 cytoplasmic translation; GO:0006412 translation; GO:0006518 peptide metabolic process; GO:0006807 nitrogen compound metabolic process; GO:0008152 metabolic process; GO:0009058 biosynthetic process; GO:0009059 macromolecule biosynthetic process; GO:0009987 cellular process; GO:0010467 gene expression; GO:0019538 protein metabolic process; GO:0034641 cellular nitrogen compound metabolic …	GO:0005622 intracellular anatomical structure; GO:0005737 cytoplasm; GO:0005829 cytosol; GO:0005840 ribosome; GO:0015934 large ribosomal subunit; GO:0022625 cytosolic large ribosomal subunit; GO:0022626 cytosolic ribosome; GO:0032991 protein-containing complex; GO:0043226 organelle; GO:0043228 non-membrane-bounded organelle; GO:0043229 intracellular organelle; GO:0043232 intracellular non-membran…	GO:0003735 structural constituent of ribosome; GO:0005198 structural molecule activity;				J	KOG1732	60S ribosomal protein L21				R-MMU-156827 L13a-mediated translational silencing of Ceruloplasmin expression;R-MMU-1799339 SRP-dependent cotranslational protein targeting to membrane;R-MMU-392499 Metabolism of proteins;R-MMU-6791226 Major pathway of rRNA processing in the nucleolus and cytosol;R-MMU-72312 rRNA processing;R-MMU-72613 Eukaryotic Translation Initiation;R-MMU-72689 Formation of a pool of free 40S subunits;R-MMU-7…	https://reactome.org/PathwayBrowser/#/R-MMU-156827;https://reactome.org/PathwayBrowser/#/R-MMU-1799339;https://reactome.org/PathwayBrowser/#/R-MMU-392499;https://reactome.org/PathwayBrowser/#/R-MMU-6791226;https://reactome.org/PathwayBrowser/#/R-MMU-72312;https://reactome.org/PathwayBrowser/#/R-MMU-72613;https://reactome.org/PathwayBrowser/#/R-MMU-72689;https://reactome.org/PathwayBrowser/#/R-MMU…
O35098	368	K	2.01122	8.4022e-05	Up	Dihydropyrimidinase-related protein 4 OS=Mus musculus OX=10090 GN=Dpysl4 PE=1 SV=1	Dpysl4	_MSVVWEK[Acetyl (K)]C[Carbamidomethyl (C)]VASGK_	1	449.061	420.677	452.363	815.744	873.631	847.458	0.659642	0.652152	0.698534	1.30987	1.4489	1.28443	nucleus				GO:0007275 multicellular organism development; GO:0007399 nervous system development; GO:0009987 cellular process; GO:0022008 neurogenesis; GO:0030154 cell differentiation; GO:0030182 neuron differentiation; GO:0032501 multicellular organismal process; GO:0032502 developmental process; GO:0048468 cell development; GO:0048666 neuron development; GO:0048699 generation of neurons; GO:0048731 system …	GO:0005622 intracellular anatomical structure; GO:0005737 cytoplasm; GO:0005829 cytosol;	GO:0005488 binding; GO:0005515 protein binding; GO:0008092 cytoskeletal protein binding; GO:0031005 filamin binding; GO:0051219 phosphoprotein binding;	PF01979	PF01979 Amidohydrolase family	PF01979 Amidohydrolase family	F	KOG2584	Dihydroorotase and related enzymes				R-MMU-1266738 Developmental Biology;R-MMU-373755 Semaphorin interactions;R-MMU-399956 CRMPs in Sema3A signaling;R-MMU-422475 Axon guidance;R-MMU-9675108 Nervous system development	https://reactome.org/PathwayBrowser/#/R-MMU-1266738;https://reactome.org/PathwayBrowser/#/R-MMU-373755;https://reactome.org/PathwayBrowser/#/R-MMU-399956;https://reactome.org/PathwayBrowser/#/R-MMU-422475;https://reactome.org/PathwayBrowser/#/R-MMU-9675108
O35098	480	K	2.56871	0.000627218	Up	Dihydropyrimidinase-related protein 4 OS=Mus musculus OX=10090 GN=Dpysl4 PE=1 SV=1	Dpysl4	_TFPDFVYK[Acetyl (K)]R_	1	245.943	200.967	169.134	472.307	486.005	550.754	0.656029	0.565731	0.474262	1.37716	1.46365	1.51578	nucleus				GO:0007275 multicellular organism development; GO:0007399 nervous system development; GO:0009987 cellular process; GO:0022008 neurogenesis; GO:0030154 cell differentiation; GO:0030182 neuron differentiation; GO:0032501 multicellular organismal process; GO:0032502 developmental process; GO:0048468 cell development; GO:0048666 neuron development; GO:0048699 generation of neurons; GO:0048731 system …	GO:0005622 intracellular anatomical structure; GO:0005737 cytoplasm; GO:0005829 cytosol;	GO:0005488 binding; GO:0005515 protein binding; GO:0008092 cytoskeletal protein binding; GO:0031005 filamin binding; GO:0051219 phosphoprotein binding;	PF01979	PF01979 Amidohydrolase family		F	KOG2584	Dihydroorotase and related enzymes				R-MMU-1266738 Developmental Biology;R-MMU-373755 Semaphorin interactions;R-MMU-399956 CRMPs in Sema3A signaling;R-MMU-422475 Axon guidance;R-MMU-9675108 Nervous system development	https://reactome.org/PathwayBrowser/#/R-MMU-1266738;https://reactome.org/PathwayBrowser/#/R-MMU-373755;https://reactome.org/PathwayBrowser/#/R-MMU-399956;https://reactome.org/PathwayBrowser/#/R-MMU-422475;https://reactome.org/PathwayBrowser/#/R-MMU-9675108
O35136	274	K	1.7721	0.00407784	Up	Neural cell adhesion molecule 2 OS=Mus musculus OX=10090 GN=Ncam2 PE=1 SV=1	Ncam2	_NIINK[Acetyl (K)]DGGSYVC[Carbamidomethyl (C)]K_	1	22.5653	17.4982	17.2365	32.282	34.6588	31.2523	0.864436	0.6664	0.645056	1.24472	1.36849	1.24269	peroxisome	K06491	NCAM; neural cell adhesion molecule	mmu03265 Virion - Lyssavirus; mmu05020 Prion disease; mmu04514 Cell adhesion molecules	GO:0000003 reproduction; GO:0000902 cell morphogenesis; GO:0000904 cell morphogenesis involved in differentiation; GO:0001654 eye development; GO:0001746 Bolwig's organ morphogenesis; GO:0001928 regulation of exocyst assembly; GO:0002009 morphogenesis of an epithelium; GO:0002165 instar larval or pupal development; GO:0003006 developmental process involved in reproduction; GO:0003008 system proce…	GO:0005622 intracellular anatomical structure; GO:0005634 nucleus; GO:0005654 nucleoplasm; GO:0005737 cytoplasm; GO:0005829 cytosol; GO:0005886 plasma membrane; GO:0005911 cell-cell junction; GO:0009897 external side of plasma membrane; GO:0009986 cell surface; GO:0016020 membrane; GO:0016021 integral component of membrane; GO:0016604 nuclear body; GO:0030054 cell junction; GO:0030424 axon; GO:00…	GO:0005488 binding; GO:0005515 protein binding; GO:0019899 enzyme binding; GO:0019902 phosphatase binding; GO:0019904 protein domain specific binding; GO:0030275 LRR domain binding; GO:0042802 identical protein binding;	PF07679; PF13927; PF00041	PF07679 Immunoglobulin I-set domain; PF13927 Immunoglobulin domain; PF00041 Fibronectin type III domain	PF07679 Immunoglobulin I-set domain	T	KOG3510	FOG: Immunoglobulin C-2 Type/fibronectin type III domains
O35136	610	K	2.61191	0.000517797	Up	Neural cell adhesion molecule 2 OS=Mus musculus OX=10090 GN=Ncam2 PE=1 SV=1	Ncam2	_SFK[Acetyl (K)]ISITK_	1	41.2219	30.6909	38.8084	89.2128	96.0381	94.0322	0.629596	0.466008	0.57905	1.37145	1.51187	1.49073	peroxisome	K06491	NCAM; neural cell adhesion molecule	mmu03265 Virion - Lyssavirus; mmu05020 Prion disease; mmu04514 Cell adhesion molecules	GO:0000003 reproduction; GO:0000902 cell morphogenesis; GO:0000904 cell morphogenesis involved in differentiation; GO:0001654 eye development; GO:0001746 Bolwig's organ morphogenesis; GO:0001928 regulation of exocyst assembly; GO:0002009 morphogenesis of an epithelium; GO:0002165 instar larval or pupal development; GO:0003006 developmental process involved in reproduction; GO:0003008 system proce…	GO:0005622 intracellular anatomical structure; GO:0005634 nucleus; GO:0005654 nucleoplasm; GO:0005737 cytoplasm; GO:0005829 cytosol; GO:0005886 plasma membrane; GO:0005911 cell-cell junction; GO:0009897 external side of plasma membrane; GO:0009986 cell surface; GO:0016020 membrane; GO:0016021 integral component of membrane; GO:0016604 nuclear body; GO:0030054 cell junction; GO:0030424 axon; GO:00…	GO:0005488 binding; GO:0005515 protein binding; GO:0019899 enzyme binding; GO:0019902 phosphatase binding; GO:0019904 protein domain specific binding; GO:0030275 LRR domain binding; GO:0042802 identical protein binding;	PF07679; PF13927; PF00041	PF07679 Immunoglobulin I-set domain; PF13927 Immunoglobulin domain; PF00041 Fibronectin type III domain	PF00041 Fibronectin type III domain	T	KOG3510	FOG: Immunoglobulin C-2 Type/fibronectin type III domains
O35215	110	K	0.666348	0.00589831	Down	D-dopachrome decarboxylase OS=Mus musculus OX=10090 GN=Ddt PE=1 SV=3	Ddt	_FFPLEAWQIGK[Acetyl (K)]K_	1	1532.35	1297.57	1436.96	880.581	941.785	1056.92	1.26479	1.09439	1.2482	0.743967	0.759113	0.900684	cytoplasm	K10028			GO:0001817 regulation of cytokine production; GO:0001819 positive regulation of cytokine production; GO:0001932 regulation of protein phosphorylation; GO:0001934 positive regulation of protein phosphorylation; GO:0002682 regulation of immune system process; GO:0002683 negative regulation of immune system process; GO:0002685 regulation of leukocyte migration; GO:0002686 negative regulation of leuk…	GO:0005576 extracellular region; GO:0005615 extracellular space; GO:0005622 intracellular anatomical structure; GO:0005737 cytoplasm;	GO:0002020 protease binding; GO:0003824 catalytic activity; GO:0004167 dopachrome isomerase activity; GO:0005102 signaling receptor binding; GO:0005126 cytokine receptor binding; GO:0005488 binding; GO:0005515 protein binding; GO:0016853 isomerase activity; GO:0016860 intramolecular oxidoreductase activity; GO:0016862 intramolecular oxidoreductase activity, interconverting keto- and enol-groups; …	PF01187	PF01187 Macrophage migration inhibitory factor (MIF)	PF01187 Macrophage migration inhibitory factor (MIF)	V	KOG1759	Macrophage migration inhibitory factor						HALLMARK ADIPOGENESIS;HALLMARK XENOBIOTIC METABOLISM	http://www.gsea-msigdb.org/gsea/msigdb/mouse/geneset/HALLMARK_ADIPOGENESIS;http://www.gsea-msigdb.org/gsea/msigdb/mouse/geneset/HALLMARK_XENOBIOTIC_METABOLISM
O35226	74	K	2.07624	0.00400113	Up	26S proteasome non-ATPase regulatory subunit 4 OS=Mus musculus OX=10090 GN=Psmd4 PE=1 SV=1	Psmd4	_ILSK[Acetyl (K)]LHTVQPK_	1	122.028	84.2845	117.515	207.667	229.024	214.117	0.715027	0.515092	0.733386	1.22933	1.45383	1.39355	cytoskeleton	K03029	PSMD4; 26S proteasome regulatory subunit N10	mmu05020 Prion disease; mmu03050 Proteasome; mmu05016 Huntington disease; mmu05014 Amyotrophic lateral sclerosis; mmu05169 Epstein-Barr virus infection; mmu05010 Alzheimer disease; mmu05022 Pathways of neurodegeneration - multiple diseases; mmu05017 Spinocerebellar ataxia; mmu05012 Parkinson disease	GO:0000003 reproduction; GO:0006464 cellular protein modification process; GO:0006508 proteolysis; GO:0006511 ubiquitin-dependent protein catabolic process; GO:0006807 nitrogen compound metabolic process; GO:0007276 gamete generation; GO:0007283 spermatogenesis; GO:0008152 metabolic process; GO:0009056 catabolic process; GO:0009057 macromolecule catabolic process; GO:0009987 cellular process; GO:…	GO:0000502 proteasome complex; GO:0005622 intracellular anatomical structure; GO:0005634 nucleus; GO:0005654 nucleoplasm; GO:0005737 cytoplasm; GO:0005829 cytosol; GO:0005838 proteasome regulatory particle; GO:0008540 proteasome regulatory particle, base subcomplex; GO:0022624 proteasome accessory complex; GO:0031974 membrane-enclosed lumen; GO:0031981 nuclear lumen; GO:0032991 protein-containing…	GO:0005488 binding; GO:0005515 protein binding; GO:0008134 transcription factor binding; GO:0031593 polyubiquitin modification-dependent protein binding; GO:0042802 identical protein binding; GO:0140030 modification-dependent protein binding;	PF13519	PF13519 von Willebrand factor type A domain	PF13519 von Willebrand factor type A domain	O	KOG2884	26S proteasome regulatory complex, subunit RPN10/PSMD4	WP512 ID signaling pathway;WP519 Proteasome degradation	http://www.wikipathways.org/instance/WP512_r120690;http://www.wikipathways.org/instance/WP519_r117058		R-MMU-1168372 Downstream signaling events of B Cell Receptor (BCR);R-MMU-1169091 Activation of NF-kappaB in B cells;R-MMU-1234174 Cellular response to hypoxia;R-MMU-1234176 Oxygen-dependent proline hydroxylation of Hypoxia-inducible Factor Alpha;R-MMU-1236975 Antigen processing-Cross presentation;R-MMU-1236978 Cross-presentation of soluble exogenous antigens (endosomes);R-MMU-1257604 PIP3 activat…
O35226	98	K	3.35409	0.000966256	Up	26S proteasome non-ATPase regulatory subunit 4 OS=Mus musculus OX=10090 GN=Psmd4 PE=1 SV=1	Psmd4	_VAHLALK[Acetyl (K)]HR_	1	49.2342	62.7896	54.664	154.135	180.919	205.584	0.397514	0.528747	0.470071	1.25726	1.58248	1.84368	cytoskeleton	K03029	PSMD4; 26S proteasome regulatory subunit N10	mmu05020 Prion disease; mmu03050 Proteasome; mmu05016 Huntington disease; mmu05014 Amyotrophic lateral sclerosis; mmu05169 Epstein-Barr virus infection; mmu05010 Alzheimer disease; mmu05022 Pathways of neurodegeneration - multiple diseases; mmu05017 Spinocerebellar ataxia; mmu05012 Parkinson disease	GO:0000003 reproduction; GO:0006464 cellular protein modification process; GO:0006508 proteolysis; GO:0006511 ubiquitin-dependent protein catabolic process; GO:0006807 nitrogen compound metabolic process; GO:0007276 gamete generation; GO:0007283 spermatogenesis; GO:0008152 metabolic process; GO:0009056 catabolic process; GO:0009057 macromolecule catabolic process; GO:0009987 cellular process; GO:…	GO:0000502 proteasome complex; GO:0005622 intracellular anatomical structure; GO:0005634 nucleus; GO:0005654 nucleoplasm; GO:0005737 cytoplasm; GO:0005829 cytosol; GO:0005838 proteasome regulatory particle; GO:0008540 proteasome regulatory particle, base subcomplex; GO:0022624 proteasome accessory complex; GO:0031974 membrane-enclosed lumen; GO:0031981 nuclear lumen; GO:0032991 protein-containing…	GO:0005488 binding; GO:0005515 protein binding; GO:0008134 transcription factor binding; GO:0031593 polyubiquitin modification-dependent protein binding; GO:0042802 identical protein binding; GO:0140030 modification-dependent protein binding;	PF13519	PF13519 von Willebrand factor type A domain	PF13519 von Willebrand factor type A domain	O	KOG2884	26S proteasome regulatory complex, subunit RPN10/PSMD4	WP512 ID signaling pathway;WP519 Proteasome degradation	http://www.wikipathways.org/instance/WP512_r120690;http://www.wikipathways.org/instance/WP519_r117058		R-MMU-1168372 Downstream signaling events of B Cell Receptor (BCR);R-MMU-1169091 Activation of NF-kappaB in B cells;R-MMU-1234174 Cellular response to hypoxia;R-MMU-1234176 Oxygen-dependent proline hydroxylation of Hypoxia-inducible Factor Alpha;R-MMU-1236975 Antigen processing-Cross presentation;R-MMU-1236978 Cross-presentation of soluble exogenous antigens (endosomes);R-MMU-1257604 PIP3 activat…
O35239	218	K	2.94647	0.0331096	Up	Tyrosine-protein phosphatase non-receptor type 9 OS=Mus musculus OX=10090 GN=Ptpn9 PE=1 SV=2	Ptpn9	_IQILK[Acetyl (K)]TSEVTQHLPR_	1	2.03333	1.4821		4.55072	4.39543	8.50044	0.522811	0.366333		1.12897	0.96682	1.83397	cytoplasm,nucleus	K18038			GO:0006464 cellular protein modification process; GO:0006470 protein dephosphorylation; GO:0006793 phosphorus metabolic process; GO:0006796 phosphate-containing compound metabolic process; GO:0006807 nitrogen compound metabolic process; GO:0007275 multicellular organism development; GO:0007399 nervous system development; GO:0008152 metabolic process; GO:0009987 cellular process; GO:0010033 respon…	GO:0005622 intracellular anatomical structure; GO:0005634 nucleus; GO:0005654 nucleoplasm; GO:0005737 cytoplasm; GO:0031974 membrane-enclosed lumen; GO:0031981 nuclear lumen; GO:0042995 cell projection; GO:0043005 neuron projection; GO:0043226 organelle; GO:0043227 membrane-bounded organelle; GO:0043229 intracellular organelle; GO:0043231 intracellular membrane-bounded organelle; GO:0043233 organ…	GO:0003824 catalytic activity; GO:0004721 phosphoprotein phosphatase activity; GO:0004725 protein tyrosine phosphatase activity; GO:0004726 non-membrane spanning protein tyrosine phosphatase activity; GO:0016787 hydrolase activity; GO:0016788 hydrolase activity, acting on ester bonds; GO:0016791 phosphatase activity; GO:0042578 phosphoric ester hydrolase activity; GO:0140096 catalytic activity, a…	PF00650; PF00102	PF00650 CRAL/TRIO domain; PF00102 Protein-tyrosine phosphatase	PF00650 CRAL/TRIO domain
O35295	132	K	2.29533	0.000868899	Up	Transcriptional activator protein Pur-beta OS=Mus musculus OX=10090 GN=Purb PE=1 SV=3	Purb	_ALK[Acetyl (K)]SEFLVR_	1	435.675	435.343	533.997	916.068	1026.12	1036.65	0.572554	0.586684	0.693416	1.2295	1.46706	1.5559	extracellular	K21799			GO:0000122 negative regulation of transcription by RNA polymerase II; GO:0002682 regulation of immune system process; GO:0006139 nucleobase-containing compound metabolic process; GO:0006259 DNA metabolic process; GO:0006260 DNA replication; GO:0006261 DNA-dependent DNA replication; GO:0006268 DNA unwinding involved in DNA replication; GO:0006355 regulation of transcription, DNA-templated; GO:0006…	GO:0000228 nuclear chromosome; GO:0005622 intracellular anatomical structure; GO:0005634 nucleus; GO:0005657 replication fork; GO:0005662 DNA replication factor A complex; GO:0005694 chromosome; GO:0030894 replisome; GO:0031974 membrane-enclosed lumen; GO:0031981 nuclear lumen; GO:0032991 protein-containing complex; GO:0032993 protein-DNA complex; GO:0043226 organelle; GO:0043227 membrane-bounded…	GO:0000900 translation repressor activity, mRNA regulatory element binding; GO:0000976 transcription cis-regulatory region binding; GO:0000977 RNA polymerase II transcription regulatory region sequence-specific DNA binding; GO:0000981 DNA-binding transcription factor activity, RNA polymerase II-specific; GO:0001067 transcription regulatory region nucleic acid binding; GO:0001227 DNA-binding trans…				K	KOG3074	Transcriptional regulator of the PUR family, single-stranded-DNA-binding			Transcription factor
O35295	279	K	0.560376	0.00627451	Down	Transcriptional activator protein Pur-beta OS=Mus musculus OX=10090 GN=Purb PE=1 SV=3	Purb	_AWGK[Acetyl (K)]FGGAFC[Carbamidomethyl (C)]R_	1	898.167	792.217	959.041	401.269	455.842	511.22	1.2879	1.1649	1.35883	0.587638	0.711108	0.837201	extracellular	K21799			GO:0000122 negative regulation of transcription by RNA polymerase II; GO:0002682 regulation of immune system process; GO:0006139 nucleobase-containing compound metabolic process; GO:0006259 DNA metabolic process; GO:0006260 DNA replication; GO:0006261 DNA-dependent DNA replication; GO:0006268 DNA unwinding involved in DNA replication; GO:0006355 regulation of transcription, DNA-templated; GO:0006…	GO:0000228 nuclear chromosome; GO:0005622 intracellular anatomical structure; GO:0005634 nucleus; GO:0005657 replication fork; GO:0005662 DNA replication factor A complex; GO:0005694 chromosome; GO:0030894 replisome; GO:0031974 membrane-enclosed lumen; GO:0031981 nuclear lumen; GO:0032991 protein-containing complex; GO:0032993 protein-DNA complex; GO:0043226 organelle; GO:0043227 membrane-bounded…	GO:0000900 translation repressor activity, mRNA regulatory element binding; GO:0000976 transcription cis-regulatory region binding; GO:0000977 RNA polymerase II transcription regulatory region sequence-specific DNA binding; GO:0000981 DNA-binding transcription factor activity, RNA polymerase II-specific; GO:0001067 transcription regulatory region nucleic acid binding; GO:0001227 DNA-binding trans…				K	KOG3074	Transcriptional regulator of the PUR family, single-stranded-DNA-binding			Transcription factor
O35405	192	K	2.22309	0.00312201	Up	5'-3' exonuclease PLD3 OS=Mus musculus OX=10090 GN=Pld3 PE=1 SV=1	Pld3	_MVDMQK[Acetyl (K)]LTHGVLHTK_	1	77.3594	93.0873	118.456	203.593	184.648	189.91	0.504437	0.622375	0.772865	1.50406	1.35787	1.36123	plasma membrane	K16860	PLD3_4; phospholipase D3/4 [EC:3.1.4.4]	mmu00565 Ether lipid metabolism; mmu01100 Metabolic pathways; mmu00564 Glycerophospholipid metabolism	GO:0002244 hematopoietic progenitor cell differentiation; GO:0002376 immune system process; GO:0002520 immune system development; GO:0006810 transport; GO:0006897 endocytosis; GO:0006909 phagocytosis; GO:0007275 multicellular organism development; GO:0009987 cellular process; GO:0016192 vesicle-mediated transport; GO:0030097 hemopoiesis; GO:0030154 cell differentiation; GO:0032501 multicellular o…	GO:0000139 Golgi membrane; GO:0005622 intracellular anatomical structure; GO:0005634 nucleus; GO:0005737 cytoplasm; GO:0005783 endoplasmic reticulum; GO:0005789 endoplasmic reticulum membrane; GO:0005794 Golgi apparatus; GO:0005802 trans-Golgi network; GO:0012505 endomembrane system; GO:0016020 membrane; GO:0030139 endocytic vesicle; GO:0031090 organelle membrane; GO:0031410 cytoplasmic vesicle; …	GO:0003824 catalytic activity; GO:0004620 phospholipase activity; GO:0004630 phospholipase D activity; GO:0008081 phosphoric diester hydrolase activity; GO:0016298 lipase activity; GO:0016787 hydrolase activity; GO:0016788 hydrolase activity, acting on ester bonds; GO:0042578 phosphoric ester hydrolase activity;	PF13918	PF13918 PLD-like domain		R	KOG3603	Predicted phospholipase D				R-MMU-168249 Innate Immune System;R-MMU-168256 Immune System;R-MMU-2029480 Fcgamma receptor (FCGR) dependent phagocytosis;R-MMU-2029485 Role of phospholipids in phagocytosis	https://reactome.org/PathwayBrowser/#/R-MMU-168249;https://reactome.org/PathwayBrowser/#/R-MMU-168256;https://reactome.org/PathwayBrowser/#/R-MMU-2029480;https://reactome.org/PathwayBrowser/#/R-MMU-2029485
O35409	217	K	1.83144	0.0167983	Up	Glutamate carboxypeptidase 2 OS=Mus musculus OX=10090 GN=Folh1 PE=1 SV=2	Folh1	_GNMVK[Acetyl (K)]NAQLAGAK_	1	21.6996	31.6051	34.8893	53.5347	54.219	64.829	0.508289	0.779422	0.811231	1.20406	1.2275	1.41252	plasma membrane	K14592	FOLH1; glutamate carboxypeptidase II (folate hydrolase 1) [EC:3.4.17.21]	mmu04977 Vitamin digestion and absorption; mmu00250 Alanine, aspartate and glutamate metabolism; mmu01100 Metabolic pathways	GO:0001505 regulation of neurotransmitter levels; GO:0006082 organic acid metabolic process; GO:0006464 cellular protein modification process; GO:0006508 proteolysis; GO:0006520 cellular amino acid metabolic process; GO:0006575 cellular modified amino acid metabolic process; GO:0006725 cellular aromatic compound metabolic process; GO:0006760 folic acid-containing compound metabolic process; GO:00…	GO:0005886 plasma membrane; GO:0005887 integral component of plasma membrane; GO:0009986 cell surface; GO:0016020 membrane; GO:0016021 integral component of membrane; GO:0031224 intrinsic component of membrane; GO:0031226 intrinsic component of plasma membrane; GO:0071944 cell periphery;	GO:0003824 catalytic activity; GO:0004180 carboxypeptidase activity; GO:0004181 metallocarboxypeptidase activity; GO:0005488 binding; GO:0008233 peptidase activity; GO:0008235 metalloexopeptidase activity; GO:0008237 metallopeptidase activity; GO:0008238 exopeptidase activity; GO:0016787 hydrolase activity; GO:0016805 dipeptidase activity; GO:0016810 hydrolase activity, acting on carbon-nitrogen …	PF04253	PF04253 Transferrin receptor-like dimerisation domain		OPR	KOG2195	Transferrin receptor and related proteins containing the protease-associated (PA) domain	WP435 One-carbon metabolism	http://www.wikipathways.org/instance/WP435_r116571		R-MMU-1430728 Metabolism;R-MMU-71291 Metabolism of amino acids and derivatives;R-MMU-8963693 Aspartate and asparagine metabolism	https://reactome.org/PathwayBrowser/#/R-MMU-1430728;https://reactome.org/PathwayBrowser/#/R-MMU-71291;https://reactome.org/PathwayBrowser/#/R-MMU-8963693
O35435	99	K	3.15566	0.00728362	Up	Dihydroorotate dehydrogenase (quinone), mitochondrial OS=Mus musculus OX=10090 GN=Dhodh PE=1 SV=2	Dhodh	_NPVGIAAGFDK[Acetyl (K)]HGEAVDGLYK_	1	32.3507	23.424		100.722	90.1537	79.5405	0.510287	0.350949		1.52916	1.40007	1.14742	mitochondria	K00254	DHODH; dihydroorotate dehydrogenase [EC:1.3.5.2]	mmu00240 Pyrimidine metabolism; mmu01100 Metabolic pathways; mmu01240 Biosynthesis of cofactors	GO:0000003 reproduction; GO:0001101 response to acid chemical; GO:0006139 nucleobase-containing compound metabolic process; GO:0006206 pyrimidine nucleobase metabolic process; GO:0006207 'de novo' pyrimidine nucleobase biosynthetic process; GO:0006213 pyrimidine nucleoside metabolic process; GO:0006725 cellular aromatic compound metabolic process; GO:0006807 nitrogen compound metabolic process; G…	GO:0005622 intracellular anatomical structure; GO:0005634 nucleus; GO:0005654 nucleoplasm; GO:0005737 cytoplasm; GO:0005739 mitochondrion; GO:0005740 mitochondrial envelope; GO:0005743 mitochondrial inner membrane; GO:0005758 mitochondrial intermembrane space; GO:0005829 cytosol; GO:0016020 membrane; GO:0019866 organelle inner membrane; GO:0031090 organelle membrane; GO:0031966 mitochondrial memb…	GO:0000166 nucleotide binding; GO:0003824 catalytic activity; GO:0004152 dihydroorotate dehydrogenase activity; GO:0005488 binding; GO:0010181 FMN binding; GO:0016491 oxidoreductase activity; GO:0016627 oxidoreductase activity, acting on the CH-CH group of donors; GO:0016635 oxidoreductase activity, acting on the CH-CH group of donors, quinone or related compound as acceptor; GO:0032553 ribonucle…	PF01180	PF01180 Dihydroorotate dehydrogenase	PF01180 Dihydroorotate dehydrogenase	F	KOG1436	Dihydroorotate dehydrogenase				R-MMU-1430728 Metabolism;R-MMU-15869 Metabolism of nucleotides;R-MMU-500753 Pyrimidine biosynthesis;R-MMU-8956320 Nucleotide biosynthesis	https://reactome.org/PathwayBrowser/#/R-MMU-1430728;https://reactome.org/PathwayBrowser/#/R-MMU-15869;https://reactome.org/PathwayBrowser/#/R-MMU-500753;https://reactome.org/PathwayBrowser/#/R-MMU-8956320
O35526	55	K	1.90975	0.00436329	Up	Syntaxin-1A OS=Mus musculus OX=10090 GN=Stx1a PE=1 SV=3	Stx1a	_IAENVEEVK[Acetyl (K)]R_	1	66.1926	50.9162	70.534	170.729	158.136	150.579	0.663201	0.533455	0.778302	1.33012	1.22967	1.21189	plasma membrane	K04560	STX1A; syntaxin 1A	mmu04911 Insulin secretion; mmu05031 Amphetamine addiction; mmu05022 Pathways of neurodegeneration - multiple diseases; mmu05016 Huntington disease; mmu04721 Synaptic vesicle cycle; mmu04130 SNARE interactions in vesicular transport	GO:0000278 mitotic cell cycle; GO:0000281 mitotic cytokinesis; GO:0000910 cytokinesis; GO:0001505 regulation of neurotransmitter levels; GO:0001956 positive regulation of neurotransmitter secretion; GO:0002791 regulation of peptide secretion; GO:0006810 transport; GO:0006836 neurotransmitter transport; GO:0006886 intracellular protein transport; GO:0006887 exocytosis; GO:0006904 vesicle docking i…	GO:0005622 intracellular anatomical structure; GO:0005634 nucleus; GO:0005635 nuclear envelope; GO:0005652 nuclear lamina; GO:0005654 nucleoplasm; GO:0005737 cytoplasm; GO:0005813 centrosome; GO:0005815 microtubule organizing center; GO:0005829 cytosol; GO:0005856 cytoskeleton; GO:0005886 plasma membrane; GO:0005887 integral component of plasma membrane; GO:0008021 synaptic vesicle; GO:0012505 en…	GO:0000149 SNARE binding; GO:0005102 signaling receptor binding; GO:0005246 calcium channel regulator activity; GO:0005484 SNAP receptor activity; GO:0005488 binding; GO:0005515 protein binding; GO:0008092 cytoskeletal protein binding; GO:0008200 ion channel inhibitor activity; GO:0016247 channel regulator activity; GO:0016248 channel inhibitor activity; GO:0017022 myosin binding; GO:0017081 chlo…	PF00804	PF00804 Syntaxin	PF00804 Syntaxin	U	KOG0810	SNARE protein Syntaxin 1 and related proteins				R-MMU-112310 Neurotransmitter release cycle;R-MMU-112315 Transmission across Chemical Synapses;R-MMU-112316 Neuronal System;R-MMU-1266738 Developmental Biology;R-MMU-1280215 Cytokine Signaling in Immune system;R-MMU-168256 Immune System;R-MMU-181429 Serotonin Neurotransmitter Release Cycle;R-MMU-181430 Norepinephrine Neurotransmitter Release Cycle;R-MMU-210500 Glutamate Neurotransmitter Release C…	https://reactome.org/PathwayBrowser/#/R-MMU-112310;https://reactome.org/PathwayBrowser/#/R-MMU-112315;https://reactome.org/PathwayBrowser/#/R-MMU-112316;https://reactome.org/PathwayBrowser/#/R-MMU-1266738;https://reactome.org/PathwayBrowser/#/R-MMU-1280215;https://reactome.org/PathwayBrowser/#/R-MMU-168256;https://reactome.org/PathwayBrowser/#/R-MMU-181429;https://reactome.org/PathwayBrowser/#/R-…
O35526	57	K	2.83564	0.00013562	Up	Syntaxin-1A OS=Mus musculus OX=10090 GN=Stx1a PE=1 SV=3	Stx1a	_K[Acetyl (K)]HSAILASPNPDEK_	1	49.3717	43.7966	35.3798	161.732	158.345	163.959	0.538681	0.499689	0.42513	1.37213	1.34084	1.43698	plasma membrane	K04560	STX1A; syntaxin 1A	mmu04911 Insulin secretion; mmu05031 Amphetamine addiction; mmu05022 Pathways of neurodegeneration - multiple diseases; mmu05016 Huntington disease; mmu04721 Synaptic vesicle cycle; mmu04130 SNARE interactions in vesicular transport	GO:0000278 mitotic cell cycle; GO:0000281 mitotic cytokinesis; GO:0000910 cytokinesis; GO:0001505 regulation of neurotransmitter levels; GO:0001956 positive regulation of neurotransmitter secretion; GO:0002791 regulation of peptide secretion; GO:0006810 transport; GO:0006836 neurotransmitter transport; GO:0006886 intracellular protein transport; GO:0006887 exocytosis; GO:0006904 vesicle docking i…	GO:0005622 intracellular anatomical structure; GO:0005634 nucleus; GO:0005635 nuclear envelope; GO:0005652 nuclear lamina; GO:0005654 nucleoplasm; GO:0005737 cytoplasm; GO:0005813 centrosome; GO:0005815 microtubule organizing center; GO:0005829 cytosol; GO:0005856 cytoskeleton; GO:0005886 plasma membrane; GO:0005887 integral component of plasma membrane; GO:0008021 synaptic vesicle; GO:0012505 en…	GO:0000149 SNARE binding; GO:0005102 signaling receptor binding; GO:0005246 calcium channel regulator activity; GO:0005484 SNAP receptor activity; GO:0005488 binding; GO:0005515 protein binding; GO:0008092 cytoskeletal protein binding; GO:0008200 ion channel inhibitor activity; GO:0016247 channel regulator activity; GO:0016248 channel inhibitor activity; GO:0017022 myosin binding; GO:0017081 chlo…	PF00804	PF00804 Syntaxin	PF00804 Syntaxin	U	KOG0810	SNARE protein Syntaxin 1 and related proteins				R-MMU-112310 Neurotransmitter release cycle;R-MMU-112315 Transmission across Chemical Synapses;R-MMU-112316 Neuronal System;R-MMU-1266738 Developmental Biology;R-MMU-1280215 Cytokine Signaling in Immune system;R-MMU-168256 Immune System;R-MMU-181429 Serotonin Neurotransmitter Release Cycle;R-MMU-181430 Norepinephrine Neurotransmitter Release Cycle;R-MMU-210500 Glutamate Neurotransmitter Release C…	https://reactome.org/PathwayBrowser/#/R-MMU-112310;https://reactome.org/PathwayBrowser/#/R-MMU-112315;https://reactome.org/PathwayBrowser/#/R-MMU-112316;https://reactome.org/PathwayBrowser/#/R-MMU-1266738;https://reactome.org/PathwayBrowser/#/R-MMU-1280215;https://reactome.org/PathwayBrowser/#/R-MMU-168256;https://reactome.org/PathwayBrowser/#/R-MMU-181429;https://reactome.org/PathwayBrowser/#/R-…
O35633	8	K	2.15718	1.71675e-05	Up	Vesicular inhibitory amino acid transporter OS=Mus musculus OX=10090 GN=Slc32a1 PE=1 SV=3	Slc32a1	_SK[Acetyl (K)]LTNVATSVSNK_	1	731.712	750.977	701.968	1610.97	1653.29	1620.28	0.607418	0.6621	0.619556	1.33948	1.40743	1.32815	plasma membrane	K15015	SLC32A; solute carrier family 32 (vesicular inhibitory amino acid transporter)	mmu04727 GABAergic synapse; mmu05032 Morphine addiction; mmu04721 Synaptic vesicle cycle; mmu04723 Retrograde endocannabinoid signaling; mmu05033 Nicotine addiction	GO:0001505 regulation of neurotransmitter levels; GO:0003333 amino acid transmembrane transport; GO:0006810 transport; GO:0006811 ion transport; GO:0006812 cation transport; GO:0006820 anion transport; GO:0006836 neurotransmitter transport; GO:0006855 xenobiotic transmembrane transport; GO:0006865 amino acid transport; GO:0007154 cell communication; GO:0007267 cell-cell signaling; GO:0007268 chem…	GO:0005622 intracellular anatomical structure; GO:0005737 cytoplasm; GO:0005886 plasma membrane; GO:0005887 integral component of plasma membrane; GO:0008021 synaptic vesicle; GO:0012505 endomembrane system; GO:0012506 vesicle membrane; GO:0016020 membrane; GO:0016021 integral component of membrane; GO:0030133 transport vesicle; GO:0030135 coated vesicle; GO:0030136 clathrin-coated vesicle; GO:00…	GO:0005215 transporter activity; GO:0005280 amino acid:proton symporter activity; GO:0005326 neurotransmitter transmembrane transporter activity; GO:0005342 organic acid transmembrane transporter activity; GO:0005416 amino acid:cation symporter activity; GO:0008028 monocarboxylic acid transmembrane transporter activity; GO:0008324 cation transmembrane transporter activity; GO:0008509 anion transm…				ET	KOG4303	Vesicular inhibitory amino acid transporter				R-MMU-112310 Neurotransmitter release cycle;R-MMU-112315 Transmission across Chemical Synapses;R-MMU-112316 Neuronal System;R-MMU-382551 Transport of small molecules;R-MMU-425393 Transport of inorganic cations/anions and amino acids/oligopeptides;R-MMU-425407 SLC-mediated transmembrane transport;R-MMU-888590 GABA synthesis, release, reuptake and degradation	https://reactome.org/PathwayBrowser/#/R-MMU-112310;https://reactome.org/PathwayBrowser/#/R-MMU-112315;https://reactome.org/PathwayBrowser/#/R-MMU-112316;https://reactome.org/PathwayBrowser/#/R-MMU-382551;https://reactome.org/PathwayBrowser/#/R-MMU-425393;https://reactome.org/PathwayBrowser/#/R-MMU-425407;https://reactome.org/PathwayBrowser/#/R-MMU-888590
O35633	19	K	3.25808	0.000653953	Up	Vesicular inhibitory amino acid transporter OS=Mus musculus OX=10090 GN=Slc32a1 PE=1 SV=3	Slc32a1	_LTNVATSVSNK[Acetyl (K)]SQAK_	1	14.2721	13.135	10.141	46.5324	43.7271	36.0826	0.511037	0.499508	0.386067	1.66887	1.60563	1.27577	plasma membrane	K15015	SLC32A; solute carrier family 32 (vesicular inhibitory amino acid transporter)	mmu04727 GABAergic synapse; mmu05032 Morphine addiction; mmu04721 Synaptic vesicle cycle; mmu04723 Retrograde endocannabinoid signaling; mmu05033 Nicotine addiction	GO:0001505 regulation of neurotransmitter levels; GO:0003333 amino acid transmembrane transport; GO:0006810 transport; GO:0006811 ion transport; GO:0006812 cation transport; GO:0006820 anion transport; GO:0006836 neurotransmitter transport; GO:0006855 xenobiotic transmembrane transport; GO:0006865 amino acid transport; GO:0007154 cell communication; GO:0007267 cell-cell signaling; GO:0007268 chem…	GO:0005622 intracellular anatomical structure; GO:0005737 cytoplasm; GO:0005886 plasma membrane; GO:0005887 integral component of plasma membrane; GO:0008021 synaptic vesicle; GO:0012505 endomembrane system; GO:0012506 vesicle membrane; GO:0016020 membrane; GO:0016021 integral component of membrane; GO:0030133 transport vesicle; GO:0030135 coated vesicle; GO:0030136 clathrin-coated vesicle; GO:00…	GO:0005215 transporter activity; GO:0005280 amino acid:proton symporter activity; GO:0005326 neurotransmitter transmembrane transporter activity; GO:0005342 organic acid transmembrane transporter activity; GO:0005416 amino acid:cation symporter activity; GO:0008028 monocarboxylic acid transmembrane transporter activity; GO:0008324 cation transmembrane transporter activity; GO:0008509 anion transm…				ET	KOG4303	Vesicular inhibitory amino acid transporter				R-MMU-112310 Neurotransmitter release cycle;R-MMU-112315 Transmission across Chemical Synapses;R-MMU-112316 Neuronal System;R-MMU-382551 Transport of small molecules;R-MMU-425393 Transport of inorganic cations/anions and amino acids/oligopeptides;R-MMU-425407 SLC-mediated transmembrane transport;R-MMU-888590 GABA synthesis, release, reuptake and degradation	https://reactome.org/PathwayBrowser/#/R-MMU-112310;https://reactome.org/PathwayBrowser/#/R-MMU-112315;https://reactome.org/PathwayBrowser/#/R-MMU-112316;https://reactome.org/PathwayBrowser/#/R-MMU-382551;https://reactome.org/PathwayBrowser/#/R-MMU-425393;https://reactome.org/PathwayBrowser/#/R-MMU-425407;https://reactome.org/PathwayBrowser/#/R-MMU-888590
O35633	23	K	2.55601	0.000817044	Up	Vesicular inhibitory amino acid transporter OS=Mus musculus OX=10090 GN=Slc32a1 PE=1 SV=3	Slc32a1	_SQAK[Acetyl (K)]VSGMFAR_	1	225.435	298.719	242.302	706.814	680.784	647.639	0.472192	0.664522	0.539596	1.48288	1.4623	1.33949	plasma membrane	K15015	SLC32A; solute carrier family 32 (vesicular inhibitory amino acid transporter)	mmu04727 GABAergic synapse; mmu05032 Morphine addiction; mmu04721 Synaptic vesicle cycle; mmu04723 Retrograde endocannabinoid signaling; mmu05033 Nicotine addiction	GO:0001505 regulation of neurotransmitter levels; GO:0003333 amino acid transmembrane transport; GO:0006810 transport; GO:0006811 ion transport; GO:0006812 cation transport; GO:0006820 anion transport; GO:0006836 neurotransmitter transport; GO:0006855 xenobiotic transmembrane transport; GO:0006865 amino acid transport; GO:0007154 cell communication; GO:0007267 cell-cell signaling; GO:0007268 chem…	GO:0005622 intracellular anatomical structure; GO:0005737 cytoplasm; GO:0005886 plasma membrane; GO:0005887 integral component of plasma membrane; GO:0008021 synaptic vesicle; GO:0012505 endomembrane system; GO:0012506 vesicle membrane; GO:0016020 membrane; GO:0016021 integral component of membrane; GO:0030133 transport vesicle; GO:0030135 coated vesicle; GO:0030136 clathrin-coated vesicle; GO:00…	GO:0005215 transporter activity; GO:0005280 amino acid:proton symporter activity; GO:0005326 neurotransmitter transmembrane transporter activity; GO:0005342 organic acid transmembrane transporter activity; GO:0005416 amino acid:cation symporter activity; GO:0008028 monocarboxylic acid transmembrane transporter activity; GO:0008324 cation transmembrane transporter activity; GO:0008509 anion transm…				ET	KOG4303	Vesicular inhibitory amino acid transporter				R-MMU-112310 Neurotransmitter release cycle;R-MMU-112315 Transmission across Chemical Synapses;R-MMU-112316 Neuronal System;R-MMU-382551 Transport of small molecules;R-MMU-425393 Transport of inorganic cations/anions and amino acids/oligopeptides;R-MMU-425407 SLC-mediated transmembrane transport;R-MMU-888590 GABA synthesis, release, reuptake and degradation	https://reactome.org/PathwayBrowser/#/R-MMU-112310;https://reactome.org/PathwayBrowser/#/R-MMU-112315;https://reactome.org/PathwayBrowser/#/R-MMU-112316;https://reactome.org/PathwayBrowser/#/R-MMU-382551;https://reactome.org/PathwayBrowser/#/R-MMU-425393;https://reactome.org/PathwayBrowser/#/R-MMU-425407;https://reactome.org/PathwayBrowser/#/R-MMU-888590
O35633	296	K	2.79053	0.00378654	Up	Vesicular inhibitory amino acid transporter OS=Mus musculus OX=10090 GN=Slc32a1 PE=1 SV=3	Slc32a1	_DWAWEK[Acetyl (K)]VK_	1	59.7696	74.3882	102.391	219.997	232.341	235.377	0.379491	0.501621	0.691191	1.39907	1.51279	1.47569	plasma membrane	K15015	SLC32A; solute carrier family 32 (vesicular inhibitory amino acid transporter)	mmu04727 GABAergic synapse; mmu05032 Morphine addiction; mmu04721 Synaptic vesicle cycle; mmu04723 Retrograde endocannabinoid signaling; mmu05033 Nicotine addiction	GO:0001505 regulation of neurotransmitter levels; GO:0003333 amino acid transmembrane transport; GO:0006810 transport; GO:0006811 ion transport; GO:0006812 cation transport; GO:0006820 anion transport; GO:0006836 neurotransmitter transport; GO:0006855 xenobiotic transmembrane transport; GO:0006865 amino acid transport; GO:0007154 cell communication; GO:0007267 cell-cell signaling; GO:0007268 chem…	GO:0005622 intracellular anatomical structure; GO:0005737 cytoplasm; GO:0005886 plasma membrane; GO:0005887 integral component of plasma membrane; GO:0008021 synaptic vesicle; GO:0012505 endomembrane system; GO:0012506 vesicle membrane; GO:0016020 membrane; GO:0016021 integral component of membrane; GO:0030133 transport vesicle; GO:0030135 coated vesicle; GO:0030136 clathrin-coated vesicle; GO:00…	GO:0005215 transporter activity; GO:0005280 amino acid:proton symporter activity; GO:0005326 neurotransmitter transmembrane transporter activity; GO:0005342 organic acid transmembrane transporter activity; GO:0005416 amino acid:cation symporter activity; GO:0008028 monocarboxylic acid transmembrane transporter activity; GO:0008324 cation transmembrane transporter activity; GO:0008509 anion transm…				ET	KOG4303	Vesicular inhibitory amino acid transporter				R-MMU-112310 Neurotransmitter release cycle;R-MMU-112315 Transmission across Chemical Synapses;R-MMU-112316 Neuronal System;R-MMU-382551 Transport of small molecules;R-MMU-425393 Transport of inorganic cations/anions and amino acids/oligopeptides;R-MMU-425407 SLC-mediated transmembrane transport;R-MMU-888590 GABA synthesis, release, reuptake and degradation	https://reactome.org/PathwayBrowser/#/R-MMU-112310;https://reactome.org/PathwayBrowser/#/R-MMU-112315;https://reactome.org/PathwayBrowser/#/R-MMU-112316;https://reactome.org/PathwayBrowser/#/R-MMU-382551;https://reactome.org/PathwayBrowser/#/R-MMU-425393;https://reactome.org/PathwayBrowser/#/R-MMU-425407;https://reactome.org/PathwayBrowser/#/R-MMU-888590
O35633	304	K	3.12131	0.0137737	Up	Vesicular inhibitory amino acid transporter OS=Mus musculus OX=10090 GN=Slc32a1 PE=1 SV=3	Slc32a1	_FYIDVK[Acetyl (K)]K_	1	21.6785	50.1584	44.685	116.942	137.51	125.663	0.256157	0.629464	0.561377	1.38405	1.66626	1.46621	plasma membrane	K15015	SLC32A; solute carrier family 32 (vesicular inhibitory amino acid transporter)	mmu04727 GABAergic synapse; mmu05032 Morphine addiction; mmu04721 Synaptic vesicle cycle; mmu04723 Retrograde endocannabinoid signaling; mmu05033 Nicotine addiction	GO:0001505 regulation of neurotransmitter levels; GO:0003333 amino acid transmembrane transport; GO:0006810 transport; GO:0006811 ion transport; GO:0006812 cation transport; GO:0006820 anion transport; GO:0006836 neurotransmitter transport; GO:0006855 xenobiotic transmembrane transport; GO:0006865 amino acid transport; GO:0007154 cell communication; GO:0007267 cell-cell signaling; GO:0007268 chem…	GO:0005622 intracellular anatomical structure; GO:0005737 cytoplasm; GO:0005886 plasma membrane; GO:0005887 integral component of plasma membrane; GO:0008021 synaptic vesicle; GO:0012505 endomembrane system; GO:0012506 vesicle membrane; GO:0016020 membrane; GO:0016021 integral component of membrane; GO:0030133 transport vesicle; GO:0030135 coated vesicle; GO:0030136 clathrin-coated vesicle; GO:00…	GO:0005215 transporter activity; GO:0005280 amino acid:proton symporter activity; GO:0005326 neurotransmitter transmembrane transporter activity; GO:0005342 organic acid transmembrane transporter activity; GO:0005416 amino acid:cation symporter activity; GO:0008028 monocarboxylic acid transmembrane transporter activity; GO:0008324 cation transmembrane transporter activity; GO:0008509 anion transm…				ET	KOG4303	Vesicular inhibitory amino acid transporter				R-MMU-112310 Neurotransmitter release cycle;R-MMU-112315 Transmission across Chemical Synapses;R-MMU-112316 Neuronal System;R-MMU-382551 Transport of small molecules;R-MMU-425393 Transport of inorganic cations/anions and amino acids/oligopeptides;R-MMU-425407 SLC-mediated transmembrane transport;R-MMU-888590 GABA synthesis, release, reuptake and degradation	https://reactome.org/PathwayBrowser/#/R-MMU-112310;https://reactome.org/PathwayBrowser/#/R-MMU-112315;https://reactome.org/PathwayBrowser/#/R-MMU-112316;https://reactome.org/PathwayBrowser/#/R-MMU-382551;https://reactome.org/PathwayBrowser/#/R-MMU-425393;https://reactome.org/PathwayBrowser/#/R-MMU-425407;https://reactome.org/PathwayBrowser/#/R-MMU-888590
O35643	335	K	1.73657	0.000613428	Up	AP-1 complex subunit beta-1 OS=Mus musculus OX=10090 GN=Ap1b1 PE=1 SV=2	Ap1b1	_YNDPIYVK[Acetyl (K)]LEK_	1	1960.47	1876.67	1901.95	3396.56	3519.29	3420.1	0.762887	0.722651	0.70156	1.19203	1.39678	1.20923	cytoplasm	K12392	AP1B1; AP-1 complex subunit beta-1	mmu04142 Lysosome; mmu05170 Human immunodeficiency virus 1 infection	GO:0001568 blood vessel development; GO:0001654 eye development; GO:0001944 vasculature development; GO:0002376 immune system process; GO:0002478 antigen processing and presentation of exogenous peptide antigen; GO:0002495 antigen processing and presentation of peptide antigen via MHC class II; GO:0002504 antigen processing and presentation of peptide or polysaccharide antigen via MHC class II; G…	GO:0000139 Golgi membrane; GO:0000323 lytic vacuole; GO:0005622 intracellular anatomical structure; GO:0005737 cytoplasm; GO:0005764 lysosome; GO:0005765 lysosomal membrane; GO:0005773 vacuole; GO:0005774 vacuolar membrane; GO:0005794 Golgi apparatus; GO:0005802 trans-Golgi network; GO:0005829 cytosol; GO:0005886 plasma membrane; GO:0005905 clathrin-coated pit; GO:0012505 endomembrane system; GO:…	GO:0005215 transporter activity; GO:0005488 binding; GO:0005515 protein binding; GO:0019899 enzyme binding; GO:0019900 kinase binding; GO:0019901 protein kinase binding; GO:0030276 clathrin binding;	PF02883; PF09066	PF02883 Adaptin C-terminal domain; PF09066 Beta2-adaptin appendage, C-terminal sub-domain		U	KOG1061	Vesicle coat complex AP-1/AP-2/AP-4, beta subunit				R-MMU-1280218 Adaptive Immune System;R-MMU-168256 Immune System;R-MMU-199991 Membrane Trafficking;R-MMU-199992 trans-Golgi Network Vesicle Budding;R-MMU-2132295 MHC class II antigen presentation;R-MMU-432720 Lysosome Vesicle Biogenesis;R-MMU-432722 Golgi Associated Vesicle Biogenesis;R-MMU-5653656 Vesicle-mediated transport	https://reactome.org/PathwayBrowser/#/R-MMU-1280218;https://reactome.org/PathwayBrowser/#/R-MMU-168256;https://reactome.org/PathwayBrowser/#/R-MMU-199991;https://reactome.org/PathwayBrowser/#/R-MMU-199992;https://reactome.org/PathwayBrowser/#/R-MMU-2132295;https://reactome.org/PathwayBrowser/#/R-MMU-432720;https://reactome.org/PathwayBrowser/#/R-MMU-432722;https://reactome.org/PathwayBrowser/#/R-…
O35668	60	K	1.67371	0.0258789	Up	Huntingtin-associated protein 1 OS=Mus musculus OX=10090 GN=Hap1 PE=1 SV=1	Hap1	_TK[Acetyl (K)]TGSFC[Carbamidomethyl (C)]R_	1	204.222	124.419	136.543	202.268	200.697	231.896	0.998644	0.621994	0.680545	1.19582	1.23538	1.42031	cytoplasm	K04647	HAP1; huntingtin-associated protein 1	mmu04727 GABAergic synapse; mmu05022 Pathways of neurodegeneration - multiple diseases; mmu05016 Huntington disease; mmu05014 Amyotrophic lateral sclerosis	GO:0006810 transport; GO:0006873 cellular ion homeostasis; GO:0006874 cellular calcium ion homeostasis; GO:0006875 cellular metal ion homeostasis; GO:0006928 movement of cell or subcellular component; GO:0007017 microtubule-based process; GO:0007018 microtubule-based movement; GO:0007154 cell communication; GO:0007165 signal transduction; GO:0007166 cell surface receptor signaling pathway; GO:000…	GO:0005622 intracellular anatomical structure; GO:0005737 cytoplasm; GO:0005768 endosome; GO:0005769 early endosome; GO:0005770 late endosome; GO:0005773 vacuole; GO:0005776 autophagosome; GO:0005813 centrosome; GO:0005814 centriole; GO:0005815 microtubule organizing center; GO:0005856 cytoskeleton; GO:0012505 endomembrane system; GO:0015629 actin cytoskeleton; GO:0015630 microtubule cytoskeleton…	GO:0005102 signaling receptor binding; GO:0005488 binding; GO:0005515 protein binding; GO:0019838 growth factor binding; GO:0019904 protein domain specific binding; GO:0042802 identical protein binding; GO:0043121 neurotrophin binding; GO:0044325 transmembrane transporter binding; GO:0048403 brain-derived neurotrophic factor binding;				S	KOG4360	Uncharacterized coiled coil protein
O35685	248	K	2.64003	0.000358048	Up	Nuclear migration protein nudC OS=Mus musculus OX=10090 GN=Nudc PE=1 SV=1	Nudc	_VVTVHLEK[Acetyl (K)]INK_	1	39.1685	37.9618	33.6424	103.992	82.2952	106.72	0.595931	0.547508	0.50332	1.54369	1.25094	1.55288	cytoplasm	K25866			GO:0000003 reproduction; GO:0002119 nematode larval development; GO:0002164 larval development; GO:0006457 protein folding; GO:0006810 transport; GO:0007097 nuclear migration; GO:0007154 cell communication; GO:0007267 cell-cell signaling; GO:0007268 chemical synaptic transmission; GO:0007275 multicellular organism development; GO:0007338 single fertilization; GO:0007399 nervous system development…	GO:0005622 intracellular anatomical structure; GO:0005634 nucleus; GO:0005654 nucleoplasm; GO:0005737 cytoplasm; GO:0005794 Golgi apparatus; GO:0005829 cytosol; GO:0005856 cytoskeleton; GO:0012505 endomembrane system; GO:0031974 membrane-enclosed lumen; GO:0031981 nuclear lumen; GO:0043226 organelle; GO:0043227 membrane-bounded organelle; GO:0043228 non-membrane-bounded organelle; GO:0043229 intr…	GO:0005488 binding; GO:0005515 protein binding; GO:0042802 identical protein binding; GO:0051082 unfolded protein binding;	PF16273; PF04969	PF16273 Nuclear distribution C domain; PF04969 CS domain	PF04969 CS domain	T	KOG2265	Nuclear distribution protein NUDC				R-MMU-141424 Amplification of signal from the kinetochores;R-MMU-141444 Amplification of signal from unattached kinetochores via a MAD2 inhibitory signal;R-MMU-162582 Signal Transduction;R-MMU-1640170 Cell Cycle;R-MMU-194315 Signaling by Rho GTPases;R-MMU-195258 RHO GTPase Effectors;R-MMU-2467813 Separation of Sister Chromatids;R-MMU-2500257 Resolution of Sister Chromatid Cohesion;R-MMU-2555396 M…	https://reactome.org/PathwayBrowser/#/R-MMU-141424;https://reactome.org/PathwayBrowser/#/R-MMU-141444;https://reactome.org/PathwayBrowser/#/R-MMU-162582;https://reactome.org/PathwayBrowser/#/R-MMU-1640170;https://reactome.org/PathwayBrowser/#/R-MMU-194315;https://reactome.org/PathwayBrowser/#/R-MMU-195258;https://reactome.org/PathwayBrowser/#/R-MMU-2467813;https://reactome.org/PathwayBrowser/#/R-…
O35685	251	K	2.26328	0.0206911	Up	Nuclear migration protein nudC OS=Mus musculus OX=10090 GN=Nudc PE=1 SV=1	Nudc	_INK[Acetyl (K)]MEWWNR_	1	78.2787	39.1657	45.7375	110.757	135.797	124.692	0.899827	0.426782	0.516995	1.24218	1.55957	1.37084	cytoplasm	K25866			GO:0000003 reproduction; GO:0002119 nematode larval development; GO:0002164 larval development; GO:0006457 protein folding; GO:0006810 transport; GO:0007097 nuclear migration; GO:0007154 cell communication; GO:0007267 cell-cell signaling; GO:0007268 chemical synaptic transmission; GO:0007275 multicellular organism development; GO:0007338 single fertilization; GO:0007399 nervous system development…	GO:0005622 intracellular anatomical structure; GO:0005634 nucleus; GO:0005654 nucleoplasm; GO:0005737 cytoplasm; GO:0005794 Golgi apparatus; GO:0005829 cytosol; GO:0005856 cytoskeleton; GO:0012505 endomembrane system; GO:0031974 membrane-enclosed lumen; GO:0031981 nuclear lumen; GO:0043226 organelle; GO:0043227 membrane-bounded organelle; GO:0043228 non-membrane-bounded organelle; GO:0043229 intr…	GO:0005488 binding; GO:0005515 protein binding; GO:0042802 identical protein binding; GO:0051082 unfolded protein binding;	PF16273; PF04969	PF16273 Nuclear distribution C domain; PF04969 CS domain		T	KOG2265	Nuclear distribution protein NUDC				R-MMU-141424 Amplification of signal from the kinetochores;R-MMU-141444 Amplification of signal from unattached kinetochores via a MAD2 inhibitory signal;R-MMU-162582 Signal Transduction;R-MMU-1640170 Cell Cycle;R-MMU-194315 Signaling by Rho GTPases;R-MMU-195258 RHO GTPase Effectors;R-MMU-2467813 Separation of Sister Chromatids;R-MMU-2500257 Resolution of Sister Chromatid Cohesion;R-MMU-2555396 M…	https://reactome.org/PathwayBrowser/#/R-MMU-141424;https://reactome.org/PathwayBrowser/#/R-MMU-141444;https://reactome.org/PathwayBrowser/#/R-MMU-162582;https://reactome.org/PathwayBrowser/#/R-MMU-1640170;https://reactome.org/PathwayBrowser/#/R-MMU-194315;https://reactome.org/PathwayBrowser/#/R-MMU-195258;https://reactome.org/PathwayBrowser/#/R-MMU-2467813;https://reactome.org/PathwayBrowser/#/R-…
O35737	35	K	1.55746	0.000661587	Up	Heterogeneous nuclear ribonucleoprotein H OS=Mus musculus OX=10090 GN=Hnrnph1 PE=1 SV=3	Hnrnph1	_FFSDC[Carbamidomethyl (C)]K[Acetyl (K)]IQNGAQGIR_	1	53.4645	52.3948	47.9689	75.8471	67.087	79.8701	0.821028	0.793655	0.748559	1.23776	1.14311	1.29979	nucleus	K12898			GO:0000003 reproduction; GO:0000375 RNA splicing, via transesterification reactions; GO:0000377 RNA splicing, via transesterification reactions with bulged adenosine as nucleophile; GO:0000398 mRNA splicing, via spliceosome; GO:0000578 embryonic axis specification; GO:0003002 regionalization; GO:0003006 developmental process involved in reproduction; GO:0006139 nucleobase-containing compound meta…	GO:0005622 intracellular anatomical structure; GO:0005634 nucleus; GO:0005654 nucleoplasm; GO:0005681 spliceosomal complex; GO:0005737 cytoplasm; GO:0005829 cytosol; GO:0031974 membrane-enclosed lumen; GO:0031981 nuclear lumen; GO:0032991 protein-containing complex; GO:0043226 organelle; GO:0043227 membrane-bounded organelle; GO:0043229 intracellular organelle; GO:0043231 intracellular membrane-b…	GO:0003676 nucleic acid binding; GO:0003723 RNA binding; GO:0003727 single-stranded RNA binding; GO:0003729 mRNA binding; GO:0005488 binding; GO:0005515 protein binding; GO:0008187 poly-pyrimidine tract binding; GO:0008266 poly(U) RNA binding; GO:0019899 enzyme binding; GO:0097159 organic cyclic compound binding; GO:1901363 heterocyclic compound binding;	PF00076; PF08080	PF00076 RNA recognition motif. (a.k.a. RRM, RBD, or RNP domain); PF08080 RNPHF zinc finger	PF00076 RNA recognition motif. (a.k.a. RRM, RBD, or RNP domain)	A	KOG4211	Splicing factor hnRNP-F and related RNA-binding proteins	WP310 mRNA processing;WP2910 Mecp2 and associated Rett syndrome	http://www.wikipathways.org/instance/WP310_r122791;http://www.wikipathways.org/instance/WP2910_r120273		R-MMU-72163 mRNA Splicing - Major Pathway;R-MMU-72172 mRNA Splicing;R-MMU-72203 Processing of Capped Intron-Containing Pre-mRNA;R-MMU-8953854 Metabolism of RNA	https://reactome.org/PathwayBrowser/#/R-MMU-72163;https://reactome.org/PathwayBrowser/#/R-MMU-72172;https://reactome.org/PathwayBrowser/#/R-MMU-72203;https://reactome.org/PathwayBrowser/#/R-MMU-8953854
O35737	185	K	1.92327	7.221e-06	Up	Heterogeneous nuclear ribonucleoprotein H OS=Mus musculus OX=10090 GN=Hnrnph1 PE=1 SV=3	Hnrnph1	_YIEIFK[Acetyl (K)]SSR_	1	407.881	391.276	391.851	698.185	698.377	732.012	0.710657	0.672452	0.693779	1.29271	1.35013	1.35157	nucleus	K12898			GO:0000003 reproduction; GO:0000375 RNA splicing, via transesterification reactions; GO:0000377 RNA splicing, via transesterification reactions with bulged adenosine as nucleophile; GO:0000398 mRNA splicing, via spliceosome; GO:0000578 embryonic axis specification; GO:0003002 regionalization; GO:0003006 developmental process involved in reproduction; GO:0006139 nucleobase-containing compound meta…	GO:0005622 intracellular anatomical structure; GO:0005634 nucleus; GO:0005654 nucleoplasm; GO:0005681 spliceosomal complex; GO:0005737 cytoplasm; GO:0005829 cytosol; GO:0031974 membrane-enclosed lumen; GO:0031981 nuclear lumen; GO:0032991 protein-containing complex; GO:0043226 organelle; GO:0043227 membrane-bounded organelle; GO:0043229 intracellular organelle; GO:0043231 intracellular membrane-b…	GO:0003676 nucleic acid binding; GO:0003723 RNA binding; GO:0003727 single-stranded RNA binding; GO:0003729 mRNA binding; GO:0005488 binding; GO:0005515 protein binding; GO:0008187 poly-pyrimidine tract binding; GO:0008266 poly(U) RNA binding; GO:0019899 enzyme binding; GO:0097159 organic cyclic compound binding; GO:1901363 heterocyclic compound binding;	PF00076; PF08080	PF00076 RNA recognition motif. (a.k.a. RRM, RBD, or RNP domain); PF08080 RNPHF zinc finger		A	KOG4211	Splicing factor hnRNP-F and related RNA-binding proteins	WP310 mRNA processing;WP2910 Mecp2 and associated Rett syndrome	http://www.wikipathways.org/instance/WP310_r122791;http://www.wikipathways.org/instance/WP2910_r120273		R-MMU-72163 mRNA Splicing - Major Pathway;R-MMU-72172 mRNA Splicing;R-MMU-72203 Processing of Capped Intron-Containing Pre-mRNA;R-MMU-8953854 Metabolism of RNA	https://reactome.org/PathwayBrowser/#/R-MMU-72163;https://reactome.org/PathwayBrowser/#/R-MMU-72172;https://reactome.org/PathwayBrowser/#/R-MMU-72203;https://reactome.org/PathwayBrowser/#/R-MMU-8953854
O35737	349	K	1.89782	0.0163609	Up	Heterogeneous nuclear ribonucleoprotein H OS=Mus musculus OX=10090 GN=Hnrnph1 PE=1 SV=3	Hnrnph1	_DK[Acetyl (K)]ANMQHR_	1	40.2079	25.0225	38.0887	55.6253	64.2846	62.4351	0.814079	0.49973	0.783653	1.19683	1.44417	1.33961	nucleus	K12898			GO:0000003 reproduction; GO:0000375 RNA splicing, via transesterification reactions; GO:0000377 RNA splicing, via transesterification reactions with bulged adenosine as nucleophile; GO:0000398 mRNA splicing, via spliceosome; GO:0000578 embryonic axis specification; GO:0003002 regionalization; GO:0003006 developmental process involved in reproduction; GO:0006139 nucleobase-containing compound meta…	GO:0005622 intracellular anatomical structure; GO:0005634 nucleus; GO:0005654 nucleoplasm; GO:0005681 spliceosomal complex; GO:0005737 cytoplasm; GO:0005829 cytosol; GO:0031974 membrane-enclosed lumen; GO:0031981 nuclear lumen; GO:0032991 protein-containing complex; GO:0043226 organelle; GO:0043227 membrane-bounded organelle; GO:0043229 intracellular organelle; GO:0043231 intracellular membrane-b…	GO:0003676 nucleic acid binding; GO:0003723 RNA binding; GO:0003727 single-stranded RNA binding; GO:0003729 mRNA binding; GO:0005488 binding; GO:0005515 protein binding; GO:0008187 poly-pyrimidine tract binding; GO:0008266 poly(U) RNA binding; GO:0019899 enzyme binding; GO:0097159 organic cyclic compound binding; GO:1901363 heterocyclic compound binding;	PF00076; PF08080	PF00076 RNA recognition motif. (a.k.a. RRM, RBD, or RNP domain); PF08080 RNPHF zinc finger	PF00076 RNA recognition motif. (a.k.a. RRM, RBD, or RNP domain)	A	KOG4211	Splicing factor hnRNP-F and related RNA-binding proteins	WP310 mRNA processing;WP2910 Mecp2 and associated Rett syndrome	http://www.wikipathways.org/instance/WP310_r122791;http://www.wikipathways.org/instance/WP2910_r120273		R-MMU-72163 mRNA Splicing - Major Pathway;R-MMU-72172 mRNA Splicing;R-MMU-72203 Processing of Capped Intron-Containing Pre-mRNA;R-MMU-8953854 Metabolism of RNA	https://reactome.org/PathwayBrowser/#/R-MMU-72163;https://reactome.org/PathwayBrowser/#/R-MMU-72172;https://reactome.org/PathwayBrowser/#/R-MMU-72203;https://reactome.org/PathwayBrowser/#/R-MMU-8953854
O35864	47	K	1.78802	0.0239261	Up	COP9 signalosome complex subunit 5 OS=Mus musculus OX=10090 GN=Cops5 PE=1 SV=3	Cops5	_PWTK[Acetyl (K)]DHHYFK_	1	35.5921	65.1488	53.8958	86.3558	91.9022	99.9699	0.496442	0.852091	0.798572	1.23483	1.27796	1.32628	cytoplasm	K09613			GO:0000003 reproduction; GO:0000338 protein deneddylation; GO:0000578 embryonic axis specification; GO:0000715 nucleotide-excision repair, DNA damage recognition; GO:0000902 cell morphogenesis; GO:0000904 cell morphogenesis involved in differentiation; GO:0001654 eye development; GO:0001745 compound eye morphogenesis; GO:0001751 compound eye photoreceptor cell differentiation; GO:0001754 eye phot…	GO:0005622 intracellular anatomical structure; GO:0005634 nucleus; GO:0005654 nucleoplasm; GO:0005667 transcription regulator complex; GO:0005737 cytoplasm; GO:0005829 cytosol; GO:0005852 eukaryotic translation initiation factor 3 complex; GO:0008021 synaptic vesicle; GO:0008180 COP9 signalosome; GO:0012505 endomembrane system; GO:0030016 myofibril; GO:0030017 sarcomere; GO:0030133 transport vesi…	GO:0003676 nucleic acid binding; GO:0003712 transcription coregulator activity; GO:0003713 transcription coactivator activity; GO:0003723 RNA binding; GO:0003743 translation initiation factor activity; GO:0003824 catalytic activity; GO:0004843 thiol-dependent deubiquitinase; GO:0005488 binding; GO:0005515 protein binding; GO:0008022 protein C-terminus binding; GO:0008135 translation factor activi…	PF18323	PF18323 Cop9 signalosome subunit 5 C-terminal domain		OT	KOG1554	COP9 signalosome, subunit CSN5			Transcription factor	R-MMU-199991 Membrane Trafficking;R-MMU-392499 Metabolism of proteins;R-MMU-5653656 Vesicle-mediated transport;R-MMU-5696394 DNA Damage Recognition in GG-NER;R-MMU-5696398 Nucleotide Excision Repair;R-MMU-5696399 Global Genome Nucleotide Excision Repair (GG-NER);R-MMU-597592 Post-translational protein modification;R-MMU-6781823 Formation of TC-NER Pre-Incision Complex;R-MMU-6781827 Transcription-…	https://reactome.org/PathwayBrowser/#/R-MMU-199991;https://reactome.org/PathwayBrowser/#/R-MMU-392499;https://reactome.org/PathwayBrowser/#/R-MMU-5653656;https://reactome.org/PathwayBrowser/#/R-MMU-5696394;https://reactome.org/PathwayBrowser/#/R-MMU-5696398;https://reactome.org/PathwayBrowser/#/R-MMU-5696399;https://reactome.org/PathwayBrowser/#/R-MMU-597592;https://reactome.org/PathwayBrowser/#/…	HALLMARK MTORC1 SIGNALING;HALLMARK MYC TARGETS V1	http://www.gsea-msigdb.org/gsea/msigdb/mouse/geneset/HALLMARK_MTORC1_SIGNALING;http://www.gsea-msigdb.org/gsea/msigdb/mouse/geneset/HALLMARK_MYC_TARGETS_V1
O35874	31	K	2.52969	0.000966604	Up	Neutral amino acid transporter A OS=Mus musculus OX=10090 GN=Slc1a4 PE=1 SV=1	Slc1a4	_TPETAMGK[Acetyl (K)]SQR_	1	86.395	80.3657	65.4325	179.054	171.961	195.104	0.654682	0.606239	0.471229	1.34114	1.51848	1.52218	plasma membrane	K05615			GO:0000101 sulfur amino acid transport; GO:0003008 system process; GO:0003333 amino acid transmembrane transport; GO:0006810 transport; GO:0006811 ion transport; GO:0006812 cation transport; GO:0006820 anion transport; GO:0006821 chloride transport; GO:0006855 xenobiotic transmembrane transport; GO:0006865 amino acid transport; GO:0006868 glutamine transport; GO:0007154 cell communication; GO:000…	GO:0005622 intracellular anatomical structure; GO:0005813 centrosome; GO:0005815 microtubule organizing center; GO:0005856 cytoskeleton; GO:0005882 intermediate filament; GO:0005886 plasma membrane; GO:0005887 integral component of plasma membrane; GO:0015630 microtubule cytoskeleton; GO:0016020 membrane; GO:0016021 integral component of membrane; GO:0030425 dendrite; GO:0031224 intrinsic compone…	GO:0000099 sulfur amino acid transmembrane transporter activity; GO:0005215 transporter activity; GO:0005216 ion channel activity; GO:0005253 anion channel activity; GO:0005254 chloride channel activity; GO:0005342 organic acid transmembrane transporter activity; GO:0008324 cation transmembrane transporter activity; GO:0008509 anion transmembrane transporter activity; GO:0008514 organic anion tra…				E	KOG3787	Glutamate/aspartate and neutral amino acid transporters				R-MMU-352230 Amino acid transport across the plasma membrane;R-MMU-382551 Transport of small molecules;R-MMU-425393 Transport of inorganic cations/anions and amino acids/oligopeptides;R-MMU-425407 SLC-mediated transmembrane transport	https://reactome.org/PathwayBrowser/#/R-MMU-352230;https://reactome.org/PathwayBrowser/#/R-MMU-382551;https://reactome.org/PathwayBrowser/#/R-MMU-425393;https://reactome.org/PathwayBrowser/#/R-MMU-425407	HALLMARK ESTROGEN RESPONSE EARLY;HALLMARK ESTROGEN RESPONSE LATE;HALLMARK UNFOLDED PROTEIN RESPONSE;HALLMARK MTORC1 SIGNALING	http://www.gsea-msigdb.org/gsea/msigdb/mouse/geneset/HALLMARK_ESTROGEN_RESPONSE_EARLY;http://www.gsea-msigdb.org/gsea/msigdb/mouse/geneset/HALLMARK_ESTROGEN_RESPONSE_LATE;http://www.gsea-msigdb.org/gsea/msigdb/mouse/geneset/HALLMARK_UNFOLDED_PROTEIN_RESPONSE;http://www.gsea-msigdb.org/gsea/msigdb/mouse/geneset/HALLMARK_MTORC1_SIGNALING
O35927	371	K	1.84786	0.000586136	Up	Catenin delta-2 OS=Mus musculus OX=10090 GN=Ctnnd2 PE=1 SV=1	Ctnnd2	_LVHASEQYSK[Acetyl (K)]HSQELYATATLQR_	1	84.0671	103.255	103.106	201.764	215.459	188.32	0.62118	0.709147	0.73763	1.28329	1.34353	1.19447	nucleus	K23491	CTNND2; catenin delta-2	mmu04310 Wnt signaling pathway	GO:0000902 cell morphogenesis; GO:0000904 cell morphogenesis involved in differentiation; GO:0001654 eye development; GO:0001655 urogenital system development; GO:0001738 morphogenesis of a polarized epithelium; GO:0001745 compound eye morphogenesis; GO:0001763 morphogenesis of a branching structure; GO:0001822 kidney development; GO:0001932 regulation of protein phosphorylation; GO:0001934 posit…	GO:0000922 spindle pole; GO:0005622 intracellular anatomical structure; GO:0005634 nucleus; GO:0005737 cytoplasm; GO:0005813 centrosome; GO:0005815 microtubule organizing center; GO:0005819 spindle; GO:0005829 cytosol; GO:0005856 cytoskeleton; GO:0005886 plasma membrane; GO:0005901 caveola; GO:0005911 cell-cell junction; GO:0005912 adherens junction; GO:0005915 zonula adherens; GO:0005923 bicellu…	GO:0005102 signaling receptor binding; GO:0005488 binding; GO:0005515 protein binding; GO:0008013 beta-catenin binding; GO:0019899 enzyme binding; GO:0019900 kinase binding; GO:0019901 protein kinase binding; GO:0019902 phosphatase binding; GO:0019903 protein phosphatase binding; GO:0019904 protein domain specific binding; GO:0045296 cadherin binding; GO:0050839 cell adhesion molecule binding;				TW	KOG1048	Neural adherens junction protein Plakophilin and related Armadillo repeat proteins
O35927	620	K	1.76444	0.00159294	Up	Catenin delta-2 OS=Mus musculus OX=10090 GN=Ctnnd2 PE=1 SV=1	Ctnnd2	_NLVYGK[Acetyl (K)]ANDDNK_	1	43.0969	50.8364	41.466	94.2901	80.8001	94.2463	0.704952	0.772898	0.656705	1.32761	1.11536	1.32332	nucleus	K23491	CTNND2; catenin delta-2	mmu04310 Wnt signaling pathway	GO:0000902 cell morphogenesis; GO:0000904 cell morphogenesis involved in differentiation; GO:0001654 eye development; GO:0001655 urogenital system development; GO:0001738 morphogenesis of a polarized epithelium; GO:0001745 compound eye morphogenesis; GO:0001763 morphogenesis of a branching structure; GO:0001822 kidney development; GO:0001932 regulation of protein phosphorylation; GO:0001934 posit…	GO:0000922 spindle pole; GO:0005622 intracellular anatomical structure; GO:0005634 nucleus; GO:0005737 cytoplasm; GO:0005813 centrosome; GO:0005815 microtubule organizing center; GO:0005819 spindle; GO:0005829 cytosol; GO:0005856 cytoskeleton; GO:0005886 plasma membrane; GO:0005901 caveola; GO:0005911 cell-cell junction; GO:0005912 adherens junction; GO:0005915 zonula adherens; GO:0005923 bicellu…	GO:0005102 signaling receptor binding; GO:0005488 binding; GO:0005515 protein binding; GO:0008013 beta-catenin binding; GO:0019899 enzyme binding; GO:0019900 kinase binding; GO:0019901 protein kinase binding; GO:0019902 phosphatase binding; GO:0019903 protein phosphatase binding; GO:0019904 protein domain specific binding; GO:0045296 cadherin binding; GO:0050839 cell adhesion molecule binding;				TW	KOG1048	Neural adherens junction protein Plakophilin and related Armadillo repeat proteins
O54829	406	K	3.69551	0.0095011	Up	Regulator of G-protein signaling 7 OS=Mus musculus OX=10090 GN=Rgs7 PE=1 SV=2	Rgs7	_SYDK[Acetyl (K)]TTQNVK_	1	6.71721	17.6604	11.3088	53.2502	56.2224	44.6562	0.224823	0.594406	0.405791	1.60912	1.64599	1.27197	nucleus	K16449			GO:0001975 response to amphetamine; GO:0006457 protein folding; GO:0006950 response to stress; GO:0007154 cell communication; GO:0007165 signal transduction; GO:0007186 G protein-coupled receptor signaling pathway; GO:0007212 dopamine receptor signaling pathway; GO:0007275 multicellular organism development; GO:0007399 nervous system development; GO:0007417 central nervous system development; GO:…	GO:0005622 intracellular anatomical structure; GO:0005634 nucleus; GO:0005635 nuclear envelope; GO:0005737 cytoplasm; GO:0005794 Golgi apparatus; GO:0005829 cytosol; GO:0005886 plasma membrane; GO:0012505 endomembrane system; GO:0016020 membrane; GO:0019898 extrinsic component of membrane; GO:0030425 dendrite; GO:0031967 organelle envelope; GO:0031975 envelope; GO:0032991 protein-containing compl…	GO:0001965 G-protein alpha-subunit binding; GO:0005096 GTPase activator activity; GO:0005488 binding; GO:0005515 protein binding; GO:0008047 enzyme activator activity; GO:0019904 protein domain specific binding; GO:0030234 enzyme regulator activity; GO:0030695 GTPase regulator activity; GO:0031681 G-protein beta-subunit binding; GO:0060589 nucleoside-triphosphatase regulator activity; GO:0098772 …	PF00610; PF18148; PF00631; PF00615	PF00610 Domain found in Dishevelled, Egl-10, and Pleckstrin (DEP); PF18148 Regulator of G-protein signalling DHEX domain; PF00631 GGL domain; PF00615 Regulator of G protein signaling domain	PF00615 Regulator of G protein signaling domain	T	KOG3589	G protein signaling regulators	WP553 Calcium regulation in cardiac cells;WP385 Myometrial relaxation and contraction pathways	http://www.wikipathways.org/instance/WP553_r117867;http://www.wikipathways.org/instance/WP385_r122794		R-MMU-162582 Signal Transduction;R-MMU-372790 Signaling by GPCR;R-MMU-388396 GPCR downstream signalling;R-MMU-390466 Chaperonin-mediated protein folding;R-MMU-391251 Protein folding;R-MMU-392499 Metabolism of proteins;R-MMU-418594 G alpha (i) signalling events;R-MMU-6814122 Cooperation of PDCL (PhLP1) and TRiC/CCT in G-protein beta folding	https://reactome.org/PathwayBrowser/#/R-MMU-162582;https://reactome.org/PathwayBrowser/#/R-MMU-372790;https://reactome.org/PathwayBrowser/#/R-MMU-388396;https://reactome.org/PathwayBrowser/#/R-MMU-390466;https://reactome.org/PathwayBrowser/#/R-MMU-391251;https://reactome.org/PathwayBrowser/#/R-MMU-392499;https://reactome.org/PathwayBrowser/#/R-MMU-418594;https://reactome.org/PathwayBrowser/#/R-MM…
O54879	12	K	0.526472	0.00602238	Down	High mobility group protein B3 OS=Mus musculus OX=10090 GN=Hmgb3 PE=1 SV=3	Hmgb3	_GK[Acetyl (K)]MSAYAFFVQTC[Carbamidomethyl (C)]R_	1	78.6241	60.6036	77.8266	46.3479	40.2001	35.4432	1.26504	1.15125	1.56874	0.811745	0.650899	0.635364	nucleus	K11296			GO:0002682 regulation of immune system process; GO:0002683 negative regulation of immune system process; GO:0002694 regulation of leukocyte activation; GO:0002695 negative regulation of leukocyte activation; GO:0006139 nucleobase-containing compound metabolic process; GO:0006259 DNA metabolic process; GO:0006310 DNA recombination; GO:0006725 cellular aromatic compound metabolic process; GO:000680…	GO:0005622 intracellular anatomical structure; GO:0005634 nucleus; GO:0043226 organelle; GO:0043227 membrane-bounded organelle; GO:0043229 intracellular organelle; GO:0043231 intracellular membrane-bounded organelle;	GO:0000217 DNA secondary structure binding; GO:0000400 four-way junction DNA binding; GO:0003676 nucleic acid binding; GO:0003677 DNA binding; GO:0003690 double-stranded DNA binding; GO:0003723 RNA binding; GO:0005488 binding; GO:0008301 DNA binding, bending; GO:0097159 organic cyclic compound binding; GO:1901363 heterocyclic compound binding;	PF09011; PF00505	PF09011 HMG-box domain; PF00505 HMG (high mobility group) box	PF09011 HMG-box domain	R	KOG0381	HMG box-containing protein						HALLMARK G2M CHECKPOINT;HALLMARK E2F TARGETS	http://www.gsea-msigdb.org/gsea/msigdb/mouse/geneset/HALLMARK_G2M_CHECKPOINT;http://www.gsea-msigdb.org/gsea/msigdb/mouse/geneset/HALLMARK_E2F_TARGETS
O54901	66	K	3.34709	0.00448847	Up	OX-2 membrane glycoprotein OS=Mus musculus OX=10090 GN=Cd200 PE=1 SV=1	Cd200	_TSQEPLIVTWQK[Acetyl (K)]K_	1	74.9743	53.1288	60.7075	140.625	237.462	194.739	0.553338	0.404932	0.466903	1.12383	2.12609	1.52025	mitochondria	K06556			GO:0002682 regulation of immune system process; GO:0002683 negative regulation of immune system process; GO:0002694 regulation of leukocyte activation; GO:0002695 negative regulation of leukocyte activation; GO:0007155 cell adhesion; GO:0007156 homophilic cell adhesion via plasma membrane adhesion molecules; GO:0007157 heterophilic cell-cell adhesion via plasma membrane cell adhesion molecules; G…	GO:0005886 plasma membrane; GO:0005887 integral component of plasma membrane; GO:0005911 cell-cell junction; GO:0005912 adherens junction; GO:0016020 membrane; GO:0016021 integral component of membrane; GO:0030054 cell junction; GO:0031224 intrinsic component of membrane; GO:0031226 intrinsic component of plasma membrane; GO:0070161 anchoring junction; GO:0071944 cell periphery;	GO:0005102 signaling receptor binding; GO:0005488 binding; GO:0005515 protein binding; GO:0042802 identical protein binding; GO:0042803 protein homodimerization activity; GO:0046983 protein dimerization activity; GO:0050839 cell adhesion molecule binding;	PF00047	PF00047 Immunoglobulin domain	PF00047 Immunoglobulin domain							R-MMU-1280218 Adaptive Immune System;R-MMU-168256 Immune System;R-MMU-198933 Immunoregulatory interactions between a Lymphoid and a non-Lymphoid cell	https://reactome.org/PathwayBrowser/#/R-MMU-1280218;https://reactome.org/PathwayBrowser/#/R-MMU-168256;https://reactome.org/PathwayBrowser/#/R-MMU-198933
O54983	54	K	1.50065	0.00137202	Up	Ketimine reductase mu-crystallin OS=Mus musculus OX=10090 GN=Crym PE=1 SV=1	Crym	_TVVPVAK[Acetyl (K)]HR_	1	1068.13	1079.6	1013.62	2225.03	2297.83	2237.64	0.786371	0.785221	0.751659	1.05841	1.25041	1.17755	cytoplasm,nucleus	K18258			GO:0000122 negative regulation of transcription by RNA polymerase II; GO:0003008 system process; GO:0006082 organic acid metabolic process; GO:0006355 regulation of transcription, DNA-templated; GO:0006357 regulation of transcription by RNA polymerase II; GO:0006520 cellular amino acid metabolic process; GO:0006553 lysine metabolic process; GO:0006554 lysine catabolic process; GO:0006575 cellular…	GO:0005622 intracellular anatomical structure; GO:0005634 nucleus; GO:0005737 cytoplasm; GO:0005739 mitochondrion; GO:0005777 peroxisome; GO:0005782 peroxisomal matrix; GO:0005829 cytosol; GO:0031907 microbody lumen; GO:0031974 membrane-enclosed lumen; GO:0042579 microbody; GO:0043226 organelle; GO:0043227 membrane-bounded organelle; GO:0043229 intracellular organelle; GO:0043231 intracellular me…	GO:0000166 nucleotide binding; GO:0003712 transcription coregulator activity; GO:0003714 transcription corepressor activity; GO:0003824 catalytic activity; GO:0005488 binding; GO:0005515 protein binding; GO:0016491 oxidoreductase activity; GO:0016638 oxidoreductase activity, acting on the CH-NH2 group of donors; GO:0016639 oxidoreductase activity, acting on the CH-NH2 group of donors, NAD or NADP…				E	KOG3007	Mu-crystallin				R-MMU-1430728 Metabolism;R-MMU-71064 Lysine catabolism;R-MMU-71291 Metabolism of amino acids and derivatives	https://reactome.org/PathwayBrowser/#/R-MMU-1430728;https://reactome.org/PathwayBrowser/#/R-MMU-71064;https://reactome.org/PathwayBrowser/#/R-MMU-71291
O54988	1017	K	3.71473	0.0046954	Up	STE20-like serine/threonine-protein kinase OS=Mus musculus OX=10090 GN=Slk PE=1 SV=2	Slk	_HLQEK[Acetyl (K)]HQLLK_	1	18.151	9.75036	16.6485	58.2131	63.1346	48.9067	0.538079	0.26899	0.463594	1.69293	1.76588	1.26136	nucleus	K08836	SLK; STE20-like kinase [EC:2.7.11.1]	mmu04114 Oocyte meiosis	GO:0000132 establishment of mitotic spindle orientation; GO:0000226 microtubule cytoskeleton organization; GO:0000278 mitotic cell cycle; GO:0000281 mitotic cytokinesis; GO:0000902 cell morphogenesis; GO:0000910 cytokinesis; GO:0001932 regulation of protein phosphorylation; GO:0001934 positive regulation of protein phosphorylation; GO:0001952 regulation of cell-matrix adhesion; GO:0002682 regulat…	GO:0005622 intracellular anatomical structure; GO:0005737 cytoplasm; GO:0005819 spindle; GO:0005856 cytoskeleton; GO:0005886 plasma membrane; GO:0005938 cell cortex; GO:0015630 microtubule cytoskeleton; GO:0016020 membrane; GO:0031252 cell leading edge; GO:0032153 cell division site; GO:0032154 cleavage furrow; GO:0043226 organelle; GO:0043228 non-membrane-bounded organelle; GO:0043229 intracellu…	GO:0003824 catalytic activity; GO:0004672 protein kinase activity; GO:0004674 protein serine/threonine kinase activity; GO:0005488 binding; GO:0005515 protein binding; GO:0016301 kinase activity; GO:0016740 transferase activity; GO:0016772 transferase activity, transferring phosphorus-containing groups; GO:0016773 phosphotransferase activity, alcohol group as acceptor; GO:0042802 identical protei…	PF00069	PF00069 Protein kinase domain		T	KOG0579	Ste20-like serine/threonine protein kinase				R-MMU-162582 Signal Transduction;R-MMU-194315 Signaling by Rho GTPases;R-MMU-8980692 RHOA GTPase cycle;R-MMU-9012999 RHO GTPase cycle;R-MMU-9013026 RHOB GTPase cycle;R-MMU-9013106 RHOC GTPase cycle;R-MMU-9716542 Signaling by Rho GTPases, Miro GTPases and RHOBTB3	https://reactome.org/PathwayBrowser/#/R-MMU-162582;https://reactome.org/PathwayBrowser/#/R-MMU-194315;https://reactome.org/PathwayBrowser/#/R-MMU-8980692;https://reactome.org/PathwayBrowser/#/R-MMU-9012999;https://reactome.org/PathwayBrowser/#/R-MMU-9013026;https://reactome.org/PathwayBrowser/#/R-MMU-9013106;https://reactome.org/PathwayBrowser/#/R-MMU-9716542
O54991	1223	K	2.67401	0.000220896	Up	Contactin-associated protein 1 OS=Mus musculus OX=10090 GN=Cntnap1 PE=1 SV=2	Cntnap1	_FNNVAPLK[Acetyl (K)]THFR_	1	78.2497	71.5736	79.8845	198.307	213.808	256.012	0.550926	0.490148	0.560657	1.29395	1.37998	1.60912	extracellular	K07379	CNTNAP1; contactin associated protein 1	mmu04514 Cell adhesion molecules	GO:0000902 cell morphogenesis; GO:0001505 regulation of neurotransmitter levels; GO:0001508 action potential; GO:0001700 embryonic development via the syncytial blastoderm; GO:0002009 morphogenesis of an epithelium; GO:0002175 protein localization to paranode region of axon; GO:0003007 heart morphogenesis; GO:0003008 system process; GO:0003013 circulatory system process; GO:0003015 heart process;…	GO:0005622 intracellular anatomical structure; GO:0005737 cytoplasm; GO:0005768 endosome; GO:0005769 early endosome; GO:0005794 Golgi apparatus; GO:0005886 plasma membrane; GO:0005887 integral component of plasma membrane; GO:0005911 cell-cell junction; GO:0005918 septate junction; GO:0005919 pleated septate junction; GO:0008076 voltage-gated potassium channel complex; GO:0009986 cell surface; GO…	GO:0002020 protease binding; GO:0005488 binding; GO:0005515 protein binding; GO:0017124 SH3 domain binding; GO:0019899 enzyme binding; GO:0019904 protein domain specific binding; GO:0030674 protein-macromolecule adaptor activity; GO:0035591 signaling adaptor activity; GO:0038023 signaling receptor activity; GO:0044325 transmembrane transporter binding; GO:0060089 molecular transducer activity; GO…	PF00754; PF02210	PF00754 F5/8 type C domain; PF02210 Laminin G domain		T	KOG3516	Neurexin IV
O55022	169	K	2.35728	1.3686e-06	Up	Membrane-associated progesterone receptor component 1 OS=Mus musculus OX=10090 GN=Pgrmc1 PE=1 SV=4	Pgrmc1	_YHHVGK[Acetyl (K)]LLK_	1	1348.01	1233.31	1261.88	2678.87	2764.86	2779.32	0.617172	0.588626	0.61723	1.44494	1.44871	1.40373	cytoplasm	K17278	PGRMC1_2; membrane-associated progesterone receptor component	mmu04080 Neuroactive ligand-receptor interaction	GO:0000003 reproduction; GO:0000902 cell morphogenesis; GO:0000904 cell morphogenesis involved in differentiation; GO:0001556 oocyte maturation; GO:0001775 cell activation; GO:0002252 immune effector process; GO:0002263 cell activation involved in immune response; GO:0002274 myeloid leukocyte activation; GO:0002275 myeloid cell activation involved in immune response; GO:0002283 neutrophil activat…	GO:0000775 chromosome, centromeric region; GO:0001674 female germ cell nucleus; GO:0005576 extracellular region; GO:0005615 extracellular space; GO:0005622 intracellular anatomical structure; GO:0005634 nucleus; GO:0005635 nuclear envelope; GO:0005694 chromosome; GO:0005737 cytoplasm; GO:0005768 endosome; GO:0005783 endoplasmic reticulum; GO:0005819 spindle; GO:0005856 cytoskeleton; GO:0005886 pl…	GO:0005488 binding; GO:0005496 steroid binding; GO:0008289 lipid binding; GO:0020037 heme binding; GO:0032934 sterol binding; GO:0035100 ecdysone binding; GO:0036094 small molecule binding; GO:0042562 hormone binding; GO:0043178 alcohol binding; GO:0046906 tetrapyrrole binding; GO:0097159 organic cyclic compound binding; GO:1901363 heterocyclic compound binding;	PF00173	PF00173 Cytochrome b5-like Heme/Steroid binding domain	PF00173 Cytochrome b5-like Heme/Steroid binding domain	R	KOG1110	Putative steroid membrane receptor Hpr6.6/25-Dx				R-MMU-168249 Innate Immune System;R-MMU-168256 Immune System;R-MMU-6798695 Neutrophil degranulation	https://reactome.org/PathwayBrowser/#/R-MMU-168249;https://reactome.org/PathwayBrowser/#/R-MMU-168256;https://reactome.org/PathwayBrowser/#/R-MMU-6798695	HALLMARK XENOBIOTIC METABOLISM	http://www.gsea-msigdb.org/gsea/msigdb/mouse/geneset/HALLMARK_XENOBIOTIC_METABOLISM
O55029	318	K	7.07757	0.0103079	Up	Coatomer subunit beta' OS=Mus musculus OX=10090 GN=Copb2 PE=1 SV=2	Copb2	_IIWAK[Acetyl (K)]HSEVQQANLK_	1		1.83582	1	6.74312	12.6103	6.57908		0.295867	0.157923	1.27262	2.26606	1.27891	cytoplasm	K17302			GO:0000003 reproduction; GO:0003006 developmental process involved in reproduction; GO:0006810 transport; GO:0006886 intracellular protein transport; GO:0006888 endoplasmic reticulum to Golgi vesicle-mediated transport; GO:0006890 retrograde vesicle-mediated transport, Golgi to endoplasmic reticulum; GO:0006891 intra-Golgi vesicle-mediated transport; GO:0007275 multicellular organism development;…	GO:0000139 Golgi membrane; GO:0005622 intracellular anatomical structure; GO:0005737 cytoplasm; GO:0005783 endoplasmic reticulum; GO:0005789 endoplasmic reticulum membrane; GO:0005794 Golgi apparatus; GO:0005795 Golgi stack; GO:0005798 Golgi-associated vesicle; GO:0005829 cytosol; GO:0012505 endomembrane system; GO:0012506 vesicle membrane; GO:0016020 membrane; GO:0030117 membrane coat; GO:003012…	GO:0005080 protein kinase C binding; GO:0005488 binding; GO:0005515 protein binding; GO:0019899 enzyme binding; GO:0019900 kinase binding; GO:0019901 protein kinase binding;				U	KOG0276	Vesicle coat complex COPI, beta' subunit				R-MMU-199977 ER to Golgi Anterograde Transport;R-MMU-199991 Membrane Trafficking;R-MMU-392499 Metabolism of proteins;R-MMU-446203 Asparagine N-linked glycosylation;R-MMU-5653656 Vesicle-mediated transport;R-MMU-597592 Post-translational protein modification;R-MMU-6807878 COPI-mediated anterograde transport;R-MMU-6811434 COPI-dependent Golgi-to-ER retrograde traffic;R-MMU-6811442 Intra-Golgi and r…	https://reactome.org/PathwayBrowser/#/R-MMU-199977;https://reactome.org/PathwayBrowser/#/R-MMU-199991;https://reactome.org/PathwayBrowser/#/R-MMU-392499;https://reactome.org/PathwayBrowser/#/R-MMU-446203;https://reactome.org/PathwayBrowser/#/R-MMU-5653656;https://reactome.org/PathwayBrowser/#/R-MMU-597592;https://reactome.org/PathwayBrowser/#/R-MMU-6807878;https://reactome.org/PathwayBrowser/#/R-…	HALLMARK PROTEIN SECRETION;HALLMARK GLYCOLYSIS	http://www.gsea-msigdb.org/gsea/msigdb/mouse/geneset/HALLMARK_PROTEIN_SECRETION;http://www.gsea-msigdb.org/gsea/msigdb/mouse/geneset/HALLMARK_GLYCOLYSIS
O55042	34	K	1.76783	0.00774747	Up	Alpha-synuclein OS=Mus musculus OX=10090 GN=Snca PE=1 SV=2	Snca	_TK[Acetyl (K)]EGVLYVGSK_	1	44.4773	52.1767	55.469	102.684	127.261	126.942	0.5839	0.716782	0.791511	1.07992	1.39067	1.22805	extracellular	K04528	SNCA; alpha-synuclein	mmu05022 Pathways of neurodegeneration - multiple diseases; mmu05012 Parkinson disease; mmu05010 Alzheimer disease	GO:0000122 negative regulation of transcription by RNA polymerase II; GO:0001504 neurotransmitter uptake; GO:0001505 regulation of neurotransmitter levels; GO:0001774 microglial cell activation; GO:0001775 cell activation; GO:0001919 regulation of receptor recycling; GO:0001921 positive regulation of receptor recycling; GO:0001932 regulation of protein phosphorylation; GO:0001933 negative regulat…	GO:0000323 lytic vacuole; GO:0005576 extracellular region; GO:0005615 extracellular space; GO:0005622 intracellular anatomical structure; GO:0005634 nucleus; GO:0005635 nuclear envelope; GO:0005640 nuclear outer membrane; GO:0005737 cytoplasm; GO:0005739 mitochondrion; GO:0005740 mitochondrial envelope; GO:0005741 mitochondrial outer membrane; GO:0005743 mitochondrial inner membrane; GO:0005758 m…	GO:0000287 magnesium ion binding; GO:0001067 transcription regulatory region nucleic acid binding; GO:0003676 nucleic acid binding; GO:0003677 DNA binding; GO:0003779 actin binding; GO:0003824 catalytic activity; GO:0004857 enzyme inhibitor activity; GO:0004866 endopeptidase inhibitor activity; GO:0004869 cysteine-type endopeptidase inhibitor activity; GO:0005488 binding; GO:0005504 fatty acid bi…							WP572 EGFR1 signaling pathway;WP3638 Parkinson's disease;WP2075 Alzheimer's disease	http://www.wikipathways.org/instance/WP572_r117874;http://www.wikipathways.org/instance/WP3638_r122578;http://www.wikipathways.org/instance/WP2075_r116517				HALLMARK HEME METABOLISM	http://www.gsea-msigdb.org/gsea/msigdb/mouse/geneset/HALLMARK_HEME_METABOLISM
O55042	60	K	0.202438	0.0003222	Down	Alpha-synuclein OS=Mus musculus OX=10090 GN=Snca PE=1 SV=2	Snca	_TK[Acetyl (K)]EQVTNVGGAVVTGVTAVAQK_	1	78.9498	87.4538	96.3988	27.1534	17.8283	25.9557	1.58077	1.83234	2.09795	0.43554	0.297138	0.38297	extracellular	K04528	SNCA; alpha-synuclein	mmu05022 Pathways of neurodegeneration - multiple diseases; mmu05012 Parkinson disease; mmu05010 Alzheimer disease	GO:0000122 negative regulation of transcription by RNA polymerase II; GO:0001504 neurotransmitter uptake; GO:0001505 regulation of neurotransmitter levels; GO:0001774 microglial cell activation; GO:0001775 cell activation; GO:0001919 regulation of receptor recycling; GO:0001921 positive regulation of receptor recycling; GO:0001932 regulation of protein phosphorylation; GO:0001933 negative regulat…	GO:0000323 lytic vacuole; GO:0005576 extracellular region; GO:0005615 extracellular space; GO:0005622 intracellular anatomical structure; GO:0005634 nucleus; GO:0005635 nuclear envelope; GO:0005640 nuclear outer membrane; GO:0005737 cytoplasm; GO:0005739 mitochondrion; GO:0005740 mitochondrial envelope; GO:0005741 mitochondrial outer membrane; GO:0005743 mitochondrial inner membrane; GO:0005758 m…	GO:0000287 magnesium ion binding; GO:0001067 transcription regulatory region nucleic acid binding; GO:0003676 nucleic acid binding; GO:0003677 DNA binding; GO:0003779 actin binding; GO:0003824 catalytic activity; GO:0004857 enzyme inhibitor activity; GO:0004866 endopeptidase inhibitor activity; GO:0004869 cysteine-type endopeptidase inhibitor activity; GO:0005488 binding; GO:0005504 fatty acid bi…							WP572 EGFR1 signaling pathway;WP3638 Parkinson's disease;WP2075 Alzheimer's disease	http://www.wikipathways.org/instance/WP572_r117874;http://www.wikipathways.org/instance/WP3638_r122578;http://www.wikipathways.org/instance/WP2075_r116517				HALLMARK HEME METABOLISM	http://www.gsea-msigdb.org/gsea/msigdb/mouse/geneset/HALLMARK_HEME_METABOLISM
O55060	46	K	3.9352	0.00250643	Up	Thiopurine S-methyltransferase OS=Mus musculus OX=10090 GN=Tpmt PE=1 SV=1	Tpmt	_K[Acetyl (K)]HLDTFLK_	1	12.028	12.3711	15.4434	46.7816	44.0492	40.5614	0.309661	0.429106	0.579414	1.87711	1.9048	1.40539	cytoplasm	K00569	TPMT; thiopurine S-methyltransferase [EC:2.1.1.67]	mmu00983 Drug metabolism - other enzymes	GO:0006139 nucleobase-containing compound metabolic process; GO:0006725 cellular aromatic compound metabolic process; GO:0006807 nitrogen compound metabolic process; GO:0008152 metabolic process; GO:0009987 cellular process; GO:0032259 methylation; GO:0034641 cellular nitrogen compound metabolic process; GO:0044237 cellular metabolic process; GO:0044238 primary metabolic process; GO:0046483 heter…	GO:0005622 intracellular anatomical structure; GO:0005737 cytoplasm; GO:0005829 cytosol;	GO:0003824 catalytic activity; GO:0005488 binding; GO:0008119 thiopurine S-methyltransferase activity; GO:0008168 methyltransferase activity; GO:0008172 S-methyltransferase activity; GO:0008757 S-adenosylmethionine-dependent methyltransferase activity; GO:0016740 transferase activity; GO:0016741 transferase activity, transferring one-carbon groups; GO:1901681 sulfur compound binding; GO:1904047 S…							WP1247 Methylation;WP1251 Metapathway biotransformation	http://www.wikipathways.org/instance/WP1247_r106838;http://www.wikipathways.org/instance/WP1251_r94721		R-MMU-1430728 Metabolism;R-MMU-156580 Phase II - Conjugation of compounds;R-MMU-156581 Methylation;R-MMU-211859 Biological oxidations;R-MMU-9748784 Drug ADME;R-MMU-9748787 Azathioprine ADME	https://reactome.org/PathwayBrowser/#/R-MMU-1430728;https://reactome.org/PathwayBrowser/#/R-MMU-156580;https://reactome.org/PathwayBrowser/#/R-MMU-156581;https://reactome.org/PathwayBrowser/#/R-MMU-211859;https://reactome.org/PathwayBrowser/#/R-MMU-9748784;https://reactome.org/PathwayBrowser/#/R-MMU-9748787
O55091	204	K	1.57335	0.00123809	Up	Protein IMPACT OS=Mus musculus OX=10090 GN=Impact PE=1 SV=2	Impact	_LVLAK[Acetyl (K)]LYENK_	1	584.192	613.226	575.837	885.268	845.8	985.128	0.769927	0.810118	0.759513	1.16917	1.15494	1.35682	cytoplasm				GO:0000122 negative regulation of transcription by RNA polymerase II; GO:0000302 response to reactive oxygen species; GO:0000902 cell morphogenesis; GO:0001932 regulation of protein phosphorylation; GO:0001933 negative regulation of protein phosphorylation; GO:0006355 regulation of transcription, DNA-templated; GO:0006357 regulation of transcription by RNA polymerase II; GO:0006417 regulation of …	GO:0005844 polysome; GO:0032991 protein-containing complex; GO:1990904 ribonucleoprotein complex;	GO:0003779 actin binding; GO:0005488 binding; GO:0005515 protein binding; GO:0008092 cytoskeletal protein binding; GO:0043021 ribonucleoprotein complex binding; GO:0043022 ribosome binding; GO:0044877 protein-containing complex binding;	PF05773	PF05773 RWD domain		S	KOG3299	Uncharacterized conserved protein
O55091	278	K	3.06333	0.00017017	Up	Protein IMPACT OS=Mus musculus OX=10090 GN=Impact PE=1 SV=2	Impact	_FK[Acetyl (K)]HINNC[Carbamidomethyl (C)]AR_	1	154.958	138.113	118.892	394.572	423.234	410.858	0.558846	0.499283	0.429112	1.42598	1.58145	1.54848	cytoplasm				GO:0000122 negative regulation of transcription by RNA polymerase II; GO:0000302 response to reactive oxygen species; GO:0000902 cell morphogenesis; GO:0001932 regulation of protein phosphorylation; GO:0001933 negative regulation of protein phosphorylation; GO:0006355 regulation of transcription, DNA-templated; GO:0006357 regulation of transcription by RNA polymerase II; GO:0006417 regulation of …	GO:0005844 polysome; GO:0032991 protein-containing complex; GO:1990904 ribonucleoprotein complex;	GO:0003779 actin binding; GO:0005488 binding; GO:0005515 protein binding; GO:0008092 cytoskeletal protein binding; GO:0043021 ribonucleoprotein complex binding; GO:0043022 ribosome binding; GO:0044877 protein-containing complex binding;	PF05773	PF05773 RWD domain		S	KOG3299	Uncharacterized conserved protein
O55125	51	K	1.86512	0.00351289	Up	Protein NipSnap homolog 1 OS=Mus musculus OX=10090 GN=Nipsnap1 PE=1 SV=1	Nipsnap1	_SLFVHK[Acetyl (K)]VDPR_	1	89.4068	101.779	117.109	199.735	234.709	230.203	0.597675	0.659365	0.794446	1.1357	1.37839	1.31219	mitochondria				GO:0003008 system process; GO:0006091 generation of precursor metabolites and energy; GO:0006119 oxidative phosphorylation; GO:0006139 nucleobase-containing compound metabolic process; GO:0006163 purine nucleotide metabolic process; GO:0006164 purine nucleotide biosynthetic process; GO:0006725 cellular aromatic compound metabolic process; GO:0006753 nucleoside phosphate metabolic process; GO:0006…	GO:0005622 intracellular anatomical structure; GO:0005737 cytoplasm; GO:0005739 mitochondrion; GO:0005740 mitochondrial envelope; GO:0005741 mitochondrial outer membrane; GO:0005886 plasma membrane; GO:0016020 membrane; GO:0019867 outer membrane; GO:0031090 organelle membrane; GO:0031966 mitochondrial membrane; GO:0031967 organelle envelope; GO:0031968 organelle outer membrane; GO:0031975 envelop…	GO:0005488 binding; GO:0042165 neurotransmitter binding;	PF07978	PF07978 NIPSNAP		S	KOG2883	NIPSNAP1 protein
O55125	279	K	0.561244	0.000223197	Down	Protein NipSnap homolog 1 OS=Mus musculus OX=10090 GN=Nipsnap1 PE=1 SV=1	Nipsnap1	_IMIPLK[Acetyl (K)]ISPLQ_	1	272.694	255.488	278.427	169.409	177.366	176.705	1.33345	1.21073	1.38162	0.704613	0.761936	0.736784	mitochondria				GO:0003008 system process; GO:0006091 generation of precursor metabolites and energy; GO:0006119 oxidative phosphorylation; GO:0006139 nucleobase-containing compound metabolic process; GO:0006163 purine nucleotide metabolic process; GO:0006164 purine nucleotide biosynthetic process; GO:0006725 cellular aromatic compound metabolic process; GO:0006753 nucleoside phosphate metabolic process; GO:0006…	GO:0005622 intracellular anatomical structure; GO:0005737 cytoplasm; GO:0005739 mitochondrion; GO:0005740 mitochondrial envelope; GO:0005741 mitochondrial outer membrane; GO:0005886 plasma membrane; GO:0016020 membrane; GO:0019867 outer membrane; GO:0031090 organelle membrane; GO:0031966 mitochondrial membrane; GO:0031967 organelle envelope; GO:0031968 organelle outer membrane; GO:0031975 envelop…	GO:0005488 binding; GO:0042165 neurotransmitter binding;	PF07978	PF07978 NIPSNAP	PF07978 NIPSNAP	S	KOG2883	NIPSNAP1 protein
O55126	276	K	0.303264	0.000412624	Down	Protein NipSnap homolog 2 OS=Mus musculus OX=10090 GN=Nipsnap2 PE=1 SV=1	Nipsnap2	_IMIPLK[Acetyl (K)]TSPLQ_	1	297.584	213.402	243.38	86.575	86.09	80.7062	1.87869	1.32536	1.5348	0.499843	0.497286	0.439996	mitochondria				GO:0003008 system process; GO:0006091 generation of precursor metabolites and energy; GO:0006119 oxidative phosphorylation; GO:0006139 nucleobase-containing compound metabolic process; GO:0006163 purine nucleotide metabolic process; GO:0006164 purine nucleotide biosynthetic process; GO:0006725 cellular aromatic compound metabolic process; GO:0006753 nucleoside phosphate metabolic process; GO:0006…	GO:0005622 intracellular anatomical structure; GO:0005737 cytoplasm; GO:0005739 mitochondrion; GO:0005740 mitochondrial envelope; GO:0005741 mitochondrial outer membrane; GO:0005886 plasma membrane; GO:0016020 membrane; GO:0019867 outer membrane; GO:0031090 organelle membrane; GO:0031966 mitochondrial membrane; GO:0031967 organelle envelope; GO:0031968 organelle outer membrane; GO:0031975 envelop…	GO:0005488 binding; GO:0042165 neurotransmitter binding;	PF07978	PF07978 NIPSNAP	PF07978 NIPSNAP	S	KOG2883	NIPSNAP1 protein				R-MMU-162582 Signal Transduction;R-MMU-194315 Signaling by Rho GTPases;R-MMU-9012999 RHO GTPase cycle;R-MMU-9013407 RHOH GTPase cycle;R-MMU-9716542 Signaling by Rho GTPases, Miro GTPases and RHOBTB3	https://reactome.org/PathwayBrowser/#/R-MMU-162582;https://reactome.org/PathwayBrowser/#/R-MMU-194315;https://reactome.org/PathwayBrowser/#/R-MMU-9012999;https://reactome.org/PathwayBrowser/#/R-MMU-9013407;https://reactome.org/PathwayBrowser/#/R-MMU-9716542
O55131	96	K	2.15713	0.00360818	Up	Septin-7 OS=Mus musculus OX=10090 GN=Septin7 PE=1 SV=1	Septin7	_TVQVEQSK[Acetyl (K)]VLIK_	1	76.2406	47.1824	63.515	172.4	149.952	142.812	0.734077	0.486115	0.626796	1.44007	1.2992	1.24493	cytoplasm	K16944			GO:0000003 reproduction; GO:0000278 mitotic cell cycle; GO:0000281 mitotic cytokinesis; GO:0000902 cell morphogenesis; GO:0000904 cell morphogenesis involved in differentiation; GO:0000910 cytokinesis; GO:0000912 assembly of actomyosin apparatus involved in cytokinesis; GO:0000915 actomyosin contractile ring assembly; GO:0006915 apoptotic process; GO:0006996 organelle organization; GO:0007010 cyt…	GO:0001725 stress fiber; GO:0005576 extracellular region; GO:0005622 intracellular anatomical structure; GO:0005634 nucleus; GO:0005737 cytoplasm; GO:0005829 cytosol; GO:0005856 cytoskeleton; GO:0005886 plasma membrane; GO:0005929 cilium; GO:0005930 axoneme; GO:0005938 cell cortex; GO:0005940 septin ring; GO:0015629 actin cytoskeleton; GO:0016020 membrane; GO:0030424 axon; GO:0030496 midbody; GO:…	GO:0000166 nucleotide binding; GO:0001882 nucleoside binding; GO:0001883 purine nucleoside binding; GO:0003779 actin binding; GO:0003824 catalytic activity; GO:0003924 GTPase activity; GO:0005198 structural molecule activity; GO:0005488 binding; GO:0005515 protein binding; GO:0005525 GTP binding; GO:0008017 microtubule binding; GO:0008092 cytoskeletal protein binding; GO:0015631 tubulin binding; …	PF00735	PF00735 Septin	PF00735 Septin	DZU	KOG2655	Septin family protein (P-loop GTPase)				R-MMU-162582 Signal Transduction;R-MMU-5683057 MAPK family signaling cascades;R-MMU-5687128 MAPK6/MAPK4 signaling	https://reactome.org/PathwayBrowser/#/R-MMU-162582;https://reactome.org/PathwayBrowser/#/R-MMU-5683057;https://reactome.org/PathwayBrowser/#/R-MMU-5687128
O55131	185	K	0.464778	0.00784633	Down	Septin-7 OS=Mus musculus OX=10090 GN=Septin7 PE=1 SV=1	Septin7	_LHEK[Acetyl (K)]VNIIPLIAK_	1	111.109	160.491	144.814	73.9226	64.9123	86.0444	1.08784	1.6814	1.45318	0.627886	0.571888	0.762713	cytoplasm	K16944			GO:0000003 reproduction; GO:0000278 mitotic cell cycle; GO:0000281 mitotic cytokinesis; GO:0000902 cell morphogenesis; GO:0000904 cell morphogenesis involved in differentiation; GO:0000910 cytokinesis; GO:0000912 assembly of actomyosin apparatus involved in cytokinesis; GO:0000915 actomyosin contractile ring assembly; GO:0006915 apoptotic process; GO:0006996 organelle organization; GO:0007010 cyt…	GO:0001725 stress fiber; GO:0005576 extracellular region; GO:0005622 intracellular anatomical structure; GO:0005634 nucleus; GO:0005737 cytoplasm; GO:0005829 cytosol; GO:0005856 cytoskeleton; GO:0005886 plasma membrane; GO:0005929 cilium; GO:0005930 axoneme; GO:0005938 cell cortex; GO:0005940 septin ring; GO:0015629 actin cytoskeleton; GO:0016020 membrane; GO:0030424 axon; GO:0030496 midbody; GO:…	GO:0000166 nucleotide binding; GO:0001882 nucleoside binding; GO:0001883 purine nucleoside binding; GO:0003779 actin binding; GO:0003824 catalytic activity; GO:0003924 GTPase activity; GO:0005198 structural molecule activity; GO:0005488 binding; GO:0005515 protein binding; GO:0005525 GTP binding; GO:0008017 microtubule binding; GO:0008092 cytoskeletal protein binding; GO:0015631 tubulin binding; …	PF00735	PF00735 Septin	PF00735 Septin	DZU	KOG2655	Septin family protein (P-loop GTPase)				R-MMU-162582 Signal Transduction;R-MMU-5683057 MAPK family signaling cascades;R-MMU-5687128 MAPK6/MAPK4 signaling	https://reactome.org/PathwayBrowser/#/R-MMU-162582;https://reactome.org/PathwayBrowser/#/R-MMU-5683057;https://reactome.org/PathwayBrowser/#/R-MMU-5687128
O55131	207	K	1.92158	0.0155581	Up	Septin-7 OS=Mus musculus OX=10090 GN=Septin7 PE=1 SV=1	Septin7	_ADTLTPEEC[Carbamidomethyl (C)]QQFK[Acetyl (K)]K_	1	42.6665	23.6958	39.3335	76.5446	81.7138	75.3751	0.789473	0.469164	0.745947	1.22872	1.36055	1.2627	cytoplasm	K16944			GO:0000003 reproduction; GO:0000278 mitotic cell cycle; GO:0000281 mitotic cytokinesis; GO:0000902 cell morphogenesis; GO:0000904 cell morphogenesis involved in differentiation; GO:0000910 cytokinesis; GO:0000912 assembly of actomyosin apparatus involved in cytokinesis; GO:0000915 actomyosin contractile ring assembly; GO:0006915 apoptotic process; GO:0006996 organelle organization; GO:0007010 cyt…	GO:0001725 stress fiber; GO:0005576 extracellular region; GO:0005622 intracellular anatomical structure; GO:0005634 nucleus; GO:0005737 cytoplasm; GO:0005829 cytosol; GO:0005856 cytoskeleton; GO:0005886 plasma membrane; GO:0005929 cilium; GO:0005930 axoneme; GO:0005938 cell cortex; GO:0005940 septin ring; GO:0015629 actin cytoskeleton; GO:0016020 membrane; GO:0030424 axon; GO:0030496 midbody; GO:…	GO:0000166 nucleotide binding; GO:0001882 nucleoside binding; GO:0001883 purine nucleoside binding; GO:0003779 actin binding; GO:0003824 catalytic activity; GO:0003924 GTPase activity; GO:0005198 structural molecule activity; GO:0005488 binding; GO:0005515 protein binding; GO:0005525 GTP binding; GO:0008017 microtubule binding; GO:0008092 cytoskeletal protein binding; GO:0015631 tubulin binding; …	PF00735	PF00735 Septin	PF00735 Septin	DZU	KOG2655	Septin family protein (P-loop GTPase)				R-MMU-162582 Signal Transduction;R-MMU-5683057 MAPK family signaling cascades;R-MMU-5687128 MAPK6/MAPK4 signaling	https://reactome.org/PathwayBrowser/#/R-MMU-162582;https://reactome.org/PathwayBrowser/#/R-MMU-5683057;https://reactome.org/PathwayBrowser/#/R-MMU-5687128
O55131	220	K	1.88888	0.00514018	Up	Septin-7 OS=Mus musculus OX=10090 GN=Septin7 PE=1 SV=1	Septin7	_IK[Acetyl (K)]IYEFPETDDEEENK_	1	227.052	317.01	278.409	605.956	594.768	604.965	0.542432	0.810395	0.681708	1.25588	1.2786	1.3085	cytoplasm	K16944			GO:0000003 reproduction; GO:0000278 mitotic cell cycle; GO:0000281 mitotic cytokinesis; GO:0000902 cell morphogenesis; GO:0000904 cell morphogenesis involved in differentiation; GO:0000910 cytokinesis; GO:0000912 assembly of actomyosin apparatus involved in cytokinesis; GO:0000915 actomyosin contractile ring assembly; GO:0006915 apoptotic process; GO:0006996 organelle organization; GO:0007010 cyt…	GO:0001725 stress fiber; GO:0005576 extracellular region; GO:0005622 intracellular anatomical structure; GO:0005634 nucleus; GO:0005737 cytoplasm; GO:0005829 cytosol; GO:0005856 cytoskeleton; GO:0005886 plasma membrane; GO:0005929 cilium; GO:0005930 axoneme; GO:0005938 cell cortex; GO:0005940 septin ring; GO:0015629 actin cytoskeleton; GO:0016020 membrane; GO:0030424 axon; GO:0030496 midbody; GO:…	GO:0000166 nucleotide binding; GO:0001882 nucleoside binding; GO:0001883 purine nucleoside binding; GO:0003779 actin binding; GO:0003824 catalytic activity; GO:0003924 GTPase activity; GO:0005198 structural molecule activity; GO:0005488 binding; GO:0005515 protein binding; GO:0005525 GTP binding; GO:0008017 microtubule binding; GO:0008092 cytoskeletal protein binding; GO:0015631 tubulin binding; …	PF00735	PF00735 Septin	PF00735 Septin	DZU	KOG2655	Septin family protein (P-loop GTPase)				R-MMU-162582 Signal Transduction;R-MMU-5683057 MAPK family signaling cascades;R-MMU-5687128 MAPK6/MAPK4 signaling	https://reactome.org/PathwayBrowser/#/R-MMU-162582;https://reactome.org/PathwayBrowser/#/R-MMU-5683057;https://reactome.org/PathwayBrowser/#/R-MMU-5687128
O55131	386	K	3.26272	0.0130065	Up	Septin-7 OS=Mus musculus OX=10090 GN=Septin7 PE=1 SV=1	Septin7	_RHEQMK[Acetyl (K)]K_	1	65.2511	57.1989	104.274	283.523		288.901	0.427219	0.400733	0.699736	1.61042		1.71252	cytoplasm	K16944			GO:0000003 reproduction; GO:0000278 mitotic cell cycle; GO:0000281 mitotic cytokinesis; GO:0000902 cell morphogenesis; GO:0000904 cell morphogenesis involved in differentiation; GO:0000910 cytokinesis; GO:0000912 assembly of actomyosin apparatus involved in cytokinesis; GO:0000915 actomyosin contractile ring assembly; GO:0006915 apoptotic process; GO:0006996 organelle organization; GO:0007010 cyt…	GO:0001725 stress fiber; GO:0005576 extracellular region; GO:0005622 intracellular anatomical structure; GO:0005634 nucleus; GO:0005737 cytoplasm; GO:0005829 cytosol; GO:0005856 cytoskeleton; GO:0005886 plasma membrane; GO:0005929 cilium; GO:0005930 axoneme; GO:0005938 cell cortex; GO:0005940 septin ring; GO:0015629 actin cytoskeleton; GO:0016020 membrane; GO:0030424 axon; GO:0030496 midbody; GO:…	GO:0000166 nucleotide binding; GO:0001882 nucleoside binding; GO:0001883 purine nucleoside binding; GO:0003779 actin binding; GO:0003824 catalytic activity; GO:0003924 GTPase activity; GO:0005198 structural molecule activity; GO:0005488 binding; GO:0005515 protein binding; GO:0005525 GTP binding; GO:0008017 microtubule binding; GO:0008092 cytoskeletal protein binding; GO:0015631 tubulin binding; …	PF00735	PF00735 Septin		DZU	KOG2655	Septin family protein (P-loop GTPase)				R-MMU-162582 Signal Transduction;R-MMU-5683057 MAPK family signaling cascades;R-MMU-5687128 MAPK6/MAPK4 signaling	https://reactome.org/PathwayBrowser/#/R-MMU-162582;https://reactome.org/PathwayBrowser/#/R-MMU-5683057;https://reactome.org/PathwayBrowser/#/R-MMU-5687128
O55142	8	K	1.53642	0.0266043	Up	60S ribosomal protein L35a OS=Mus musculus OX=10090 GN=Rpl35a PE=1 SV=2	Rpl35a	_LWC[Carbamidomethyl (C)]K[Acetyl (K)]AIFAGYK_	1	354.841	292.813	318.666	336.452	392.756	419.043	0.782583	0.798037	0.86761	0.979939	1.35488	1.42669	cytoplasm	K02917	RP-L35Ae; large subunit ribosomal protein L35Ae	mmu03010 Ribosome; mmu05171 Coronavirus disease - COVID-19	GO:0000184 nuclear-transcribed mRNA catabolic process, nonsense-mediated decay; GO:0000956 nuclear-transcribed mRNA catabolic process; GO:0002181 cytoplasmic translation; GO:0006139 nucleobase-containing compound metabolic process; GO:0006364 rRNA processing; GO:0006396 RNA processing; GO:0006401 RNA catabolic process; GO:0006402 mRNA catabolic process; GO:0006412 translation; GO:0006413 translat…	GO:0005622 intracellular anatomical structure; GO:0005737 cytoplasm; GO:0005829 cytosol; GO:0005840 ribosome; GO:0015934 large ribosomal subunit; GO:0022625 cytosolic large ribosomal subunit; GO:0022626 cytosolic ribosome; GO:0032991 protein-containing complex; GO:0043226 organelle; GO:0043228 non-membrane-bounded organelle; GO:0043229 intracellular organelle; GO:0043232 intracellular non-membran…	GO:0003735 structural constituent of ribosome; GO:0005198 structural molecule activity; GO:0005488 binding; GO:0043021 ribonucleoprotein complex binding; GO:0044877 protein-containing complex binding;	PF01247	PF01247 Ribosomal protein L35Ae	PF01247 Ribosomal protein L35Ae	J	KOG0887	60S ribosomal protein L35A/L37	WP163 Cytoplasmic ribosomal proteins	http://www.wikipathways.org/instance/WP163_r117051		R-MMU-156827 L13a-mediated translational silencing of Ceruloplasmin expression;R-MMU-1799339 SRP-dependent cotranslational protein targeting to membrane;R-MMU-392499 Metabolism of proteins;R-MMU-6791226 Major pathway of rRNA processing in the nucleolus and cytosol;R-MMU-72312 rRNA processing;R-MMU-72613 Eukaryotic Translation Initiation;R-MMU-72689 Formation of a pool of free 40S subunits;R-MMU-7…	https://reactome.org/PathwayBrowser/#/R-MMU-156827;https://reactome.org/PathwayBrowser/#/R-MMU-1799339;https://reactome.org/PathwayBrowser/#/R-MMU-392499;https://reactome.org/PathwayBrowser/#/R-MMU-6791226;https://reactome.org/PathwayBrowser/#/R-MMU-72312;https://reactome.org/PathwayBrowser/#/R-MMU-72613;https://reactome.org/PathwayBrowser/#/R-MMU-72689;https://reactome.org/PathwayBrowser/#/R-MMU…
O55142	29	K	2.02494	0.00162137	Up	60S ribosomal protein L35a OS=Mus musculus OX=10090 GN=Rpl35a PE=1 SV=2	Rpl35a	_EHTALLK[Acetyl (K)]IEGVYAR_	1	186.702	190.908	205.564	335.88	291.432	304.605	0.574684	0.726174	0.781124	1.36535	1.40313	1.44741	cytoplasm	K02917	RP-L35Ae; large subunit ribosomal protein L35Ae	mmu03010 Ribosome; mmu05171 Coronavirus disease - COVID-19	GO:0000184 nuclear-transcribed mRNA catabolic process, nonsense-mediated decay; GO:0000956 nuclear-transcribed mRNA catabolic process; GO:0002181 cytoplasmic translation; GO:0006139 nucleobase-containing compound metabolic process; GO:0006364 rRNA processing; GO:0006396 RNA processing; GO:0006401 RNA catabolic process; GO:0006402 mRNA catabolic process; GO:0006412 translation; GO:0006413 translat…	GO:0005622 intracellular anatomical structure; GO:0005737 cytoplasm; GO:0005829 cytosol; GO:0005840 ribosome; GO:0015934 large ribosomal subunit; GO:0022625 cytosolic large ribosomal subunit; GO:0022626 cytosolic ribosome; GO:0032991 protein-containing complex; GO:0043226 organelle; GO:0043228 non-membrane-bounded organelle; GO:0043229 intracellular organelle; GO:0043232 intracellular non-membran…	GO:0003735 structural constituent of ribosome; GO:0005198 structural molecule activity; GO:0005488 binding; GO:0043021 ribonucleoprotein complex binding; GO:0044877 protein-containing complex binding;	PF01247	PF01247 Ribosomal protein L35Ae	PF01247 Ribosomal protein L35Ae	J	KOG0887	60S ribosomal protein L35A/L37	WP163 Cytoplasmic ribosomal proteins	http://www.wikipathways.org/instance/WP163_r117051		R-MMU-156827 L13a-mediated translational silencing of Ceruloplasmin expression;R-MMU-1799339 SRP-dependent cotranslational protein targeting to membrane;R-MMU-392499 Metabolism of proteins;R-MMU-6791226 Major pathway of rRNA processing in the nucleolus and cytosol;R-MMU-72312 rRNA processing;R-MMU-72613 Eukaryotic Translation Initiation;R-MMU-72689 Formation of a pool of free 40S subunits;R-MMU-7…	https://reactome.org/PathwayBrowser/#/R-MMU-156827;https://reactome.org/PathwayBrowser/#/R-MMU-1799339;https://reactome.org/PathwayBrowser/#/R-MMU-392499;https://reactome.org/PathwayBrowser/#/R-MMU-6791226;https://reactome.org/PathwayBrowser/#/R-MMU-72312;https://reactome.org/PathwayBrowser/#/R-MMU-72613;https://reactome.org/PathwayBrowser/#/R-MMU-72689;https://reactome.org/PathwayBrowser/#/R-MMU…
O55142	73	K	2.08498	0.00233249	Up	60S ribosomal protein L35a OS=Mus musculus OX=10090 GN=Rpl35a PE=1 SV=2	Rpl35a	_VIWGK[Acetyl (K)]VTR_	1	698.216	719.215	715.574	1127.07	1209.52	1146.81	0.579764	0.737999	0.733513	1.23592	1.57092	1.47003	cytoplasm	K02917	RP-L35Ae; large subunit ribosomal protein L35Ae	mmu03010 Ribosome; mmu05171 Coronavirus disease - COVID-19	GO:0000184 nuclear-transcribed mRNA catabolic process, nonsense-mediated decay; GO:0000956 nuclear-transcribed mRNA catabolic process; GO:0002181 cytoplasmic translation; GO:0006139 nucleobase-containing compound metabolic process; GO:0006364 rRNA processing; GO:0006396 RNA processing; GO:0006401 RNA catabolic process; GO:0006402 mRNA catabolic process; GO:0006412 translation; GO:0006413 translat…	GO:0005622 intracellular anatomical structure; GO:0005737 cytoplasm; GO:0005829 cytosol; GO:0005840 ribosome; GO:0015934 large ribosomal subunit; GO:0022625 cytosolic large ribosomal subunit; GO:0022626 cytosolic ribosome; GO:0032991 protein-containing complex; GO:0043226 organelle; GO:0043228 non-membrane-bounded organelle; GO:0043229 intracellular organelle; GO:0043232 intracellular non-membran…	GO:0003735 structural constituent of ribosome; GO:0005198 structural molecule activity; GO:0005488 binding; GO:0043021 ribonucleoprotein complex binding; GO:0044877 protein-containing complex binding;	PF01247	PF01247 Ribosomal protein L35Ae	PF01247 Ribosomal protein L35Ae	J	KOG0887	60S ribosomal protein L35A/L37	WP163 Cytoplasmic ribosomal proteins	http://www.wikipathways.org/instance/WP163_r117051		R-MMU-156827 L13a-mediated translational silencing of Ceruloplasmin expression;R-MMU-1799339 SRP-dependent cotranslational protein targeting to membrane;R-MMU-392499 Metabolism of proteins;R-MMU-6791226 Major pathway of rRNA processing in the nucleolus and cytosol;R-MMU-72312 rRNA processing;R-MMU-72613 Eukaryotic Translation Initiation;R-MMU-72689 Formation of a pool of free 40S subunits;R-MMU-7…	https://reactome.org/PathwayBrowser/#/R-MMU-156827;https://reactome.org/PathwayBrowser/#/R-MMU-1799339;https://reactome.org/PathwayBrowser/#/R-MMU-392499;https://reactome.org/PathwayBrowser/#/R-MMU-6791226;https://reactome.org/PathwayBrowser/#/R-MMU-72312;https://reactome.org/PathwayBrowser/#/R-MMU-72613;https://reactome.org/PathwayBrowser/#/R-MMU-72689;https://reactome.org/PathwayBrowser/#/R-MMU…
O55143	169	K	1.88551	0.000593417	Up	Sarcoplasmic/endoplasmic reticulum calcium ATPase 2 OS=Mus musculus OX=10090 GN=Atp2a2 PE=1 SV=2	Atp2a2	_LTSIK[Acetyl (K)]STTLR_	1	118.736	124.588	119.313	268.1	240.055	217.947	0.661409	0.721895	0.677565	1.41454	1.31351	1.15772	plasma membrane	K05853	ATP2A; P-type Ca2+ transporter type 2A [EC:7.2.2.10]	mmu05414 Dilated cardiomyopathy; mmu04024 cAMP signaling pathway; mmu05412 Arrhythmogenic right ventricular cardiomyopathy; mmu04972 Pancreatic secretion; mmu05415 Diabetic cardiomyopathy; mmu05010 Alzheimer disease; mmu04260 Cardiac muscle contraction; mmu04919 Thyroid hormone signaling pathway; mmu04020 Calcium signaling pathway; mmu04261 Adrenergic signaling in cardiomyocytes; mmu05022 Pathway…	GO:0000003 reproduction; GO:0001505 regulation of neurotransmitter levels; GO:0002026 regulation of the force of heart contraction; GO:0002027 regulation of heart rate; GO:0002064 epithelial cell development; GO:0002065 columnar/cuboidal epithelial cell differentiation; GO:0002066 columnar/cuboidal epithelial cell development; GO:0002119 nematode larval development; GO:0002164 larval development;…	GO:0005622 intracellular anatomical structure; GO:0005634 nucleus; GO:0005635 nuclear envelope; GO:0005654 nucleoplasm; GO:0005737 cytoplasm; GO:0005783 endoplasmic reticulum; GO:0005789 endoplasmic reticulum membrane; GO:0005793 endoplasmic reticulum-Golgi intermediate compartment; GO:0005886 plasma membrane; GO:0005887 integral component of plasma membrane; GO:0009898 cytoplasmic side of plasma…	GO:0000166 nucleotide binding; GO:0001664 G protein-coupled receptor binding; GO:0003676 nucleic acid binding; GO:0003677 DNA binding; GO:0003682 chromatin binding; GO:0003824 catalytic activity; GO:0005102 signaling receptor binding; GO:0005215 transporter activity; GO:0005338 nucleotide-sugar transmembrane transporter activity; GO:0005388 P-type calcium transporter activity; GO:0005488 binding;…	PF00690; PF08282	PF00690 Cation transporter/ATPase, N-terminus; PF08282 haloacid dehalogenase-like hydrolase		P	KOG0202	Ca2+ transporting ATPase	WP553 Calcium regulation in cardiac cells;WP2075 Alzheimer's disease;WP385 Myometrial relaxation and contraction pathways	http://www.wikipathways.org/instance/WP553_r117867;http://www.wikipathways.org/instance/WP2075_r116517;http://www.wikipathways.org/instance/WP385_r122794		R-MMU-109582 Hemostasis;R-MMU-382551 Transport of small molecules;R-MMU-397014 Muscle contraction;R-MMU-418346 Platelet homeostasis;R-MMU-418359 Reduction of cytosolic Ca++ levels;R-MMU-418360 Platelet calcium homeostasis;R-MMU-5576891 Cardiac conduction;R-MMU-5578775 Ion homeostasis;R-MMU-936837 Ion transport by P-type ATPases;R-MMU-983712 Ion channel transport	https://reactome.org/PathwayBrowser/#/R-MMU-109582;https://reactome.org/PathwayBrowser/#/R-MMU-382551;https://reactome.org/PathwayBrowser/#/R-MMU-397014;https://reactome.org/PathwayBrowser/#/R-MMU-418346;https://reactome.org/PathwayBrowser/#/R-MMU-418359;https://reactome.org/PathwayBrowser/#/R-MMU-418360;https://reactome.org/PathwayBrowser/#/R-MMU-5576891;https://reactome.org/PathwayBrowser/#/R-M…	HALLMARK MTORC1 SIGNALING;HALLMARK INFLAMMATORY RESPONSE;HALLMARK XENOBIOTIC METABOLISM	http://www.gsea-msigdb.org/gsea/msigdb/mouse/geneset/HALLMARK_MTORC1_SIGNALING;http://www.gsea-msigdb.org/gsea/msigdb/mouse/geneset/HALLMARK_INFLAMMATORY_RESPONSE;http://www.gsea-msigdb.org/gsea/msigdb/mouse/geneset/HALLMARK_XENOBIOTIC_METABOLISM
O70161	247	K	4.44959	0.0003015	Up	Phosphatidylinositol 4-phosphate 5-kinase type-1 gamma OS=Mus musculus OX=10090 GN=Pip5k1c PE=1 SV=2	Pip5k1c	_VVK[Acetyl (K)]MHLK_	1	30.5375	27.9696	37.6417	161.448	184.476	184.756	0.338614	0.282345	0.413851	1.34419	1.61489	1.64541	nucleus	K00889	PIP5K; 1-phosphatidylinositol-4-phosphate 5-kinase [EC:2.7.1.68]	mmu04070 Phosphatidylinositol signaling system; mmu04666 Fc gamma R-mediated phagocytosis; mmu04810 Regulation of actin cytoskeleton; mmu01100 Metabolic pathways; mmu04510 Focal adhesion; mmu05135 Yersinia infection; mmu00562 Inositol phosphate metabolism; mmu04144 Endocytosis; mmu04072 Phospholipase D signaling pathway; mmu05231 Choline metabolism in cancer	GO:0000003 reproduction; GO:0000226 microtubule cytoskeleton organization; GO:0000902 cell morphogenesis; GO:0000904 cell morphogenesis involved in differentiation; GO:0001505 regulation of neurotransmitter levels; GO:0001667 ameboidal-type cell migration; GO:0001775 cell activation; GO:0001932 regulation of protein phosphorylation; GO:0001933 negative regulation of protein phosphorylation; GO:00…	GO:0001726 ruffle; GO:0001891 phagocytic cup; GO:0001931 uropod; GO:0005576 extracellular region; GO:0005622 intracellular anatomical structure; GO:0005634 nucleus; GO:0005654 nucleoplasm; GO:0005694 chromosome; GO:0005700 polytene chromosome; GO:0005737 cytoplasm; GO:0005768 endosome; GO:0005829 cytosol; GO:0005886 plasma membrane; GO:0005902 microvillus; GO:0005912 adherens junction; GO:0005925…	GO:0003824 catalytic activity; GO:0005488 binding; GO:0005515 protein binding; GO:0005516 calmodulin binding; GO:0008092 cytoskeletal protein binding; GO:0016301 kinase activity; GO:0016307 phosphatidylinositol phosphate kinase activity; GO:0016308 1-phosphatidylinositol-4-phosphate 5-kinase activity; GO:0016740 transferase activity; GO:0016772 transferase activity, transferring phosphorus-contai…				T	KOG0229	Phosphatidylinositol-4-phosphate 5-kinase	WP523 Regulation of actin cytoskeleton;WP85 Focal adhesion	http://www.wikipathways.org/instance/WP523_r120790;http://www.wikipathways.org/instance/WP85_r116710		R-MMU-1257604 PIP3 activates AKT signaling;R-MMU-1266738 Developmental Biology;R-MMU-1430728 Metabolism;R-MMU-1483255 PI Metabolism;R-MMU-1483257 Phospholipid metabolism;R-MMU-162582 Signal Transduction;R-MMU-1660499 Synthesis of PIPs at the plasma membrane;R-MMU-199418 Negative regulation of the PI3K/AKT network;R-MMU-199991 Membrane Trafficking;R-MMU-373755 Semaphorin interactions;R-MMU-399955 …	https://reactome.org/PathwayBrowser/#/R-MMU-1257604;https://reactome.org/PathwayBrowser/#/R-MMU-1266738;https://reactome.org/PathwayBrowser/#/R-MMU-1430728;https://reactome.org/PathwayBrowser/#/R-MMU-1483255;https://reactome.org/PathwayBrowser/#/R-MMU-1483257;https://reactome.org/PathwayBrowser/#/R-MMU-162582;https://reactome.org/PathwayBrowser/#/R-MMU-1660499;https://reactome.org/PathwayBrowser/…
O70161	251	K	2.24216	0.00392004	Up	Phosphatidylinositol 4-phosphate 5-kinase type-1 gamma OS=Mus musculus OX=10090 GN=Pip5k1c PE=1 SV=2	Pip5k1c	_MHLK[Acetyl (K)]FDLK_	1	88.4499	101.381	127.969	263.805	322.809	294.87	0.51262	0.534906	0.735371	1.14799	1.47698	1.37257	nucleus	K00889	PIP5K; 1-phosphatidylinositol-4-phosphate 5-kinase [EC:2.7.1.68]	mmu04070 Phosphatidylinositol signaling system; mmu04666 Fc gamma R-mediated phagocytosis; mmu04810 Regulation of actin cytoskeleton; mmu01100 Metabolic pathways; mmu04510 Focal adhesion; mmu05135 Yersinia infection; mmu00562 Inositol phosphate metabolism; mmu04144 Endocytosis; mmu04072 Phospholipase D signaling pathway; mmu05231 Choline metabolism in cancer	GO:0000003 reproduction; GO:0000226 microtubule cytoskeleton organization; GO:0000902 cell morphogenesis; GO:0000904 cell morphogenesis involved in differentiation; GO:0001505 regulation of neurotransmitter levels; GO:0001667 ameboidal-type cell migration; GO:0001775 cell activation; GO:0001932 regulation of protein phosphorylation; GO:0001933 negative regulation of protein phosphorylation; GO:00…	GO:0001726 ruffle; GO:0001891 phagocytic cup; GO:0001931 uropod; GO:0005576 extracellular region; GO:0005622 intracellular anatomical structure; GO:0005634 nucleus; GO:0005654 nucleoplasm; GO:0005694 chromosome; GO:0005700 polytene chromosome; GO:0005737 cytoplasm; GO:0005768 endosome; GO:0005829 cytosol; GO:0005886 plasma membrane; GO:0005902 microvillus; GO:0005912 adherens junction; GO:0005925…	GO:0003824 catalytic activity; GO:0005488 binding; GO:0005515 protein binding; GO:0005516 calmodulin binding; GO:0008092 cytoskeletal protein binding; GO:0016301 kinase activity; GO:0016307 phosphatidylinositol phosphate kinase activity; GO:0016308 1-phosphatidylinositol-4-phosphate 5-kinase activity; GO:0016740 transferase activity; GO:0016772 transferase activity, transferring phosphorus-contai…				T	KOG0229	Phosphatidylinositol-4-phosphate 5-kinase	WP523 Regulation of actin cytoskeleton;WP85 Focal adhesion	http://www.wikipathways.org/instance/WP523_r120790;http://www.wikipathways.org/instance/WP85_r116710		R-MMU-1257604 PIP3 activates AKT signaling;R-MMU-1266738 Developmental Biology;R-MMU-1430728 Metabolism;R-MMU-1483255 PI Metabolism;R-MMU-1483257 Phospholipid metabolism;R-MMU-162582 Signal Transduction;R-MMU-1660499 Synthesis of PIPs at the plasma membrane;R-MMU-199418 Negative regulation of the PI3K/AKT network;R-MMU-199991 Membrane Trafficking;R-MMU-373755 Semaphorin interactions;R-MMU-399955 …	https://reactome.org/PathwayBrowser/#/R-MMU-1257604;https://reactome.org/PathwayBrowser/#/R-MMU-1266738;https://reactome.org/PathwayBrowser/#/R-MMU-1430728;https://reactome.org/PathwayBrowser/#/R-MMU-1483255;https://reactome.org/PathwayBrowser/#/R-MMU-1483257;https://reactome.org/PathwayBrowser/#/R-MMU-162582;https://reactome.org/PathwayBrowser/#/R-MMU-1660499;https://reactome.org/PathwayBrowser/…
O70166	135	K	3.75978	4.83986e-05	Up	Stathmin-3 OS=Mus musculus OX=10090 GN=Stmn3 PE=1 SV=1	Stmn3	_LAEEK[Acetyl (K)]LNYK_	1	46.5583	44.3133	43.6056	167.644	140.753	165.072	0.440012	0.428958	0.417105	1.75541	1.40096	1.67899	nucleus	K26158			GO:0000226 microtubule cytoskeleton organization; GO:0006996 organelle organization; GO:0007010 cytoskeleton organization; GO:0007017 microtubule-based process; GO:0007019 microtubule depolymerization; GO:0007275 multicellular organism development; GO:0007399 nervous system development; GO:0009966 regulation of signal transduction; GO:0009968 negative regulation of signal transduction; GO:0009987…	GO:0005622 intracellular anatomical structure; GO:0005737 cytoplasm; GO:0005794 Golgi apparatus; GO:0012505 endomembrane system; GO:0030424 axon; GO:0030426 growth cone; GO:0030427 site of polarized growth; GO:0042995 cell projection; GO:0043005 neuron projection; GO:0043226 organelle; GO:0043227 membrane-bounded organelle; GO:0043229 intracellular organelle; GO:0043231 intracellular membrane-bou…	GO:0005488 binding; GO:0005515 protein binding; GO:0008022 protein C-terminus binding; GO:0008092 cytoskeletal protein binding; GO:0015631 tubulin binding; GO:0019904 protein domain specific binding;				R	KOG1280	Uncharacterized conserved protein containing ZZ-type Zn-finger
O70172	21	K	2.87757	0.0146927	Up	Phosphatidylinositol 5-phosphate 4-kinase type-2 alpha OS=Mus musculus OX=10090 GN=Pip4k2a PE=1 SV=1	Pip4k2a	_K[Acetyl (K)]HFVAQK_	1	29.4637	12.4401	19.6921	73.0929	75.9762	53.4142	0.700365	0.296656	0.500513	1.4862	1.64725	1.1758	cytoplasm	K00920	PIP4K2; 1-phosphatidylinositol-5-phosphate 4-kinase [EC:2.7.1.149]	mmu04070 Phosphatidylinositol signaling system; mmu04810 Regulation of actin cytoskeleton; mmu01100 Metabolic pathways; mmu00562 Inositol phosphate metabolism	GO:0001501 skeletal system development; GO:0002376 immune system process; GO:0002520 immune system development; GO:0006629 lipid metabolic process; GO:0006644 phospholipid metabolic process; GO:0006650 glycerophospholipid metabolic process; GO:0006661 phosphatidylinositol biosynthetic process; GO:0006793 phosphorus metabolic process; GO:0006796 phosphate-containing compound metabolic process; GO:…	GO:0005622 intracellular anatomical structure; GO:0005634 nucleus; GO:0005654 nucleoplasm; GO:0005737 cytoplasm; GO:0005773 vacuole; GO:0005776 autophagosome; GO:0005829 cytosol; GO:0005886 plasma membrane; GO:0016020 membrane; GO:0031974 membrane-enclosed lumen; GO:0031981 nuclear lumen; GO:0043226 organelle; GO:0043227 membrane-bounded organelle; GO:0043229 intracellular organelle; GO:0043231 i…	GO:0003824 catalytic activity; GO:0005488 binding; GO:0005515 protein binding; GO:0016301 kinase activity; GO:0016307 phosphatidylinositol phosphate kinase activity; GO:0016308 1-phosphatidylinositol-4-phosphate 5-kinase activity; GO:0016309 1-phosphatidylinositol-5-phosphate 4-kinase activity; GO:0016740 transferase activity; GO:0016772 transferase activity, transferring phosphorus-containing gr…				T	KOG0229	Phosphatidylinositol-4-phosphate 5-kinase	WP523 Regulation of actin cytoskeleton;WP298 G13 signaling pathway	http://www.wikipathways.org/instance/WP523_r120790;http://www.wikipathways.org/instance/WP298_r116836		R-MMU-1257604 PIP3 activates AKT signaling;R-MMU-1430728 Metabolism;R-MMU-1483255 PI Metabolism;R-MMU-1483257 Phospholipid metabolism;R-MMU-162582 Signal Transduction;R-MMU-1660499 Synthesis of PIPs at the plasma membrane;R-MMU-199418 Negative regulation of the PI3K/AKT network;R-MMU-212436 Generic Transcription Pathway;R-MMU-3700989 Transcriptional Regulation by TP53;R-MMU-556833 Metabolism of l…	https://reactome.org/PathwayBrowser/#/R-MMU-1257604;https://reactome.org/PathwayBrowser/#/R-MMU-1430728;https://reactome.org/PathwayBrowser/#/R-MMU-1483255;https://reactome.org/PathwayBrowser/#/R-MMU-1483257;https://reactome.org/PathwayBrowser/#/R-MMU-162582;https://reactome.org/PathwayBrowser/#/R-MMU-1660499;https://reactome.org/PathwayBrowser/#/R-MMU-199418;https://reactome.org/PathwayBrowser/#…
O70172	91	K	1.66093	0.0298459	Up	Phosphatidylinositol 5-phosphate 4-kinase type-2 alpha OS=Mus musculus OX=10090 GN=Pip4k2a PE=1 SV=1	Pip4k2a	_FK[Acetyl (K)]EYC[Carbamidomethyl (C)]PMVFR_	1	150.668	98.2505	132.439	214.43	243.343	263.255	0.857946	0.56126	0.806378	1.04445	1.26387	1.38821	cytoplasm	K00920	PIP4K2; 1-phosphatidylinositol-5-phosphate 4-kinase [EC:2.7.1.149]	mmu04070 Phosphatidylinositol signaling system; mmu04810 Regulation of actin cytoskeleton; mmu01100 Metabolic pathways; mmu00562 Inositol phosphate metabolism	GO:0001501 skeletal system development; GO:0002376 immune system process; GO:0002520 immune system development; GO:0006629 lipid metabolic process; GO:0006644 phospholipid metabolic process; GO:0006650 glycerophospholipid metabolic process; GO:0006661 phosphatidylinositol biosynthetic process; GO:0006793 phosphorus metabolic process; GO:0006796 phosphate-containing compound metabolic process; GO:…	GO:0005622 intracellular anatomical structure; GO:0005634 nucleus; GO:0005654 nucleoplasm; GO:0005737 cytoplasm; GO:0005773 vacuole; GO:0005776 autophagosome; GO:0005829 cytosol; GO:0005886 plasma membrane; GO:0016020 membrane; GO:0031974 membrane-enclosed lumen; GO:0031981 nuclear lumen; GO:0043226 organelle; GO:0043227 membrane-bounded organelle; GO:0043229 intracellular organelle; GO:0043231 i…	GO:0003824 catalytic activity; GO:0005488 binding; GO:0005515 protein binding; GO:0016301 kinase activity; GO:0016307 phosphatidylinositol phosphate kinase activity; GO:0016308 1-phosphatidylinositol-4-phosphate 5-kinase activity; GO:0016309 1-phosphatidylinositol-5-phosphate 4-kinase activity; GO:0016740 transferase activity; GO:0016772 transferase activity, transferring phosphorus-containing gr…				T	KOG0229	Phosphatidylinositol-4-phosphate 5-kinase	WP523 Regulation of actin cytoskeleton;WP298 G13 signaling pathway	http://www.wikipathways.org/instance/WP523_r120790;http://www.wikipathways.org/instance/WP298_r116836		R-MMU-1257604 PIP3 activates AKT signaling;R-MMU-1430728 Metabolism;R-MMU-1483255 PI Metabolism;R-MMU-1483257 Phospholipid metabolism;R-MMU-162582 Signal Transduction;R-MMU-1660499 Synthesis of PIPs at the plasma membrane;R-MMU-199418 Negative regulation of the PI3K/AKT network;R-MMU-212436 Generic Transcription Pathway;R-MMU-3700989 Transcriptional Regulation by TP53;R-MMU-556833 Metabolism of l…	https://reactome.org/PathwayBrowser/#/R-MMU-1257604;https://reactome.org/PathwayBrowser/#/R-MMU-1430728;https://reactome.org/PathwayBrowser/#/R-MMU-1483255;https://reactome.org/PathwayBrowser/#/R-MMU-1483257;https://reactome.org/PathwayBrowser/#/R-MMU-162582;https://reactome.org/PathwayBrowser/#/R-MMU-1660499;https://reactome.org/PathwayBrowser/#/R-MMU-199418;https://reactome.org/PathwayBrowser/#…
O70194	426	K	1.55634	0.0467582	Up	Eukaryotic translation initiation factor 3 subunit D OS=Mus musculus OX=10090 GN=Eif3d PE=1 SV=2	Eif3d	_GAVIATELK[Acetyl (K)]NNSYK_	1	54.6227	41.0361	54.2641	81.5045	64.5097	67.9903	0.925148	0.587429	0.873802	1.42192	1.11912	1.17298	cytoplasm	K03251			GO:0001732 formation of cytoplasmic translation initiation complex; GO:0002181 cytoplasmic translation; GO:0002183 cytoplasmic translational initiation; GO:0002191 cap-dependent translational initiation; GO:0006412 translation; GO:0006413 translational initiation; GO:0006417 regulation of translation; GO:0006446 regulation of translational initiation; GO:0006518 peptide metabolic process; GO:0006…	GO:0005622 intracellular anatomical structure; GO:0005634 nucleus; GO:0005737 cytoplasm; GO:0005829 cytosol; GO:0005852 eukaryotic translation initiation factor 3 complex; GO:0032991 protein-containing complex; GO:0043226 organelle; GO:0043227 membrane-bounded organelle; GO:0043229 intracellular organelle; GO:0043231 intracellular membrane-bounded organelle; GO:0071541 eukaryotic translation init…	GO:0000339 RNA cap binding; GO:0003676 nucleic acid binding; GO:0003723 RNA binding; GO:0003729 mRNA binding; GO:0003743 translation initiation factor activity; GO:0005488 binding; GO:0005515 protein binding; GO:0008135 translation factor activity, RNA binding; GO:0097159 organic cyclic compound binding; GO:0098808 mRNA cap binding; GO:1901363 heterocyclic compound binding;				J	KOG2479	Translation initiation factor 3, subunit d (eIF-3d)	WP307 Translation factors	http://www.wikipathways.org/instance/WP307_r117950		R-MMU-156827 L13a-mediated translational silencing of Ceruloplasmin expression;R-MMU-392499 Metabolism of proteins;R-MMU-72613 Eukaryotic Translation Initiation;R-MMU-72649 Translation initiation complex formation;R-MMU-72662 Activation of the mRNA upon binding of the cap-binding complex and eIFs, and subsequent binding to 43S;R-MMU-72689 Formation of a pool of free 40S subunits;R-MMU-72695 Forma…	https://reactome.org/PathwayBrowser/#/R-MMU-156827;https://reactome.org/PathwayBrowser/#/R-MMU-392499;https://reactome.org/PathwayBrowser/#/R-MMU-72613;https://reactome.org/PathwayBrowser/#/R-MMU-72649;https://reactome.org/PathwayBrowser/#/R-MMU-72662;https://reactome.org/PathwayBrowser/#/R-MMU-72689;https://reactome.org/PathwayBrowser/#/R-MMU-72695;https://reactome.org/PathwayBrowser/#/R-MMU-727…	HALLMARK MYC TARGETS V1;HALLMARK ALLOGRAFT REJECTION	http://www.gsea-msigdb.org/gsea/msigdb/mouse/geneset/HALLMARK_MYC_TARGETS_V1;http://www.gsea-msigdb.org/gsea/msigdb/mouse/geneset/HALLMARK_ALLOGRAFT_REJECTION
O70228	622	K	2.89749	0.00717235	Up	Probable phospholipid-transporting ATPase IIA OS=Mus musculus OX=10090 GN=Atp9a PE=1 SV=3	Atp9a	_YVQAK[Acetyl (K)]LSVHDR_	1	33.1726	24.6764	17.8303	73.1916	77.6221	64.2359	0.723058	0.485821	0.349116	1.58985	1.58845	1.33598	plasma membrane	K01530			GO:0000003 reproduction; GO:0006810 transport; GO:0006811 ion transport; GO:0006820 anion transport; GO:0006869 lipid transport; GO:0006890 retrograde vesicle-mediated transport, Golgi to endoplasmic reticulum; GO:0006897 endocytosis; GO:0007275 multicellular organism development; GO:0009790 embryo development; GO:0009792 embryo development ending in birth or egg hatching; GO:0009987 cellular pro…	GO:0005622 intracellular anatomical structure; GO:0005737 cytoplasm; GO:0005768 endosome; GO:0005769 early endosome; GO:0005794 Golgi apparatus; GO:0005802 trans-Golgi network; GO:0005886 plasma membrane; GO:0012505 endomembrane system; GO:0016020 membrane; GO:0016021 integral component of membrane; GO:0031224 intrinsic component of membrane; GO:0031410 cytoplasmic vesicle; GO:0031982 vesicle; GO…	GO:0003824 catalytic activity; GO:0005215 transporter activity; GO:0005319 lipid transporter activity; GO:0005548 phospholipid transporter activity; GO:0016462 pyrophosphatase activity; GO:0016787 hydrolase activity; GO:0016817 hydrolase activity, acting on acid anhydrides; GO:0016818 hydrolase activity, acting on acid anhydrides, in phosphorus-containing anhydrides; GO:0016887 ATP hydrolysis act…	PF00702	PF00702 haloacid dehalogenase-like hydrolase	PF00702 haloacid dehalogenase-like hydrolase	P	KOG0210	P-type ATPase				R-MMU-382551 Transport of small molecules;R-MMU-936837 Ion transport by P-type ATPases;R-MMU-983712 Ion channel transport	https://reactome.org/PathwayBrowser/#/R-MMU-382551;https://reactome.org/PathwayBrowser/#/R-MMU-936837;https://reactome.org/PathwayBrowser/#/R-MMU-983712
O70251	129	K	1.67283	0.000553892	Up	Elongation factor 1-beta OS=Mus musculus OX=10090 GN=Eef1b PE=1 SV=5	Eef1b	_LAQYESK[Acetyl (K)]K_	1	48.2374	64.7885	51.2286	94.2326	82.3097	83.281	0.710816	0.830727	0.714125	1.27152	1.25447	1.24736	nucleus	K03232			GO:0006412 translation; GO:0006414 translational elongation; GO:0006518 peptide metabolic process; GO:0006807 nitrogen compound metabolic process; GO:0008152 metabolic process; GO:0009058 biosynthetic process; GO:0009059 macromolecule biosynthetic process; GO:0009636 response to toxic substance; GO:0009987 cellular process; GO:0010033 response to organic substance; GO:0010467 gene expression; GO:…	GO:0005622 intracellular anatomical structure; GO:0005737 cytoplasm; GO:0005829 cytosol; GO:0005853 eukaryotic translation elongation factor 1 complex; GO:0032991 protein-containing complex;	GO:0003676 nucleic acid binding; GO:0003723 RNA binding; GO:0003746 translation elongation factor activity; GO:0005488 binding; GO:0008135 translation factor activity, RNA binding; GO:0097159 organic cyclic compound binding; GO:1901363 heterocyclic compound binding;	PF10587; PF00736	PF10587 Eukaryotic elongation factor 1 beta central acidic region; PF00736 EF-1 guanine nucleotide exchange domain	PF10587 Eukaryotic elongation factor 1 beta central acidic region	K	KOG1668	Elongation factor 1 beta/delta chain	WP307 Translation factors	http://www.wikipathways.org/instance/WP307_r117950		R-MMU-156842 Eukaryotic Translation Elongation;R-MMU-392499 Metabolism of proteins;R-MMU-72766 Translation	https://reactome.org/PathwayBrowser/#/R-MMU-156842;https://reactome.org/PathwayBrowser/#/R-MMU-392499;https://reactome.org/PathwayBrowser/#/R-MMU-72766	HALLMARK MYC TARGETS V1	http://www.gsea-msigdb.org/gsea/msigdb/mouse/geneset/HALLMARK_MYC_TARGETS_V1
O70318	373	K	3.75795	0.000873086	Up	Band 4.1-like protein 2 OS=Mus musculus OX=10090 GN=Epb41l2 PE=1 SV=2	Epb41l2	_VSELHK[Acetyl (K)]THR_	1	20.6758	23.1587	16.1972	72.8363	90.5712	63.6257	0.422395	0.493994	0.343471	1.43022	1.92176	1.38251	nucleus	K23961			GO:0000902 cell morphogenesis; GO:0001700 embryonic development via the syncytial blastoderm; GO:0002009 morphogenesis of an epithelium; GO:0002165 instar larval or pupal development; GO:0002175 protein localization to paranode region of axon; GO:0003002 regionalization; GO:0003007 heart morphogenesis; GO:0003008 system process; GO:0003013 circulatory system process; GO:0003015 heart process; GO:…	GO:0005622 intracellular anatomical structure; GO:0005634 nucleus; GO:0005654 nucleoplasm; GO:0005737 cytoplasm; GO:0005829 cytosol; GO:0005856 cytoskeleton; GO:0005886 plasma membrane; GO:0005911 cell-cell junction; GO:0005918 septate junction; GO:0005920 smooth septate junction; GO:0005938 cell cortex; GO:0008091 spectrin; GO:0014069 postsynaptic density; GO:0015629 actin cytoskeleton; GO:00160…	GO:0003779 actin binding; GO:0005102 signaling receptor binding; GO:0005198 structural molecule activity; GO:0005200 structural constituent of cytoskeleton; GO:0005488 binding; GO:0005515 protein binding; GO:0008092 cytoskeletal protein binding; GO:0019904 protein domain specific binding; GO:0030507 spectrin binding; GO:0042731 PH domain binding;	PF09379; PF00373; PF09380; PF04382	PF09379 FERM N-terminal domain ; PF00373 FERM central domain; PF09380 FERM C-terminal PH-like domain; PF04382 SAB domain	PF00373 FERM central domain	R	KOG3530	FERM domain protein EHM2	WP1983 Splicing factor NOVA regulated synaptic proteins	http://www.wikipathways.org/instance/WP1983_r123566		R-MMU-112316 Neuronal System;R-MMU-6794361 Neurexins and neuroligins;R-MMU-6794362 Protein-protein interactions at synapses	https://reactome.org/PathwayBrowser/#/R-MMU-112316;https://reactome.org/PathwayBrowser/#/R-MMU-6794361;https://reactome.org/PathwayBrowser/#/R-MMU-6794362	HALLMARK MITOTIC SPINDLE;HALLMARK APICAL JUNCTION	http://www.gsea-msigdb.org/gsea/msigdb/mouse/geneset/HALLMARK_MITOTIC_SPINDLE;http://www.gsea-msigdb.org/gsea/msigdb/mouse/geneset/HALLMARK_APICAL_JUNCTION
O70318	451	K	2.49457	4.41912e-06	Up	Band 4.1-like protein 2 OS=Mus musculus OX=10090 GN=Epb41l2 PE=1 SV=2	Epb41l2	_SNFYIK[Acetyl (K)]VR_	1	222.386	216.442	200.925	580.122	517.39	511.292	0.580018	0.589418	0.54395	1.45428	1.40153	1.41835	nucleus	K23961			GO:0000902 cell morphogenesis; GO:0001700 embryonic development via the syncytial blastoderm; GO:0002009 morphogenesis of an epithelium; GO:0002165 instar larval or pupal development; GO:0002175 protein localization to paranode region of axon; GO:0003002 regionalization; GO:0003007 heart morphogenesis; GO:0003008 system process; GO:0003013 circulatory system process; GO:0003015 heart process; GO:…	GO:0005622 intracellular anatomical structure; GO:0005634 nucleus; GO:0005654 nucleoplasm; GO:0005737 cytoplasm; GO:0005829 cytosol; GO:0005856 cytoskeleton; GO:0005886 plasma membrane; GO:0005911 cell-cell junction; GO:0005918 septate junction; GO:0005920 smooth septate junction; GO:0005938 cell cortex; GO:0008091 spectrin; GO:0014069 postsynaptic density; GO:0015629 actin cytoskeleton; GO:00160…	GO:0003779 actin binding; GO:0005102 signaling receptor binding; GO:0005198 structural molecule activity; GO:0005200 structural constituent of cytoskeleton; GO:0005488 binding; GO:0005515 protein binding; GO:0008092 cytoskeletal protein binding; GO:0019904 protein domain specific binding; GO:0030507 spectrin binding; GO:0042731 PH domain binding;	PF09379; PF00373; PF09380; PF04382	PF09379 FERM N-terminal domain ; PF00373 FERM central domain; PF09380 FERM C-terminal PH-like domain; PF04382 SAB domain	PF09380 FERM C-terminal PH-like domain	R	KOG3530	FERM domain protein EHM2	WP1983 Splicing factor NOVA regulated synaptic proteins	http://www.wikipathways.org/instance/WP1983_r123566		R-MMU-112316 Neuronal System;R-MMU-6794361 Neurexins and neuroligins;R-MMU-6794362 Protein-protein interactions at synapses	https://reactome.org/PathwayBrowser/#/R-MMU-112316;https://reactome.org/PathwayBrowser/#/R-MMU-6794361;https://reactome.org/PathwayBrowser/#/R-MMU-6794362	HALLMARK MITOTIC SPINDLE;HALLMARK APICAL JUNCTION	http://www.gsea-msigdb.org/gsea/msigdb/mouse/geneset/HALLMARK_MITOTIC_SPINDLE;http://www.gsea-msigdb.org/gsea/msigdb/mouse/geneset/HALLMARK_APICAL_JUNCTION
O70318	479	K	1.77144	0.00149228	Up	Band 4.1-like protein 2 OS=Mus musculus OX=10090 GN=Epb41l2 PE=1 SV=2	Epb41l2	_LWK[Acetyl (K)]VC[Carbamidomethyl (C)]VEHHTFYR_	1	247.236	280.393	284.927	496.007	447.524	506.705	0.640775	0.758767	0.76651	1.2356	1.20465	1.39678	nucleus	K23961			GO:0000902 cell morphogenesis; GO:0001700 embryonic development via the syncytial blastoderm; GO:0002009 morphogenesis of an epithelium; GO:0002165 instar larval or pupal development; GO:0002175 protein localization to paranode region of axon; GO:0003002 regionalization; GO:0003007 heart morphogenesis; GO:0003008 system process; GO:0003013 circulatory system process; GO:0003015 heart process; GO:…	GO:0005622 intracellular anatomical structure; GO:0005634 nucleus; GO:0005654 nucleoplasm; GO:0005737 cytoplasm; GO:0005829 cytosol; GO:0005856 cytoskeleton; GO:0005886 plasma membrane; GO:0005911 cell-cell junction; GO:0005918 septate junction; GO:0005920 smooth septate junction; GO:0005938 cell cortex; GO:0008091 spectrin; GO:0014069 postsynaptic density; GO:0015629 actin cytoskeleton; GO:00160…	GO:0003779 actin binding; GO:0005102 signaling receptor binding; GO:0005198 structural molecule activity; GO:0005200 structural constituent of cytoskeleton; GO:0005488 binding; GO:0005515 protein binding; GO:0008092 cytoskeletal protein binding; GO:0019904 protein domain specific binding; GO:0030507 spectrin binding; GO:0042731 PH domain binding;	PF09379; PF00373; PF09380; PF04382	PF09379 FERM N-terminal domain ; PF00373 FERM central domain; PF09380 FERM C-terminal PH-like domain; PF04382 SAB domain	PF09380 FERM C-terminal PH-like domain	R	KOG3530	FERM domain protein EHM2	WP1983 Splicing factor NOVA regulated synaptic proteins	http://www.wikipathways.org/instance/WP1983_r123566		R-MMU-112316 Neuronal System;R-MMU-6794361 Neurexins and neuroligins;R-MMU-6794362 Protein-protein interactions at synapses	https://reactome.org/PathwayBrowser/#/R-MMU-112316;https://reactome.org/PathwayBrowser/#/R-MMU-6794361;https://reactome.org/PathwayBrowser/#/R-MMU-6794362	HALLMARK MITOTIC SPINDLE;HALLMARK APICAL JUNCTION	http://www.gsea-msigdb.org/gsea/msigdb/mouse/geneset/HALLMARK_MITOTIC_SPINDLE;http://www.gsea-msigdb.org/gsea/msigdb/mouse/geneset/HALLMARK_APICAL_JUNCTION
O70318	500	K	2.79388	0.00550451	Up	Band 4.1-like protein 2 OS=Mus musculus OX=10090 GN=Epb41l2 PE=1 SV=2	Epb41l2	_TK[Acetyl (K)]FLTLGSK_	1	32.191	52.8976	34.2637	97.2953	119.689	118.264	0.415281	0.712512	0.45881	1.20641	1.60366	1.62271	nucleus	K23961			GO:0000902 cell morphogenesis; GO:0001700 embryonic development via the syncytial blastoderm; GO:0002009 morphogenesis of an epithelium; GO:0002165 instar larval or pupal development; GO:0002175 protein localization to paranode region of axon; GO:0003002 regionalization; GO:0003007 heart morphogenesis; GO:0003008 system process; GO:0003013 circulatory system process; GO:0003015 heart process; GO:…	GO:0005622 intracellular anatomical structure; GO:0005634 nucleus; GO:0005654 nucleoplasm; GO:0005737 cytoplasm; GO:0005829 cytosol; GO:0005856 cytoskeleton; GO:0005886 plasma membrane; GO:0005911 cell-cell junction; GO:0005918 septate junction; GO:0005920 smooth septate junction; GO:0005938 cell cortex; GO:0008091 spectrin; GO:0014069 postsynaptic density; GO:0015629 actin cytoskeleton; GO:00160…	GO:0003779 actin binding; GO:0005102 signaling receptor binding; GO:0005198 structural molecule activity; GO:0005200 structural constituent of cytoskeleton; GO:0005488 binding; GO:0005515 protein binding; GO:0008092 cytoskeletal protein binding; GO:0019904 protein domain specific binding; GO:0030507 spectrin binding; GO:0042731 PH domain binding;	PF09379; PF00373; PF09380; PF04382	PF09379 FERM N-terminal domain ; PF00373 FERM central domain; PF09380 FERM C-terminal PH-like domain; PF04382 SAB domain		R	KOG3530	FERM domain protein EHM2	WP1983 Splicing factor NOVA regulated synaptic proteins	http://www.wikipathways.org/instance/WP1983_r123566		R-MMU-112316 Neuronal System;R-MMU-6794361 Neurexins and neuroligins;R-MMU-6794362 Protein-protein interactions at synapses	https://reactome.org/PathwayBrowser/#/R-MMU-112316;https://reactome.org/PathwayBrowser/#/R-MMU-6794361;https://reactome.org/PathwayBrowser/#/R-MMU-6794362	HALLMARK MITOTIC SPINDLE;HALLMARK APICAL JUNCTION	http://www.gsea-msigdb.org/gsea/msigdb/mouse/geneset/HALLMARK_MITOTIC_SPINDLE;http://www.gsea-msigdb.org/gsea/msigdb/mouse/geneset/HALLMARK_APICAL_JUNCTION
O70401	175	K	0.235301	0.00108833	Down	Tetraspanin-6 OS=Mus musculus OX=10090 GN=Tspan6 PE=1 SV=1	Tspan6	_GTNYYSETGFPK[Acetyl (K)]SC[Carbamidomethyl (C)]C[Carbamidomethyl (C)]K_	1	256.074	215.181	225.862	35.5783	52.4868	35.4887	1.71274	1.40615	1.37857	0.27244	0.466975	0.318843	plasma membrane	K17295			GO:0001817 regulation of cytokine production; GO:0002682 regulation of immune system process; GO:0002683 negative regulation of immune system process; GO:0002697 regulation of immune effector process; GO:0002698 negative regulation of immune effector process; GO:0002831 regulation of response to biotic stimulus; GO:0002832 negative regulation of response to biotic stimulus; GO:0007154 cell commun…	GO:0005886 plasma membrane; GO:0005887 integral component of plasma membrane; GO:0016020 membrane; GO:0016021 integral component of membrane; GO:0031224 intrinsic component of membrane; GO:0031226 intrinsic component of plasma membrane; GO:0071944 cell periphery;					R	KOG3882	Tetraspanin family integral membrane protein
O70401	179	K	0.583882	0.00251279	Down	Tetraspanin-6 OS=Mus musculus OX=10090 GN=Tspan6 PE=1 SV=1	Tspan6	_SC[Carbamidomethyl (C)]C[Carbamidomethyl (C)]K[Acetyl (K)]LEGC[Carbamidomethyl (C)]YPQR_	1	255.434	239.363	283.068	111.424	108.353	122.699	1.25148	1.14578	1.26559	0.625007	0.706161	0.80751	plasma membrane	K17295			GO:0001817 regulation of cytokine production; GO:0002682 regulation of immune system process; GO:0002683 negative regulation of immune system process; GO:0002697 regulation of immune effector process; GO:0002698 negative regulation of immune effector process; GO:0002831 regulation of response to biotic stimulus; GO:0002832 negative regulation of response to biotic stimulus; GO:0007154 cell commun…	GO:0005886 plasma membrane; GO:0005887 integral component of plasma membrane; GO:0016020 membrane; GO:0016021 integral component of membrane; GO:0031224 intrinsic component of membrane; GO:0031226 intrinsic component of plasma membrane; GO:0071944 cell periphery;					R	KOG3882	Tetraspanin family integral membrane protein
O70435	110	K	2.81976	0.00119193	Up	Proteasome subunit alpha type-3 OS=Mus musculus OX=10090 GN=Psma3 PE=1 SV=3	Psma3	_SNFGYNIPLK[Acetyl (K)]HLADR_	1	89.4371	78.5486	79.9406	235.614	186.838	203.223	0.578856	0.502471	0.542068	1.90141	1.31439	1.36178	cytoplasm	K02727	PSMA3; 20S proteasome subunit alpha 7 [EC:3.4.25.1]	mmu05020 Prion disease; mmu03050 Proteasome; mmu05016 Huntington disease; mmu05014 Amyotrophic lateral sclerosis; mmu05010 Alzheimer disease; mmu05022 Pathways of neurodegeneration - multiple diseases; mmu05017 Spinocerebellar ataxia; mmu05012 Parkinson disease	GO:0000003 reproduction; GO:0002064 epithelial cell development; GO:0002065 columnar/cuboidal epithelial cell differentiation; GO:0002066 columnar/cuboidal epithelial cell development; GO:0003006 developmental process involved in reproduction; GO:0006464 cellular protein modification process; GO:0006508 proteolysis; GO:0006511 ubiquitin-dependent protein catabolic process; GO:0006807 nitrogen com…	GO:0000502 proteasome complex; GO:0005622 intracellular anatomical structure; GO:0005634 nucleus; GO:0005654 nucleoplasm; GO:0005737 cytoplasm; GO:0005829 cytosol; GO:0005839 proteasome core complex; GO:0019773 proteasome core complex, alpha-subunit complex; GO:0031974 membrane-enclosed lumen; GO:0031981 nuclear lumen; GO:0032991 protein-containing complex; GO:0043226 organelle; GO:0043227 membra…	GO:0005488 binding; GO:0005515 protein binding; GO:0019899 enzyme binding; GO:0031625 ubiquitin protein ligase binding; GO:0042802 identical protein binding; GO:0044389 ubiquitin-like protein ligase binding;	PF00227	PF00227 Proteasome subunit	PF00227 Proteasome subunit	O	KOG0184	20S proteasome, regulatory subunit alpha type PSMA3/PRE10	WP519 Proteasome degradation	http://www.wikipathways.org/instance/WP519_r117058		R-MMU-1168372 Downstream signaling events of B Cell Receptor (BCR);R-MMU-1169091 Activation of NF-kappaB in B cells;R-MMU-1234174 Cellular response to hypoxia;R-MMU-1234176 Oxygen-dependent proline hydroxylation of Hypoxia-inducible Factor Alpha;R-MMU-1236975 Antigen processing-Cross presentation;R-MMU-1236978 Cross-presentation of soluble exogenous antigens (endosomes);R-MMU-1257604 PIP3 activat…		HALLMARK INTERFERON ALPHA RESPONSE;HALLMARK INTERFERON GAMMA RESPONSE;HALLMARK MTORC1 SIGNALING	http://www.gsea-msigdb.org/gsea/msigdb/mouse/geneset/HALLMARK_INTERFERON_ALPHA_RESPONSE;http://www.gsea-msigdb.org/gsea/msigdb/mouse/geneset/HALLMARK_INTERFERON_GAMMA_RESPONSE;http://www.gsea-msigdb.org/gsea/msigdb/mouse/geneset/HALLMARK_MTORC1_SIGNALING
O70435	206	K	1.96744	2.74645e-05	Up	Proteasome subunit alpha type-3 OS=Mus musculus OX=10090 GN=Psma3 PE=1 SV=3	Psma3	_IIYIVHDEVK[Acetyl (K)]DK_	1	206.217	204.864	192.345	337.645	368.783	365.796	0.695836	0.683232	0.679983	1.42058	1.35257	1.27792	cytoplasm	K02727	PSMA3; 20S proteasome subunit alpha 7 [EC:3.4.25.1]	mmu05020 Prion disease; mmu03050 Proteasome; mmu05016 Huntington disease; mmu05014 Amyotrophic lateral sclerosis; mmu05010 Alzheimer disease; mmu05022 Pathways of neurodegeneration - multiple diseases; mmu05017 Spinocerebellar ataxia; mmu05012 Parkinson disease	GO:0000003 reproduction; GO:0002064 epithelial cell development; GO:0002065 columnar/cuboidal epithelial cell differentiation; GO:0002066 columnar/cuboidal epithelial cell development; GO:0003006 developmental process involved in reproduction; GO:0006464 cellular protein modification process; GO:0006508 proteolysis; GO:0006511 ubiquitin-dependent protein catabolic process; GO:0006807 nitrogen com…	GO:0000502 proteasome complex; GO:0005622 intracellular anatomical structure; GO:0005634 nucleus; GO:0005654 nucleoplasm; GO:0005737 cytoplasm; GO:0005829 cytosol; GO:0005839 proteasome core complex; GO:0019773 proteasome core complex, alpha-subunit complex; GO:0031974 membrane-enclosed lumen; GO:0031981 nuclear lumen; GO:0032991 protein-containing complex; GO:0043226 organelle; GO:0043227 membra…	GO:0005488 binding; GO:0005515 protein binding; GO:0019899 enzyme binding; GO:0031625 ubiquitin protein ligase binding; GO:0042802 identical protein binding; GO:0044389 ubiquitin-like protein ligase binding;	PF00227	PF00227 Proteasome subunit	PF00227 Proteasome subunit	O	KOG0184	20S proteasome, regulatory subunit alpha type PSMA3/PRE10	WP519 Proteasome degradation	http://www.wikipathways.org/instance/WP519_r117058		R-MMU-1168372 Downstream signaling events of B Cell Receptor (BCR);R-MMU-1169091 Activation of NF-kappaB in B cells;R-MMU-1234174 Cellular response to hypoxia;R-MMU-1234176 Oxygen-dependent proline hydroxylation of Hypoxia-inducible Factor Alpha;R-MMU-1236975 Antigen processing-Cross presentation;R-MMU-1236978 Cross-presentation of soluble exogenous antigens (endosomes);R-MMU-1257604 PIP3 activat…		HALLMARK INTERFERON ALPHA RESPONSE;HALLMARK INTERFERON GAMMA RESPONSE;HALLMARK MTORC1 SIGNALING	http://www.gsea-msigdb.org/gsea/msigdb/mouse/geneset/HALLMARK_INTERFERON_ALPHA_RESPONSE;http://www.gsea-msigdb.org/gsea/msigdb/mouse/geneset/HALLMARK_INTERFERON_GAMMA_RESPONSE;http://www.gsea-msigdb.org/gsea/msigdb/mouse/geneset/HALLMARK_MTORC1_SIGNALING
O70439	24	K	0.666566	0.000765402	Down	Syntaxin-7 OS=Mus musculus OX=10090 GN=Stx7 PE=1 SV=3	Stx7	_ISSNIQK[Acetyl (K)]ITQC[Carbamidomethyl (C)]SVEIQR_	1	61.0408	52.0907	57.8771	42.5901	38.9561	43.2814	1.27393	1.1439	1.21358	0.824574	0.758141	0.837861	cytoplasm	K08488	STX7; syntaxin 7	mmu04145 Phagosome; mmu04130 SNARE interactions in vesicular transport	GO:0001505 regulation of neurotransmitter levels; GO:0001910 regulation of leukocyte mediated cytotoxicity; GO:0001912 positive regulation of leukocyte mediated cytotoxicity; GO:0001914 regulation of T cell mediated cytotoxicity; GO:0001916 positive regulation of T cell mediated cytotoxicity; GO:0002165 instar larval or pupal development; GO:0002682 regulation of immune system process; GO:0002684…	GO:0000323 lytic vacuole; GO:0001772 immunological synapse; GO:0005622 intracellular anatomical structure; GO:0005737 cytoplasm; GO:0005764 lysosome; GO:0005765 lysosomal membrane; GO:0005766 primary lysosome; GO:0005768 endosome; GO:0005769 early endosome; GO:0005770 late endosome; GO:0005773 vacuole; GO:0005774 vacuolar membrane; GO:0005886 plasma membrane; GO:0010008 endosome membrane; GO:0012…	GO:0000149 SNARE binding; GO:0005484 SNAP receptor activity; GO:0005488 binding; GO:0005515 protein binding; GO:0008200 ion channel inhibitor activity; GO:0016247 channel regulator activity; GO:0016248 channel inhibitor activity; GO:0017081 chloride channel regulator activity; GO:0019869 chloride channel inhibitor activity; GO:0019905 syntaxin binding; GO:0044877 protein-containing complex bindin…	PF14523	PF14523 Syntaxin-like protein	PF14523 Syntaxin-like protein	U	KOG0811	SNARE protein PEP12/VAM3/Syntaxin 7/Syntaxin 17
O70443	46	K	1.91718	0.00125987	Up	Guanine nucleotide-binding protein G(z) subunit alpha OS=Mus musculus OX=10090 GN=Gnaz PE=1 SV=4	Gnaz	_LLLLGTSNSGK[Acetyl (K)]STIVK_	1	100.938	97.6657	82.3487	189.8	205.241	187.433	0.719771	0.724753	0.58943	1.25677	1.41428	1.22841	cytoplasm,nucleus	K04535	GNAZ; guanine nucleotide-binding protein G(z) subunit alpha	mmu04730 Long-term depression	GO:0003008 system process; GO:0006457 protein folding; GO:0007154 cell communication; GO:0007165 signal transduction; GO:0007186 G protein-coupled receptor signaling pathway; GO:0007187 G protein-coupled receptor signaling pathway, coupled to cyclic nucleotide second messenger; GO:0007188 adenylate cyclase-modulating G protein-coupled receptor signaling pathway; GO:0007189 adenylate cyclase-activ…	GO:0005622 intracellular anatomical structure; GO:0005634 nucleus; GO:0005635 nuclear envelope; GO:0005737 cytoplasm; GO:0005783 endoplasmic reticulum; GO:0005829 cytosol; GO:0005834 heterotrimeric G-protein complex; GO:0005886 plasma membrane; GO:0009898 cytoplasmic side of plasma membrane; GO:0012505 endomembrane system; GO:0016020 membrane; GO:0019897 extrinsic component of plasma membrane; GO…	GO:0000166 nucleotide binding; GO:0001664 G protein-coupled receptor binding; GO:0001882 nucleoside binding; GO:0001883 purine nucleoside binding; GO:0003824 catalytic activity; GO:0003924 GTPase activity; GO:0005102 signaling receptor binding; GO:0005488 binding; GO:0005515 protein binding; GO:0005525 GTP binding; GO:0016462 pyrophosphatase activity; GO:0016787 hydrolase activity; GO:0016817 hyd…	PF00503	PF00503 G-protein alpha subunit	PF00503 G-protein alpha subunit	DT	KOG0082	G-protein alpha subunit (small G protein superfamily)	WP553 Calcium regulation in cardiac cells;WP232 G protein signaling pathways	http://www.wikipathways.org/instance/WP553_r117867;http://www.wikipathways.org/instance/WP232_r117886		R-MMU-162582 Signal Transduction;R-MMU-372790 Signaling by GPCR;R-MMU-388396 GPCR downstream signalling;R-MMU-418597 G alpha (z) signalling events	https://reactome.org/PathwayBrowser/#/R-MMU-162582;https://reactome.org/PathwayBrowser/#/R-MMU-372790;https://reactome.org/PathwayBrowser/#/R-MMU-388396;https://reactome.org/PathwayBrowser/#/R-MMU-418597
O70443	92	K	2.22246	0.00544976	Up	Guanine nucleotide-binding protein G(z) subunit alpha OS=Mus musculus OX=10090 GN=Gnaz PE=1 SV=4	Gnaz	_ALAALK[Acetyl (K)]IDFHNPDR_	1	32.0328	35.8085	49.5327	104.746	94.2656	82.8555	0.493998	0.574677	0.766756	1.49999	1.4048	1.17438	cytoplasm,nucleus	K04535	GNAZ; guanine nucleotide-binding protein G(z) subunit alpha	mmu04730 Long-term depression	GO:0003008 system process; GO:0006457 protein folding; GO:0007154 cell communication; GO:0007165 signal transduction; GO:0007186 G protein-coupled receptor signaling pathway; GO:0007187 G protein-coupled receptor signaling pathway, coupled to cyclic nucleotide second messenger; GO:0007188 adenylate cyclase-modulating G protein-coupled receptor signaling pathway; GO:0007189 adenylate cyclase-activ…	GO:0005622 intracellular anatomical structure; GO:0005634 nucleus; GO:0005635 nuclear envelope; GO:0005737 cytoplasm; GO:0005783 endoplasmic reticulum; GO:0005829 cytosol; GO:0005834 heterotrimeric G-protein complex; GO:0005886 plasma membrane; GO:0009898 cytoplasmic side of plasma membrane; GO:0012505 endomembrane system; GO:0016020 membrane; GO:0019897 extrinsic component of plasma membrane; GO…	GO:0000166 nucleotide binding; GO:0001664 G protein-coupled receptor binding; GO:0001882 nucleoside binding; GO:0001883 purine nucleoside binding; GO:0003824 catalytic activity; GO:0003924 GTPase activity; GO:0005102 signaling receptor binding; GO:0005488 binding; GO:0005515 protein binding; GO:0005525 GTP binding; GO:0016462 pyrophosphatase activity; GO:0016787 hydrolase activity; GO:0016817 hyd…	PF00503	PF00503 G-protein alpha subunit	PF00503 G-protein alpha subunit	DT	KOG0082	G-protein alpha subunit (small G protein superfamily)	WP553 Calcium regulation in cardiac cells;WP232 G protein signaling pathways	http://www.wikipathways.org/instance/WP553_r117867;http://www.wikipathways.org/instance/WP232_r117886		R-MMU-162582 Signal Transduction;R-MMU-372790 Signaling by GPCR;R-MMU-388396 GPCR downstream signalling;R-MMU-418597 G alpha (z) signalling events	https://reactome.org/PathwayBrowser/#/R-MMU-162582;https://reactome.org/PathwayBrowser/#/R-MMU-372790;https://reactome.org/PathwayBrowser/#/R-MMU-388396;https://reactome.org/PathwayBrowser/#/R-MMU-418597
O70492	54	K	1.77006	0.00927086	Up	Sorting nexin-3 OS=Mus musculus OX=10090 GN=Snx3 PE=1 SV=3	Snx3	_VK[Acetyl (K)]TNLPIFK_	1	172.426	118.974	148.397	211.797	235.257	279.072	0.866026	0.601723	0.717041	1.17474	1.24053	1.45192	cytoplasm	K17918	SNX3_12; sorting nexin-3/12	mmu04144 Endocytosis	GO:0000041 transition metal ion transport; GO:0006464 cellular protein modification process; GO:0006508 proteolysis; GO:0006725 cellular aromatic compound metabolic process; GO:0006778 porphyrin-containing compound metabolic process; GO:0006779 porphyrin-containing compound biosynthetic process; GO:0006783 heme biosynthetic process; GO:0006807 nitrogen compound metabolic process; GO:0006810 trans…	GO:0005622 intracellular anatomical structure; GO:0005737 cytoplasm; GO:0005768 endosome; GO:0005769 early endosome; GO:0005829 cytosol; GO:0010008 endosome membrane; GO:0012505 endomembrane system; GO:0016020 membrane; GO:0019898 extrinsic component of membrane; GO:0030135 coated vesicle; GO:0030136 clathrin-coated vesicle; GO:0030139 endocytic vesicle; GO:0031090 organelle membrane; GO:0031410 …	GO:0005488 binding; GO:0005515 protein binding; GO:0005543 phospholipid binding; GO:0008289 lipid binding; GO:0010314 phosphatidylinositol-5-phosphate binding; GO:0019899 enzyme binding; GO:0019902 phosphatase binding; GO:0019903 protein phosphatase binding; GO:0032266 phosphatidylinositol-3-phosphate binding; GO:0035091 phosphatidylinositol binding; GO:0043167 ion binding; GO:0043168 anion bindi…	PF00787	PF00787 PX domain		U	KOG2527	Sorting nexin SNX11				R-MMU-162582 Signal Transduction;R-MMU-195721 Signaling by WNT;R-MMU-3238698 WNT ligand biogenesis and trafficking;R-MMU-392499 Metabolism of proteins;R-MMU-5688426 Deubiquitination;R-MMU-5689880 Ub-specific processing proteases;R-MMU-597592 Post-translational protein modification	https://reactome.org/PathwayBrowser/#/R-MMU-162582;https://reactome.org/PathwayBrowser/#/R-MMU-195721;https://reactome.org/PathwayBrowser/#/R-MMU-3238698;https://reactome.org/PathwayBrowser/#/R-MMU-392499;https://reactome.org/PathwayBrowser/#/R-MMU-5688426;https://reactome.org/PathwayBrowser/#/R-MMU-5689880;https://reactome.org/PathwayBrowser/#/R-MMU-597592
O70503	72	K	1.5954	0.00565704	Up	Very-long-chain 3-oxoacyl-CoA reductase OS=Mus musculus OX=10090 GN=Hsd17b12 PE=1 SV=1	Hsd17b12	_AYAEELAK[Acetyl (K)]R_	1	111.635	100.923	113.299	160.784	169.088	180.617	0.725514	0.765014	0.837084	1.06029	1.31649	1.33669	cytoplasm	K10251	HSD17B12; 17beta-estradiol 17-dehydrogenase / very-long-chain 3-oxoacyl-CoA reductase [EC:1.1.1.62 1.1.1.330]	mmu01040 Biosynthesis of unsaturated fatty acids; mmu00062 Fatty acid elongation; mmu01100 Metabolic pathways; mmu00140 Steroid hormone biosynthesis; mmu01212 Fatty acid metabolism	GO:0000003 reproduction; GO:0001676 long-chain fatty acid metabolic process; GO:0003006 developmental process involved in reproduction; GO:0006082 organic acid metabolic process; GO:0006139 nucleobase-containing compound metabolic process; GO:0006163 purine nucleotide metabolic process; GO:0006164 purine nucleotide biosynthetic process; GO:0006629 lipid metabolic process; GO:0006631 fatty acid me…	GO:0005576 extracellular region; GO:0005622 intracellular anatomical structure; GO:0005737 cytoplasm; GO:0005783 endoplasmic reticulum; GO:0005789 endoplasmic reticulum membrane; GO:0005938 cell cortex; GO:0012505 endomembrane system; GO:0016020 membrane; GO:0031012 extracellular matrix; GO:0031984 organelle subcompartment; GO:0042175 nuclear outer membrane-endoplasmic reticulum membrane network;…	GO:0001968 fibronectin binding; GO:0003824 catalytic activity; GO:0003857 3-hydroxyacyl-CoA dehydrogenase activity; GO:0005488 binding; GO:0005515 protein binding; GO:0005518 collagen binding; GO:0005539 glycosaminoglycan binding; GO:0008201 heparin binding; GO:0016229 steroid dehydrogenase activity; GO:0016491 oxidoreductase activity; GO:0016509 long-chain-3-hydroxyacyl-CoA dehydrogenase activit…	PF00106	PF00106 short chain dehydrogenase	PF00106 short chain dehydrogenase	I	KOG1014	17 beta-hydroxysteroid dehydrogenase type 3, HSD17B3				R-MMU-1430728 Metabolism;R-MMU-193048 Androgen biosynthesis;R-MMU-196071 Metabolism of steroid hormones;R-MMU-556833 Metabolism of lipids;R-MMU-75105 Fatty acyl-CoA biosynthesis;R-MMU-75876 Synthesis of very long-chain fatty acyl-CoAs;R-MMU-8957322 Metabolism of steroids;R-MMU-8978868 Fatty acid metabolism	https://reactome.org/PathwayBrowser/#/R-MMU-1430728;https://reactome.org/PathwayBrowser/#/R-MMU-193048;https://reactome.org/PathwayBrowser/#/R-MMU-196071;https://reactome.org/PathwayBrowser/#/R-MMU-556833;https://reactome.org/PathwayBrowser/#/R-MMU-75105;https://reactome.org/PathwayBrowser/#/R-MMU-75876;https://reactome.org/PathwayBrowser/#/R-MMU-8957322;https://reactome.org/PathwayBrowser/#/R-MM…
O70589	393	K	3.58896	0.0184263	Up	Peripheral plasma membrane protein CASK OS=Mus musculus OX=10090 GN=Cask PE=1 SV=2	Cask	_INTK[Acetyl (K)]SSPQIR_	1	20.8987	8.01666	25.883	66.3532	80.9075	68.6555	0.483333	0.189078	0.600094	1.45095	1.71951	1.39651	cytoplasm	K06103			GO:0000003 reproduction; GO:0001505 regulation of neurotransmitter levels; GO:0001667 ameboidal-type cell migration; GO:0001941 postsynaptic membrane organization; GO:0001952 regulation of cell-matrix adhesion; GO:0001953 negative regulation of cell-matrix adhesion; GO:0002064 epithelial cell development; GO:0002065 columnar/cuboidal epithelial cell differentiation; GO:0002066 columnar/cuboidal e…	GO:0005576 extracellular region; GO:0005604 basement membrane; GO:0005622 intracellular anatomical structure; GO:0005634 nucleus; GO:0005652 nuclear lamina; GO:0005730 nucleolus; GO:0005737 cytoplasm; GO:0005829 cytosol; GO:0005856 cytoskeleton; GO:0005886 plasma membrane; GO:0005911 cell-cell junction; GO:0005929 cilium; GO:0014069 postsynaptic density; GO:0015629 actin cytoskeleton; GO:0016020 …	GO:0003824 catalytic activity; GO:0004385 guanylate kinase activity; GO:0005102 signaling receptor binding; GO:0005159 insulin-like growth factor receptor binding; GO:0005488 binding; GO:0005515 protein binding; GO:0008022 protein C-terminus binding; GO:0016301 kinase activity; GO:0016740 transferase activity; GO:0016772 transferase activity, transferring phosphorus-containing groups; GO:0016776 …	PF00069; PF02828; PF00595; PF00018; PF00625	PF00069 Protein kinase domain; PF02828 L27 domain; PF00595 PDZ domain; PF00018 SH3 domain; PF00625 Guanylate kinase	PF02828 L27 domain	T	KOG0609	Calcium/calmodulin-dependent serine protein kinase/membrane-associated guanylate kinase	WP1983 Splicing factor NOVA regulated synaptic proteins	http://www.wikipathways.org/instance/WP1983_r123566		R-MMU-112310 Neurotransmitter release cycle;R-MMU-112315 Transmission across Chemical Synapses;R-MMU-112316 Neuronal System;R-MMU-212676 Dopamine Neurotransmitter Release Cycle;R-MMU-6794361 Neurexins and neuroligins;R-MMU-6794362 Protein-protein interactions at synapses	https://reactome.org/PathwayBrowser/#/R-MMU-112310;https://reactome.org/PathwayBrowser/#/R-MMU-112315;https://reactome.org/PathwayBrowser/#/R-MMU-112316;https://reactome.org/PathwayBrowser/#/R-MMU-212676;https://reactome.org/PathwayBrowser/#/R-MMU-6794361;https://reactome.org/PathwayBrowser/#/R-MMU-6794362
O88271	226	K	0.621881	0.0139347	Down	Craniofacial development protein 1 OS=Mus musculus OX=10090 GN=Cfdp1 PE=1 SV=1	Cfdp1	_ASGMSSLLGK[Acetyl (K)]IGAK_	1	176.545	193.319	216.869	132.697	131.323	120.108	1.08696	1.13722	1.51881	0.76459	0.83148	0.731622	nucleus				GO:0000003 reproduction; GO:0000070 mitotic sister chromatid segregation; GO:0000278 mitotic cell cycle; GO:0000280 nuclear division; GO:0000819 sister chromatid segregation; GO:0006323 DNA packaging; GO:0006996 organelle organization; GO:0007049 cell cycle; GO:0007059 chromosome segregation; GO:0007076 mitotic chromosome condensation; GO:0007155 cell adhesion; GO:0008360 regulation of cell shape…	GO:0005576 extracellular region; GO:0005604 basement membrane; GO:0005622 intracellular anatomical structure; GO:0005634 nucleus; GO:0005694 chromosome; GO:0005700 polytene chromosome; GO:0031012 extracellular matrix; GO:0043226 organelle; GO:0043227 membrane-bounded organelle; GO:0043228 non-membrane-bounded organelle; GO:0043229 intracellular organelle; GO:0043231 intracellular membrane-bounded…	GO:0005488 binding; GO:0005515 protein binding; GO:0008092 cytoskeletal protein binding; GO:0019894 kinesin binding;				S	KOG4776	Uncharacterized conserved protein BCNT
O88342	21	K	2.08762	2.91838e-05	Up	WD repeat-containing protein 1 OS=Mus musculus OX=10090 GN=Wdr1 PE=1 SV=3	Wdr1	_GVSK[Acetyl (K)]ILGGDPK_	1	488.923	485.475	516.08	1083.34	1075.06	1076.61	0.606573	0.645505	0.679294	1.35909	1.35991	1.31297	cytoplasm	K24736			GO:0000003 reproduction; GO:0000902 cell morphogenesis; GO:0000904 cell morphogenesis involved in differentiation; GO:0001667 ameboidal-type cell migration; GO:0001736 establishment of planar polarity; GO:0001738 morphogenesis of a polarized epithelium; GO:0002009 morphogenesis of an epithelium; GO:0002064 epithelial cell development; GO:0002065 columnar/cuboidal epithelial cell differentiation; …	GO:0005576 extracellular region; GO:0005622 intracellular anatomical structure; GO:0005634 nucleus; GO:0005737 cytoplasm; GO:0005829 cytosol; GO:0005856 cytoskeleton; GO:0005884 actin filament; GO:0005886 plasma membrane; GO:0005911 cell-cell junction; GO:0005938 cell cortex; GO:0015629 actin cytoskeleton; GO:0016020 membrane; GO:0016528 sarcoplasm; GO:0030016 myofibril; GO:0030054 cell junction;…	GO:0003779 actin binding; GO:0005488 binding; GO:0005515 protein binding; GO:0008092 cytoskeletal protein binding; GO:0044877 protein-containing complex binding; GO:0051015 actin filament binding;				Z	KOG0318	WD40 repeat stress protein/actin interacting protein	WP202 Hypertrophy model	http://www.wikipathways.org/instance/WP202_r117895		R-MMU-109582 Hemostasis;R-MMU-114608 Platelet degranulation ;R-MMU-76002 Platelet activation, signaling and aggregation;R-MMU-76005 Response to elevated platelet cytosolic Ca2+	https://reactome.org/PathwayBrowser/#/R-MMU-109582;https://reactome.org/PathwayBrowser/#/R-MMU-114608;https://reactome.org/PathwayBrowser/#/R-MMU-76002;https://reactome.org/PathwayBrowser/#/R-MMU-76005	HALLMARK COAGULATION	http://www.gsea-msigdb.org/gsea/msigdb/mouse/geneset/HALLMARK_COAGULATION
O88342	256	K	1.60629	0.0198829	Up	WD repeat-containing protein 1 OS=Mus musculus OX=10090 GN=Wdr1 PE=1 SV=3	Wdr1	_AHDGGIYAISWSPDSTHLLSASGDK[Acetyl (K)]TSK_	1	42.5423	58.71	57.136	91.462	89.9098	84.0457	0.588495	0.870409	0.838553	1.27939	1.26813	1.14286	cytoplasm	K24736			GO:0000003 reproduction; GO:0000902 cell morphogenesis; GO:0000904 cell morphogenesis involved in differentiation; GO:0001667 ameboidal-type cell migration; GO:0001736 establishment of planar polarity; GO:0001738 morphogenesis of a polarized epithelium; GO:0002009 morphogenesis of an epithelium; GO:0002064 epithelial cell development; GO:0002065 columnar/cuboidal epithelial cell differentiation; …	GO:0005576 extracellular region; GO:0005622 intracellular anatomical structure; GO:0005634 nucleus; GO:0005737 cytoplasm; GO:0005829 cytosol; GO:0005856 cytoskeleton; GO:0005884 actin filament; GO:0005886 plasma membrane; GO:0005911 cell-cell junction; GO:0005938 cell cortex; GO:0015629 actin cytoskeleton; GO:0016020 membrane; GO:0016528 sarcoplasm; GO:0030016 myofibril; GO:0030054 cell junction;…	GO:0003779 actin binding; GO:0005488 binding; GO:0005515 protein binding; GO:0008092 cytoskeletal protein binding; GO:0044877 protein-containing complex binding; GO:0051015 actin filament binding;				Z	KOG0318	WD40 repeat stress protein/actin interacting protein	WP202 Hypertrophy model	http://www.wikipathways.org/instance/WP202_r117895		R-MMU-109582 Hemostasis;R-MMU-114608 Platelet degranulation ;R-MMU-76002 Platelet activation, signaling and aggregation;R-MMU-76005 Response to elevated platelet cytosolic Ca2+	https://reactome.org/PathwayBrowser/#/R-MMU-109582;https://reactome.org/PathwayBrowser/#/R-MMU-114608;https://reactome.org/PathwayBrowser/#/R-MMU-76002;https://reactome.org/PathwayBrowser/#/R-MMU-76005	HALLMARK COAGULATION	http://www.gsea-msigdb.org/gsea/msigdb/mouse/geneset/HALLMARK_COAGULATION
O88342	321	K	1.67469	0.00480421	Up	WD repeat-containing protein 1 OS=Mus musculus OX=10090 GN=Wdr1 PE=1 SV=3	Wdr1	_GHSK[Acetyl (K)]SIQC[Carbamidomethyl (C)]LTVHR_	1	147.55	177.946	162.246	295.417	294.772	259.896	0.646589	0.835732	0.754331	1.30907	1.31707	1.11955	cytoplasm	K24736			GO:0000003 reproduction; GO:0000902 cell morphogenesis; GO:0000904 cell morphogenesis involved in differentiation; GO:0001667 ameboidal-type cell migration; GO:0001736 establishment of planar polarity; GO:0001738 morphogenesis of a polarized epithelium; GO:0002009 morphogenesis of an epithelium; GO:0002064 epithelial cell development; GO:0002065 columnar/cuboidal epithelial cell differentiation; …	GO:0005576 extracellular region; GO:0005622 intracellular anatomical structure; GO:0005634 nucleus; GO:0005737 cytoplasm; GO:0005829 cytosol; GO:0005856 cytoskeleton; GO:0005884 actin filament; GO:0005886 plasma membrane; GO:0005911 cell-cell junction; GO:0005938 cell cortex; GO:0015629 actin cytoskeleton; GO:0016020 membrane; GO:0016528 sarcoplasm; GO:0030016 myofibril; GO:0030054 cell junction;…	GO:0003779 actin binding; GO:0005488 binding; GO:0005515 protein binding; GO:0008092 cytoskeletal protein binding; GO:0044877 protein-containing complex binding; GO:0051015 actin filament binding;				Z	KOG0318	WD40 repeat stress protein/actin interacting protein	WP202 Hypertrophy model	http://www.wikipathways.org/instance/WP202_r117895		R-MMU-109582 Hemostasis;R-MMU-114608 Platelet degranulation ;R-MMU-76002 Platelet activation, signaling and aggregation;R-MMU-76005 Response to elevated platelet cytosolic Ca2+	https://reactome.org/PathwayBrowser/#/R-MMU-109582;https://reactome.org/PathwayBrowser/#/R-MMU-114608;https://reactome.org/PathwayBrowser/#/R-MMU-76002;https://reactome.org/PathwayBrowser/#/R-MMU-76005	HALLMARK COAGULATION	http://www.gsea-msigdb.org/gsea/msigdb/mouse/geneset/HALLMARK_COAGULATION
O88343	37	K	3.26899	0.000793819	Up	Electrogenic sodium bicarbonate cotransporter 1 OS=Mus musculus OX=10090 GN=Slc4a4 PE=1 SV=2	Slc4a4	_HVC[Carbamidomethyl (C)]DEEEVEGHHTIYIGVHVPK[Acetyl (K)]SYR_	1	82.5051	98.7124	67.7499	289.356	296.484	236.272	0.448993	0.556849	0.396298	1.62616	1.67275	1.28468	plasma membrane	K13575	SLC4A4; solute carrier family 4 (sodium bicarbonate cotransporter), member 4	mmu04976 Bile secretion; mmu04972 Pancreatic secretion; mmu04964 Proximal tubule bicarbonate reclamation	GO:0006810 transport; GO:0006811 ion transport; GO:0006812 cation transport; GO:0006814 sodium ion transport; GO:0006820 anion transport; GO:0006821 chloride transport; GO:0006873 cellular ion homeostasis; GO:0006885 regulation of pH; GO:0007154 cell communication; GO:0007267 cell-cell signaling; GO:0007268 chemical synaptic transmission; GO:0007271 synaptic transmission, cholinergic; GO:0009987 …	GO:0005886 plasma membrane; GO:0005887 integral component of plasma membrane; GO:0016020 membrane; GO:0016021 integral component of membrane; GO:0016323 basolateral plasma membrane; GO:0031224 intrinsic component of membrane; GO:0031226 intrinsic component of plasma membrane; GO:0071944 cell periphery; GO:0098590 plasma membrane region;	GO:0005215 transporter activity; GO:0005488 binding; GO:0005515 protein binding; GO:0008324 cation transmembrane transporter activity; GO:0008509 anion transmembrane transporter activity; GO:0008510 sodium:bicarbonate symporter activity; GO:0008514 organic anion transmembrane transporter activity; GO:0015075 ion transmembrane transporter activity; GO:0015081 sodium ion transmembrane transporter a…	PF07565	PF07565 Band 3 cytoplasmic domain		P	KOG1172	Na+-independent Cl/HCO3 exchanger AE1 and related transporters (SLC4 family)				R-MMU-382551 Transport of small molecules;R-MMU-425381 Bicarbonate transporters;R-MMU-425393 Transport of inorganic cations/anions and amino acids/oligopeptides;R-MMU-425407 SLC-mediated transmembrane transport	https://reactome.org/PathwayBrowser/#/R-MMU-382551;https://reactome.org/PathwayBrowser/#/R-MMU-425381;https://reactome.org/PathwayBrowser/#/R-MMU-425393;https://reactome.org/PathwayBrowser/#/R-MMU-425407	HALLMARK INFLAMMATORY RESPONSE	http://www.gsea-msigdb.org/gsea/msigdb/mouse/geneset/HALLMARK_INFLAMMATORY_RESPONSE
O88343	927	K	2.01602	0.000150028	Up	Electrogenic sodium bicarbonate cotransporter 1 OS=Mus musculus OX=10090 GN=Slc4a4 PE=1 SV=2	Slc4a4	_LK[Acetyl (K)]LLLMPLK_	1	217.524	231.422	240.46	467.94	466.492	476.767	0.603593	0.665653	0.717189	1.3409	1.34199	1.3218	plasma membrane	K13575	SLC4A4; solute carrier family 4 (sodium bicarbonate cotransporter), member 4	mmu04976 Bile secretion; mmu04972 Pancreatic secretion; mmu04964 Proximal tubule bicarbonate reclamation	GO:0006810 transport; GO:0006811 ion transport; GO:0006812 cation transport; GO:0006814 sodium ion transport; GO:0006820 anion transport; GO:0006821 chloride transport; GO:0006873 cellular ion homeostasis; GO:0006885 regulation of pH; GO:0007154 cell communication; GO:0007267 cell-cell signaling; GO:0007268 chemical synaptic transmission; GO:0007271 synaptic transmission, cholinergic; GO:0009987 …	GO:0005886 plasma membrane; GO:0005887 integral component of plasma membrane; GO:0016020 membrane; GO:0016021 integral component of membrane; GO:0016323 basolateral plasma membrane; GO:0031224 intrinsic component of membrane; GO:0031226 intrinsic component of plasma membrane; GO:0071944 cell periphery; GO:0098590 plasma membrane region;	GO:0005215 transporter activity; GO:0005488 binding; GO:0005515 protein binding; GO:0008324 cation transmembrane transporter activity; GO:0008509 anion transmembrane transporter activity; GO:0008510 sodium:bicarbonate symporter activity; GO:0008514 organic anion transmembrane transporter activity; GO:0015075 ion transmembrane transporter activity; GO:0015081 sodium ion transmembrane transporter a…	PF07565	PF07565 Band 3 cytoplasmic domain		P	KOG1172	Na+-independent Cl/HCO3 exchanger AE1 and related transporters (SLC4 family)				R-MMU-382551 Transport of small molecules;R-MMU-425381 Bicarbonate transporters;R-MMU-425393 Transport of inorganic cations/anions and amino acids/oligopeptides;R-MMU-425407 SLC-mediated transmembrane transport	https://reactome.org/PathwayBrowser/#/R-MMU-382551;https://reactome.org/PathwayBrowser/#/R-MMU-425381;https://reactome.org/PathwayBrowser/#/R-MMU-425393;https://reactome.org/PathwayBrowser/#/R-MMU-425407	HALLMARK INFLAMMATORY RESPONSE	http://www.gsea-msigdb.org/gsea/msigdb/mouse/geneset/HALLMARK_INFLAMMATORY_RESPONSE
O88343	934	K	1.81682	0.00420584	Up	Electrogenic sodium bicarbonate cotransporter 1 OS=Mus musculus OX=10090 GN=Slc4a4 PE=1 SV=2	Slc4a4	_LLLMPLK[Acetyl (K)]HQPDFIYLR_	1	718.338	684.175	620.635	1478.25	1095.59	1144.17	0.729308	0.720038	0.677286	1.54989	1.15319	1.16063	plasma membrane	K13575	SLC4A4; solute carrier family 4 (sodium bicarbonate cotransporter), member 4	mmu04976 Bile secretion; mmu04972 Pancreatic secretion; mmu04964 Proximal tubule bicarbonate reclamation	GO:0006810 transport; GO:0006811 ion transport; GO:0006812 cation transport; GO:0006814 sodium ion transport; GO:0006820 anion transport; GO:0006821 chloride transport; GO:0006873 cellular ion homeostasis; GO:0006885 regulation of pH; GO:0007154 cell communication; GO:0007267 cell-cell signaling; GO:0007268 chemical synaptic transmission; GO:0007271 synaptic transmission, cholinergic; GO:0009987 …	GO:0005886 plasma membrane; GO:0005887 integral component of plasma membrane; GO:0016020 membrane; GO:0016021 integral component of membrane; GO:0016323 basolateral plasma membrane; GO:0031224 intrinsic component of membrane; GO:0031226 intrinsic component of plasma membrane; GO:0071944 cell periphery; GO:0098590 plasma membrane region;	GO:0005215 transporter activity; GO:0005488 binding; GO:0005515 protein binding; GO:0008324 cation transmembrane transporter activity; GO:0008509 anion transmembrane transporter activity; GO:0008510 sodium:bicarbonate symporter activity; GO:0008514 organic anion transmembrane transporter activity; GO:0015075 ion transmembrane transporter activity; GO:0015081 sodium ion transmembrane transporter a…	PF07565	PF07565 Band 3 cytoplasmic domain		P	KOG1172	Na+-independent Cl/HCO3 exchanger AE1 and related transporters (SLC4 family)				R-MMU-382551 Transport of small molecules;R-MMU-425381 Bicarbonate transporters;R-MMU-425393 Transport of inorganic cations/anions and amino acids/oligopeptides;R-MMU-425407 SLC-mediated transmembrane transport	https://reactome.org/PathwayBrowser/#/R-MMU-382551;https://reactome.org/PathwayBrowser/#/R-MMU-425381;https://reactome.org/PathwayBrowser/#/R-MMU-425393;https://reactome.org/PathwayBrowser/#/R-MMU-425407	HALLMARK INFLAMMATORY RESPONSE	http://www.gsea-msigdb.org/gsea/msigdb/mouse/geneset/HALLMARK_INFLAMMATORY_RESPONSE
O88384	13	K	1.928	0.0245557	Up	Vesicle transport through interaction with t-SNAREs homolog 1B OS=Mus musculus OX=10090 GN=Vti1b PE=1 SV=1	Vti1b	_[Acetyl (Protein N-term)]AASAASSEHFEK[Acetyl (K)]LHEIFR_	1	55.728	87.051	92.0244	200.255	177.464	191.509	0.444143	0.679044	0.868654	1.32691	1.23024	1.28312	cytoplasm	K08493	VTI1; vesicle transport through interaction with t-SNAREs 1	mmu04130 SNARE interactions in vesicular transport	GO:0002576 platelet degranulation; GO:0006605 protein targeting; GO:0006623 protein targeting to vacuole; GO:0006810 transport; GO:0006886 intracellular protein transport; GO:0006887 exocytosis; GO:0006888 endoplasmic reticulum to Golgi vesicle-mediated transport; GO:0006891 intra-Golgi vesicle-mediated transport; GO:0006892 post-Golgi vesicle-mediated transport; GO:0006896 Golgi to vacuole trans…	GO:0000323 lytic vacuole; GO:0005576 extracellular region; GO:0005622 intracellular anatomical structure; GO:0005737 cytoplasm; GO:0005764 lysosome; GO:0005765 lysosomal membrane; GO:0005768 endosome; GO:0005769 early endosome; GO:0005770 late endosome; GO:0005773 vacuole; GO:0005774 vacuolar membrane; GO:0005783 endoplasmic reticulum; GO:0005789 endoplasmic reticulum membrane; GO:0005794 Golgi a…	GO:0000149 SNARE binding; GO:0005484 SNAP receptor activity; GO:0005488 binding; GO:0005515 protein binding; GO:0008200 ion channel inhibitor activity; GO:0016247 channel regulator activity; GO:0016248 channel inhibitor activity; GO:0017081 chloride channel regulator activity; GO:0019869 chloride channel inhibitor activity; GO:0098772 molecular function regulator; GO:0099106 ion channel regulator…	PF12352	PF12352 Snare region anchored in the vesicle membrane C-terminus		U	KOG1666	V-SNARE				R-MMU-109582 Hemostasis;R-MMU-114608 Platelet degranulation ;R-MMU-76002 Platelet activation, signaling and aggregation;R-MMU-76005 Response to elevated platelet cytosolic Ca2+	https://reactome.org/PathwayBrowser/#/R-MMU-109582;https://reactome.org/PathwayBrowser/#/R-MMU-114608;https://reactome.org/PathwayBrowser/#/R-MMU-76002;https://reactome.org/PathwayBrowser/#/R-MMU-76005
O88485	130	K	4.23764	0.000205656	Up	Cytoplasmic dynein 1 intermediate chain 1 OS=Mus musculus OX=10090 GN=Dync1i1 PE=1 SV=2	Dync1i1	_LHK[Acetyl (K)]LGVSK_	1	77.0677	51.6829	69.1965	259.596	276.653	267.03	0.453222	0.310146	0.396807	1.60186	1.69563	1.61892	nucleus	K10415	DYNC1I; dynein cytoplasmic 1 intermediate chain	mmu04962 Vasopressin-regulated water reabsorption; mmu04145 Phagosome; mmu05132 Salmonella infection	GO:0000003 reproduction; GO:0000226 microtubule cytoskeleton organization; GO:0001654 eye development; GO:0001754 eye photoreceptor cell differentiation; GO:0002376 immune system process; GO:0002478 antigen processing and presentation of exogenous peptide antigen; GO:0002495 antigen processing and presentation of peptide antigen via MHC class II; GO:0002504 antigen processing and presentation of …	GO:0000775 chromosome, centromeric region; GO:0000776 kinetochore; GO:0000922 spindle pole; GO:0005622 intracellular anatomical structure; GO:0005634 nucleus; GO:0005694 chromosome; GO:0005737 cytoplasm; GO:0005768 endosome; GO:0005819 spindle; GO:0005829 cytosol; GO:0005856 cytoskeleton; GO:0005868 cytoplasmic dynein complex; GO:0005875 microtubule associated complex; GO:0005929 cilium; GO:00125…	GO:0003774 cytoskeletal motor activity; GO:0003777 microtubule motor activity; GO:0003824 catalytic activity; GO:0005488 binding; GO:0005515 protein binding; GO:0008017 microtubule binding; GO:0008092 cytoskeletal protein binding; GO:0015631 tubulin binding; GO:0016462 pyrophosphatase activity; GO:0016787 hydrolase activity; GO:0016817 hydrolase activity, acting on acid anhydrides; GO:0016818 hyd…				Z	KOG1587	Cytoplasmic dynein intermediate chain				R-MMU-1280218 Adaptive Immune System;R-MMU-141424 Amplification of signal from the kinetochores;R-MMU-141444 Amplification of signal from unattached kinetochores via a MAD2 inhibitory signal;R-MMU-162582 Signal Transduction;R-MMU-1632852 Macroautophagy;R-MMU-1640170 Cell Cycle;R-MMU-168256 Immune System;R-MMU-194315 Signaling by Rho GTPases;R-MMU-195258 RHO GTPase Effectors;R-MMU-199977 ER to Gol…	https://reactome.org/PathwayBrowser/#/R-MMU-1280218;https://reactome.org/PathwayBrowser/#/R-MMU-141424;https://reactome.org/PathwayBrowser/#/R-MMU-141444;https://reactome.org/PathwayBrowser/#/R-MMU-162582;https://reactome.org/PathwayBrowser/#/R-MMU-1632852;https://reactome.org/PathwayBrowser/#/R-MMU-1640170;https://reactome.org/PathwayBrowser/#/R-MMU-168256;https://reactome.org/PathwayBrowser/#/R…
O88543	281	K	2.33193	0.00397598	Up	COP9 signalosome complex subunit 3 OS=Mus musculus OX=10090 GN=Cops3 PE=1 SV=3	Cops3	_NLVSK[Acetyl (K)]HSETFTR_	1	43.7341	38.2321	41.7934	97.6374	75.3337	116.578	0.627201	0.575453	0.598758	1.46776	1.05733	1.67567	cytoplasm	K12177			GO:0000003 reproduction; GO:0000226 microtubule cytoskeleton organization; GO:0000278 mitotic cell cycle; GO:0000281 mitotic cytokinesis; GO:0000338 protein deneddylation; GO:0000715 nucleotide-excision repair, DNA damage recognition; GO:0000910 cytokinesis; GO:0001701 in utero embryonic development; GO:0002009 morphogenesis of an epithelium; GO:0003006 developmental process involved in reproduct…	GO:0005622 intracellular anatomical structure; GO:0005634 nucleus; GO:0005654 nucleoplasm; GO:0005737 cytoplasm; GO:0005829 cytosol; GO:0008180 COP9 signalosome; GO:0031974 membrane-enclosed lumen; GO:0031981 nuclear lumen; GO:0032991 protein-containing complex; GO:0043226 organelle; GO:0043227 membrane-bounded organelle; GO:0043229 intracellular organelle; GO:0043231 intracellular membrane-bound…	GO:0005488 binding; GO:0005515 protein binding;	PF01399	PF01399 PCI domain	PF01399 PCI domain	OT	KOG2582	COP9 signalosome, subunit CSN3				R-MMU-199991 Membrane Trafficking;R-MMU-392499 Metabolism of proteins;R-MMU-5653656 Vesicle-mediated transport;R-MMU-5696394 DNA Damage Recognition in GG-NER;R-MMU-5696398 Nucleotide Excision Repair;R-MMU-5696399 Global Genome Nucleotide Excision Repair (GG-NER);R-MMU-597592 Post-translational protein modification;R-MMU-6781823 Formation of TC-NER Pre-Incision Complex;R-MMU-6781827 Transcription-…	https://reactome.org/PathwayBrowser/#/R-MMU-199991;https://reactome.org/PathwayBrowser/#/R-MMU-392499;https://reactome.org/PathwayBrowser/#/R-MMU-5653656;https://reactome.org/PathwayBrowser/#/R-MMU-5696394;https://reactome.org/PathwayBrowser/#/R-MMU-5696398;https://reactome.org/PathwayBrowser/#/R-MMU-5696399;https://reactome.org/PathwayBrowser/#/R-MMU-597592;https://reactome.org/PathwayBrowser/#/…
O88544	91	K	2.09854	0.00537652	Up	COP9 signalosome complex subunit 4 OS=Mus musculus OX=10090 GN=Cops4 PE=1 SV=1	Cops4	_EVYHFTLEK[Acetyl (K)]IQPR_	1	101.91	135.646	84.9832	228.309	202.477	233.073	0.613436	0.810889	0.517388	1.40085	1.24431	1.42961	cytoplasm	K12178			GO:0000003 reproduction; GO:0000338 protein deneddylation; GO:0000715 nucleotide-excision repair, DNA damage recognition; GO:0001654 eye development; GO:0001745 compound eye morphogenesis; GO:0001751 compound eye photoreceptor cell differentiation; GO:0001754 eye photoreceptor cell differentiation; GO:0002009 morphogenesis of an epithelium; GO:0003006 developmental process involved in reproductio…	GO:0005622 intracellular anatomical structure; GO:0005634 nucleus; GO:0005654 nucleoplasm; GO:0005737 cytoplasm; GO:0005829 cytosol; GO:0008021 synaptic vesicle; GO:0008180 COP9 signalosome; GO:0012505 endomembrane system; GO:0016604 nuclear body; GO:0016607 nuclear speck; GO:0030054 cell junction; GO:0030133 transport vesicle; GO:0031410 cytoplasmic vesicle; GO:0031974 membrane-enclosed lumen; G…	GO:0001067 transcription regulatory region nucleic acid binding; GO:0003676 nucleic acid binding; GO:0003677 DNA binding; GO:0003824 catalytic activity; GO:0005488 binding; GO:0005515 protein binding; GO:0008233 peptidase activity; GO:0008234 cysteine-type peptidase activity; GO:0016787 hydrolase activity; GO:0019783 ubiquitin-like protein-specific protease activity; GO:0019784 NEDD8-specific pro…	PF01399; PF18420	PF01399 PCI domain; PF18420 CSN4/RPN5/eIF3a helix turn helix domain		OT	KOG1497	COP9 signalosome, subunit CSN4				R-MMU-162582 Signal Transduction;R-MMU-194315 Signaling by Rho GTPases;R-MMU-199991 Membrane Trafficking;R-MMU-392499 Metabolism of proteins;R-MMU-5653656 Vesicle-mediated transport;R-MMU-5696394 DNA Damage Recognition in GG-NER;R-MMU-5696398 Nucleotide Excision Repair;R-MMU-5696399 Global Genome Nucleotide Excision Repair (GG-NER);R-MMU-597592 Post-translational protein modification;R-MMU-678182…	https://reactome.org/PathwayBrowser/#/R-MMU-162582;https://reactome.org/PathwayBrowser/#/R-MMU-194315;https://reactome.org/PathwayBrowser/#/R-MMU-199991;https://reactome.org/PathwayBrowser/#/R-MMU-392499;https://reactome.org/PathwayBrowser/#/R-MMU-5653656;https://reactome.org/PathwayBrowser/#/R-MMU-5696394;https://reactome.org/PathwayBrowser/#/R-MMU-5696398;https://reactome.org/PathwayBrowser/#/R…
O88544	150	K	2.28243	0.00103532	Up	COP9 signalosome complex subunit 4 OS=Mus musculus OX=10090 GN=Cops4 PE=1 SV=1	Cops4	_LETYLK[Acetyl (K)]IAR_	1	148.383	135.846	183.424	365.717	334.668	348.939	0.580777	0.52805	0.726129	1.4591	1.33734	1.39171	cytoplasm	K12178			GO:0000003 reproduction; GO:0000338 protein deneddylation; GO:0000715 nucleotide-excision repair, DNA damage recognition; GO:0001654 eye development; GO:0001745 compound eye morphogenesis; GO:0001751 compound eye photoreceptor cell differentiation; GO:0001754 eye photoreceptor cell differentiation; GO:0002009 morphogenesis of an epithelium; GO:0003006 developmental process involved in reproductio…	GO:0005622 intracellular anatomical structure; GO:0005634 nucleus; GO:0005654 nucleoplasm; GO:0005737 cytoplasm; GO:0005829 cytosol; GO:0008021 synaptic vesicle; GO:0008180 COP9 signalosome; GO:0012505 endomembrane system; GO:0016604 nuclear body; GO:0016607 nuclear speck; GO:0030054 cell junction; GO:0030133 transport vesicle; GO:0031410 cytoplasmic vesicle; GO:0031974 membrane-enclosed lumen; G…	GO:0001067 transcription regulatory region nucleic acid binding; GO:0003676 nucleic acid binding; GO:0003677 DNA binding; GO:0003824 catalytic activity; GO:0005488 binding; GO:0005515 protein binding; GO:0008233 peptidase activity; GO:0008234 cysteine-type peptidase activity; GO:0016787 hydrolase activity; GO:0019783 ubiquitin-like protein-specific protease activity; GO:0019784 NEDD8-specific pro…	PF01399; PF18420	PF01399 PCI domain; PF18420 CSN4/RPN5/eIF3a helix turn helix domain		OT	KOG1497	COP9 signalosome, subunit CSN4				R-MMU-162582 Signal Transduction;R-MMU-194315 Signaling by Rho GTPases;R-MMU-199991 Membrane Trafficking;R-MMU-392499 Metabolism of proteins;R-MMU-5653656 Vesicle-mediated transport;R-MMU-5696394 DNA Damage Recognition in GG-NER;R-MMU-5696398 Nucleotide Excision Repair;R-MMU-5696399 Global Genome Nucleotide Excision Repair (GG-NER);R-MMU-597592 Post-translational protein modification;R-MMU-678182…	https://reactome.org/PathwayBrowser/#/R-MMU-162582;https://reactome.org/PathwayBrowser/#/R-MMU-194315;https://reactome.org/PathwayBrowser/#/R-MMU-199991;https://reactome.org/PathwayBrowser/#/R-MMU-392499;https://reactome.org/PathwayBrowser/#/R-MMU-5653656;https://reactome.org/PathwayBrowser/#/R-MMU-5696394;https://reactome.org/PathwayBrowser/#/R-MMU-5696398;https://reactome.org/PathwayBrowser/#/R…
O88544	227	K	1.6985	0.0119522	Up	COP9 signalosome complex subunit 4 OS=Mus musculus OX=10090 GN=Cops4 PE=1 SV=1	Cops4	_LEALK[Acetyl (K)]HALHC[Carbamidomethyl (C)]TILASAGQQR_	1	185.283	281.561	220.91	366.589	409.122	370.74	0.599784	0.905172	0.723274	1.20963	1.3521	1.22293	cytoplasm	K12178			GO:0000003 reproduction; GO:0000338 protein deneddylation; GO:0000715 nucleotide-excision repair, DNA damage recognition; GO:0001654 eye development; GO:0001745 compound eye morphogenesis; GO:0001751 compound eye photoreceptor cell differentiation; GO:0001754 eye photoreceptor cell differentiation; GO:0002009 morphogenesis of an epithelium; GO:0003006 developmental process involved in reproductio…	GO:0005622 intracellular anatomical structure; GO:0005634 nucleus; GO:0005654 nucleoplasm; GO:0005737 cytoplasm; GO:0005829 cytosol; GO:0008021 synaptic vesicle; GO:0008180 COP9 signalosome; GO:0012505 endomembrane system; GO:0016604 nuclear body; GO:0016607 nuclear speck; GO:0030054 cell junction; GO:0030133 transport vesicle; GO:0031410 cytoplasmic vesicle; GO:0031974 membrane-enclosed lumen; G…	GO:0001067 transcription regulatory region nucleic acid binding; GO:0003676 nucleic acid binding; GO:0003677 DNA binding; GO:0003824 catalytic activity; GO:0005488 binding; GO:0005515 protein binding; GO:0008233 peptidase activity; GO:0008234 cysteine-type peptidase activity; GO:0016787 hydrolase activity; GO:0019783 ubiquitin-like protein-specific protease activity; GO:0019784 NEDD8-specific pro…	PF01399; PF18420	PF01399 PCI domain; PF18420 CSN4/RPN5/eIF3a helix turn helix domain		OT	KOG1497	COP9 signalosome, subunit CSN4				R-MMU-162582 Signal Transduction;R-MMU-194315 Signaling by Rho GTPases;R-MMU-199991 Membrane Trafficking;R-MMU-392499 Metabolism of proteins;R-MMU-5653656 Vesicle-mediated transport;R-MMU-5696394 DNA Damage Recognition in GG-NER;R-MMU-5696398 Nucleotide Excision Repair;R-MMU-5696399 Global Genome Nucleotide Excision Repair (GG-NER);R-MMU-597592 Post-translational protein modification;R-MMU-678182…	https://reactome.org/PathwayBrowser/#/R-MMU-162582;https://reactome.org/PathwayBrowser/#/R-MMU-194315;https://reactome.org/PathwayBrowser/#/R-MMU-199991;https://reactome.org/PathwayBrowser/#/R-MMU-392499;https://reactome.org/PathwayBrowser/#/R-MMU-5653656;https://reactome.org/PathwayBrowser/#/R-MMU-5696394;https://reactome.org/PathwayBrowser/#/R-MMU-5696398;https://reactome.org/PathwayBrowser/#/R…
O88545	233	K	4.09352	0.00832961	Up	COP9 signalosome complex subunit 6 OS=Mus musculus OX=10090 GN=Cops6 PE=1 SV=1	Cops6	_VK[Acetyl (K)]LILEYVK_	1	29.9695	12.0609	11.5852	68.0362	64.864	74.0427	0.671216	0.273284	0.255041	1.62626	1.60831	1.67577	cytoskeleton	K12179			GO:0000003 reproduction; GO:0000338 protein deneddylation; GO:0000715 nucleotide-excision repair, DNA damage recognition; GO:0002009 morphogenesis of an epithelium; GO:0003006 developmental process involved in reproduction; GO:0006139 nucleobase-containing compound metabolic process; GO:0006259 DNA metabolic process; GO:0006281 DNA repair; GO:0006283 transcription-coupled nucleotide-excision repa…	GO:0005622 intracellular anatomical structure; GO:0005634 nucleus; GO:0005654 nucleoplasm; GO:0005737 cytoplasm; GO:0005829 cytosol; GO:0008180 COP9 signalosome; GO:0031974 membrane-enclosed lumen; GO:0031981 nuclear lumen; GO:0032991 protein-containing complex; GO:0043226 organelle; GO:0043227 membrane-bounded organelle; GO:0043229 intracellular organelle; GO:0043231 intracellular membrane-bound…	GO:0005488 binding; GO:0005515 protein binding; GO:0046983 protein dimerization activity;				OT	KOG3050	COP9 signalosome, subunit CSN6				R-MMU-199991 Membrane Trafficking;R-MMU-392499 Metabolism of proteins;R-MMU-5653656 Vesicle-mediated transport;R-MMU-5696394 DNA Damage Recognition in GG-NER;R-MMU-5696398 Nucleotide Excision Repair;R-MMU-5696399 Global Genome Nucleotide Excision Repair (GG-NER);R-MMU-597592 Post-translational protein modification;R-MMU-6781823 Formation of TC-NER Pre-Incision Complex;R-MMU-6781827 Transcription-…	https://reactome.org/PathwayBrowser/#/R-MMU-199991;https://reactome.org/PathwayBrowser/#/R-MMU-392499;https://reactome.org/PathwayBrowser/#/R-MMU-5653656;https://reactome.org/PathwayBrowser/#/R-MMU-5696394;https://reactome.org/PathwayBrowser/#/R-MMU-5696398;https://reactome.org/PathwayBrowser/#/R-MMU-5696399;https://reactome.org/PathwayBrowser/#/R-MMU-597592;https://reactome.org/PathwayBrowser/#/…
O88569	173	K	2.03523	0.000327916	Up	Heterogeneous nuclear ribonucleoproteins A2/B1 OS=Mus musculus OX=10090 GN=Hnrnpa2b1 PE=1 SV=2	Hnrnpa2b1	_IVLQK[Acetyl (K)]YHTINGHNAEVR_	1	51.0802	52.7362	43.6708	94.0353	98.5465	93.003	0.698881	0.697794	0.597554	1.30749	1.44591	1.30532	nucleus	K13158	HNRNPA2B1; heterogeneous nuclear ribonucleoprotein A2/B1	mmu05014 Amyotrophic lateral sclerosis	GO:0000003 reproduction; GO:0000122 negative regulation of transcription by RNA polymerase II; GO:0000375 RNA splicing, via transesterification reactions; GO:0000377 RNA splicing, via transesterification reactions with bulged adenosine as nucleophile; GO:0000381 regulation of alternative mRNA splicing, via spliceosome; GO:0000398 mRNA splicing, via spliceosome; GO:0000723 telomere maintenance; GO…	GO:0000781 chromosome, telomeric region; GO:0000785 chromatin; GO:0000792 heterochromatin; GO:0005576 extracellular region; GO:0005615 extracellular space; GO:0005622 intracellular anatomical structure; GO:0005634 nucleus; GO:0005654 nucleoplasm; GO:0005681 spliceosomal complex; GO:0005694 chromosome; GO:0005700 polytene chromosome; GO:0005703 polytene chromosome puff; GO:0005737 cytoplasm; GO:00…	GO:0001067 transcription regulatory region nucleic acid binding; GO:0001069 regulatory region RNA binding; GO:0003676 nucleic acid binding; GO:0003677 DNA binding; GO:0003697 single-stranded DNA binding; GO:0003723 RNA binding; GO:0003727 single-stranded RNA binding; GO:0003729 mRNA binding; GO:0003730 mRNA 3'-UTR binding; GO:0005488 binding; GO:0005515 protein binding; GO:0019899 enzyme binding;…	PF00076	PF00076 RNA recognition motif. (a.k.a. RRM, RBD, or RNP domain)	PF00076 RNA recognition motif. (a.k.a. RRM, RBD, or RNP domain)	R	KOG0118	FOG: RRM domain	WP310 mRNA processing	http://www.wikipathways.org/instance/WP310_r122791		R-MMU-72163 mRNA Splicing - Major Pathway;R-MMU-72172 mRNA Splicing;R-MMU-72203 Processing of Capped Intron-Containing Pre-mRNA;R-MMU-8953854 Metabolism of RNA	https://reactome.org/PathwayBrowser/#/R-MMU-72163;https://reactome.org/PathwayBrowser/#/R-MMU-72172;https://reactome.org/PathwayBrowser/#/R-MMU-72203;https://reactome.org/PathwayBrowser/#/R-MMU-8953854	HALLMARK MYC TARGETS V1	http://www.gsea-msigdb.org/gsea/msigdb/mouse/geneset/HALLMARK_MYC_TARGETS_V1
O88643	522	K	2.52572	0.000117317	Up	Serine/threonine-protein kinase PAK 1 OS=Mus musculus OX=10090 GN=Pak1 PE=1 SV=1	Pak1	_ELLQHQFLK[Acetyl (K)]IAK_	1	54.0933	60.0812	51.3483	158.791	166.774	161.614	0.52923	0.604106	0.515931	1.31228	1.49257	1.36074	cytoplasm,nucleus	K04409	PAK1; p21-activated kinase 1 [EC:2.7.11.1]	mmu04810 Regulation of actin cytoskeleton; mmu04012 ErbB signaling pathway; mmu04510 Focal adhesion; mmu04392 Hippo signaling pathway - multiple species; mmu04014 Ras signaling pathway; mmu05205 Proteoglycans in cancer; mmu04650 Natural killer cell mediated cytotoxicity; mmu05170 Human immunodeficiency virus 1 infection; mmu04625 C-type lectin receptor signaling pathway; mmu04010 MAPK signaling p…	GO:0000003 reproduction; GO:0000165 MAPK cascade; GO:0000902 cell morphogenesis; GO:0000904 cell morphogenesis involved in differentiation; GO:0001505 regulation of neurotransmitter levels; GO:0001558 regulation of cell growth; GO:0001666 response to hypoxia; GO:0001700 embryonic development via the syncytial blastoderm; GO:0001763 morphogenesis of a branching structure; GO:0001932 regulation of …	GO:0001726 ruffle; GO:0005622 intracellular anatomical structure; GO:0005634 nucleus; GO:0005635 nuclear envelope; GO:0005737 cytoplasm; GO:0005768 endosome; GO:0005829 cytosol; GO:0005856 cytoskeleton; GO:0005886 plasma membrane; GO:0005911 cell-cell junction; GO:0005912 adherens junction; GO:0005925 focal adhesion; GO:0012505 endomembrane system; GO:0014069 postsynaptic density; GO:0014704 inte…	GO:0000166 nucleotide binding; GO:0001882 nucleoside binding; GO:0001883 purine nucleoside binding; GO:0003824 catalytic activity; GO:0004672 protein kinase activity; GO:0004674 protein serine/threonine kinase activity; GO:0004708 MAP kinase kinase activity; GO:0004709 MAP kinase kinase kinase activity; GO:0004712 protein serine/threonine/tyrosine kinase activity; GO:0005488 binding; GO:0005515 p…	PF00786; PF00069	PF00786 P21-Rho-binding domain; PF00069 Protein kinase domain		T	KOG0578	p21-activated serine/threonine protein kinase				R-MMU-1266738 Developmental Biology;R-MMU-1280218 Adaptive Immune System;R-MMU-162582 Signal Transduction;R-MMU-168249 Innate Immune System;R-MMU-168256 Immune System;R-MMU-194138 Signaling by VEGF;R-MMU-194315 Signaling by Rho GTPases;R-MMU-195258 RHO GTPase Effectors;R-MMU-202403 TCR signaling;R-MMU-202433 Generation of second messenger molecules;R-MMU-2029480 Fcgamma receptor (FCGR) dependent …
O88703	303	K	1.50901	0.0255974	Up	Potassium/sodium hyperpolarization-activated cyclic nucleotide-gated channel 2 OS=Mus musculus OX=10090 GN=Hcn2 PE=1 SV=1	Hcn2	_FTK[Acetyl (K)]ILSLLR_	1	178.142	220.106	180.646	325.192	367.502	379.578	0.746218	0.927029	0.680696	1.01188	1.2439	1.29634	plasma membrane	K04955	HCN2; hyperpolarization activated cyclic nucleotide-gated potassium channel 2	mmu04024 cAMP signaling pathway; mmu04929 GnRH secretion	GO:0001505 regulation of neurotransmitter levels; GO:0001508 action potential; GO:0001701 in utero embryonic development; GO:0002027 regulation of heart rate; GO:0003254 regulation of membrane depolarization; GO:0006810 transport; GO:0006811 ion transport; GO:0006812 cation transport; GO:0006813 potassium ion transport; GO:0006814 sodium ion transport; GO:0006937 regulation of muscle contraction;…	GO:0005622 intracellular anatomical structure; GO:0005737 cytoplasm; GO:0005886 plasma membrane; GO:0005887 integral component of plasma membrane; GO:0008076 voltage-gated potassium channel complex; GO:0016020 membrane; GO:0016021 integral component of membrane; GO:0016323 basolateral plasma membrane; GO:0030424 axon; GO:0030425 dendrite; GO:0031224 intrinsic component of membrane; GO:0031226 int…	GO:0005198 structural molecule activity; GO:0005215 transporter activity; GO:0005216 ion channel activity; GO:0005217 intracellular ligand-gated ion channel activity; GO:0005221 intracellular cyclic nucleotide activated cation channel activity; GO:0005222 intracellular cAMP-activated cation channel activity; GO:0005244 voltage-gated ion channel activity; GO:0005248 voltage-gated sodium channel ac…	PF00027	PF00027 Cyclic nucleotide-binding domain		PT	KOG0498	K+-channel ERG and related proteins, contain PAS/PAC sensor domain				R-MMU-112316 Neuronal System;R-MMU-1296061 HCN channels;R-MMU-1296071 Potassium Channels	https://reactome.org/PathwayBrowser/#/R-MMU-112316;https://reactome.org/PathwayBrowser/#/R-MMU-1296061;https://reactome.org/PathwayBrowser/#/R-MMU-1296071
O88741	259	K	1.8992	0.00206872	Up	Ganglioside-induced differentiation-associated protein 1 OS=Mus musculus OX=10090 GN=Gdap1 PE=1 SV=1	Gdap1	_LK[Acetyl (K)]FLGFAR_	1	119.722	115.803	133.343	203.261	245.885	248.494	0.675705	0.652144	0.745371	1.1126	1.43803	1.38683	cytoplasm	K22077			GO:0000266 mitochondrial fission; GO:0001101 response to acid chemical; GO:0006412 translation; GO:0006414 translational elongation; GO:0006518 peptide metabolic process; GO:0006575 cellular modified amino acid metabolic process; GO:0006605 protein targeting; GO:0006626 protein targeting to mitochondrion; GO:0006749 glutathione metabolic process; GO:0006790 sulfur compound metabolic process; GO:0…	GO:0005622 intracellular anatomical structure; GO:0005634 nucleus; GO:0005737 cytoplasm; GO:0005739 mitochondrion; GO:0005740 mitochondrial envelope; GO:0005741 mitochondrial outer membrane; GO:0005829 cytosol; GO:0016020 membrane; GO:0016021 integral component of membrane; GO:0019867 outer membrane; GO:0031090 organelle membrane; GO:0031224 intrinsic component of membrane; GO:0031300 intrinsic c…	GO:0003676 nucleic acid binding; GO:0003723 RNA binding; GO:0003746 translation elongation factor activity; GO:0003824 catalytic activity; GO:0004364 glutathione transferase activity; GO:0005488 binding; GO:0008135 translation factor activity, RNA binding; GO:0016740 transferase activity; GO:0016765 transferase activity, transferring alkyl or aryl (other than methyl) groups; GO:0097159 organic cy…	PF13417; PF13410	PF13417 Glutathione S-transferase, N-terminal domain; PF13410 Glutathione S-transferase, C-terminal domain	PF13410 Glutathione S-transferase, C-terminal domain	S	KOG4420	Uncharacterized conserved protein (Ganglioside-induced differentiation associated protein 1, GDAP1)				R-MMU-9603798 Class I peroxisomal membrane protein import;R-MMU-9609507 Protein localization	https://reactome.org/PathwayBrowser/#/R-MMU-9603798;https://reactome.org/PathwayBrowser/#/R-MMU-9609507
O88746	106	K	1.52	0.0173956	Up	Target of Myb1 membrane trafficking protein OS=Mus musculus OX=10090 GN=Tom1 PE=1 SV=1	Tom1	_TILPK[Acetyl (K)]NNPPTIVHDK_	1	59.6691	73.0028	68.1922	120.982	91.0276	102.21	0.652208	0.934473	0.7942	1.28072	1.13677	1.20146	cytoplasm,nucleus				GO:0001775 cell activation; GO:0002252 immune effector process; GO:0002263 cell activation involved in immune response; GO:0002274 myeloid leukocyte activation; GO:0002275 myeloid cell activation involved in immune response; GO:0002283 neutrophil activation involved in immune response; GO:0002366 leukocyte activation involved in immune response; GO:0002376 immune system process; GO:0002443 leukoc…	GO:0000323 lytic vacuole; GO:0005622 intracellular anatomical structure; GO:0005737 cytoplasm; GO:0005764 lysosome; GO:0005765 lysosomal membrane; GO:0005766 primary lysosome; GO:0005768 endosome; GO:0005769 early endosome; GO:0005773 vacuole; GO:0005774 vacuolar membrane; GO:0005829 cytosol; GO:0005886 plasma membrane; GO:0012505 endomembrane system; GO:0012506 vesicle membrane; GO:0016020 membr…	GO:0005488 binding; GO:0005515 protein binding; GO:0019899 enzyme binding; GO:0019900 kinase binding; GO:0019901 protein kinase binding; GO:0030276 clathrin binding;	PF00790; PF03127	PF00790 VHS domain; PF03127 GAT domain	PF00790 VHS domain	U	KOG1087	Cytosolic sorting protein GGA2/TOM1				R-MMU-168249 Innate Immune System;R-MMU-168256 Immune System;R-MMU-6798695 Neutrophil degranulation	https://reactome.org/PathwayBrowser/#/R-MMU-168249;https://reactome.org/PathwayBrowser/#/R-MMU-168256;https://reactome.org/PathwayBrowser/#/R-MMU-6798695
O88844	243	K	0.556817	0.00396035	Down	Isocitrate dehydrogenase [NADP] cytoplasmic OS=Mus musculus OX=10090 GN=Idh1 PE=1 SV=2	Idh1	_SQFEAQK[Acetyl (K)]IC[Carbamidomethyl (C)]YEHR_	1	7301.02	6839.79	6193.19	3502.12	2914.87	2917.14	1.39554	1.21255	1.15249	0.807536	0.671736	0.614683	cytoplasm	K00031	IDH1; isocitrate dehydrogenase [EC:1.1.1.42]	mmu01230 Biosynthesis of amino acids; mmu01200 Carbon metabolism; mmu05230 Central carbon metabolism in cancer; mmu04146 Peroxisome; mmu01100 Metabolic pathways; mmu00480 Glutathione metabolism; mmu01210 2-Oxocarboxylic acid metabolism; mmu00020 Citrate cycle (TCA cycle)	GO:0000003 reproduction; GO:0001775 cell activation; GO:0002252 immune effector process; GO:0002263 cell activation involved in immune response; GO:0002274 myeloid leukocyte activation; GO:0002275 myeloid cell activation involved in immune response; GO:0002283 neutrophil activation involved in immune response; GO:0002366 leukocyte activation involved in immune response; GO:0002376 immune system p…	GO:0005576 extracellular region; GO:0005622 intracellular anatomical structure; GO:0005737 cytoplasm; GO:0005739 mitochondrion; GO:0005777 peroxisome; GO:0005782 peroxisomal matrix; GO:0005829 cytosol; GO:0012505 endomembrane system; GO:0030141 secretory granule; GO:0031410 cytoplasmic vesicle; GO:0031907 microbody lumen; GO:0031974 membrane-enclosed lumen; GO:0031982 vesicle; GO:0031983 vesicle …	GO:0000166 nucleotide binding; GO:0000287 magnesium ion binding; GO:0003824 catalytic activity; GO:0004448 isocitrate dehydrogenase activity; GO:0004450 isocitrate dehydrogenase (NADP+) activity; GO:0005102 signaling receptor binding; GO:0005488 binding; GO:0005515 protein binding; GO:0016491 oxidoreductase activity; GO:0016614 oxidoreductase activity, acting on CH-OH group of donors; GO:0016616 …	PF00180	PF00180 Isocitrate/isopropylmalate dehydrogenase	PF00180 Isocitrate/isopropylmalate dehydrogenase	C	KOG1526	NADP-dependent isocitrate dehydrogenase	WP730 Glutathione and one-carbon metabolism;WP4466 Oxidative stress and redox pathway;WP164 Glutathione metabolism;WP662 Amino acid metabolism	http://www.wikipathways.org/instance/WP730_r116583;http://www.wikipathways.org/instance/WP4466_r116840;http://www.wikipathways.org/instance/WP164_r106858;http://www.wikipathways.org/instance/WP662_r122074		R-MMU-1430728 Metabolism;R-MMU-168249 Innate Immune System;R-MMU-168256 Immune System;R-MMU-196854 Metabolism of vitamins and cofactors;R-MMU-389542 NADPH regeneration;R-MMU-6798695 Neutrophil degranulation;R-MMU-8978934 Metabolism of cofactors;R-MMU-9033241 Peroxisomal protein import;R-MMU-9609507 Protein localization	https://reactome.org/PathwayBrowser/#/R-MMU-1430728;https://reactome.org/PathwayBrowser/#/R-MMU-168249;https://reactome.org/PathwayBrowser/#/R-MMU-168256;https://reactome.org/PathwayBrowser/#/R-MMU-196854;https://reactome.org/PathwayBrowser/#/R-MMU-389542;https://reactome.org/PathwayBrowser/#/R-MMU-6798695;https://reactome.org/PathwayBrowser/#/R-MMU-8978934;https://reactome.org/PathwayBrowser/#/R…	HALLMARK ADIPOGENESIS;HALLMARK MTORC1 SIGNALING;HALLMARK XENOBIOTIC METABOLISM;HALLMARK FATTY ACID METABOLISM;HALLMARK OXIDATIVE PHOSPHORYLATION;HALLMARK GLYCOLYSIS;HALLMARK BILE ACID METABOLISM;HALLMARK PEROXISOME	http://www.gsea-msigdb.org/gsea/msigdb/mouse/geneset/HALLMARK_ADIPOGENESIS;http://www.gsea-msigdb.org/gsea/msigdb/mouse/geneset/HALLMARK_MTORC1_SIGNALING;http://www.gsea-msigdb.org/gsea/msigdb/mouse/geneset/HALLMARK_XENOBIOTIC_METABOLISM;http://www.gsea-msigdb.org/gsea/msigdb/mouse/geneset/HALLMARK_FATTY_ACID_METABOLISM;http://www.gsea-msigdb.org/gsea/msigdb/mouse/geneset/HALLMARK_OXIDATIVE_PHOSP…
O88935	281	K	2.04918	0.0011611	Up	Synapsin-1 OS=Mus musculus OX=10090 GN=Syn1 PE=1 SV=2	Syn1	_VK[Acetyl (K)]VDNQHDFQDIASVVALTK_	1	76.5693	98.8029	96.141	230.183	221.723	231.784	0.530393	0.702981	0.668292	1.27571	1.29309	1.32806	nucleus	K19941			GO:0000003 reproduction; GO:0001505 regulation of neurotransmitter levels; GO:0003008 system process; GO:0006810 transport; GO:0006836 neurotransmitter transport; GO:0006887 exocytosis; GO:0006950 response to stress; GO:0007154 cell communication; GO:0007267 cell-cell signaling; GO:0007268 chemical synaptic transmission; GO:0007269 neurotransmitter secretion; GO:0007274 neuromuscular synaptic tra…	GO:0000228 nuclear chromosome; GO:0000793 condensed chromosome; GO:0000794 condensed nuclear chromosome; GO:0000795 synaptonemal complex; GO:0005622 intracellular anatomical structure; GO:0005634 nucleus; GO:0005694 chromosome; GO:0005737 cytoplasm; GO:0005829 cytosol; GO:0005856 cytoskeleton; GO:0005886 plasma membrane; GO:0008021 synaptic vesicle; GO:0012505 endomembrane system; GO:0012506 vesi…	GO:0000166 nucleotide binding; GO:0005215 transporter activity; GO:0005488 binding; GO:0005515 protein binding; GO:0005524 ATP binding; GO:0017076 purine nucleotide binding; GO:0019899 enzyme binding; GO:0019900 kinase binding; GO:0019901 protein kinase binding; GO:0030554 adenyl nucleotide binding; GO:0032553 ribonucleotide binding; GO:0032555 purine ribonucleotide binding; GO:0032559 adenyl rib…	PF10581; PF02078; PF02750	PF10581 Synapsin N-terminal; PF02078 Synapsin, N-terminal domain; PF02750 Synapsin, ATP binding domain	PF02750 Synapsin, ATP binding domain	TU	KOG3895	Synaptic vesicle protein Synapsin				R-MMU-112310 Neurotransmitter release cycle;R-MMU-112315 Transmission across Chemical Synapses;R-MMU-112316 Neuronal System;R-MMU-181429 Serotonin Neurotransmitter Release Cycle;R-MMU-212676 Dopamine Neurotransmitter Release Cycle	https://reactome.org/PathwayBrowser/#/R-MMU-112310;https://reactome.org/PathwayBrowser/#/R-MMU-112315;https://reactome.org/PathwayBrowser/#/R-MMU-112316;https://reactome.org/PathwayBrowser/#/R-MMU-181429;https://reactome.org/PathwayBrowser/#/R-MMU-212676
O89053	339	K	2.47272	5.79357e-05	Up	Coronin-1A OS=Mus musculus OX=10090 GN=Coro1a PE=1 SV=5	Coro1a	_FYK[Acetyl (K)]LHER_	1	594.529	672.62	594.313	1745.62	1851.17	1718.07	0.534299	0.614218	0.528651	1.34805	1.4231	1.37602	mitochondria	K13882	CORO1A; coronin-1A	mmu04145 Phagosome; mmu05152 Tuberculosis	GO:0000147 actin cortical patch assembly; GO:0001667 ameboidal-type cell migration; GO:0001755 neural crest cell migration; GO:0001775 cell activation; GO:0001776 leukocyte homeostasis; GO:0001845 phagolysosome assembly; GO:0001894 tissue homeostasis; GO:0001906 cell killing; GO:0001909 leukocyte mediated cytotoxicity; GO:0001932 regulation of protein phosphorylation; GO:0001933 negative regulati…	GO:0001725 stress fiber; GO:0001772 immunological synapse; GO:0001891 phagocytic cup; GO:0005622 intracellular anatomical structure; GO:0005737 cytoplasm; GO:0005768 endosome; GO:0005769 early endosome; GO:0005829 cytosol; GO:0005856 cytoskeleton; GO:0005884 actin filament; GO:0005886 plasma membrane; GO:0005901 caveola; GO:0005911 cell-cell junction; GO:0005938 cell cortex; GO:0012505 endomembra…	GO:0003779 actin binding; GO:0003785 actin monomer binding; GO:0005488 binding; GO:0005515 protein binding; GO:0008022 protein C-terminus binding; GO:0008092 cytoskeletal protein binding; GO:0017022 myosin binding; GO:0019899 enzyme binding; GO:0031267 small GTPase binding; GO:0032036 myosin heavy chain binding; GO:0042802 identical protein binding; GO:0042803 protein homodimerization activity; G…	PF08953	PF08953 Domain of unknown function (DUF1899)		Z	KOG0303	Actin-binding protein Coronin, contains WD40 repeats						HALLMARK MTORC1 SIGNALING	http://www.gsea-msigdb.org/gsea/msigdb/mouse/geneset/HALLMARK_MTORC1_SIGNALING
P00920	251	K	1.84629	0.00841813	Up	Carbonic anhydrase 2 OS=Mus musculus OX=10090 GN=Ca2 PE=1 SV=4	Ca2	_PAQPLK[Acetyl (K)]NR_	1	251.773	256.205	314.493	639.687	682.434	491.183	0.630626	0.629699	0.794732	1.38655	1.38108	1.02659	cytoplasm	K18245	CA2; carbonic anhydrase 2 [EC:4.2.1.1]	mmu04966 Collecting duct acid secretion; mmu00910 Nitrogen metabolism; mmu04976 Bile secretion; mmu04971 Gastric acid secretion; mmu01100 Metabolic pathways; mmu04972 Pancreatic secretion; mmu04964 Proximal tubule bicarbonate reclamation	GO:0001655 urogenital system development; GO:0001822 kidney development; GO:0002009 morphogenesis of an epithelium; GO:0002376 immune system process; GO:0002520 immune system development; GO:0002521 leukocyte differentiation; GO:0002573 myeloid leukocyte differentiation; GO:0002682 regulation of immune system process; GO:0002684 positive regulation of immune system process; GO:0002761 regulation …	GO:0005576 extracellular region; GO:0005615 extracellular space; GO:0005622 intracellular anatomical structure; GO:0005737 cytoplasm; GO:0005829 cytosol; GO:0005886 plasma membrane; GO:0005902 microvillus; GO:0016020 membrane; GO:0016323 basolateral plasma membrane; GO:0030424 axon; GO:0042995 cell projection; GO:0043005 neuron projection; GO:0043209 myelin sheath; GO:0043226 organelle; GO:004322…	GO:0003824 catalytic activity; GO:0004064 arylesterase activity; GO:0004089 carbonate dehydratase activity; GO:0005488 binding; GO:0008270 zinc ion binding; GO:0016787 hydrolase activity; GO:0016788 hydrolase activity, acting on ester bonds; GO:0016829 lyase activity; GO:0016835 carbon-oxygen lyase activity; GO:0016836 hydro-lyase activity; GO:0043167 ion binding; GO:0043169 cation binding; GO:00…	PF00194	PF00194 Eukaryotic-type carbonic anhydrase	PF00194 Eukaryotic-type carbonic anhydrase	R	KOG0382	Carbonic anhydrase				R-MMU-1237044 Erythrocytes take up carbon dioxide and release oxygen;R-MMU-1247673 Erythrocytes take up oxygen and release carbon dioxide;R-MMU-1430728 Metabolism;R-MMU-1475029 Reversible hydration of carbon dioxide;R-MMU-1480926 O2/CO2 exchange in erythrocytes;R-MMU-382551 Transport of small molecules	https://reactome.org/PathwayBrowser/#/R-MMU-1237044;https://reactome.org/PathwayBrowser/#/R-MMU-1247673;https://reactome.org/PathwayBrowser/#/R-MMU-1430728;https://reactome.org/PathwayBrowser/#/R-MMU-1475029;https://reactome.org/PathwayBrowser/#/R-MMU-1480926;https://reactome.org/PathwayBrowser/#/R-MMU-382551	HALLMARK ESTROGEN RESPONSE LATE;HALLMARK COMPLEMENT;HALLMARK XENOBIOTIC METABOLISM;HALLMARK FATTY ACID METABOLISM;HALLMARK UV RESPONSE UP;HALLMARK HEME METABOLISM;HALLMARK IL2 STAT5 SIGNALING;HALLMARK KRAS SIGNALING UP	http://www.gsea-msigdb.org/gsea/msigdb/mouse/geneset/HALLMARK_ESTROGEN_RESPONSE_LATE;http://www.gsea-msigdb.org/gsea/msigdb/mouse/geneset/HALLMARK_COMPLEMENT;http://www.gsea-msigdb.org/gsea/msigdb/mouse/geneset/HALLMARK_XENOBIOTIC_METABOLISM;http://www.gsea-msigdb.org/gsea/msigdb/mouse/geneset/HALLMARK_FATTY_ACID_METABOLISM;http://www.gsea-msigdb.org/gsea/msigdb/mouse/geneset/HALLMARK_UV_RESPONSE…
P01831	61	K	3.23785	2.40168e-05	Up	Thy-1 membrane glycoprotein OS=Mus musculus OX=10090 GN=Thy1 PE=1 SV=1	Thy1	_K[Acetyl (K)]HVLSGTLGIPEHTYR_	1	4126.24	4066.3	4121.72	14706.9	14550.5	14925.1	0.452203	0.450073	0.480031	1.63566	1.39366	1.44638	extracellular	K06514	THY1; Thy-1 cell surface antigen	mmu04670 Leukocyte transendothelial migration	GO:0001525 angiogenesis; GO:0001568 blood vessel development; GO:0001654 eye development; GO:0001754 eye photoreceptor cell differentiation; GO:0001775 cell activation; GO:0001932 regulation of protein phosphorylation; GO:0001933 negative regulation of protein phosphorylation; GO:0001934 positive regulation of protein phosphorylation; GO:0001944 vasculature development; GO:0001952 regulation of c…	GO:0005576 extracellular region; GO:0005622 intracellular anatomical structure; GO:0005737 cytoplasm; GO:0005783 endoplasmic reticulum; GO:0005829 cytosol; GO:0005886 plasma membrane; GO:0005887 integral component of plasma membrane; GO:0009897 external side of plasma membrane; GO:0009986 cell surface; GO:0012505 endomembrane system; GO:0016020 membrane; GO:0016021 integral component of membrane;…	GO:0005096 GTPase activator activity; GO:0005102 signaling receptor binding; GO:0005178 integrin binding; GO:0005488 binding; GO:0005515 protein binding; GO:0005543 phospholipid binding; GO:0008047 enzyme activator activity; GO:0008289 lipid binding; GO:0019899 enzyme binding; GO:0019900 kinase binding; GO:0019901 protein kinase binding; GO:0030234 enzyme regulator activity; GO:0030695 GTPase reg…	PF00047	PF00047 Immunoglobulin domain	PF00047 Immunoglobulin domain							R-MMU-163125 Post-translational modification: synthesis of GPI-anchored proteins;R-MMU-392499 Metabolism of proteins;R-MMU-597592 Post-translational protein modification	https://reactome.org/PathwayBrowser/#/R-MMU-163125;https://reactome.org/PathwayBrowser/#/R-MMU-392499;https://reactome.org/PathwayBrowser/#/R-MMU-597592	HALLMARK APICAL JUNCTION;HALLMARK APICAL SURFACE;HALLMARK HEDGEHOG SIGNALING;HALLMARK EPITHELIAL MESENCHYMAL TRANSITION;HALLMARK ALLOGRAFT REJECTION	http://www.gsea-msigdb.org/gsea/msigdb/mouse/geneset/HALLMARK_APICAL_JUNCTION;http://www.gsea-msigdb.org/gsea/msigdb/mouse/geneset/HALLMARK_APICAL_SURFACE;http://www.gsea-msigdb.org/gsea/msigdb/mouse/geneset/HALLMARK_HEDGEHOG_SIGNALING;http://www.gsea-msigdb.org/gsea/msigdb/mouse/geneset/HALLMARK_EPITHELIAL_MESENCHYMAL_TRANSITION;http://www.gsea-msigdb.org/gsea/msigdb/mouse/geneset/HALLMARK_ALLOG…
P01942	128	K	4.43271	0.0108732	Up	Hemoglobin subunit alpha OS=Mus musculus OX=10090 GN=Hba PE=1 SV=2	Hba	_LLSHC[Carbamidomethyl (C)]LLVTLASHHPADFTPAVHASLDK[Acetyl (K)]FLASVSTVLTSK_	1	96.9224	161.955	146.94	665.067	307.342	711.922	0.258643	0.451424	0.421976	1.92273	0.914475	2.18081	cytoplasm	K13822	HBA; hemoglobin subunit alpha	mmu05144 Malaria; mmu05143 African trypanosomiasis	GO:0000302 response to reactive oxygen species; GO:0001701 in utero embryonic development; GO:0002262 myeloid cell homeostasis; GO:0002376 immune system process; GO:0002520 immune system development; GO:0003008 system process; GO:0003013 circulatory system process; GO:0006810 transport; GO:0006811 ion transport; GO:0006820 anion transport; GO:0006897 endocytosis; GO:0006898 receptor-mediated endo…	GO:0005576 extracellular region; GO:0005615 extracellular space; GO:0005622 intracellular anatomical structure; GO:0005737 cytoplasm; GO:0005829 cytosol; GO:0005833 hemoglobin complex; GO:0005840 ribosome; GO:0015935 small ribosomal subunit; GO:0022626 cytosolic ribosome; GO:0022627 cytosolic small ribosomal subunit; GO:0030139 endocytic vesicle; GO:0031410 cytoplasmic vesicle; GO:0031838 haptogl…	GO:0001540 amyloid-beta binding; GO:0005488 binding; GO:0020037 heme binding; GO:0033218 amide binding; GO:0036094 small molecule binding; GO:0042277 peptide binding; GO:0043177 organic acid binding; GO:0046906 tetrapyrrole binding; GO:0097159 organic cyclic compound binding; GO:1901363 heterocyclic compound binding;	PF00042	PF00042 Globin		C	KOG3378	Globins and related hemoproteins				R-MMU-1237044 Erythrocytes take up carbon dioxide and release oxygen;R-MMU-1247673 Erythrocytes take up oxygen and release carbon dioxide;R-MMU-1480926 O2/CO2 exchange in erythrocytes;R-MMU-2168880 Scavenging of heme from plasma;R-MMU-2173782 Binding and Uptake of Ligands by Scavenger Receptors;R-MMU-2262752 Cellular responses to stress;R-MMU-382551 Transport of small molecules;R-MMU-5653656 Vesi…	https://reactome.org/PathwayBrowser/#/R-MMU-1237044;https://reactome.org/PathwayBrowser/#/R-MMU-1247673;https://reactome.org/PathwayBrowser/#/R-MMU-1480926;https://reactome.org/PathwayBrowser/#/R-MMU-2168880;https://reactome.org/PathwayBrowser/#/R-MMU-2173782;https://reactome.org/PathwayBrowser/#/R-MMU-2262752;https://reactome.org/PathwayBrowser/#/R-MMU-382551;https://reactome.org/PathwayBrowser/…
P01942	140	K	0.43589	0.00064524	Down	Hemoglobin subunit alpha OS=Mus musculus OX=10090 GN=Hba PE=1 SV=2	Hba	_FLASVSTVLTSK[Acetyl (K)]YR_	1	472.489	378.54	405.094	162.353	194.182	153.253	1.49237	1.24885	1.37693	0.55555	0.683858	0.555652	cytoplasm	K13822	HBA; hemoglobin subunit alpha	mmu05144 Malaria; mmu05143 African trypanosomiasis	GO:0000302 response to reactive oxygen species; GO:0001701 in utero embryonic development; GO:0002262 myeloid cell homeostasis; GO:0002376 immune system process; GO:0002520 immune system development; GO:0003008 system process; GO:0003013 circulatory system process; GO:0006810 transport; GO:0006811 ion transport; GO:0006820 anion transport; GO:0006897 endocytosis; GO:0006898 receptor-mediated endo…	GO:0005576 extracellular region; GO:0005615 extracellular space; GO:0005622 intracellular anatomical structure; GO:0005737 cytoplasm; GO:0005829 cytosol; GO:0005833 hemoglobin complex; GO:0005840 ribosome; GO:0015935 small ribosomal subunit; GO:0022626 cytosolic ribosome; GO:0022627 cytosolic small ribosomal subunit; GO:0030139 endocytic vesicle; GO:0031410 cytoplasmic vesicle; GO:0031838 haptogl…	GO:0001540 amyloid-beta binding; GO:0005488 binding; GO:0020037 heme binding; GO:0033218 amide binding; GO:0036094 small molecule binding; GO:0042277 peptide binding; GO:0043177 organic acid binding; GO:0046906 tetrapyrrole binding; GO:0097159 organic cyclic compound binding; GO:1901363 heterocyclic compound binding;	PF00042	PF00042 Globin		C	KOG3378	Globins and related hemoproteins				R-MMU-1237044 Erythrocytes take up carbon dioxide and release oxygen;R-MMU-1247673 Erythrocytes take up oxygen and release carbon dioxide;R-MMU-1480926 O2/CO2 exchange in erythrocytes;R-MMU-2168880 Scavenging of heme from plasma;R-MMU-2173782 Binding and Uptake of Ligands by Scavenger Receptors;R-MMU-2262752 Cellular responses to stress;R-MMU-382551 Transport of small molecules;R-MMU-5653656 Vesi…	https://reactome.org/PathwayBrowser/#/R-MMU-1237044;https://reactome.org/PathwayBrowser/#/R-MMU-1247673;https://reactome.org/PathwayBrowser/#/R-MMU-1480926;https://reactome.org/PathwayBrowser/#/R-MMU-2168880;https://reactome.org/PathwayBrowser/#/R-MMU-2173782;https://reactome.org/PathwayBrowser/#/R-MMU-2262752;https://reactome.org/PathwayBrowser/#/R-MMU-382551;https://reactome.org/PathwayBrowser/…
P02088	121	K	2.13219	0.020834	Up	Hemoglobin subunit beta-1 OS=Mus musculus OX=10090 GN=Hbb-b1 PE=1 SV=2	Hbb-b1	_LLGNMIVIVLGHHLGK[Acetyl (K)]DFTPAAQAAFQK_	1	148.766	164.762	84.8003	247.265	267.125	217.208	0.75805	0.787534	0.422637	1.46326	1.52262	1.21075	cytoplasm	K13823	HBB; hemoglobin subunit beta	mmu05144 Malaria; mmu05143 African trypanosomiasis	GO:0000302 response to reactive oxygen species; GO:0001505 regulation of neurotransmitter levels; GO:0001775 cell activation; GO:0001932 regulation of protein phosphorylation; GO:0002252 immune effector process; GO:0002262 myeloid cell homeostasis; GO:0002263 cell activation involved in immune response; GO:0002274 myeloid leukocyte activation; GO:0002275 myeloid cell activation involved in immune…	GO:0005576 extracellular region; GO:0005615 extracellular space; GO:0005622 intracellular anatomical structure; GO:0005737 cytoplasm; GO:0005829 cytosol; GO:0005833 hemoglobin complex; GO:0012505 endomembrane system; GO:0030139 endocytic vesicle; GO:0030141 secretory granule; GO:0031410 cytoplasmic vesicle; GO:0031838 haptoglobin-hemoglobin complex; GO:0031974 membrane-enclosed lumen; GO:0031982 …	GO:0005344 oxygen carrier activity; GO:0005488 binding; GO:0005515 protein binding; GO:0019825 oxygen binding; GO:0030492 hemoglobin binding; GO:0031721 hemoglobin alpha binding; GO:0031722 hemoglobin beta binding; GO:0036094 small molecule binding; GO:0140104 molecular carrier activity;	PF00042	PF00042 Globin		C	KOG3378	Globins and related hemoproteins
P02089	121	K	3.91893	0.00282425	Up	Hemoglobin subunit beta-2 OS=Mus musculus OX=10090 GN=Hbb-b2 PE=1 SV=2	Hbb-b2	_LLGNAIVIVLGHHLGK[Acetyl (K)]DFTPAAQAAFQK_	1	1281.15	836.798	915.102	799.206	1044.81	1011.76	0.74942	0.596839	0.574182	1.68944	2.67838	3.15826	cytoplasm	K13823	HBB; hemoglobin subunit beta	mmu05144 Malaria; mmu05143 African trypanosomiasis	GO:0000302 response to reactive oxygen species; GO:0001505 regulation of neurotransmitter levels; GO:0001775 cell activation; GO:0001932 regulation of protein phosphorylation; GO:0002252 immune effector process; GO:0002262 myeloid cell homeostasis; GO:0002263 cell activation involved in immune response; GO:0002274 myeloid leukocyte activation; GO:0002275 myeloid cell activation involved in immune…	GO:0005576 extracellular region; GO:0005615 extracellular space; GO:0005622 intracellular anatomical structure; GO:0005737 cytoplasm; GO:0005829 cytosol; GO:0005833 hemoglobin complex; GO:0012505 endomembrane system; GO:0030139 endocytic vesicle; GO:0030141 secretory granule; GO:0031410 cytoplasmic vesicle; GO:0031838 haptoglobin-hemoglobin complex; GO:0031974 membrane-enclosed lumen; GO:0031982 …	GO:0005344 oxygen carrier activity; GO:0005488 binding; GO:0005515 protein binding; GO:0019825 oxygen binding; GO:0030492 hemoglobin binding; GO:0031721 hemoglobin alpha binding; GO:0031722 hemoglobin beta binding; GO:0036094 small molecule binding; GO:0140104 molecular carrier activity;	PF00042	PF00042 Globin		C	KOG3378	Globins and related hemoproteins
P03911	418	K	1.64697	0.0322776	Up	NADH-ubiquinone oxidoreductase chain 4 OS=Mus musculus OX=10090 GN=Mtnd4 PE=1 SV=1	Mtnd4	_GK[Acetyl (K)]LTNHMINLQPSHTR_	1	184.359	198.068	248.497	334.975	355.34	353.779	0.665257	0.688092	0.940946	1.05035	1.52514	1.20314	plasma membrane	K03881	ND4; NADH-ubiquinone oxidoreductase chain 4 [EC:7.1.1.2]	mmu05020 Prion disease; mmu00190 Oxidative phosphorylation; mmu04714 Thermogenesis; mmu05016 Huntington disease; mmu01100 Metabolic pathways; mmu05208 Chemical carcinogenesis - reactive oxygen species; mmu04723 Retrograde endocannabinoid signaling; mmu05014 Amyotrophic lateral sclerosis; mmu05415 Diabetic cardiomyopathy; mmu05010 Alzheimer disease; mmu05022 Pathways of neurodegeneration - multipl…	GO:0001666 response to hypoxia; GO:0001701 in utero embryonic development; GO:0006091 generation of precursor metabolites and energy; GO:0006119 oxidative phosphorylation; GO:0006120 mitochondrial electron transport, NADH to ubiquinone; GO:0006139 nucleobase-containing compound metabolic process; GO:0006163 purine nucleotide metabolic process; GO:0006725 cellular aromatic compound metabolic proce…	GO:0005622 intracellular anatomical structure; GO:0005737 cytoplasm; GO:0005739 mitochondrion; GO:0005740 mitochondrial envelope; GO:0005743 mitochondrial inner membrane; GO:0005746 mitochondrial respirasome; GO:0005747 mitochondrial respiratory chain complex I; GO:0016020 membrane; GO:0019866 organelle inner membrane; GO:0030964 NADH dehydrogenase complex; GO:0031090 organelle membrane; GO:00319…	GO:0003824 catalytic activity; GO:0003954 NADH dehydrogenase activity; GO:0008137 NADH dehydrogenase (ubiquinone) activity; GO:0016491 oxidoreductase activity; GO:0016651 oxidoreductase activity, acting on NAD(P)H; GO:0016655 oxidoreductase activity, acting on NAD(P)H, quinone or similar compound as acceptor; GO:0050136 NADH dehydrogenase (quinone) activity;				C	KOG4845	NADH dehydrogenase, subunit 4	WP295 Electron transport chain;WP1248 Oxidative phosphorylation	http://www.wikipathways.org/instance/WP295_r117879;http://www.wikipathways.org/instance/WP1248_r106839		R-MMU-1428517 The citric acid (TCA) cycle and respiratory electron transport;R-MMU-1430728 Metabolism;R-MMU-163200 Respiratory electron transport, ATP synthesis by chemiosmotic coupling, and heat production by uncoupling proteins.;R-MMU-611105 Respiratory electron transport;R-MMU-6799198 Complex I biogenesis	https://reactome.org/PathwayBrowser/#/R-MMU-1428517;https://reactome.org/PathwayBrowser/#/R-MMU-1430728;https://reactome.org/PathwayBrowser/#/R-MMU-163200;https://reactome.org/PathwayBrowser/#/R-MMU-611105;https://reactome.org/PathwayBrowser/#/R-MMU-6799198
P03995	83	K	2.03292	1.82259e-05	Up	Glial fibrillary acidic protein OS=Mus musculus OX=10090 GN=Gfap PE=1 SV=4	Gfap	_FASYIEK[Acetyl (K)]VR_	1	192.384	188.002	198.117	377.136	379.621	406.002	0.639672	0.65132	0.691835	1.29594	1.36626	1.36873	mitochondria	K05640	GFAP; glial fibrillary acidic protein	mmu04630 JAK-STAT signaling pathway	GO:0001505 regulation of neurotransmitter levels; GO:0006950 response to stress; GO:0006996 organelle organization; GO:0007010 cytoskeleton organization; GO:0007275 multicellular organism development; GO:0007399 nervous system development; GO:0007417 central nervous system development; GO:0008284 positive regulation of cell population proliferation; GO:0009611 response to wounding; GO:0009894 reg…	GO:0000323 lytic vacuole; GO:0005622 intracellular anatomical structure; GO:0005737 cytoplasm; GO:0005764 lysosome; GO:0005765 lysosomal membrane; GO:0005773 vacuole; GO:0005774 vacuolar membrane; GO:0005829 cytosol; GO:0005856 cytoskeleton; GO:0005882 intermediate filament; GO:0016020 membrane; GO:0031090 organelle membrane; GO:0042995 cell projection; GO:0043209 myelin sheath; GO:0043226 organe…	GO:0005102 signaling receptor binding; GO:0005178 integrin binding; GO:0005198 structural molecule activity; GO:0005200 structural constituent of cytoskeleton; GO:0005488 binding; GO:0005515 protein binding; GO:0019899 enzyme binding; GO:0019900 kinase binding; GO:0042802 identical protein binding; GO:0044877 protein-containing complex binding; GO:0050839 cell adhesion molecule binding;							WP2074 Neural crest differentiation;WP2432 Spinal cord injury	http://www.wikipathways.org/instance/WP2074_r117928;http://www.wikipathways.org/instance/WP2432_r116842
P03995	276	K	1.61387	0.00233038	Up	Glial fibrillary acidic protein OS=Mus musculus OX=10090 GN=Gfap PE=1 SV=4	Gfap	_QAK[Acetyl (K)]HEANDYR_	1	76.1482	70.399	86.1606	131.421	114.622	125.676	0.729404	0.702617	0.866782	1.30098	1.18842	1.22057	mitochondria	K05640	GFAP; glial fibrillary acidic protein	mmu04630 JAK-STAT signaling pathway	GO:0001505 regulation of neurotransmitter levels; GO:0006950 response to stress; GO:0006996 organelle organization; GO:0007010 cytoskeleton organization; GO:0007275 multicellular organism development; GO:0007399 nervous system development; GO:0007417 central nervous system development; GO:0008284 positive regulation of cell population proliferation; GO:0009611 response to wounding; GO:0009894 reg…	GO:0000323 lytic vacuole; GO:0005622 intracellular anatomical structure; GO:0005737 cytoplasm; GO:0005764 lysosome; GO:0005765 lysosomal membrane; GO:0005773 vacuole; GO:0005774 vacuolar membrane; GO:0005829 cytosol; GO:0005856 cytoskeleton; GO:0005882 intermediate filament; GO:0016020 membrane; GO:0031090 organelle membrane; GO:0042995 cell projection; GO:0043209 myelin sheath; GO:0043226 organe…	GO:0005102 signaling receptor binding; GO:0005178 integrin binding; GO:0005198 structural molecule activity; GO:0005200 structural constituent of cytoskeleton; GO:0005488 binding; GO:0005515 protein binding; GO:0019899 enzyme binding; GO:0019900 kinase binding; GO:0042802 identical protein binding; GO:0044877 protein-containing complex binding; GO:0050839 cell adhesion molecule binding;							WP2074 Neural crest differentiation;WP2432 Spinal cord injury	http://www.wikipathways.org/instance/WP2074_r117928;http://www.wikipathways.org/instance/WP2432_r116842
P03995	408	K	2.26892	0.000381091	Up	Glial fibrillary acidic protein OS=Mus musculus OX=10090 GN=Gfap PE=1 SV=4	Gfap	_NIVVK[Acetyl (K)]TVEMR_	1	134.901	111.84	106.678	251.084	243.305	297.696	0.681821	0.588972	0.56627	1.31151	1.33107	1.52556	mitochondria	K05640	GFAP; glial fibrillary acidic protein	mmu04630 JAK-STAT signaling pathway	GO:0001505 regulation of neurotransmitter levels; GO:0006950 response to stress; GO:0006996 organelle organization; GO:0007010 cytoskeleton organization; GO:0007275 multicellular organism development; GO:0007399 nervous system development; GO:0007417 central nervous system development; GO:0008284 positive regulation of cell population proliferation; GO:0009611 response to wounding; GO:0009894 reg…	GO:0000323 lytic vacuole; GO:0005622 intracellular anatomical structure; GO:0005737 cytoplasm; GO:0005764 lysosome; GO:0005765 lysosomal membrane; GO:0005773 vacuole; GO:0005774 vacuolar membrane; GO:0005829 cytosol; GO:0005856 cytoskeleton; GO:0005882 intermediate filament; GO:0016020 membrane; GO:0031090 organelle membrane; GO:0042995 cell projection; GO:0043209 myelin sheath; GO:0043226 organe…	GO:0005102 signaling receptor binding; GO:0005178 integrin binding; GO:0005198 structural molecule activity; GO:0005200 structural constituent of cytoskeleton; GO:0005488 binding; GO:0005515 protein binding; GO:0019899 enzyme binding; GO:0019900 kinase binding; GO:0042802 identical protein binding; GO:0044877 protein-containing complex binding; GO:0050839 cell adhesion molecule binding;							WP2074 Neural crest differentiation;WP2432 Spinal cord injury	http://www.wikipathways.org/instance/WP2074_r117928;http://www.wikipathways.org/instance/WP2432_r116842
P04370	145	K	2.12131	1.97292e-05	Up	Myelin basic protein OS=Mus musculus OX=10090 GN=Mbp PE=1 SV=2	Mbp	_SK[Acetyl (K)]YLATASTMDHAR_	1	666.977	660.05	678.5	1465.53	1580.25	1586.28	0.623765	0.6501	0.620674	1.28428	1.41386	1.32077	nucleus	K17269			GO:0000165 MAPK cascade; GO:0001101 response to acid chemical; GO:0001817 regulation of cytokine production; GO:0001819 positive regulation of cytokine production; GO:0002376 immune system process; GO:0002791 regulation of peptide secretion; GO:0002793 positive regulation of peptide secretion; GO:0003008 system process; GO:0006464 cellular protein modification process; GO:0006468 protein phosphor…	GO:0005622 intracellular anatomical structure; GO:0005634 nucleus; GO:0005737 cytoplasm; GO:0030424 axon; GO:0032991 protein-containing complex; GO:0033269 internode region of axon; GO:0036477 somatodendritic compartment; GO:0042995 cell projection; GO:0043005 neuron projection; GO:0043025 neuronal cell body; GO:0043209 myelin sheath; GO:0043218 compact myelin; GO:0043226 organelle; GO:0043227 me…	GO:0002020 protease binding; GO:0005198 structural molecule activity; GO:0005488 binding; GO:0005515 protein binding; GO:0005516 calmodulin binding; GO:0005543 phospholipid binding; GO:0008289 lipid binding; GO:0019899 enzyme binding; GO:0019911 structural constituent of myelin sheath; GO:0043167 ion binding; GO:0043168 anion binding;							WP2074 Neural crest differentiation;WP2910 Mecp2 and associated Rett syndrome;WP2432 Spinal cord injury;WP251 Mapk cascade	http://www.wikipathways.org/instance/WP2074_r117928;http://www.wikipathways.org/instance/WP2910_r120273;http://www.wikipathways.org/instance/WP2432_r116842;http://www.wikipathways.org/instance/WP251_r116722				HALLMARK REACTIVE OXIGEN SPECIES PATHWAY	http://www.gsea-msigdb.org/gsea/msigdb/mouse/geneset/HALLMARK_REACTIVE_OXIGEN_SPECIES_PATHWAY
P04370	205	K	1.98911	0.000185517	Up	Myelin basic protein OS=Mus musculus OX=10090 GN=Mbp PE=1 SV=2	Mbp	_TTHYGSLPQK[Acetyl (K)]SQHGR_	1	631.357	671.162	646.875	1424.64	1430.97	1366.36	0.635059	0.710984	0.636448	1.34276	1.37702	1.22361	nucleus	K17269			GO:0000165 MAPK cascade; GO:0001101 response to acid chemical; GO:0001817 regulation of cytokine production; GO:0001819 positive regulation of cytokine production; GO:0002376 immune system process; GO:0002791 regulation of peptide secretion; GO:0002793 positive regulation of peptide secretion; GO:0003008 system process; GO:0006464 cellular protein modification process; GO:0006468 protein phosphor…	GO:0005622 intracellular anatomical structure; GO:0005634 nucleus; GO:0005737 cytoplasm; GO:0030424 axon; GO:0032991 protein-containing complex; GO:0033269 internode region of axon; GO:0036477 somatodendritic compartment; GO:0042995 cell projection; GO:0043005 neuron projection; GO:0043025 neuronal cell body; GO:0043209 myelin sheath; GO:0043218 compact myelin; GO:0043226 organelle; GO:0043227 me…	GO:0002020 protease binding; GO:0005198 structural molecule activity; GO:0005488 binding; GO:0005515 protein binding; GO:0005516 calmodulin binding; GO:0005543 phospholipid binding; GO:0008289 lipid binding; GO:0019899 enzyme binding; GO:0019911 structural constituent of myelin sheath; GO:0043167 ion binding; GO:0043168 anion binding;							WP2074 Neural crest differentiation;WP2910 Mecp2 and associated Rett syndrome;WP2432 Spinal cord injury;WP251 Mapk cascade	http://www.wikipathways.org/instance/WP2074_r117928;http://www.wikipathways.org/instance/WP2910_r120273;http://www.wikipathways.org/instance/WP2432_r116842;http://www.wikipathways.org/instance/WP251_r116722				HALLMARK REACTIVE OXIGEN SPECIES PATHWAY	http://www.gsea-msigdb.org/gsea/msigdb/mouse/geneset/HALLMARK_REACTIVE_OXIGEN_SPECIES_PATHWAY
P04370	222	K	1.93335	0.000379288	Up	Myelin basic protein OS=Mus musculus OX=10090 GN=Mbp PE=1 SV=2	Mbp	_TQDENPVVHFFK[Acetyl (K)]NIVTPR_	1	1216.72	1386.06	1411.41	2659.38	2847.98	2950.78	0.60557	0.726522	0.687114	1.24025	1.35606	1.30751	nucleus	K17269			GO:0000165 MAPK cascade; GO:0001101 response to acid chemical; GO:0001817 regulation of cytokine production; GO:0001819 positive regulation of cytokine production; GO:0002376 immune system process; GO:0002791 regulation of peptide secretion; GO:0002793 positive regulation of peptide secretion; GO:0003008 system process; GO:0006464 cellular protein modification process; GO:0006468 protein phosphor…	GO:0005622 intracellular anatomical structure; GO:0005634 nucleus; GO:0005737 cytoplasm; GO:0030424 axon; GO:0032991 protein-containing complex; GO:0033269 internode region of axon; GO:0036477 somatodendritic compartment; GO:0042995 cell projection; GO:0043005 neuron projection; GO:0043025 neuronal cell body; GO:0043209 myelin sheath; GO:0043218 compact myelin; GO:0043226 organelle; GO:0043227 me…	GO:0002020 protease binding; GO:0005198 structural molecule activity; GO:0005488 binding; GO:0005515 protein binding; GO:0005516 calmodulin binding; GO:0005543 phospholipid binding; GO:0008289 lipid binding; GO:0019899 enzyme binding; GO:0019911 structural constituent of myelin sheath; GO:0043167 ion binding; GO:0043168 anion binding;							WP2074 Neural crest differentiation;WP2910 Mecp2 and associated Rett syndrome;WP2432 Spinal cord injury;WP251 Mapk cascade	http://www.wikipathways.org/instance/WP2074_r117928;http://www.wikipathways.org/instance/WP2910_r120273;http://www.wikipathways.org/instance/WP2432_r116842;http://www.wikipathways.org/instance/WP251_r116722				HALLMARK REACTIVE OXIGEN SPECIES PATHWAY	http://www.gsea-msigdb.org/gsea/msigdb/mouse/geneset/HALLMARK_REACTIVE_OXIGEN_SPECIES_PATHWAY
[truncated: 1,837 more rows]
