# Supplementary material for: Acetylome Analyses Provide New Insights into the Effect of Chronic Intermittent Hypoxia on Hypothalamus-Dependent Endocrine Metabolism Impairment
Source: Biology (Basel). 2024 Jul 24;13(8):559. doi: 10.3390/biology13080559 (PMC11351355; doi:10.3390/biology13080559)
Supplement: Supplementary file 1 [file biology-13-00559-s001.zip › S7-motif.xlsx]

## Sheet: K_sig.motif.model
Site	A	B	C	D	model_site	model_number	all_model_site	all_model_number	Amino	log10_Pval
-10:A	509	6101	35493	506892	509	6610	36002	548995	0.000215064	3.67
-9:A	462	6148	35547	506838	462	6610	36009	548995	0.154282	0.81
-8:A	479	6131	34738	507647	479	6610	35217	548995	0.00636457	2.2
-7:A	492	6118	34974	507411	492	6610	35466	548995	0.00138241	2.86
-6:A	501	6109	35641	506744	501	6610	36142	548995	0.00128148	2.89
-5:A	472	6138	34665	507720	472	6610	35137	548995	0.0141952	1.85
-4:A	439	6171	33715	508670	439	6610	34154	548995	0.15878	0.8
-3:A	450	6160	35311	507074	450	6610	35761	548995	0.328114	0.48
-2:A	462	6148	34661	507724	462	6610	35123	548995	0.051483	1.29
-1:A	496	6114	32530	509855	496	6610	33026	548995	7.43658e-07	5
1:A	200	6410	38508	503877	200	6610	38708	548995	1.07873e-46	-5
2:A	433	6177	32957	509428	433	6610	33390	548995	0.108489	0.96
3:A	462	6148	34219	508166	462	6610	34681	548995	0.0251837	1.6
4:A	463	6147	33935	508450	463	6610	34398	548995	0.0142102	1.85
5:A	506	6104	33931	508454	506	6610	34437	548995	6.1563e-06	5
6:A	445	6165	34327	508058	445	6610	34772	548995	0.178237	0.75
7:A	468	6142	34873	507512	468	6610	35341	548995	0.0341515	1.47
8:A	440	6170	34264	508121	440	6610	34704	548995	0.263167	0.58
9:A	456	6154	33792	508593	456	6610	34248	548995	0.0277456	1.56
10:A	455	6155	34829	507556	455	6610	35284	548995	0.130011	0.89
-10:C	111	6499	11120	531265	111	6610	11231	548995	0.0357159	-1.45
-9:C	108	6502	11027	531358	108	6610	11135	548995	0.0223164	-1.65
-8:C	91	6519	10878	531507	91	6610	10969	548995	0.000165741	-3.78
-7:C	106	6504	11040	531345	106	6610	11146	548995	0.012315	-1.91
-6:C	122	6488	10888	531497	122	6610	11010	548995	0.377237	-0.42
-5:C	134	6476	12278	530107	134	6610	12412	548995	0.211615	-0.67
-4:C	131	6479	10142	532243	131	6610	10273	548995	0.493278	0.31
-3:C	105	6505	10274	532111	105	6610	10379	548995	0.0691798	-1.16
-2:C	137	6473	12074	530311	137	6610	12211	548995	0.425293	-0.37
-1:C	117	6493	11061	531324	117	6610	11178	548995	0.13604	-0.87
1:C	27	6583	10532	531853	27	6610	10559	548995	2.24606e-27	-5
2:C	170	6440	11070	531315	170	6610	11240	548995	0.00337592	2.47
3:C	123	6487	10357	532028	123	6610	10480	548995	0.821094	-0.09
4:C	110	6500	11837	530548	110	6610	11947	548995	0.00339682	-2.47
5:C	141	6469	10731	531654	141	6610	10872	548995	0.374137	0.43
6:C	103	6507	10853	531532	103	6610	10956	548995	0.00901919	-2.04
7:C	89	6521	11814	530571	89	6610	11903	548995	9.69074e-07	-5
8:C	101	6509	10741	531644	101	6610	10842	548995	0.0075661	-2.12
9:C	112	6498	11214	531171	112	6610	11326	548995	0.0328524	-1.48
10:C	113	6497	10758	531627	113	6610	10871	548995	0.11984	-0.92
-10:D	366	6244	27139	515246	366	6610	27505	548995	0.0502916	1.3
-9:D	323	6287	26950	515435	323	6610	27273	548995	0.797692	-0.1
-8:D	298	6312	26553	515832	298	6610	26851	548995	0.151423	-0.82
-7:D	299	6311	27256	515129	299	6610	27555	548995	0.0653983	-1.18
-6:D	291	6319	26732	515653	291	6610	27023	548995	0.0517026	-1.29
-5:D	316	6294	25857	516528	316	6610	26173	548995	0.953682	-0.02
-4:D	304	6306	28176	514209	304	6610	28480	548995	0.0295117	-1.53
-3:D	312	6298	28559	513826	312	6610	28871	548995	0.0490004	-1.31
-2:D	245	6365	25757	516628	245	6610	26002	548995	4.4813e-05	-4.35
-1:D	347	6263	23445	518940	347	6610	23792	548995	0.000333378	3.48
1:D	219	6391	30230	512155	219	6610	30449	548995	1.28723e-17	-5
2:D	349	6261	23957	518428	349	6610	24306	548995	0.000930438	3.03
3:D	298	6312	26823	515562	298	6610	27121	548995	0.109729	-0.96
4:D	310	6300	27967	514418	310	6610	28277	548995	0.0929356	-1.03
5:D	292	6318	26524	515861	292	6610	26816	548995	0.0798431	-1.1
6:D	314	6296	26199	516186	314	6610	26513	548995	0.795035	-0.1
7:D	290	6320	27545	514840	290	6610	27835	548995	0.0102501	-1.99
8:D	318	6292	27151	515234	318	6610	27469	548995	0.49572	-0.3
9:D	367	6243	26850	515535	367	6610	27217	548995	0.0261857	1.58
10:D	343	6267	26558	515827	343	6610	26901	548995	0.275971	0.56
-10:E	462	6148	43209	499176	462	6610	43671	548995	0.00317438	-2.5
-9:E	415	6195	41236	501149	415	6610	41651	548995	3.86431e-05	-4.41
-8:E	466	6144	41269	501116	466	6610	41735	548995	0.0927197	-1.03
-7:E	495	6115	44631	497754	495	6610	45126	548995	0.0288728	-1.54
-6:E	382	6228	41695	500690	382	6610	42077	548995	1.87685e-09	-5
-5:E	360	6250	41334	501051	360	6610	41694	548995	4.35529e-12	-5
-4:E	517	6093	48179	494206	517	6610	48696	548995	0.00230741	-2.64
-3:E	476	6134	48404	493981	476	6610	48880	548995	5.70054e-07	-5
-2:E	258	6352	40283	502102	258	6610	40541	548995	2.33288e-32	-5
-1:E	441	6169	48761	493624	441	6610	49202	548995	9.67393e-12	-5
1:E	159	6451	47303	495082	159	6610	47462	548995	1.99422e-99	-5
2:E	377	6233	39585	502800	377	6610	39962	548995	3.36226e-07	-5
3:E	418	6192	45740	496645	418	6610	46158	548995	1.97706e-10	-5
4:E	385	6225	46733	495652	385	6610	47118	548995	2.27142e-17	-5
5:E	423	6187	42840	499545	423	6610	43263	548995	4.29626e-06	-5
6:E	394	6216	42040	500345	394	6610	42434	548995	2.27149e-08	-5
7:E	425	6185	43320	499065	425	6610	43745	548995	1.97044e-06	-5
8:E	395	6215	42603	499782	395	6610	42998	548995	4.76447e-09	-5
9:E	459	6151	41904	500481	459	6610	42363	548995	0.0179971	-1.74
10:E	464	6146	41596	500789	464	6610	42060	548995	0.0480036	-1.32
-10:F	224	6386	19448	522937	224	6610	19672	548995	0.405398	-0.39
-9:F	246	6364	19768	522617	246	6610	20014	548995	0.741233	0.13
-8:F	220	6390	19208	523177	220	6610	19428	548995	0.365915	-0.44
-7:F	210	6400	19720	522665	210	6610	19930	548995	0.047126	-1.33
-6:F	256	6354	19876	522509	256	6610	20132	548995	0.373942	0.43
-5:F	241	6369	20284	522101	241	6610	20525	548995	0.71975	-0.14
-4:F	223	6387	18625	523760	223	6610	18848	548995	0.838394	-0.08
-3:F	277	6333	19135	523250	277	6610	19412	548995	0.00439337	2.36
-2:F	436	6174	20725	521660	436	6610	21161	548995	2.33493e-26	5
-1:F	240	6370	16803	525582	240	6610	17043	548995	0.0151966	1.82
1:F	260	6350	16450	525935	260	6610	16710	548995	4.58531e-05	4.34
2:F	288	6322	22328	520057	288	6610	22616	548995	0.33435	0.48
3:F	279	6331	19529	522856	279	6610	19808	548995	0.00871767	2.06
4:F	273	6337	19192	523193	273	6610	19465	548995	0.0109661	1.96
5:F	268	6342	20017	522368	268	6610	20285	548995	0.123027	0.91
6:F	250	6360	19976	522409	250	6610	20226	548995	0.669299	0.17
7:F	266	6344	18601	523784	266	6610	18867	548995	0.00979455	2.01
8:F	210	6400	18982	523403	210	6610	19192	548995	0.167066	-0.78
9:F	226	6384	18852	523533	226	6610	19078	548995	0.839346	-0.08
10:F	225	6385	19230	523155	225	6610	19455	548995	0.569312	-0.24
-10:G	408	6202	31052	511333	408	6610	31460	548995	0.122509	0.91
-9:G	396	6214	30029	512356	396	6610	30425	548995	0.11053	0.96
-8:G	428	6182	31289	511096	428	6610	31717	548995	0.0157798	1.8
-7:G	444	6166	30396	511989	444	6610	30840	548995	0.000134841	3.87
-6:G	417	6193	30100	512285	417	6610	30517	548995	0.00877583	2.06
-5:G	378	6232	29721	512664	378	6610	30099	548995	0.399368	0.4
-4:G	396	6214	29052	513333	396	6610	29448	548995	0.0243003	1.61
-3:G	432	6178	29062	513323	432	6610	29494	548995	4.26514e-05	4.37
-2:G	473	6137	31131	511254	473	6610	31604	548995	1.94009e-06	5
-1:G	790	5820	34501	507884	790	6610	35291	548995	5.29667e-62	5
1:G	232	6378	31277	511108	232	6610	31509	548995	5.36525e-17	-5
2:G	487	6123	29685	512700	487	6610	30172	548995	1.36763e-10	5
3:G	453	6157	29535	512850	453	6610	29988	548995	1.39811e-06	5
4:G	403	6207	30155	512230	403	6610	30558	548995	0.0625017	1.2
5:G	412	6198	30369	512016	412	6610	30781	548995	0.0273991	1.56
6:G	430	6180	29878	512507	430	6610	30308	548995	0.000575518	3.24
7:G	409	6201	31771	510614	409	6610	32180	548995	0.25731	0.59
8:G	452	6158	31153	511232	452	6610	31605	548995	0.000219818	3.66
9:G	396	6214	30324	512061	396	6610	30720	548995	0.161483	0.79
10:G	463	6147	32232	510153	463	6610	32695	548995	0.000412591	3.38
-10:H	167	6443	13419	528966	167	6610	13586	548995	0.780322	0.11
-9:H	161	6449	13015	529370	161	6610	13176	548995	0.839758	0.08
-8:H	154	6456	14326	528059	154	6610	14480	548995	0.122328	-0.91
-7:H	144	6466	13765	528620	144	6610	13909	548995	0.0642142	-1.19
-6:H	168	6442	12795	529590	168	6610	12963	548995	0.327923	0.48
-5:H	179	6431	12711	529674	179	6610	12890	548995	0.0546694	1.26
-4:H	238	6372	14189	528196	238	6610	14427	548995	2.2478e-06	5
-3:H	246	6364	13050	529335	246	6610	13296	548995	1.2893e-10	5
-2:H	292	6318	13008	529377	292	6610	13300	548995	1.30172e-21	5
-1:H	220	6390	11729	530656	220	6610	11949	548995	1.90891e-09	5
1:H	709	5901	12555	529830	709	6610	13264	548995	1.76865e-238	5
2:H	255	6355	13823	528562	255	6610	14078	548995	4.13418e-10	5
3:H	250	6360	13009	529376	250	6610	13259	548995	1.36002e-11	5
4:H	234	6376	12591	529794	234	6610	12825	548995	1.14951e-09	5
5:H	197	6413	13216	529169	197	6610	13413	548995	0.00563792	2.25
6:H	202	6408	13352	529033	202	6610	13554	548995	0.00275165	2.56
7:H	191	6419	13251	529134	191	6610	13442	548995	0.0223799	1.65
8:H	161	6449	13204	529181	161	6610	13365	548995	0.967983	-0.01
9:H	160	6450	12845	529540	160	6610	13005	548995	0.775711	0.11
10:H	170	6440	13382	529003	170	6610	13552	548995	0.576565	0.24
-10:I	345	6265	24502	517883	345	6610	24847	548995	0.0073603	2.13
-9:I	336	6274	24946	517439	336	6610	25282	548995	0.0629158	1.2
-8:I	336	6274	24583	517802	336	6610	24919	548995	0.0347605	1.46
-7:I	330	6280	24141	518244	330	6610	24471	548995	0.0357939	1.45
-6:I	342	6268	25501	516884	342	6610	25843	548995	0.0746538	1.13
-5:I	353	6257	26123	516262	353	6610	26476	548995	0.0495227	1.31
-4:I	314	6296	24770	517615	314	6610	25084	548995	0.476911	0.32
-3:I	304	6306	23002	519383	304	6610	23306	548995	0.149233	0.83
-2:I	356	6254	26192	516193	356	6610	26548	548995	0.0377892	1.42
-1:I	306	6304	23784	518601	306	6610	24090	548995	0.333647	0.48
1:I	517	6093	24801	517584	517	6610	25318	548995	2.56095e-30	5
2:I	404	6206	26713	515672	404	6610	27117	548995	1.80767e-05	4.74
3:I	327	6283	24214	518171	327	6610	24541	548995	0.0632963	1.2
4:I	375	6235	24559	517826	375	6610	24934	548995	1.83397e-05	4.74
5:I	322	6288	25183	517202	322	6610	25505	548995	0.377762	0.42
6:I	339	6271	24829	517556	339	6610	25168	548995	0.035626	1.45
7:I	357	6253	23477	518908	357	6610	23834	548995	4.06706e-05	4.39
8:I	328	6282	23410	518975	328	6610	23738	548995	0.0115403	1.94
9:I	313	6297	24683	517702	313	6610	24996	548995	0.476162	0.32
10:I	323	6287	24114	518271	323	6610	24437	548995	0.0871522	1.06
-10:K	531	6079	38682	503703	531	6610	39213	548995	0.00530795	2.28
-9:K	573	6037	39685	502700	573	6610	40258	548995	4.40144e-05	4.36
-8:K	655	5955	39459	502926	655	6610	40114	548995	6.58132e-15	5
-7:K	657	5953	40054	502331	657	6610	40711	548995	5.2718e-14	5
-6:K	625	5985	40552	501833	625	6610	41177	548995	4.72138e-09	5
-5:K	641	5969	40675	501710	641	6610	41316	548995	9.01261e-11	5
-4:K	663	5947	41915	500470	663	6610	42578	548995	2.15561e-11	5
-3:K	516	6094	42722	499663	516	6610	43238	548995	0.8542	-0.07
-2:K	492	6118	44316	498069	492	6610	44808	548995	0.0317701	-1.5
-1:K	140	6470	44038	498347	140	6610	44178	548995	4.59014e-97	-5
1:K	377	6233	43801	498584	377	6610	44178	548995	1.82784e-13	-5
2:K	356	6254	44452	497933	356	6610	44808	548995	1.82627e-18	-5
3:K	499	6111	42739	499646	499	6610	43238	548995	0.334624	-0.48
4:K	620	5990	41958	500427	620	6610	42578	548995	1.31158e-06	5
5:K	613	5997	40703	501682	613	6610	41316	548995	1.4517e-07	5
6:K	654	5956	40523	501862	654	6610	41177	548995	1.00528e-12	5
7:K	629	5981	40082	502303	629	6610	40711	548995	2.7213e-10	5
8:K	654	5956	39460	502925	654	6610	40114	548995	8.07601e-15	5
9:K	634	5976	39624	502761	634	6610	40258	548995	1.04631e-11	5
10:K	571	6039	38642	503743	571	6610	39213	548995	3.89815e-06	5
-10:L	569	6041	51959	490426	569	6610	52528	548995	0.0070902	-2.15
-9:L	619	5991	52529	489856	619	6610	53148	548995	0.390965	-0.41
-8:L	555	6055	53011	489374	555	6610	53566	548995	0.000146598	-3.83
-7:L	534	6076	50300	492085	534	6610	50834	548995	0.000741789	-3.13
-6:L	627	5983	53502	488883	627	6610	54129	548995	0.3191	-0.5
-5:L	636	5974	54651	487734	636	6610	55287	548995	0.233023	-0.63
-4:L	563	6047	50822	491563	563	6610	51385	548995	0.0173463	-1.76
-3:L	552	6058	51279	491106	552	6610	51831	548995	0.0021455	-2.67
-2:L	667	5943	56602	485783	667	6610	57269	548995	0.373108	-0.43
-1:L	699	5911	55085	487300	699	6610	55784	548995	0.260054	0.58
1:L	1010	5600	48228	494157	1010	6610	49238	548995	6.79025e-62	5
2:L	690	5920	56953	485432	690	6610	57643	548995	0.887648	-0.05
3:L	554	6056	51903	490482	554	6610	52457	548995	0.000948786	-3.02
4:L	627	5983	50788	491597	627	6610	51415	548995	0.733999	0.13
5:L	569	6041	53088	489297	569	6610	53657	548995	0.00115025	-2.94
6:L	611	5999	54064	488321	611	6610	54675	548995	0.0520711	-1.28
7:L	499	6111	49087	493298	499	6610	49586	548995	1.56538e-05	-4.81
8:L	599	6011	52876	489509	599	6610	53475	548995	0.0632427	-1.2
9:L	545	6065	51807	490578	545	6610	52352	548995	0.000266606	-3.57
10:L	564	6046	51038	491347	564	6610	51602	548995	0.014741	-1.83
-10:M	154	6456	11431	530954	154	6610	11585	548995	0.211672	0.67
-9:M	173	6437	11369	531016	173	6610	11542	548995	0.00437578	2.36
-8:M	155	6455	11679	530706	155	6610	11834	548995	0.286592	0.54
-7:M	146	6464	11381	531004	146	6610	11527	548995	0.517412	0.29
-6:M	146	6464	12057	530328	146	6610	12203	548995	1	0
-5:M	177	6433	12047	530338	177	6610	12224	548995	0.0149032	1.83
-4:M	144	6466	11795	530590	144	6610	11939	548995	0.966156	-0.01
-3:M	131	6479	11818	530567	131	6610	11949	548995	0.289122	-0.54
-2:M	149	6461	12458	529927	149	6610	12607	548995	0.868716	-0.06
-1:M	131	6479	13732	528653	131	6610	13863	548995	0.00395477	-2.4
1:M	99	6511	12372	530013	99	6610	12471	548995	8.43632e-06	-5
2:M	160	6450	11752	530633	160	6610	11912	548995	0.160892	0.79
3:M	134	6476	10666	531719	134	6610	10800	548995	0.721371	0.14
4:M	140	6470	10449	531936	140	6610	10589	548995	0.260478	0.58
5:M	125	6485	11090	531295	125	6610	11215	548995	0.405859	-0.39
6:M	124	6486	11190	531195	124	6610	11314	548995	0.316204	-0.5
7:M	127	6483	10531	531854	127	6610	10658	548995	0.964214	-0.02
8:M	135	6475	10536	531849	135	6610	10671	548995	0.559915	0.25
9:M	143	6467	11128	531257	143	6610	11271	548995	0.512702	0.29
10:M	152	6458	10522	531863	152	6610	10674	548995	0.0390993	1.41
-10:N	230	6380	20598	521787	230	6610	20828	548995	0.184225	-0.73
-9:N	252	6358	20522	521863	252	6610	20774	548995	0.896778	0.05
-8:N	238	6372	20071	522314	238	6610	20309	548995	0.694062	-0.16
-7:N	262	6348	20029	522356	262	6610	20291	548995	0.250869	0.6
-6:N	240	6370	20217	522168	240	6610	20457	548995	0.719276	-0.14
-5:N	239	6371	19858	522527	239	6610	20097	548995	0.86918	-0.06
-4:N	203	6407	20603	521782	203	6610	20806	548995	0.00166371	-2.78
-3:N	261	6349	20964	521421	261	6610	21225	548995	0.724001	0.14
-2:N	230	6380	19739	522646	230	6610	19969	548995	0.508693	-0.29
-1:N	304	6306	19808	522577	304	6610	20112	548995	8.69597e-05	4.06
1:N	448	6162	21676	520709	448	6610	22124	548995	1.37329e-25	5
2:N	296	6314	19504	522881	296	6610	19800	548995	0.000226191	3.65
3:N	258	6352	19944	522441	258	6610	20202	548995	0.324192	0.49
4:N	232	6378	19305	523080	232	6610	19537	548995	0.867353	-0.06
5:N	241	6369	20084	522301	241	6610	20325	548995	0.844105	-0.07
6:N	211	6399	19776	522609	211	6610	19987	548995	0.0511972	-1.29
7:N	271	6339	20651	521734	271	6610	20922	548995	0.219306	0.66
8:N	252	6358	20131	522254	252	6610	20383	548995	0.646933	0.19
9:N	254	6356	20409	521976	254	6610	20663	548995	0.720631	0.14
10:N	279	6331	19982	522403	279	6610	20261	548995	0.0234812	1.63
-10:P	286	6324	28580	513805	286	6610	28866	548995	0.000524894	-3.28
-9:P	294	6316	29253	513132	294	6610	29547	548995	0.000547885	-3.26
-8:P	287	6323	30336	512049	287	6610	30623	548995	5.79135e-06	-5
-7:P	282	6328	28973	513412	282	6610	29255	548995	7.20507e-05	-4.14
-6:P	236	6374	28408	513977	236	6610	28644	548995	2.0583e-10	-5
-5:P	243	6367	28744	513641	243	6610	28987	548995	7.61742e-10	-5
-4:P	302	6308	29732	512653	302	6610	30034	548995	0.000987527	-3.01
-3:P	247	6363	29073	513312	247	6610	29320	548995	9.42113e-10	-5
-2:P	223	6387	27675	514710	223	6610	27898	548995	1.82559e-11	-5
-1:P	222	6388	26863	515522	222	6610	27085	548995	4.3308e-10	-5
1:P	131	6479	29140	513245	131	6610	29271	548995	1.33842e-43	-5
2:P	169	6441	28100	514285	169	6610	28269	548995	6.31718e-26	-5
3:P	291	6319	29054	513331	291	6610	29345	548995	0.000473332	-3.32
4:P	290	6320	28803	513582	290	6610	29093	548995	0.000677597	-3.17
5:P	276	6334	28691	513694	276	6610	28967	548995	3.66609e-05	-4.44
6:P	271	6339	28596	513789	271	6610	28867	548995	1.31932e-05	-4.88
7:P	316	6294	29257	513128	316	6610	29573	548995	0.0282837	-1.55
8:P	276	6334	29218	513167	276	6610	29494	548995	7.57656e-06	-5
9:P	260	6350	28713	513672	260	6610	28973	548995	3.42626e-07	-5
10:P	269	6341	28602	513783	269	6610	28871	548995	6.9677e-06	-5
-10:Q	277	6333	25628	516757	277	6610	25905	548995	0.0410676	-1.39
-9:Q	252	6358	25310	517075	252	6610	25562	548995	0.000897128	-3.05
-8:Q	271	6339	25925	516460	271	6610	26196	548995	0.00974646	-2.01
-7:Q	250	6360	27230	515155	250	6610	27480	548995	2.09372e-06	-5
-6:Q	217	6393	25582	516803	217	6610	25799	548995	9.4876e-09	-5
-5:Q	265	6345	25830	516555	265	6610	26095	548995	0.00396855	-2.4
-4:Q	269	6341	25788	516597	269	6610	26057	548995	0.00878728	-2.06
-3:Q	295	6315	26588	515797	295	6610	26883	548995	0.102168	-0.99
-2:Q	216	6394	24874	517511	216	6610	25090	548995	1.0829e-07	-5
-1:Q	304	6306	27568	514817	304	6610	27872	548995	0.0757644	-1.12
1:Q	130	6480	24291	518094	130	6610	24421	548995	5.42021e-28	-5
2:Q	305	6305	25524	516861	305	6610	25829	548995	0.747913	-0.13
3:Q	322	6288	26876	515509	322	6610	27198	548995	0.775573	-0.11
4:Q	254	6356	26579	515806	254	6610	26833	548995	4.54317e-05	-4.34
5:Q	294	6316	25694	516691	294	6610	25988	548995	0.281006	-0.55
6:Q	309	6301	25602	516783	309	6610	25911	548995	0.884031	-0.05
7:Q	265	6345	26334	516051	265	6610	26599	548995	0.00123942	-2.91
8:Q	268	6342	25863	516522	268	6610	26131	548995	0.0062754	-2.2
9:Q	310	6300	25556	516829	310	6610	25866	548995	0.976699	-0.01
10:Q	283	6327	25821	516564	283	6610	26104	548995	0.0713578	-1.15
-10:R	393	6217	29756	512629	393	6610	30149	548995	0.103202	0.99
-9:R	447	6163	30860	511525	447	6610	31307	548995	0.000255039	3.59
-8:R	477	6133	30160	512225	477	6610	30637	548995	2.29176e-08	5
-7:R	499	6111	30503	511882	499	6610	31002	548995	1.1553e-10	5
-6:R	502	6108	30713	511672	502	6610	31215	548995	1.11407e-10	5
-5:R	490	6120	30675	511710	490	6610	31165	548995	3.82086e-09	5
-4:R	400	6210	29452	512933	400	6610	29852	548995	0.02899	1.54
-3:R	371	6239	30693	511692	371	6610	31064	548995	0.893492	-0.05
-2:R	324	6286	31132	511253	324	6610	31456	548995	0.00311774	-2.51
-1:R	84	6526	35340	507045	84	6610	35424	548995	5.24876e-96	-5
1:R	302	6308	31521	510864	302	6610	31823	548995	9.64588e-06	-5
2:R	267	6343	31982	510403	267	6610	32249	548995	2.12336e-11	-5
3:R	413	6197	31503	510882	413	6610	31916	548995	0.131685	0.88
4:R	425	6185	30259	512126	425	6610	30684	548995	0.00331117	2.48
5:R	458	6152	30252	512133	458	6610	30710	548995	4.0618e-06	5
6:R	535	6075	30393	511992	535	6610	30928	548995	1.76344e-16	5
7:R	486	6124	30554	511831	486	6610	31040	548995	7.96696e-09	5
8:R	506	6104	30678	511707	506	6610	31184	548995	2.58683e-11	5
9:R	453	6157	30183	512202	453	6610	30636	548995	1.09311e-05	4.96
10:R	416	6194	30428	511957	416	6610	30844	548995	0.0180168	1.74
-10:S	396	6214	42694	499691	396	6610	43090	548995	4.91593e-09	-5
-9:S	376	6234	42514	499871	376	6610	42890	548995	1.5533e-11	-5
-8:S	425	6185	42522	499863	425	6610	42947	548995	1.45956e-05	-4.84
-7:S	398	6212	42550	499835	398	6610	42948	548995	1.39506e-08	-5
-6:S	401	6209	42298	500087	401	6610	42699	548995	7.11668e-08	-5
-5:S	400	6210	41693	500692	400	6610	42093	548995	3.05904e-07	-5
-4:S	432	6178	42935	499450	432	6610	43367	548995	2.40772e-05	-4.62
-3:S	471	6139	41840	500545	471	6610	42311	548995	0.0778142	-1.11
-2:S	352	6258	39595	502790	352	6610	39947	548995	1.62071e-10	-5
-1:S	527	6083	39125	503260	527	6610	39652	548995	0.0191329	1.72
1:S	555	6055	36251	506134	555	6610	36806	548995	8.79933e-08	5
2:S	413	6197	39611	502774	413	6610	40024	548995	0.000859948	-3.07
3:S	423	6187	42458	499927	423	6610	42881	548995	1.05103e-05	-4.98
4:S	423	6187	42674	499711	423	6610	43097	548995	6.41483e-06	-5
5:S	378	6232	42274	500111	378	6610	42652	548995	7.76155e-11	-5
6:S	388	6222	42373	500012	388	6610	42761	548995	1.21145e-09	-5
7:S	388	6222	43731	498654	388	6610	44119	548995	1.10321e-11	-5
8:S	422	6188	42856	499529	422	6610	43278	548995	3.0971e-06	-5
9:S	428	6182	42586	499799	428	6610	43014	548995	2.48123e-05	-4.61
10:S	425	6185	42925	499460	425	6610	43350	548995	5.4605e-06	-5
-10:T	347	6263	28239	514146	347	6610	28586	548995	0.867282	0.06
-9:T	338	6272	28220	514165	338	6610	28558	548995	0.780495	-0.11
-8:T	315	6295	28131	514254	315	6610	28446	548995	0.13161	-0.88
-7:T	325	6285	27940	514445	325	6610	28265	548995	0.416713	-0.38
-6:T	295	6315	28428	513957	295	6610	28723	548995	0.00419754	-2.38
-5:T	314	6296	27896	514489	314	6610	28210	548995	0.152969	-0.82
-4:T	314	6296	28059	514326	314	6610	28373	548995	0.124278	-0.91
-3:T	324	6286	28473	513912	324	6610	28797	548995	0.211759	-0.67
-2:T	319	6291	28017	514368	319	6610	28336	548995	0.229048	-0.64
-1:T	433	6177	25048	517337	433	6610	25481	548995	2.22941e-12	5
1:T	435	6175	29020	513365	435	6610	29455	548995	1.81064e-05	4.74
2:T	338	6272	27374	515011	338	6610	27712	548995	0.7992	0.1
3:T	336	6274	27347	515038	336	6610	27683	548995	0.865287	0.06
4:T	329	6281	28062	514323	329	6610	28391	548995	0.502416	-0.3
5:T	322	6288	27381	515004	322	6610	27703	548995	0.534026	-0.27
6:T	319	6291	27603	514782	319	6610	27922	548995	0.352631	-0.45
7:T	373	6237	27620	514765	373	6610	27993	548995	0.0457522	1.34
8:T	314	6296	27447	514938	314	6610	27761	548995	0.270655	-0.57
9:T	317	6293	27951	514434	317	6610	28268	548995	0.197754	-0.7
10:T	325	6285	27806	514579	325	6610	28131	548995	0.465556	-0.33
-10:V	424	6186	32075	510310	424	6610	32499	548995	0.0882948	1.05
-9:V	471	6139	32278	510107	471	6610	32749	548995	9.79604e-05	4.01
-8:V	420	6190	31676	510709	420	6610	32096	548995	0.0772435	1.11
-7:V	390	6220	31172	511213	390	6610	31562	548995	0.594944	0.23
-6:V	484	6126	32577	509808	484	6610	33061	548995	1.38104e-05	4.86
-5:V	474	6136	32740	509645	474	6610	33214	548995	0.000184105	3.73
-4:V	420	6190	31025	511360	420	6610	31445	548995	0.0289772	1.54
-3:V	457	6153	30624	511761	457	6610	31081	548995	1.60846e-05	4.79
-2:V	437	6173	32077	510308	437	6610	32514	548995	0.0182919	1.74
-1:V	480	6130	31805	510580	480	6610	32285	548995	3.17747e-06	5
1:V	575	6035	32791	509594	575	6610	33366	548995	2.46875e-17	5
2:V	438	6172	31935	510450	438	6610	32373	548995	0.0125565	1.9
3:V	443	6167	32734	509651	443	6610	33177	548995	0.0255037	1.59
4:V	420	6190	31556	510829	420	6610	31976	548995	0.0682427	1.17
5:V	440	6170	32637	509748	440	6610	33077	548995	0.0309082	1.51
6:V	418	6192	32593	509792	418	6610	33011	548995	0.285855	0.54
7:V	430	6180	31289	511096	430	6610	31719	548995	0.0117413	1.93
8:V	412	6198	31540	510845	412	6610	31952	548995	0.153457	0.81
9:V	429	6181	32809	509576	429	6610	33238	548995	0.139107	0.86
10:V	440	6170	31554	510831	440	6610	31994	548995	0.00433017	2.36
-10:W	62	6548	6192	536193	62	6610	6254	548995	0.129242	-0.89
-9:W	66	6544	6289	536096	66	6610	6355	548995	0.246931	-0.61
-8:W	52	6558	6279	536106	52	6610	6331	548995	0.00370762	-2.43
-7:W	62	6548	6127	536258	62	6610	6189	548995	0.159039	-0.8
-6:W	62	6548	6236	536149	62	6610	6298	548995	0.116327	-0.93
-5:W	62	6548	6323	536062	62	6610	6385	548995	0.0937651	-1.03
-4:W	85	6525	6317	536068	85	6610	6402	548995	0.356091	0.45
-3:W	65	6545	5837	536548	65	6610	5902	548995	0.509151	-0.29
-2:W	166	6444	7111	535274	166	6610	7277	548995	3.02083e-14	5
-1:W	71	6539	7927	534458	71	6610	7998	548995	0.00832839	-2.08
1:W	49	6561	5677	536708	49	6610	5726	548995	0.0146126	-1.84
2:W	107	6503	6726	535659	107	6610	6833	548995	0.00732802	2.14
3:W	85	6525	6013	536372	85	6610	6098	548995	0.174081	0.76
4:W	86	6524	6050	536335	86	6610	6136	548995	0.157342	0.8
5:W	72	6538	6510	535875	72	6610	6582	548995	0.459467	-0.34
6:W	53	6557	6142	536243	53	6610	6195	548995	0.00983491	-2.01
7:W	73	6537	6002	536383	73	6610	6075	548995	1	0
8:W	92	6518	5907	536478	92	6610	5999	548995	0.0234318	1.63
9:W	61	6549	5745	536640	61	6610	5806	548995	0.303773	-0.52
10:W	53	6557	5817	536568	53	6610	5870	548995	0.0348852	-1.46
-10:Y	199	6411	13879	528506	199	6610	14078	548995	0.0231147	1.64
-9:Y	178	6432	14414	527971	178	6610	14592	548995	0.847447	0.07
-8:Y	178	6432	14410	527975	178	6610	14588	548995	0.847418	0.07
-7:Y	193	6417	15087	527298	193	6610	15280	548995	0.498198	0.3
-6:Y	214	6396	14384	528001	214	6610	14598	548995	0.00438457	2.36
-5:Y	192	6418	14939	527446	192	6610	15131	548995	0.449649	0.35
-4:Y	225	6385	14687	527698	225	6610	14912	548995	0.000799068	3.1
-3:Y	300	6310	14100	528285	300	6610	14400	548995	4.18435e-19	5
-2:Y	371	6239	14169	528216	371	6610	14540	548995	7.29341e-40	5
-1:Y	258	6352	13423	528962	258	6610	13681	548995	6.84297e-12	5
1:Y	176	6434	14655	527730	176	6610	14831	548995	0.878677	-0.06
2:Y	298	6312	15690	526695	298	6610	15988	548995	5.64045e-13	5
3:Y	227	6383	13730	528655	227	6610	13957	548995	1.02325e-05	4.99
4:Y	186	6424	13726	528659	186	6610	13912	548995	0.145123	0.84
5:Y	224	6386	14605	527780	224	6610	14829	548995	0.000773244	3.11
6:Y	188	6422	14217	528168	188	6610	14405	548995	0.261429	0.58
7:Y	191	6419	13528	528857	191	6610	13719	548995	0.0431306	1.37
8:Y	196	6414	14087	528298	196	6610	14283	548995	0.0675308	1.17
9:Y	191	6419	13964	528421	191	6610	14155	548995	0.109375	0.96
10:Y	162	6448	13938	528447	162	6610	14100	548995	0.583834	-0.23
