# Supplementary material for: Acetylome Analyses Provide New Insights into the Effect of Chronic Intermittent Hypoxia on Hypothalamus-Dependent Endocrine Metabolism Impairment
Source: Biology (Basel). 2024 Jul 24;13(8):559. doi: 10.3390/biology13080559 (PMC11351355; doi:10.3390/biology13080559)
Supplement: Supplementary file 1 [file biology-13-00559-s001.zip › S8-Subcellular.xlsx]

## Sheet: Regulated list
Subcellular localization	Protein accession	Position	Amino acid	case/con Ratio	case/con P value	Regulated Type	Protein description	Gene name	Modified sequence	Localization probability	Intensity con1	Intensity con2	Intensity con3	Intensity case1	Intensity case2	Intensity case3	con1	con2	con3	case1	case2	case3
cytoplasm	A2BH40	2018	K	2.28656	0.00137595	Up	AT-rich interactive domain-containing protein 1A OS=Mus musculus OX=10090 GN=Arid1a PE=1 SV=1	Arid1a	_LILLHHK[Acetyl (K)]HPER_	1	33.1523	41.8673	39.1552	78.3984	93.6404	80.6294	0.517045	0.66892	0.655039	1.33925	1.58584	1.28446
	Q8R016	244	K	1.83336	0.00269264	Up	Bleomycin hydrolase OS=Mus musculus OX=10090 GN=Blmh PE=1 SV=1	Blmh	_NYHK[Acetyl (K)]IGPITPLQFYK_	1	184.123	154.938	161.043	247.107	287.212	313.678	0.800818	0.674588	0.668055	1.13724	1.36134	1.43115
	Q8R016	309	K	1.83511	0.000710045	Up	Bleomycin hydrolase OS=Mus musculus OX=10090 GN=Blmh PE=1 SV=1	Blmh	_TLYNNQPIDFLK[Acetyl (K)]K_	1	105.681	109.89	113.671	164.671	195.36	197.921	0.698431	0.727015	0.716514	1.15157	1.40703	1.37214
	Q8R001	118	K	2.90501	0.00524092	Up	Microtubule-associated protein RP/EB family member 2 OS=Mus musculus OX=10090 GN=Mapre2 PE=1 SV=1	Mapre2	_LEHEYIHNFK[Acetyl (K)]LLQASFK_	1	22.2396	28.2561		67.2331	74.3044	58.221	0.422331	0.533611		1.45766	1.55299	1.15488
	Q8QZY1	356	K	1.51064	0.00478006	Up	Eukaryotic translation initiation factor 3 subunit L OS=Mus musculus OX=10090 GN=Eif3l PE=1 SV=1	Eif3l	_TTYK[Acetyl (K)]YEMINK_	1	80.5215	76.961	63.3427	108.353	98.7454	94.8603	0.875842	0.831359	0.705299	1.29413	1.1936	1.15669
	Q8QZY1	494	K	2.11212	0.00131012	Up	Eukaryotic translation initiation factor 3 subunit L OS=Mus musculus OX=10090 GN=Eif3l PE=1 SV=1	Eif3l	_IQLLVFK[Acetyl (K)]HK_	1	108.056	130.305	144.142	250.451	231.494	250.612	0.551044	0.659938	0.752473	1.40244	1.31191	1.43271
	Q8K3A0	88	K	1.54219	0.0498986	Up	Iron-sulfur cluster co-chaperone protein HscB OS=Mus musculus OX=10090 GN=Hscb PE=1 SV=2	Hscb	_VDVTK[Acetyl (K)]LQHR_	1	31.8486	21.2001	25.8526	46.993	33.556	46.188	0.935014	0.64766	0.767863	1.24894	0.961806	1.41422
	Q8K2T1	134	K	1.61192	0.00306343	Up	NmrA-like family domain-containing protein 1 OS=Mus musculus OX=10090 GN=Nmral1 PE=1 SV=1	Nmral1	_LTAGK[Acetyl (K)]LAAGHFDGK_	1	157.951	134.641	139.675	236.974	240.755	217.662	0.822422	0.711929	0.767139	1.30261	1.31764	1.08957
	Q8K2T1	240	K	2.46752	0.000169894	Up	NmrA-like family domain-containing protein 1 OS=Mus musculus OX=10090 GN=Nmral1 PE=1 SV=1	Nmral1	_HTAEEYAALLSK[Acetyl (K)]HTGK_	1	119.459	113.646	132.697	309.874	285.889	309.23	0.551939	0.533229	0.646723	1.51147	1.38842	1.37359
	Q8K274	41	K	3.42648	0.00604502	Up	Ketosamine-3-kinase OS=Mus musculus OX=10090 GN=Fn3krp PE=1 SV=2	Fn3krp	_VFVK[Acetyl (K)]VNSK_	1	19.1225	22.1799	41.8961	78.8036	83.4314	102.072	0.356856	0.344379	0.695463	1.84421	1.509	1.43254
	Q8K1M6	103	K	2.00924	0.000806834	Up	Dynamin-1-like protein OS=Mus musculus OX=10090 GN=Dnm1l PE=1 SV=2	Dnm1l	_FLHTK[Acetyl (K)]NK_	1	143.805	165.547	158.373	331.97	333.075	280.639	0.623852	0.711026	0.658031	1.41693	1.42305	1.16425
	Q8K1M6	105	K	4.217	0.000248819	Up	Dynamin-1-like protein OS=Mus musculus OX=10090 GN=Dnm1l PE=1 SV=2	Dnm1l	_NK[Acetyl (K)]LYTDFDEIR_	1	31.1819	32.0794	44.1678	168.968	145.483	140.429	0.340019	0.346325	0.461278	1.81279	1.56237	1.46436
	Q8K183	76	K	2.88323	0.00286843	Up	Pyridoxal kinase OS=Mus musculus OX=10090 GN=Pdxk PE=1 SV=1	Pdxk	_VNDVNK[Acetyl (K)]YDYVLTGYTR_	1	44.4303	69.4517	59.8206	195.796	183.456	161.746	0.380145	0.625436	0.516785	1.6338	1.5024	1.25313
	Q8JZS0	49	K	12.3179	0.0360324	Up	Protein lin-7 homolog A OS=Mus musculus OX=10090 GN=Lin7a PE=1 SV=2	Lin7a	_LQESGEVPVHK[Acetyl (K)]LQSLK_	1	1	4.10745	13.7059	30.7949	63.3519	157.886	0.0226033	0.0925092	0.323035	0.640473	1.4342	3.32239
	Q8CIH9	81	K	0.516767	0.00127739	Down	Amidophosphoribosyltransferase OS=Mus musculus OX=10090 GN=Ppat PE=1 SV=1	Ppat	_K[Acetyl (K)]LYDSNLGIGHTR_	1	194.472	191.179	193.834	106.604	123.173	112.88	1.27358	1.29093	1.51593	0.770222	0.627433	0.710981
	Q8CIE6	438	K	2.52598	0.00977138	Up	Coatomer subunit alpha OS=Mus musculus OX=10090 GN=Copa PE=1 SV=2	Copa	_MHSLLIK[Acetyl (K)]NLK_	1	29.9008	15.6622	15.9756	39.4939	43.5541	44.0496	0.845538	0.444185	0.486507	1.33788	1.59508	1.55376
	Q8CI94	438	K	1.84869	7.0389e-05	Up	Glycogen phosphorylase, brain form OS=Mus musculus OX=10090 GN=Pygb PE=1 SV=3	Pygb	_MSVIEEGDC[Carbamidomethyl (C)]K[Acetyl (K)]R_	1	377.928	377.396	371.609	719.605	675.113	697.854	0.716092	0.697011	0.693145	1.38697	1.23643	1.2704
	Q8CI94	569	K	2.69697	1.37515e-07	Up	Glycogen phosphorylase, brain form OS=Mus musculus OX=10090 GN=Pygb PE=1 SV=3	Pygb	_INPASMFDVHVK[Acetyl (K)]R_	1	246.594	251.816	248.175	665.846	680.467	677.476	0.54299	0.540475	0.537957	1.49141	1.44828	1.43324
	Q8CI94	609	K	2.33866	0.0131228	Up	Glycogen phosphorylase, brain form OS=Mus musculus OX=10090 GN=Pygb PE=1 SV=3	Pygb	_TVMIGGK[Acetyl (K)]AAPGYHMAK_	1	25.8431	16.9612	26.7805	64.8802	54.6575	43.6419	0.677294	0.433282	0.690924	1.72964	1.38457	1.09888
	Q8R0Y6	128	K	1.99784	0.00959189	Up	Cytosolic 10-formyltetrahydrofolate dehydrogenase OS=Mus musculus OX=10090 GN=Aldh1l1 PE=1 SV=1	Aldh1l1	_GASAINWTLIHGDK[Acetyl (K)]K_	1	80.5564	50.9031	82.2131	142.132	145	145.678	0.747584	0.479974	0.768414	1.29061	1.34843	1.3486
	Q8R0Y6	479	K	2.04687	0.00167072	Up	Cytosolic 10-formyltetrahydrofolate dehydrogenase OS=Mus musculus OX=10090 GN=Aldh1l1 PE=1 SV=1	Aldh1l1	_EAFENGLWGK[Acetyl (K)]INAR_	1	107.704	110.085	84.4598	219.493	190.014	218.883	0.694334	0.721069	0.548378	1.38452	1.22749	1.4076
	Q8CHG7	217	K	1.70903	0.0233804	Up	Rap guanine nucleotide exchange factor 2 OS=Mus musculus OX=10090 GN=Rapgef2 PE=1 SV=2	Rapgef2	_TK[Acetyl (K)]VDDC[Carbamidomethyl (C)]QFVC[Carbamidomethyl (C)]IAQQDYC[Carbamidomethyl (C)]R_	1	9.08439	10.2047	6.55537	16.4979	18.5815	14.539	0.785873	0.846543	0.550316	1.25379	1.40029	1.07628
	Q8CHG7	793	K	4.21847	0.00691523	Up	Rap guanine nucleotide exchange factor 2 OS=Mus musculus OX=10090 GN=Rapgef2 PE=1 SV=2	Rapgef2	_HFIK[Acetyl (K)]IALHC[Carbamidomethyl (C)]R_	1	14.9843	12.0048		46.8844	67.559	79.0209	0.369766	0.28408		1.01639	1.4523	1.66866
	Q8CHG7	896	K	3.35634	0.000693502	Up	Rap guanine nucleotide exchange factor 2 OS=Mus musculus OX=10090 GN=Rapgef2 PE=1 SV=2	Rapgef2	_VDGLVNFEK[Acetyl (K)]LR_	1	36.6615	45.0346		166.032	147.707	148.952	0.366363	0.431559		1.45758	1.28583	1.27374
	Q8CGC7	148	K	2.55923	0.000101352	Up	Bifunctional glutamate/proline--tRNA ligase OS=Mus musculus OX=10090 GN=Eprs1 PE=1 SV=4	Eprs1	_TLVHVK[Acetyl (K)]R_	1	120.845	138.272	116.193	285.887	271.296	284.852	0.559216	0.646519	0.530912	1.45648	1.4613	1.5267
	Q8CFE4	493	K	1.60907	0.044448	Up	SCY1-like protein 2 OS=Mus musculus OX=10090 GN=Scyl2 PE=1 SV=1	Scyl2	_IK[Acetyl (K)]NAC[Carbamidomethyl (C)]LQTSSLAVR_	1	20.4404	17.4416	15.4497	29.668	36.41	25.741	0.947085	0.751878	0.598302	1.16609	1.4797	1.05066
	Q8CES0	235	K	0.171122	0.00108842	Down	N-alpha-acetyltransferase 30 OS=Mus musculus OX=10090 GN=Naa30 PE=1 SV=2	Naa30	_LITK[Acetyl (K)]DLSEPYSIYTYR_	1	2206.58	2495.39	2604.77	251.747	411.71	453.818	1.46246	1.71698	1.78299	0.182254	0.358396	0.308533
	Q8CEC0	598	K	0.6584	0.00883653	Down	Nuclear pore complex protein Nup88 OS=Mus musculus OX=10090 GN=Nup88 PE=1 SV=1	Nup88	_VK[Acetyl (K)]LLC[Carbamidomethyl (C)]DQK_	1	301.416	314.433	332.796	197.022	199.547	195.572	1.07245	1.28893	1.26113	0.795937	0.704269	0.884853
	Q8CCB4	110	K	0.652894	9.61847e-05	Down	Vacuolar protein sorting-associated protein 53 homolog OS=Mus musculus OX=10090 GN=Vps53 PE=1 SV=1	Vps53	_AIQQLFGK[Acetyl (K)]IK_	1	8645.01	8767.95	9391.38	5750.83	5896.19	6429.52	1.22454	1.24362	1.17962	0.828663	0.770181	0.782765
	Q8CCB4	253	K	3.6858	0.000213548	Up	Vacuolar protein sorting-associated protein 53 homolog OS=Mus musculus OX=10090 GN=Vps53 PE=1 SV=1	Vps53	_IK[Acetyl (K)]QEIIK_	1	23.8146	17.2671	22.6272	78.6819	82.835	80.3131	0.495499	0.359751	0.417484	1.66539	1.58939	1.43626
	Q8CBY8	274	K	5.45053	0.0004023	Up	Dynactin subunit 4 OS=Mus musculus OX=10090 GN=Dctn4 PE=1 SV=1	Dctn4	_HK[Acetyl (K)]HLLIK_	1	19.9073	13.0992	16.355	102.651	85.1329	83.681	0.374667	0.244774	0.311079	2.00313	1.62564	1.44306
	Q8CBY8	406	K	3.26721	0.00129389	Up	Dynactin subunit 4 OS=Mus musculus OX=10090 GN=Dctn4 PE=1 SV=1	Dctn4	_ANK[Acetyl (K)]VGIFIK_	1	15.1642	18.4037	17.0931	57.751	63.2711	45.413	0.421766	0.508213	0.480462	1.66541	1.78546	1.15733
	Q8C878	307	K	2.08636	0.000745228	Up	NEDD8-activating enzyme E1 catalytic subunit OS=Mus musculus OX=10090 GN=Uba3 PE=1 SV=2	Uba3	_LTQGVVK[Acetyl (K)]R_	1	71.0913	63.4178	65.1794	149.46	159.099	138.09	0.702123	0.595957	0.626392	1.33152	1.48599	1.19762
	Q8C878	409	K	0.578923	0.00924632	Down	NEDD8-activating enzyme E1 catalytic subunit OS=Mus musculus OX=10090 GN=Uba3 PE=1 SV=2	Uba3	_SPAITATLEGK[Acetyl (K)]NR_	1	126.543	91.3313	97.9409	66.1855	62.1645	68.6114	1.57531	1.08182	1.1864	0.743219	0.731853	0.750037
	Q8C181	243	K	2.34459	0.0074955	Up	Muscleblind-like protein 2 OS=Mus musculus OX=10090 GN=Mbnl2 PE=2 SV=2	Mbnl2	_YFHPPAHLQAK[Acetyl (K)]IK_	1	62.9154	42.2385	64.411	99.5622	95.6163	114.952	0.721041	0.49887	0.690944	1.878	1.26059	1.34159
	Q8BYI9	547	K	1.86571	0.000486234	Up	Tenascin-R OS=Mus musculus OX=10090 GN=Tnr PE=1 SV=2	Tnr	_YGLVGGEGGK[Acetyl (K)]TTFR_	1	85.5443	100.085	96.7116	217.494	190.788	200.044	0.625829	0.710081	0.71341	1.37659	1.19238	1.25447
	Q8BYI9	1301	K	1.59525	0.00073749	Up	Tenascin-R OS=Mus musculus OX=10090 GN=Tnr PE=1 SV=2	Tnr	_GAWWYK[Acetyl (K)]NC[Carbamidomethyl (C)]HR_	1	155.077	144.958	153.92	270.688	301.641	265.239	0.782392	0.709245	0.783012	1.18151	1.30006	1.14706
	Q8BWU8	23	K	0.447802	0.0115049	Down	Ethanolamine-phosphate phospho-lyase OS=Mus musculus OX=10090 GN=Etnppl PE=2 SV=1	Etnppl	_HIGPSC[Carbamidomethyl (C)]K[Acetyl (K)]IFFAADPIK_	1	554.451	560.926	860.267	354.964	290.097	305.805	1.16913	1.16825	1.89391	0.629385	0.552824	0.712571
	Q8BW75	93	K	1.7304	0.00312694	Up	Amine oxidase [flavin-containing] B OS=Mus musculus OX=10090 GN=Maob PE=1 SV=4	Maob	_LIHFVK[Acetyl (K)]GK_	1	197.761	215.959	251.444	431.92	443.574	460.716	0.625313	0.694348	0.838741	1.28387	1.22529	1.22574
	Q8BW75	95	K	1.78217	2.29349e-06	Up	Amine oxidase [flavin-containing] B OS=Mus musculus OX=10090 GN=Maob PE=1 SV=4	Maob	_GK[Acetyl (K)]SYAFR_	1	286.305	270.392	262.767	526.424	578.549	587.066	0.721407	0.692778	0.698478	1.24694	1.27353	1.24465
	Q8BW75	154	K	1.54605	0.0404595	Up	Amine oxidase [flavin-containing] B OS=Mus musculus OX=10090 GN=Maob PE=1 SV=4	Maob	_ELLDK[Acetyl (K)]IC[Carbamidomethyl (C)]WTK_	1	61.3362	56.8769	86.8455	123.493	127.094	117.382	0.67737	0.638697	1.01178	1.28207	1.22617	1.09074
	Q8BVE3	116	K	2.00692	8.21359e-05	Up	V-type proton ATPase subunit H OS=Mus musculus OX=10090 GN=Atp6v1h PE=1 SV=1	Atp6v1h	_VSIFFDYAK[Acetyl (K)]R_	1	145.934	161.483	159.553	337.7	337.11	335.728	0.60746	0.686455	0.67778	1.28327	1.36365	1.31012
	Q8BVE3	371	K	2.75085	2.21932e-05	Up	V-type proton ATPase subunit H OS=Mus musculus OX=10090 GN=Atp6v1h PE=1 SV=1	Atp6v1h	_LEWSPVHK[Acetyl (K)]SEK_	1	235.848	236.118	255.406	730.253	739.694	686.551	0.502977	0.514242	0.555866	1.42172	1.53298	1.37262
	Q8CHC4	346	K	1.54619	0.000428022	Up	Synaptojanin-1 OS=Mus musculus OX=10090 GN=Synj1 PE=1 SV=3	Synj1	_AEK[Acetyl (K)]LHSILKPQVQK_	1	440.456	453.734	407.232	744.763	765.129	729.691	0.776492	0.818426	0.735646	1.20593	1.25364	1.14391
	Q8CHC4	546	K	2.09866	0.0499119	Up	Synaptojanin-1 OS=Mus musculus OX=10090 GN=Synj1 PE=1 SV=3	Synj1	_VC[Carbamidomethyl (C)]VGTWNVNGGK[Acetyl (K)]QFR_	1	26.366	12.564	31.314	46.1786	55.2052	62.8954	0.701811	0.342175	0.854094	1.12898	1.36571	1.48872
	Q8R1B4	511	K	3.15389	0.00069741	Up	Eukaryotic translation initiation factor 3 subunit C OS=Mus musculus OX=10090 GN=Eif3c PE=1 SV=1	Eif3c	_ILHTYYK[Acetyl (K)]FDYK_	1	169.376	122.833	151.474	428.082	416.864	385.509	0.572751	0.402053	0.523964	1.64625	1.68814	1.39255
	Q8R1G2	205	K	3.17854	0.0219977	Up	Carboxymethylenebutenolidase homolog OS=Mus musculus OX=10090 GN=Cmbl PE=1 SV=1	Cmbl	_EHC[Carbamidomethyl (C)]IVNYQVK[Acetyl (K)]TFSGQTHGFVHR_	1		32.1854	18.1553	70.4946	82.6737	60.0663		0.588551	0.324095	1.42685	1.76064	1.16383
	Q8R1N4	243	K	2.31992	0.00119647	Up	NudC domain-containing protein 3 OS=Mus musculus OX=10090 GN=Nudcd3 PE=1 SV=3	Nudcd3	_VLMEGK[Acetyl (K)]LTHK_	1	46.4832	43.3498	58.1002	106.398	123.026	118.95	0.530491	0.569651	0.704687	1.27079	1.54823	1.36805
	Q99104	405	K	2.09372	0.000289903	Up	Unconventional myosin-Va OS=Mus musculus OX=10090 GN=Myo5a PE=1 SV=2	Myo5a	_DALAK[Acetyl (K)]HIYAK_	1	96.6466	99.3708	113.604	222.248	214.638	245.909	0.58817	0.622736	0.710867	1.32853	1.28399	1.41113
	Q99104	526	K	2.26178	0.0153471	Up	Unconventional myosin-Va OS=Mus musculus OX=10090 GN=Myo5a PE=1 SV=2	Myo5a	_GTDDTWAQK[Acetyl (K)]LYNTHLNK_	1	22.7917	44.1566	37.6015	85.7966	83.0933	80.4803	0.388939	0.775943	0.659766	1.43811	1.39383	1.295
	Q99104	551	K	2.33366	0.00604807	Up	Unconventional myosin-Va OS=Mus musculus OX=10090 GN=Myo5a PE=1 SV=2	Myo5a	_AFIIK[Acetyl (K)]HFADK_	1	59.3088	98.7762	87.6273	199.514	204.417	200.574	0.421307	0.722538	0.640027	1.39211	1.42737	1.34348
	Q99104	556	K	3.9112	0.0152751	Up	Unconventional myosin-Va OS=Mus musculus OX=10090 GN=Myo5a PE=1 SV=2	Myo5a	_HFADK[Acetyl (K)]VEYQC[Carbamidomethyl (C)]EGFLEK_	1	3.40327	1	1.20739	7.61091	7.29372	8.00564	0.720681	0.218059	0.262889	1.58307	1.51822	1.59852
	Q99104	1487	K	2.3617	0.00216536	Up	Unconventional myosin-Va OS=Mus musculus OX=10090 GN=Myo5a PE=1 SV=2	Myo5a	_LVK[Acetyl (K)]NLILELKPR_	1	72.4209	86.2877	107.967	217.047	212.343	234.527	0.470018	0.576672	0.720475	1.38364	1.35465	1.43523
	Q99104	1713	K	1.94508	0.0039074	Up	Unconventional myosin-Va OS=Mus musculus OX=10090 GN=Myo5a PE=1 SV=2	Myo5a	_DMC[Carbamidomethyl (C)]SWSK[Acetyl (K)]GMQIR_	1	60.8838	67.9941	61.966	150.213	105.693	134.795	0.632307	0.727154	0.661697	1.53233	1.07898	1.32001
	Q93092	115	K	1.85914	0.00992152	Up	Transaldolase OS=Mus musculus OX=10090 GN=Taldo1 PE=1 SV=2	Taldo1	_LSFDK[Acetyl (K)]DAMVAR_	1	97.7595	134.64	93.5866	182.163	201.559	200.88	0.596069	0.907786	0.612747	1.24344	1.34411	1.34751
	Q93092	225	K	2.49654	5.66351e-06	Up	Transaldolase OS=Mus musculus OX=10090 GN=Taldo1 PE=1 SV=2	Taldo1	_IYNYYK[Acetyl (K)]K_	1	155.553	143.732	142.097	353.374	337.392	364.916	0.576895	0.589448	0.565893	1.46717	1.36852	1.48891
	Q922D8	10	K	0.600579	0.000653626	Down	C-1-tetrahydrofolate synthase, cytoplasmic OS=Mus musculus OX=10090 GN=Mthfd1 PE=1 SV=4	Mthfd1	_APAGILNGK[Acetyl (K)]LVSAQIR_	1	136.859	161.876	161.202	89.7058	89.4212	96.7825	1.14226	1.33601	1.26882	0.725772	0.735652	0.788997
	Q922D8	71	K	2.52234	0.0009842	Up	C-1-tetrahydrofolate synthase, cytoplasmic OS=Mus musculus OX=10090 GN=Mthfd1 PE=1 SV=4	Mthfd1	_ATHIK[Acetyl (K)]LPR_	1	62.6015	83.7563	89.293	180.315	204.525	207.647	0.464259	0.614227	0.624496	1.29627	1.49508	1.50414
	Q922D8	297	K	1.90852	0.026459	Up	C-1-tetrahydrofolate synthase, cytoplasmic OS=Mus musculus OX=10090 GN=Mthfd1 PE=1 SV=4	Mthfd1	_FLQK[Acetyl (K)]FKPGK_	0.998231	95.7799	49.8711	75.7654	128.688	146.985	147.073	0.913182	0.470184	0.681225	1.18935	1.38133	1.36963
	Q922D8	705	K	2.95392	0.00724194	Up	C-1-tetrahydrofolate synthase, cytoplasmic OS=Mus musculus OX=10090 GN=Mthfd1 PE=1 SV=4	Mthfd1	_ALK[Acetyl (K)]MHGGGPTVTAGLPLPK_	1	41.311	40.6858	23.0373	118.764	91.4456	102.16	0.607839	0.591972	0.319662	1.69393	1.32625	1.46821
	Q921M7	207	K	1.94612	0.00304377	Up	CYFIP-related Rac1 interactor B OS=Mus musculus OX=10090 GN=Cyrib PE=1 SV=1	Cyrib	_TLSDATTK[Acetyl (K)]FVSENK_	1	47.6218	38.7618	33.2159	82.0036	73.347	71.8668	0.807363	0.652572	0.583195	1.44253	1.28307	1.25059
	Q921M7	308	K	5.5626	0.00017161	Up	CYFIP-related Rac1 interactor B OS=Mus musculus OX=10090 GN=Cyrib PE=1 SV=1	Cyrib	_YTTK[Acetyl (K)]HLNDETTSK_	1	25.2939	23.3011	30.0284	168.27	134.718	125.481	0.293286	0.268295	0.360589	2.02448	1.61178	1.4934
	Q91ZU6	3832	K	2.17015	0.00603045	Up	Dystonin OS=Mus musculus OX=10090 GN=Dst PE=1 SV=2	Dst	_VHYEK[Acetyl (K)]VLAEC[Carbamidomethyl (C)]EK_	1	13.4838	14.6867		26.3253	34.5127	29.5558	0.549582	0.627601		1.10982	1.44637	1.27581
	Q91ZJ5	52	K	1.91363	0.00130863	Up	UTP--glucose-1-phosphate uridylyltransferase OS=Mus musculus OX=10090 GN=Ugp2 PE=1 SV=3	Ugp2	_ILTTAASHEFEHTK[Acetyl (K)]K_	1	127.042	133.382	132.48	250.584	293.416	244.164	0.634824	0.726861	0.686534	1.27096	1.48251	1.16606
	Q91ZJ5	127	K	0.495228	7.8156e-05	Down	UTP--glucose-1-phosphate uridylyltransferase OS=Mus musculus OX=10090 GN=Ugp2 PE=1 SV=3	Ugp2	_GPK[Acetyl (K)]SLIGVR_	1	1143.74	1168.63	1268.36	609.143	607.936	644.509	1.24029	1.38204	1.42641	0.670487	0.666594	0.667973
	Q91ZJ5	177	K	1.70933	0.0239101	Up	UTP--glucose-1-phosphate uridylyltransferase OS=Mus musculus OX=10090 GN=Ugp2 PE=1 SV=3	Ugp2	_ILQK[Acetyl (K)]YNHC[Carbamidomethyl (C)]R_	1	39.6532	57.5659	53.2088	80.6111	101.999	88.3682	0.555339	0.879208	0.772803	1.1459	1.44439	1.18279
	Q91ZJ5	301	K	1.50345	0.00385059	Up	UTP--glucose-1-phosphate uridylyltransferase OS=Mus musculus OX=10090 GN=Ugp2 PE=1 SV=3	Ugp2	_GGTLTQYEGK[Acetyl (K)]LR_	1	148.7	162.692	157.67	256.831	248.174	234.922	0.725886	0.866105	0.798202	1.27257	1.22496	1.09601
	Q91Z31	137	K	3.51801	0.00563451	Up	Polypyrimidine tract-binding protein 2 OS=Mus musculus OX=10090 GN=Ptbp2 PE=1 SV=2	Ptbp2	_ELK[Acetyl (K)]TDNTLNQR_	1	15.0034	27.0947	30.0889	82.5177	91.7789	77.9429	0.266196	0.512634	0.557195	1.52148	1.7467	1.43197
	Q91Z31	403	K	2.06521	0.000135651	Up	Polypyrimidine tract-binding protein 2 OS=Mus musculus OX=10090 GN=Ptbp2 PE=1 SV=2	Ptbp2	_MYGK[Acetyl (K)]IIR_	1	216.605	218.561	218.906	490.795	415.105	429.958	0.626554	0.674178	0.660902	1.47536	1.28799	1.28784
	Q91Z31	411	K	1.89557	0.000150572	Up	Polypyrimidine tract-binding protein 2 OS=Mus musculus OX=10090 GN=Ptbp2 PE=1 SV=2	Ptbp2	_VTLSK[Acetyl (K)]HQTVQLPR_	1	154.558	148.93	165.097	285.208	277.373	315.54	0.660614	0.678811	0.736517	1.26685	1.27169	1.39655
	Q91YJ2	253	K	3.15435	0.00280952	Up	Sorting nexin-4 OS=Mus musculus OX=10090 GN=Snx4 PE=1 SV=1	Snx4	_LYGVYK[Acetyl (K)]VHGNYGR_	1	18.0571	12.8495	19.7472	42.3773	61.5283	54.5611	0.501532	0.360818	0.586954	1.24108	1.76646	1.56407
	Q91YJ2	361	K	2.15649	0.00466166	Up	Sorting nexin-4 OS=Mus musculus OX=10090 GN=Snx4 PE=1 SV=1	Snx4	_GMTTK[Acetyl (K)]LFGQETPEQR_	1	44.9507	45.6016	60.9583	114.531	95.1306	114.27	0.549143	0.563224	0.796948	1.47533	1.20129	1.44081
	Q91XU3	99	K	1.90518	0.00283628	Up	Phosphatidylinositol 5-phosphate 4-kinase type-2 gamma OS=Mus musculus OX=10090 GN=Pip4k2c PE=1 SV=1	Pip4k2c	_ENLPSHFK[Acetyl (K)]FK_	1	54.3117	61.2545	42.4166	116.761	95.016	120.247	0.70747	0.759465	0.561683	1.31378	1.18941	1.36169
	Q91XM9	511	K	1.72976	0.00149284	Up	Disks large homolog 2 OS=Mus musculus OX=10090 GN=Dlg2 PE=1 SV=2	Dlg2	_FEAK[Acetyl (K)]IHDLR_	1	94.626	89.0766	101.032	188.323	218.159	186.74	0.710408	0.661707	0.773984	1.18369	1.37349	1.15506
	Q91XM9	752	K	1.53052	0.0335054	Up	Disks large homolog 2 OS=Mus musculus OX=10090 GN=Dlg2 PE=1 SV=2	Dlg2	_GK[Acetyl (K)]HC[Carbamidomethyl (C)]ILDVSGNAIK_	1	106.795	76.1469	111.767	193.452	184.165	166.188	0.839484	0.592266	0.896497	1.27312	1.21401	1.07629
	Q91WT9	72	K	0.611071	8.84398e-05	Down	Cystathionine beta-synthase OS=Mus musculus OX=10090 GN=Cbs PE=1 SV=3	Cbs	_SPK[Acetyl (K)]ILPDILR_	1	413.693	345.245	378.301	193.819	222.189	202.735	1.18889	1.18671	1.30138	0.752886	0.743802	0.750203
	Q91WC3	306	K	1.67236	0.00299593	Up	Long-chain-fatty-acid--CoA ligase 6 OS=Mus musculus OX=10090 GN=Acsl6 PE=1 SV=1	Acsl6	_VTEK[Acetyl (K)]VIFPR_	1	132.125	168.148	144.27	257.268	266.367	254.549	0.654852	0.839983	0.740085	1.29395	1.28623	1.1574
	Q91WC3	386	K	1.77506	0.0258195	Up	Long-chain-fatty-acid--CoA ligase 6 OS=Mus musculus OX=10090 GN=Acsl6 PE=1 SV=1	Acsl6	_IFHQADTSLK[Acetyl (K)]R_	1	90.4488	73.4117	54.262	151.8	130.524	120.31	0.883014	0.722359	0.548286	1.50387	1.24148	1.07752
	Q91WA3	126	K	1.93816	0.00265069	Up	Histone deacetylase 11 OS=Mus musculus OX=10090 GN=Hdac11 PE=1 SV=1	Hdac11	_TQTGGTIMAGK[Acetyl (K)]LAVER_	1	20.1903	16.5473	20.2921	33.3273	40.7742	41.5882	0.700951	0.611105	0.716274	1.10075	1.37354	1.45692
	Q91W96	709	K	4.3356	0.00234384	Up	Anaphase-promoting complex subunit 4 OS=Mus musculus OX=10090 GN=Anapc4 PE=1 SV=1	Anapc4	_TMHFEK[Acetyl (K)]HWR_	1	6.13387	12.2799	12.2244	38.4078	44.3229	40.3261	0.252554	0.387296	0.515502	1.50781	1.90112	1.60021
	Q91VR5	132	K	1.98019	0.0154444	Up	ATP-dependent RNA helicase DDX1 OS=Mus musculus OX=10090 GN=Ddx1 PE=1 SV=1	Ddx1	_GK[Acetyl (K)]HYYEVSC[Carbamidomethyl (C)]HDQGLC[Carbamidomethyl (C)]R_	1	37.6428	30.0399	22.1626	58.8096	53.4958	47.7784	0.864969	0.689375	0.497603	1.50174	1.36747	1.19403
	Q91VR5	358	K	0.508502	0.00390477	Down	ATP-dependent RNA helicase DDX1 OS=Mus musculus OX=10090 GN=Ddx1 PE=1 SV=1	Ddx1	_LDDLVSTGK[Acetyl (K)]LNLSQVR_	1	130.999	140.34	106.254	50.4914	63.2974	58.9855	1.36694	1.46252	1.08336	0.5855	0.734766	0.669414
	Q91VR5	516	K	0.501997	0.0011439	Down	ATP-dependent RNA helicase DDX1 OS=Mus musculus OX=10090 GN=Ddx1 PE=1 SV=1	Ddx1	_TK[Acetyl (K)]IDC[Carbamidomethyl (C)]DNLEQYFMQQGGGPDK_	1	136.138	174.23	161.648	73.4907	73.1048	66.1881	1.1417	1.45926	1.3246	0.684906	0.682021	0.603696
	Q91V92	166	K	2.06216	0.000581475	Up	ATP-citrate synthase OS=Mus musculus OX=10090 GN=Acly PE=1 SV=1	Acly	_LNTEDIK[Acetyl (K)]R_	1	211.033	222.981	201.831	473.72	460.222	416.776	0.620789	0.699642	0.632869	1.43334	1.41431	1.18036
	Q91V92	488	K	2.4926	0.000574961	Up	ATP-citrate synthase OS=Mus musculus OX=10090 GN=Acly PE=1 SV=1	Acly	_HTK[Acetyl (K)]AIVWGMQTR_	1	18.7244	17.3165	17.9681	40.8165	53.2283	44.5208	0.568206	0.560492	0.581208	1.27399	1.68742	1.30071
	Q91V92	544	K	0.449508	0.00074394	Down	ATP-citrate synthase OS=Mus musculus OX=10090 GN=Acly PE=1 SV=1	Acly	_EILIPVFK[Acetyl (K)]NMADAMK_	1	26194.4	24844.8	26179.4	10349.1	13514.8	11910.6	1.35473	1.37054	1.44323	0.55053	0.730189	0.593058
	Q91V41	34	K	2.07572	0.00241738	Up	Ras-related protein Rab-14 OS=Mus musculus OX=10090 GN=Rab14 PE=1 SV=3	Rab14	_SC[Carbamidomethyl (C)]LLHQFTEK[Acetyl (K)]K_	1	96.4392	79.1137	71.47	173.666	203.099	187.781	0.759204	0.629554	0.532392	1.23691	1.37069	1.38016
	Q91V12	50	K	0.575785	0.00188672	Down	Cytosolic acyl coenzyme A thioester hydrolase OS=Mus musculus OX=10090 GN=Acot7 PE=1 SV=2	Acot7	_ADHQK[Acetyl (K)]LGHC[Carbamidomethyl (C)]VTMGR_	1	454.26	390.401	377.233	220.238	225.46	247.185	1.418	1.22902	1.15547	0.678677	0.718771	0.791974
	Q91V12	158	K	0.628084	0.000631061	Down	Cytosolic acyl coenzyme A thioester hydrolase OS=Mus musculus OX=10090 GN=Acot7 PE=1 SV=2	Acot7	_LTNK[Acetyl (K)]ATLWYVPLSLK_	1	3105.87	3125.21	3148.32	1799.57	1979.3	2019.4	1.22312	1.2412	1.21658	0.699606	0.796058	0.816251
	Q91V12	169	K	0.40904	0.000451728	Down	Cytosolic acyl coenzyme A thioester hydrolase OS=Mus musculus OX=10090 GN=Acot7 PE=1 SV=2	Acot7	_ATLWYVPLSLK[Acetyl (K)]NVDK_	1	2781.09	2750.41	3002.91	1008.15	1132.45	1291.56	1.38911	1.38546	1.47177	0.497103	0.57768	0.662143
	Q91V12	173	K	0.279663	0.000243822	Down	Cytosolic acyl coenzyme A thioester hydrolase OS=Mus musculus OX=10090 GN=Acot7 PE=1 SV=2	Acot7	_NVDK[Acetyl (K)]VLEVPPIVYLR_	1	255.462	238.938	252.658	68.4856	56.7846	80.4425	1.60262	1.51169	1.55529	0.424131	0.363816	0.517968
	Q91V12	268	K	2.23888	0.00269885	Up	Cytosolic acyl coenzyme A thioester hydrolase OS=Mus musculus OX=10090 GN=Acot7 PE=1 SV=2	Acot7	_HC[Carbamidomethyl (C)]K[Acetyl (K)]TNIVTASVDAINFHDK_	1	98.7187	76.199	107.999	182.696	218.214	221.278	0.651916	0.507478	0.699827	1.19102	1.47171	1.49984
	Q8VEB6	217	K	0.571902	0.013262	Down	Zinc phosphodiesterase ELAC protein 1 OS=Mus musculus OX=10090 GN=Elac1 PE=2 SV=1	Elac1	_DLGVPPGPAYGK[Acetyl (K)]LK_	1	1623.91	1970.3	2009.45	949.777	1052.39	1356.63	1.24963	1.20256	1.4062	0.630167	0.644712	0.931742
	Q8VE33	231	K	1.61541	0.0423512	Up	Ganglioside-induced differentiation-associated protein 1-like 1 OS=Mus musculus OX=10090 GN=Gdap1l1 PE=1 SV=1	Gdap1l1	_ILEHDDVSYLK[Acetyl (K)]K_	1	40.4318	67.9085	52.3543	92.9161	78.2826	86.755	0.567912	0.99616	0.737618	1.37103	1.14483	1.20232
	Q8VE33	284	K	1.84307	0.0108675	Up	Ganglioside-induced differentiation-associated protein 1-like 1 OS=Mus musculus OX=10090 GN=Gdap1l1 PE=1 SV=1	Gdap1l1	_LK[Acetyl (K)]FLGLSK_	1	74.3582	72.858	54.1401	136.453	103.247	128.243	0.76806	0.785942	0.560928	1.48064	1.11036	1.30697
	Q8VDU5	31	K	2.99981	0.0224436	Up	SNF-related serine/threonine-protein kinase OS=Mus musculus OX=10090 GN=Snrk PE=1 SV=1	Snrk	_GHFAVVK[Acetyl (K)]LAR_	1	13.3359	25.8724	20.0606	48.5945	72.3365	52.0206	0.324742	0.702094	0.52199	1.21539	2.23601	1.19478
	Q8VDJ3	453	K	3.07829	0.0102519	Up	Vigilin OS=Mus musculus OX=10090 GN=Hdlbp PE=1 SV=1	Hdlbp	_HLIGK[Acetyl (K)]SGANINR_	1	14.6915	28.1571	35.9636	65.8704	68.2135	70.5529	0.292793	0.542897	0.699269	1.51076	1.62794	1.58635
	Q8VDJ3	1066	K	2.64061	0.00555896	Up	Vigilin OS=Mus musculus OX=10090 GN=Hdlbp PE=1 SV=1	Hdlbp	_YHPK[Acetyl (K)]IIGR_	1	84.3122	78.6344	47.7237	154.217	158.355	158.983	0.698126	0.629926	0.385534	1.46955	1.57017	1.4852
	Q8VDG5	46	K	0.483806	0.00417565	Down	Phosphopantothenate--cysteine ligase OS=Mus musculus OX=10090 GN=Ppcs PE=1 SV=1	Ppcs	_VVLITSGGTK[Acetyl (K)]VPLEAR_	1	845.727	880.434	822.719	315.109	408.901	409.472	1.37215	1.50497	1.13436	0.541233	0.740571	0.658976
	Q8VBW6	6	K	0.572246	0.0174085	Down	NEDD8-activating enzyme E1 regulatory subunit OS=Mus musculus OX=10090 GN=Nae1 PE=1 SV=1	Nae1	_[Acetyl (Protein N-term)]AQPGK[Acetyl (K)]ILK_	1	66.9669	67.4855	52.6351	41.9033	36.9597	30.3627	1.45078	1.32173	1.06624	0.857678	0.752083	0.586944
	Q8VBW6	206	K	2.37198	0.0348485	Up	NEDD8-activating enzyme E1 regulatory subunit OS=Mus musculus OX=10090 GN=Nae1 PE=1 SV=1	Nae1	_EHLQSYDLDHMEK[Acetyl (K)]K_	1		7.11317	4.66738	11.8054	11.2861	18.6633		0.642573	0.436094	1.11451	1.05928	1.66408
	Q8R5H1	125	K	2.12845	0.00655102	Up	Ubiquitin carboxyl-terminal hydrolase 15 OS=Mus musculus OX=10090 GN=Usp15 PE=1 SV=1	Usp15	_VVEQGMFVK[Acetyl (K)]HC[Carbamidomethyl (C)]K_	1	14.2819	13.423	12.9483	20.1928	31.3258	31.9321	0.697031	0.640824	0.591112	1.0305	1.4901	1.58512
	Q8R5H1	154	K	1.61171	0.018598	Up	Ubiquitin carboxyl-terminal hydrolase 15 OS=Mus musculus OX=10090 GN=Usp15 PE=1 SV=1	Usp15	_FSK[Acetyl (K)]ADTIDTIEK_	1	59.8766	65.438	74.9315	121.436	88.5271	97.7024	0.714036	0.763336	0.835831	1.51424	1.02893	1.18505
	Q8R574	251	K	0.664431	0.00102876	Down	Phosphoribosyl pyrophosphate synthase-associated protein 2 OS=Mus musculus OX=10090 GN=Prpsap2 PE=1 SV=1	Prpsap2	_EK[Acetyl (K)]PPITVVGDVGGR_	1	427.077	424.857	391.472	282.117	281.169	305.315	1.17883	1.24939	1.19876	0.780925	0.754118	0.874834
	Q8R2R9	21	K	2.11509	0.00274799	Up	AP-3 complex subunit mu-2 OS=Mus musculus OX=10090 GN=Ap3m2 PE=1 SV=1	Ap3m2	_HWK[Acetyl (K)]SVVSR_	1	107.097	97.4469	89.3484	225.832	240.222	191.795	0.715221	0.624194	0.57356	1.37691	1.54506	1.12414
	Q8R2R9	388	K	0.530011	0.0217359	Down	AP-3 complex subunit mu-2 OS=Mus musculus OX=10090 GN=Ap3m2 PE=1 SV=1	Ap3m2	_IQQLAISGLK[Acetyl (K)]VNR_	1	59.9691	58.1939	72.7226	25.2978	36.3347	45.9494	1.27706	1.18864	1.48862	0.491843	0.745206	0.858782
	Q8R2R9	398	K	2.26133	0.00042076	Up	AP-3 complex subunit mu-2 OS=Mus musculus OX=10090 GN=Ap3m2 PE=1 SV=1	Ap3m2	_LDMYGEK[Acetyl (K)]YKPFK_	0.999478	112.782	104.262	92.4193	260.185	240.043	243.084	0.680904	0.603756	0.536336	1.43412	1.39574	1.28802
	Q8BRK8	69	K	0.62819	0.0101411	Down	5'-AMP-activated protein kinase catalytic subunit alpha-2 OS=Mus musculus OX=10090 GN=Prkaa2 PE=1 SV=3	Prkaa2	_EIQNLK[Acetyl (K)]LFR_	1	737.808	826.796	844.969	636.762	694.228	655.946	1.09807	1.29972	1.4352	0.77582	0.728475	0.90355
	Q99J08	375	K	3.79985	0.000199494	Up	SEC14-like protein 2 OS=Mus musculus OX=10090 GN=Sec14l2 PE=1 SV=1	Sec14l2	_FDNTYSFIHAK[Acetyl (K)]K_	1	24.8814	25.4464	31.4714	89.769	106.55	95.9199	0.37605	0.389066	0.510514	1.50348	1.6692	1.67452
	Q8BPQ7	260	K	2.20936	0.0196991	Up	Small G protein signaling modulator 1 OS=Mus musculus OX=10090 GN=Sgsm1 PE=1 SV=2	Sgsm1	_ATLLYGK[Acetyl (K)]NNVLVQPR_	1	30.7752	25.1317	16.8583	57.0232	54.894	46.5341	0.852851	0.618656	0.417538	1.50874	1.47657	1.18827
	Q8BNY6	50	K	3.37049	0.000606531	Up	Neuronal calcium sensor 1 OS=Mus musculus OX=10090 GN=Ncs1 PE=1 SV=3	Ncs1	_DC[Carbamidomethyl (C)]PSGQLDAAGFQK[Acetyl (K)]IYK_	1	75.6863	93.1956	112.478	325.357	343.278	361.346	0.353716	0.447525	0.542715	1.45343	1.51846	1.55791
	Q6PEB6	155	K	0.593633	0.0032761	Down	MOB-like protein phocein OS=Mus musculus OX=10090 GN=Mob4 PE=1 SV=1	Mob4	_ESSVAK[Acetyl (K)]LGSVC[Carbamidomethyl (C)]R_	1	8001.45	7659.12	7592	4008.42	5439.01	5411.76	1.42012	1.20525	1.17798	0.676145	0.827807	0.753839
	Q6PDL0	73	K	1.79669	0.000237119	Up	Cytoplasmic dynein 1 light intermediate chain 2 OS=Mus musculus OX=10090 GN=Dync1li2 PE=1 SV=2	Dync1li2	_TTLMTK[Acetyl (K)]LQGAEHGK_	1	67.0879	60.4559	68.0371	108.74	113.097	124.226	0.73511	0.66823	0.746217	1.21151	1.30023	1.35035
	Q6P8X1	53	K	2.59255	0.0388175	Up	Sorting nexin-6 OS=Mus musculus OX=10090 GN=Snx6 PE=1 SV=2	Snx6	_FTVHTK[Acetyl (K)]SSLPNFK_	1	30.3868	14.4097		47.9211	54.7577	59.2924	0.70071	0.339118		1.15484	1.45033	1.43854
	Q6P1F6	123	K	2.49579	0.002288	Up	Serine/threonine-protein phosphatase 2A 55 kDa regulatory subunit B alpha isoform OS=Mus musculus OX=10090 GN=Ppp2r2a PE=1 SV=1	Ppp2r2a	_LWK[Acetyl (K)]ISER_	1	80.3809	98.7522	118.643	272.651	303.958	255.773	0.453583	0.551105	0.673746	1.35125	1.58368	1.25407
	Q6P1F6	332	K	1.62145	0.0245678	Up	Serine/threonine-protein phosphatase 2A 55 kDa regulatory subunit B alpha isoform OS=Mus musculus OX=10090 GN=Ppp2r2a PE=1 SV=1	Ppp2r2a	_SK[Acetyl (K)]LC[Carbamidomethyl (C)]SLYENDC[Carbamidomethyl (C)]IFDK_	1	93.7615	58.4982	66.3375	134.197	129.929	133.799	0.969884	0.59844	0.690565	1.21917	1.24094	1.20257
	Q6NWV3	652	K	1.77882	0.00876295	Up	Intraflagellar transport protein 122 homolog OS=Mus musculus OX=10090 GN=Ift122 PE=1 SV=1	Ift122	_FHEAAK[Acetyl (K)]LYK_	1	26.8009	22.3062	24.5889	38.4911	35.7915	37.0237	0.726496	0.635953	0.871647	1.44044	1.12431	1.40931
	Q6NWV3	962	K	2.14307	0.00641852	Up	Intraflagellar transport protein 122 homolog OS=Mus musculus OX=10090 GN=Ift122 PE=1 SV=1	Ift122	_HAYDK[Acetyl (K)]LR_	1	106.279	133.811	126.443	232.711	219.185	219.665	0.513417	0.679878	0.798795	1.55201	1.22704	1.49014
	Q6NTA4	291	K	2.30904	0.00103601	Up	Ras-related GTP-binding protein B OS=Mus musculus OX=10090 GN=Rragb PE=1 SV=1	Rragb	_FEK[Acetyl (K)]ISNIIK_	1	79.0793	98.6657	83.2726	213.425	199.476	183.878	0.534183	0.699393	0.586686	1.52817	1.42439	1.25049
	Q68FD5	227	K	2.18926	0.00584231	Up	Clathrin heavy chain 1 OS=Mus musculus OX=10090 GN=Cltc PE=1 SV=3	Cltc	_GQAGGK[Acetyl (K)]LHIIEVGTPPTGNQPFPK_	1	82.2485	59.8482	91.8577	217.326	172.005	169.225	0.638923	0.480956	0.7308	1.57304	1.27371	1.20487
	Q68FD5	487	K	1.75481	0.000322803	Up	Clathrin heavy chain 1 OS=Mus musculus OX=10090 GN=Cltc PE=1 SV=3	Cltc	_ANVPNK[Acetyl (K)]VIQC[Carbamidomethyl (C)]FAETGQVQK_	1	77.7574	72.3201	68.3657	129.355	141.839	147.145	0.751755	0.723315	0.676917	1.16527	1.30719	1.30387
	Q68FD5	506	K	2.20001	4.11822e-05	Up	Clathrin heavy chain 1 OS=Mus musculus OX=10090 GN=Cltc PE=1 SV=3	Cltc	_IVLYAK[Acetyl (K)]K_	1	436.159	376.883	378.321	941.755	957.945	959.101	0.662976	0.592643	0.588947	1.33383	1.38804	1.3362
	Q68FD5	637	K	2.58167	1.30644e-05	Up	Clathrin heavy chain 1 OS=Mus musculus OX=10090 GN=Cltc PE=1 SV=3	Cltc	_ALEHFTDLYDIK[Acetyl (K)]R_	1	749.017	791.645	718.042	2140.28	2126.42	2100.54	0.534577	0.584498	0.524846	1.4233	1.44669	1.37406
	Q68FD5	806	K	1.52626	0.0156993	Up	Clathrin heavy chain 1 OS=Mus musculus OX=10090 GN=Cltc PE=1 SV=3	Cltc	_YIEIYVQK[Acetyl (K)]VNPSR_	1	703.05	711.547	640.365	1262.92	1207.32	949.062	0.790653	0.827822	0.737548	1.32338	1.29429	0.978249
	Q68FD5	1397	K	2.82036	0.00354831	Up	Clathrin heavy chain 1 OS=Mus musculus OX=10090 GN=Cltc PE=1 SV=3	Cltc	_DIITK[Acetyl (K)]VANVELYYK_	1	43.9255	69.6257	70.3095	204.667	187.762	175.038	0.359926	0.5902	0.590029	1.56261	1.4666	1.31457
	Q68FD5	1529	K	1.6334	0.00232776	Up	Clathrin heavy chain 1 OS=Mus musculus OX=10090 GN=Cltc PE=1 SV=3	Cltc	_QSVELC[Carbamidomethyl (C)]K[Acetyl (K)]K_	1	52.0816	51.8835	49.5654	98.5121	94.3036	80.7063	0.750807	0.773762	0.731789	1.32325	1.29593	1.06637
	Q68FD5	1609	K	2.30515	1.76432e-06	Up	Clathrin heavy chain 1 OS=Mus musculus OX=10090 GN=Cltc PE=1 SV=3	Cltc	_EYLTK[Acetyl (K)]VDK_	1	1031.08	1005.42	991.76	2468.11	2483.14	2672.02	0.595947	0.601167	0.587061	1.32919	1.36812	1.41549
	Q64737	251	K	2.38247	0.00174459	Up	Trifunctional purine biosynthetic protein adenosine-3 OS=Mus musculus OX=10090 GN=Gart PE=1 SV=3	Gart	_IK[Acetyl (K)]NTILQR_	1	192.21	152.954	142.688	357.597	402.848	417.868	0.697102	0.58061	0.495499	1.26699	1.37998	1.57765
	Q64520	17	K	2.07053	0.015702	Up	Guanylate kinase OS=Mus musculus OX=10090 GN=Guk1 PE=1 SV=2	Guk1	_PVVLSGPSGAGK[Acetyl (K)]STLLK_	1	98.7437	54.2922	103.077	174.939	170.555	186.921	0.702908	0.454829	0.793258	1.19727	1.29011	1.55221
	Q64442	134	K	1.80122	0.00896743	Up	Sorbitol dehydrogenase OS=Mus musculus OX=10090 GN=Sord PE=1 SV=3	Sord	_FYK[Acetyl (K)]HNADFC[Carbamidomethyl (C)]YK_	1	71.9894	53.6871	50.8681	125.539	112.337	110.03	0.825647	0.686727	0.608273	1.48871	1.22105	1.11
	Q64345	252	K	1.58794	0.0357994	Up	Interferon-induced protein with tetratricopeptide repeats 3 OS=Mus musculus OX=10090 GN=Ifit3 PE=1 SV=1	Ifit3	_AAQFYK[Acetyl (K)]K_	1	13.617	18.7849	8.6442	32.2556	33.8686	37.7403	0.756366	0.899608	0.531659	1.18937	1.11565	1.16881
	Q64331	564	K	1.77081	0.00021271	Up	Unconventional myosin-VI OS=Mus musculus OX=10090 GN=Myo6 PE=1 SV=2	Myo6	_SK[Acetyl (K)]LAVHR_	1	137.605	124.357	130.644	218.521	225.806	237.942	0.761057	0.689227	0.72159	1.19949	1.30119	1.34528
	Q6PER3	66	K	1.71896	0.000375377	Up	Microtubule-associated protein RP/EB family member 3 OS=Mus musculus OX=10090 GN=Mapre3 PE=1 SV=1	Mapre3	_FQAK[Acetyl (K)]LEHEYIHNFK_	1	577.78	543.582	611.065	985.365	1039.29	1063.1	0.732228	0.7106	0.755369	1.15063	1.3372	1.29078
	Q641P0	317	K	0.306285	0.0204125	Down	Actin-related protein 3B OS=Mus musculus OX=10090 GN=Actr3b PE=1 SV=1	Actr3b	_RPLYK[Acetyl (K)]NVVLSGGSTMFR_	1	62.6834	46.3444	113.109	35.3503	21.4175	29.4826	1.41357	1.01844	2.47793	0.625059	0.359769	0.519014
	Q62448	271	K	2.14729	0.000884987	Up	Eukaryotic translation initiation factor 4 gamma 2 OS=Mus musculus OX=10090 GN=Eif4g2 PE=1 SV=2	Eif4g2	_AK[Acetyl (K)]SLMDQYFAR_	1	133.955	102.739	122.85	237.175	233.089	283.777	0.715447	0.574834	0.622963	1.26538	1.3146	1.52831
	Q62348	69	K	3.18563	1.4963e-05	Up	Translin OS=Mus musculus OX=10090 GN=Tsn PE=1 SV=1	Tsn	_EHFSTVK[Acetyl (K)]THLTSLK_	1	47.46	44.7543	50.2781	126.932	134.658	139.159	0.497125	0.454079	0.531101	1.54759	1.59342	1.58106
	Q62348	78	K	2.20376	0.000156112	Up	Translin OS=Mus musculus OX=10090 GN=Tsn PE=1 SV=1	Tsn	_TK[Acetyl (K)]FPAEQYYR_	1	135.174	143.564	132.828	232.135	289.714	278.478	0.634689	0.652938	0.62895	1.26868	1.53672	1.41827
	Q62261	124	K	1.57588	5.07284e-05	Up	Spectrin beta chain, non-erythrocytic 1 OS=Mus musculus OX=10090 GN=Sptbn1 PE=1 SV=2	Sptbn1	_ALQFLK[Acetyl (K)]EQR_	1	1586.4	1447.74	1564.99	2596.61	2636.24	2618.21	0.788777	0.734422	0.785382	1.22147	1.22464	1.19195
	Q62261	379	K	2.50354	0.000224762	Up	Spectrin beta chain, non-erythrocytic 1 OS=Mus musculus OX=10090 GN=Sptbn1 PE=1 SV=2	Sptbn1	_ANNQK[Acetyl (K)]VYMPR_	1	124.843	146.388	124.473	373.186	365.538	334.647	0.526064	0.629353	0.529391	1.48776	1.43909	1.29113
	Q62261	497	K	2.70839	0.000584489	Up	Spectrin beta chain, non-erythrocytic 1 OS=Mus musculus OX=10090 GN=Sptbn1 PE=1 SV=2	Sptbn1	_ELEAENYHDIK[Acetyl (K)]R_	1	39.7314	34.3573	33.2709	120.672	90.9218	103.081	0.582777	0.514165	0.492563	1.67459	1.246	1.3844
	Q62261	558	K	4.16259	0.00104986	Up	Spectrin beta chain, non-erythrocytic 1 OS=Mus musculus OX=10090 GN=Sptbn1 PE=1 SV=2	Sptbn1	_VLLLSQDYGK[Acetyl (K)]HLLGVEDLLQK_	1	38.553	62.6195	52.7369	205.196	215.064	276.234	0.28064	0.465068	0.387467	1.41317	1.46265	1.84112
	Q62261	784	K	4.44773	0.000258634	Up	Spectrin beta chain, non-erythrocytic 1 OS=Mus musculus OX=10090 GN=Sptbn1 PE=1 SV=2	Sptbn1	_IVSSNDVGHDEYSTQSLVK[Acetyl (K)]K_	1	19.2243	23.3072	22.4027	83.1696	118.628	111.751	0.314428	0.388935	0.369828	1.28697	1.81276	1.67353
	Q62261	932	K	1.5023	0.0294693	Up	Spectrin beta chain, non-erythrocytic 1 OS=Mus musculus OX=10090 GN=Sptbn1 PE=1 SV=2	Sptbn1	_AQQDK[Acetyl (K)]LNTR_	1	315.694	267.295	345.262	564.967	522.836	419.927	0.802249	0.693025	0.885564	1.35831	1.24134	0.977078
	Q62261	1312	K	2.14945	1.51309e-05	Up	Spectrin beta chain, non-erythrocytic 1 OS=Mus musculus OX=10090 GN=Sptbn1 PE=1 SV=2	Sptbn1	_NLHSK[Acetyl (K)]WLK_	1	229.271	225.185	213.296	489.06	532.419	534.343	0.638284	0.639615	0.599344	1.28814	1.38484	1.36206
	Q62261	1478	K	2.34422	0.000816942	Up	Spectrin beta chain, non-erythrocytic 1 OS=Mus musculus OX=10090 GN=Sptbn1 PE=1 SV=2	Sptbn1	_K[Acetyl (K)]HNLLASK_	1	118.733	113.825	90.6803	252.691	296.834	271.655	0.642247	0.628179	0.495078	1.29317	1.50013	1.34543
	Q62261	1633	K	2.56714	0.00797894	Up	Spectrin beta chain, non-erythrocytic 1 OS=Mus musculus OX=10090 GN=Sptbn1 PE=1 SV=2	Sptbn1	_K[Acetyl (K)]HQILEQAVEDYAETVHQLSK_	1	22.2482	26.3235	41.5509	93.1804	77.7424	79.6512	0.404244	0.487987	0.762005	1.6018	1.31974	1.32511
	Q62261	1981	K	3.50571	1.04801e-05	Up	Spectrin beta chain, non-erythrocytic 1 OS=Mus musculus OX=10090 GN=Sptbn1 PE=1 SV=2	Sptbn1	_K[Acetyl (K)]HYASEEIK_	1	232.959	221.05	199.482	811.051	843.843	827.255	0.459908	0.445242	0.397486	1.51486	1.55645	1.49535
	Q62261	2206	K	2.004	0.0063476	Up	Spectrin beta chain, non-erythrocytic 1 OS=Mus musculus OX=10090 GN=Sptbn1 PE=1 SV=2	Sptbn1	_K[Acetyl (K)]HEWEAHNK_	1	51.9936	58.8584	69.4966	155.492	116.343	119.372	0.563129	0.650402	0.759713	1.59331	1.17728	1.18379
	Q62261	2268	K	1.65037	0.000196533	Up	Spectrin beta chain, non-erythrocytic 1 OS=Mus musculus OX=10090 GN=Sptbn1 PE=1 SV=2	Sptbn1	_EAIC[Carbamidomethyl (C)]EVALDYK[Acetyl (K)]K_	1	251.703	229.055	248.77	440.569	446.374	416.791	0.766322	0.711504	0.764453	1.26903	1.26971	1.16186
	Q62188	258	K	2.02724	0.000134066	Up	Dihydropyrimidinase-related protein 3 OS=Mus musculus OX=10090 GN=Dpysl3 PE=1 SV=1	Dpysl3	_VMSK[Acetyl (K)]SAADLISQAR_	1	1036.77	1105.61	995.682	1709.09	1702.67	1744.04	0.655611	0.745568	0.656291	1.32543	1.43565	1.40991
	Q62188	368	K	2.09705	4.88853e-05	Up	Dihydropyrimidinase-related protein 3 OS=Mus musculus OX=10090 GN=Dpysl3 PE=1 SV=1	Dpysl3	_MSVIWDK[Acetyl (K)]AVATGK_	1	1050.79	946.872	1014.68	1649.63	1708.36	1750.65	0.678624	0.652118	0.683052	1.30655	1.47111	1.44538
	Q62159	7	K	2.23788	0.0207975	Up	Rho-related GTP-binding protein RhoC OS=Mus musculus OX=10090 GN=Rhoc PE=1 SV=2	Rhoc	_KK[Acetyl (K)]LVIVGDGAC[Carbamidomethyl (C)]GK_	0.970346	16.8801	18.6949	8.65458	28.7602	30.99	33.3824	0.594024	0.87452	0.413686	1.21166	1.44074	1.55981
	Q62074	266	K	2.76384	0.00273289	Up	Protein kinase C iota type OS=Mus musculus OX=10090 GN=Prkci PE=1 SV=3	Prkci	_GSYAK[Acetyl (K)]VLLVR_	1	93.3911	63.5476	100.403	208.337	215.389	234.488	0.616188	0.40861	0.603395	1.29003	1.50974	1.70029
	Q61879	33	K	1.9754	0.00158418	Up	Myosin-10 OS=Mus musculus OX=10090 GN=Myh10 PE=1 SV=2	Myh10	_AVIYNPATQADWTAK[Acetyl (K)]K_	1	25.4047	25.841	29.8816	57.9206	61.5376	49.5411	0.624659	0.633634	0.741983	1.3588	1.44712	1.14542
	Q61879	562	K	5.30921	0.028862	Up	Myosin-10 OS=Mus musculus OX=10090 GN=Myh10 PE=1 SV=2	Myh10	_LVQEQGSHSK[Acetyl (K)]FQK_	1	138.149	27.0229	18.3304	307.651	365.796	352.481	0.702513	0.137038	0.094133	1.49266	1.77903	1.68544
	Q61879	767	K	1.78768	0.00188029	Up	Myosin-10 OS=Mus musculus OX=10090 GN=Myh10 PE=1 SV=2	Myh10	_IGQSK[Acetyl (K)]IFFR_	1	199.005	154.232	185.768	329.896	330.825	356.193	0.78662	0.607963	0.74154	1.24415	1.25065	1.3239
	Q61879	828	K	1.59828	0.000175126	Up	Myosin-10 OS=Mus musculus OX=10090 GN=Myh10 PE=1 SV=2	Myh10	_NC[Carbamidomethyl (C)]AAYLK[Acetyl (K)]LR_	1	236.505	238.557	256.412	422.759	408.689	401.86	0.740312	0.744674	0.810541	1.26259	1.2235	1.18282
	Q61879	1782	K	0.560032	0.00466885	Down	Myosin-10 OS=Mus musculus OX=10090 GN=Myh10 PE=1 SV=2	Myh10	_SAAQK[Acetyl (K)]SDNAR_	1	38.5301	42.2318	44.115	26.0799	27.1713	20.4659	1.19323	1.30426	1.37965	0.770589	0.804763	0.595967
	Q61699	665	K	2.49743	0.0131599	Up	Heat shock protein 105 kDa OS=Mus musculus OX=10090 GN=Hsph1 PE=1 SV=2	Hsph1	_FIC[Carbamidomethyl (C)]EQEHEK[Acetyl (K)]FLR_	1	46.9038	69.305	32.3063	131.065	138.563	121.106	0.541216	0.7895	0.366775	1.44993	1.5025	1.28694
	Q61699	729	K	2.4645	1.40689e-06	Up	Heat shock protein 105 kDa OS=Mus musculus OX=10090 GN=Hsph1 PE=1 SV=2	Hsph1	_LQHYAK[Acetyl (K)]IAADFR_	1	198.312	199.478	190.501	503.807	500.33	524.272	0.582964	0.578912	0.550985	1.41989	1.38214	1.41931
	Q61301	15	K	2.24391	0.00154932	Up	Catenin alpha-2 OS=Mus musculus OX=10090 GN=Ctnna2 PE=1 SV=3	Ctnna2	_WDPK[Acetyl (K)]SLEIR_	1	70.5287	82.1812	80.7735	167.085	164.584	216.708	0.566278	0.652367	0.615866	1.23117	1.2389	1.64641
	Q61301	892	K	2.73115	0.0104253	Up	Catenin alpha-2 OS=Mus musculus OX=10090 GN=Ctnna2 PE=1 SV=3	Ctnna2	_YQK[Acetyl (K)]VYGTAAVNSPVVSWK_	1	16.0548	7.37843	11.2129	34.4658	34.9804	30.0429	0.751372	0.341405	0.498336	1.48031	1.53483	1.33043
	Q61239	366	K	2.75783	0.00720453	Up	Protein farnesyltransferase/geranylgeranyltransferase type-1 subunit alpha OS=Mus musculus OX=10090 GN=Fnta PE=1 SV=1	Fnta	_SLQSK[Acetyl (K)]HC[Carbamidomethyl (C)]R_	1	14.7949	25.6465	29.433	48.1675	44.5746	46.1828	0.382968	0.575678	0.772145	1.69303	1.45616	1.62404
	Q61206	36	K	1.73945	0.0422349	Up	Platelet-activating factor acetylhydrolase IB subunit alpha2 OS=Mus musculus OX=10090 GN=Pafah1b2 PE=1 SV=2	Pafah1b2	_FVLDC[Carbamidomethyl (C)]K[Acetyl (K)]DK_	1	67.1445	67.3802	118.069	133.528	122.298	149.256	0.588608	0.57439	1.05606	1.32442	1.2018	1.33371
	Q61187	118	K	3.32631	0.000145296	Up	Tumor susceptibility gene 101 protein OS=Mus musculus OX=10090 GN=Tsg101 PE=1 SV=2	Tsg101	_IYLPYLHDWK[Acetyl (K)]HPR_	1	37.243	35.1777	33.7959	93.1304	113.665	106.244	0.517415	0.497767	0.421907	1.41541	1.68492	1.67987
	Q63810	91	K	1.66889	0.00247588	Up	Calcineurin subunit B type 1 OS=Mus musculus OX=10090 GN=Ppp3r1 PE=1 SV=3	Ppp3r1	_GDKEQK[Acetyl (K)]LR_	1	173.586	167.153	139.13	346.536	341.118	341.551	0.774908	0.773987	0.634596	1.15601	1.30461	1.1834
	Q6PGB8	447	K	0.661271	0.000690237	Down	Probable global transcription activator SNF2L1 OS=Mus musculus OX=10090 GN=Smarca1 PE=1 SV=1	Smarca1	_DIDVLNSSGK[Acetyl (K)]MDK_	1	263.708	241.114	291.672	151.289	165.652	149.443	1.17393	1.15408	1.23838	0.735567	0.839644	0.783139
	Q6PGH2	11	K	0.613492	0.0346787	Down	Jupiter microtubule associated homolog 2 OS=Mus musculus OX=10090 GN=Jpt2 PE=1 SV=1	Jpt2	_[Acetyl (Protein N-term)]MFQGADSQAGK[Acetyl (K)]SGSR_	1	38.4547	42.6224	43.7775	16.5488	14.4627	15.4968	0.968393	1.13853	1.46735	0.875161	0.657778	0.659845
	Q6PHN9	121	K	2.96113	0.0245543	Up	Ras-related protein Rab-35 OS=Mus musculus OX=10090 GN=Rab35 PE=1 SV=1	Rab35	_ILVGNK[Acetyl (K)]NDDPER_	1	29.6602	21.8604	9.71384	56.3907	63.2986	71.4427	0.690808	0.566073	0.236246	1.37525	1.38791	1.65819
	Q8BNU0	183	K	2.01852	0.0007043	Up	Armadillo repeat-containing protein 6 OS=Mus musculus OX=10090 GN=Armc6 PE=1 SV=1	Armc6	_HVC[Carbamidomethyl (C)]LK[Acetyl (K)]HEQNR_	1	57.7996	50.5378	54.5822	117.195	103.681	113.057	0.761102	0.596076	0.630466	1.35622	1.3031	1.35277
	Q8BML9	740	K	1.54522	0.023091	Up	Glutamine--tRNA ligase OS=Mus musculus OX=10090 GN=Qars1 PE=1 SV=1	Qars1	_PFDK[Acetyl (K)]FQFER_	1	37.1861	37.1927	26.1945	48.5737	48.5234	48.2105	0.800534	0.952167	0.629285	1.19336	1.17417	1.31316
	Q8BKC5	806	K	1.7658	0.0202251	Up	Importin-5 OS=Mus musculus OX=10090 GN=Ipo5 PE=1 SV=3	Ipo5	_LEEHFK[Acetyl (K)]NQELR_	1	75.8691	54.7724	96.2214	116.984	128.045	136.529	0.709024	0.542808	0.929358	1.20528	1.30936	1.3369
	Q8BKC5	1052	K	3.08853	0.0263034	Up	Importin-5 OS=Mus musculus OX=10090 GN=Ipo5 PE=1 SV=3	Ipo5	_IFSIIAEGEMHEAIK[Acetyl (K)]HEDPC[Carbamidomethyl (C)]AK_	1	13.9678	41.6765	23.9885	91.5692	81.1927	63.3887	0.2515	0.795777	0.446406	1.81772	1.59966	1.19592
	Q8BK64	39	K	1.76653	0.0224187	Up	Activator of 90 kDa heat shock protein ATPase homolog 1 OS=Mus musculus OX=10090 GN=Ahsa1 PE=1 SV=2	Ahsa1	_DASNWSTEK[Acetyl (K)]LK_	1	72.0507	43.6184	63.181	109.544	112.235	89.48	0.760439	0.562027	0.856222	1.31088	1.47906	1.05877
	Q8BK64	94	K	1.70283	0.0154575	Up	Activator of 90 kDa heat shock protein ATPase homolog 1 OS=Mus musculus OX=10090 GN=Ahsa1 PE=1 SV=2	Ahsa1	_LNWTGTSK[Acetyl (K)]SGVQYK_	1	57.1262	50.4132	66.829	97.1551	102.495	98.1741	0.625799	0.674224	0.940023	1.20674	1.40196	1.20572
	Q8BH59	4	K	2.30435	0.000548202	Up	Electrogenic aspartate/glutamate antiporter SLC25A12, mitochondrial OS=Mus musculus OX=10090 GN=Slc25a12 PE=1 SV=1	Slc25a12	_[Acetyl (Protein N-term)]AVK[Acetyl (K)]VHTTK_	1	109.622	90.6422	83.1715	227.607	255.961	236.348	0.684406	0.566221	0.530254	1.30742	1.45841	1.33794
	Q8BH59	659	K	2.11427	0.00676992	Up	Electrogenic aspartate/glutamate antiporter SLC25A12, mitochondrial OS=Mus musculus OX=10090 GN=Slc25a12 PE=1 SV=1	Slc25a12	_FGLYLPK[Acetyl (K)]FK_	1	46.2177	76.2915	61.0597	133.328	143.48	151.452	0.473203	0.781546	0.638393	1.25595	1.34066	1.406
	Q8BH58	24	K	4.18771	0.0020909	Up	TIP41-like protein OS=Mus musculus OX=10090 GN=Tiprl PE=1 SV=1	Tiprl	_LTASK[Acetyl (K)]THIMK_	1	18.6979	29.1887	24.7528	95.2923	96.068	71.4046	0.316019	0.476185	0.428184	1.98982	1.90872	1.21209
	Q8BH58	207	K	2.2828	0.00161368	Up	TIP41-like protein OS=Mus musculus OX=10090 GN=Tiprl PE=1 SV=1	Tiprl	_LYHEADK[Acetyl (K)]TYMLR_	1	51.0448	47.9049	46.9944	105.99	93.0942	91.0997	0.663476	0.60103	0.625184	1.70206	1.42247	1.18927
	Q8BGH2	227	K	2.08415	0.000722952	Up	Sorting and assembly machinery component 50 homolog OS=Mus musculus OX=10090 GN=Samm50 PE=1 SV=1	Samm50	_TSHTVK[Acetyl (K)]WEGVWR_	1	92.1325	104.146	102.628	206.853	234.8	201.189	0.564202	0.697289	0.676697	1.36117	1.43649	1.24181
	Q8BG32	32	K	2.70861	0.000235417	Up	26S proteasome non-ATPase regulatory subunit 11 OS=Mus musculus OX=10090 GN=Psmd11 PE=1 SV=3	Psmd11	_EASIDILHSIVK[Acetyl (K)]R_	1	72.2805	71.1272	68.486	174.771	161.527	184.24	0.534746	0.581064	0.546658	1.704	1.3129	1.48606
	Q8BG32	358	K	2.22971	0.00471456	Up	26S proteasome non-ATPase regulatory subunit 11 OS=Mus musculus OX=10090 GN=Psmd11 PE=1 SV=3	Psmd11	_LSK[Acetyl (K)]ADVER_	1	88.4597	67.4939	98.4042	182.506	165.792	162.786	0.62622	0.527603	0.751592	1.70269	1.28945	1.25639
	Q8BFY9	81	K	2.29647	0.000938603	Up	Transportin-1 OS=Mus musculus OX=10090 GN=Tnpo1 PE=1 SV=2	Tnpo1	_SLSGLILK[Acetyl (K)]NNVK_	1	115.81	94.0836	110.799	181.041	237.493	239.885	0.634127	0.586327	0.638574	1.17925	1.53645	1.5535
	Q810B6	217	K	1.61086	0.0155548	Up	Rabankyrin-5 OS=Mus musculus OX=10090 GN=Ankfy1 PE=1 SV=2	Ankfy1	_SK[Acetyl (K)]TEYPLHK_	1	37.2653	32.5251	38.371	40.3111	67.9742	56.6885	0.77655	0.712763	0.812235	0.995922	1.44414	1.2674
	Q80XQ2	311	K	1.84646	0.00413754	Up	TBC1 domain family member 5 OS=Mus musculus OX=10090 GN=Tbc1d5 PE=1 SV=2	Tbc1d5	_K[Acetyl (K)]HDIELYMHLNR_	1	23.497	18.852		41.0782	41.0419	35.9338	0.685721	0.680288		1.25416	1.39405	1.13521
	Q80UW2	171	K	3.74134	0.00428666	Up	F-box only protein 2 OS=Mus musculus OX=10090 GN=Fbxo2 PE=1 SV=1	Fbxo2	_K[Acetyl (K)]YFASSFEWC[Carbamidomethyl (C)]R_	1	17.4514	22.8069	13.5239	77.3297	72.9709	53.9029	0.452811	0.525673	0.293484	1.91251	1.67217	1.17419
	Q80UM3	419	K	3.06776	0.000265747	Up	N-alpha-acetyltransferase 15, NatA auxiliary subunit OS=Mus musculus OX=10090 GN=Naa15 PE=1 SV=1	Naa15	_IYK[Acetyl (K)]HAGNIK_	1	34.0089	32.0851	32.2746	85.737	83.2622	115.118	0.522626	0.485018	0.489143	1.48978	1.31571	1.78629
	Q80TJ1	664	K	2.25991	0.0116559	Up	Calcium-dependent secretion activator 1 OS=Mus musculus OX=10090 GN=Cadps PE=1 SV=3	Cadps	_AQK[Acetyl (K)]HGMDEFISSNPC[Carbamidomethyl (C)]NFDHASLFEMVQR_	1	8.22228	11.5495	9.09417	25.9133	16.3853	25.9029	0.514162	0.737416	0.573568	1.59249	1.00098	1.53119
	Q80TJ1	973	K	2.88672	7.49054e-07	Up	Calcium-dependent secretion activator 1 OS=Mus musculus OX=10090 GN=Cadps PE=1 SV=3	Cadps	_FHK[Acetyl (K)]HLQDLFAPLVVR_	1	1160.01	1093.74	1163.4	3386.09	3317.08	3587.6	0.513654	0.4945	0.519583	1.47352	1.43493	1.50171
	Q80TJ1	1092	K	2.71636	4.37031e-06	Up	Calcium-dependent secretion activator 1 OS=Mus musculus OX=10090 GN=Cadps PE=1 SV=3	Cadps	_DLHWPEEEFGK[Acetyl (K)]HLEQR_	1	399.58	430.422	421.265	1175.79	1180.93	1189.14	0.505595	0.556078	0.537613	1.46209	1.45979	1.42235
	Q80TB8	220	K	4.77985	0.00917122	Up	Synaptic vesicle membrane protein VAT-1 homolog-like OS=Mus musculus OX=10090 GN=Vat1l PE=1 SV=2	Vat1l	_HEAIK[Acetyl (K)]DSVTHLFDR_	1	19.1104	10.0475	5.63185	45.7954	57.8265	49.6709	0.580807	0.311505	0.172554	1.53558	1.90173	1.65259
	Q80TB8	238	K	4.56784	9.54516e-05	Up	Synaptic vesicle membrane protein VAT-1 homolog-like OS=Mus musculus OX=10090 GN=Vat1l PE=1 SV=2	Vat1l	_NADYVQEVK[Acetyl (K)]R_	1	45.3982	55.8592	60.226	210.14	246.173	225.418	0.307758	0.38629	0.411593	1.5717	1.80581	1.67288
	Q80TB8	298	K	1.50769	0.0122269	Up	Synaptic vesicle membrane protein VAT-1 homolog-like OS=Mus musculus OX=10090 GN=Vat1l PE=1 SV=2	Vat1l	_SWWQVEK[Acetyl (K)]VNPIK_	1	193.966	199.574	240.826	255.51	323.604	304.517	0.730406	0.766637	0.91423	1.06154	1.3186	1.25532
	Q80TB8	343	K	1.51731	0.00202546	Up	Synaptic vesicle membrane protein VAT-1 homolog-like OS=Mus musculus OX=10090 GN=Vat1l PE=1 SV=2	Vat1l	_LIGLYNQK[Acetyl (K)]K_	1	680.843	659.442	567.377	887.5	871.398	913.053	0.849822	0.839663	0.713946	1.22219	1.17695	1.24761
	Q7TQI3	71	K	4.94567	0.000106434	Up	Ubiquitin thioesterase OTUB1 OS=Mus musculus OX=10090 GN=Otub1 PE=1 SV=2	Otub1	_EYAEDDNIYQQK[Acetyl (K)]IK_	1	12.3463	14.2028		64.5693	64.2716	72.9915	0.275352	0.311624		1.42989	1.39462	1.52997
	Q7TQD2	73	K	1.90094	0.0049372	Up	Tubulin polymerization-promoting protein OS=Mus musculus OX=10090 GN=Tppp PE=1 SV=1	Tppp	_EMHGK[Acetyl (K)]NWSK_	1	54.3495	70.1956	50.314	146.364	127.725	129.043	0.604413	0.821462	0.584112	1.38201	1.22472	1.21412
	Q7TQD2	130	K	1.99548	0.00285626	Up	Tubulin polymerization-promoting protein OS=Mus musculus OX=10090 GN=Tppp PE=1 SV=1	Tppp	_DK[Acetyl (K)]SSEEAVR_	1	102.072	75.0286	103.488	246.912	217.834	211.983	0.685349	0.530115	0.725376	1.40762	1.26111	1.20418
	Q7TQD2	170	K	1.93857	1.33544e-05	Up	Tubulin polymerization-promoting protein OS=Mus musculus OX=10090 GN=Tppp PE=1 SV=1	Tppp	_LTDTSK[Acetyl (K)]FTGSHK_	1	553.326	537.502	571.591	1276.01	1289.16	1336.74	0.639188	0.653382	0.689289	1.25153	1.28404	1.30642
	Q7TQD2	213	K	1.86129	0.0119428	Up	Tubulin polymerization-promoting protein OS=Mus musculus OX=10090 GN=Tppp PE=1 SV=1	Tppp	_HAGTYDQK[Acetyl (K)]VQGGK_	1	20.691	15.3226	12.2279	33.1759	37.5775	37.4854	0.849928	0.662326	0.524349	1.15708	1.33092	1.30272
	Q7TMM9	58	K	1.54802	0.00221676	Up	Tubulin beta-2A chain OS=Mus musculus OX=10090 GN=Tubb2a PE=1 SV=1	Tubb2a	_INVYYNEAAGNK[Acetyl (K)]YVPR_	1	636.145	571.342	554.438	997.243	962.207	918.723	0.833924	0.760432	0.749914	1.31108	1.22384	1.09405
	Q7TMB8	260	K	2.33056	0.00190886	Up	Cytoplasmic FMR1-interacting protein 1 OS=Mus musculus OX=10090 GN=Cyfip1 PE=1 SV=1	Cyfip1	_MYLTPSEK[Acetyl (K)]HMLLK_	1	45.078	36.2102	44.5859	91.2558	102.912	122.935	0.630401	0.513009	0.631561	1.15529	1.38751	1.59387
	Q76MZ3	280	K	0.519608	0.000817216	Down	Serine/threonine-protein phosphatase 2A 65 kDa regulatory subunit A alpha isoform OS=Mus musculus OX=10090 GN=Ppp2r1a PE=1 SV=3	Ppp2r1a	_AVGPEITK[Acetyl (K)]TDLVPAFQNLMK_	1	844.968	919.746	821.858	456.269	437.055	566.542	1.29693	1.40851	1.291	0.646698	0.642387	0.787494
	Q76MZ3	475	K	1.94313	0.000517885	Up	Serine/threonine-protein phosphatase 2A 65 kDa regulatory subunit A alpha isoform OS=Mus musculus OX=10090 GN=Ppp2r1a PE=1 SV=3	Ppp2r1a	_FGK[Acetyl (K)]EWAHATIIPK_	1	47.2791	55.2206	45.437	99.8537	97.659	114.352	0.638627	0.74421	0.628117	1.24551	1.26321	1.39882
	Q76MZ3	542	K	2.37712	2.53454e-05	Up	Serine/threonine-protein phosphatase 2A 65 kDa regulatory subunit A alpha isoform OS=Mus musculus OX=10090 GN=Ppp2r1a PE=1 SV=3	Ppp2r1a	_FNVAK[Acetyl (K)]SLQK_	1	279.815	288.666	269.21	705.152	749.592	702.017	0.580365	0.597368	0.571446	1.35057	1.48882	1.31862
	Q6ZWV3	78	K	1.8994	0.0025793	Up	60S ribosomal protein L10 OS=Mus musculus OX=10090 GN=Rpl10 PE=1 SV=3	Rpl10	_YMVK[Acetyl (K)]SC[Carbamidomethyl (C)]GK_	1	217.533	222.831	297.731	392.857	399.542	398.68	0.614574	0.664369	0.843783	1.38759	1.3409	1.30341
	Q6ZWV3	82	K	2.04585	0.00096108	Up	60S ribosomal protein L10 OS=Mus musculus OX=10090 GN=Rpl10 PE=1 SV=3	Rpl10	_SC[Carbamidomethyl (C)]GK[Acetyl (K)]DGFHIR_	1	59.1601	48.674	51.4754	83.2461	106.028	87.9159	0.738697	0.641383	0.644754	1.2995	1.57269	1.27031
	Q6ZWV3	101	K	2.50368	0.000774975	Up	60S ribosomal protein L10 OS=Mus musculus OX=10090 GN=Rpl10 PE=1 SV=3	Rpl10	_INK[Acetyl (K)]MLSC[Carbamidomethyl (C)]AGADR_	1	32.6491	37.534	44.8485	84.2654	79.0371	81.5032	0.494523	0.599961	0.681429	1.59566	1.4221	1.42855
	Q6ZWN5	52	K	1.73062	0.00208166	Up	40S ribosomal protein S9 OS=Mus musculus OX=10090 GN=Rps9 PE=1 SV=3	Rps9	_FTLAK[Acetyl (K)]IR_	1	331.563	367.778	378.993	488.548	547.242	534.084	0.660792	0.786372	0.806488	1.19181	1.39394	1.31446
	Q6ZWN5	116	K	2.07408	0.000613934	Up	40S ribosomal protein S9 OS=Mus musculus OX=10090 GN=Rps9 PE=1 SV=3	Rps9	_LQTQVFK[Acetyl (K)]LGLAK_	1	49.6965	48.0031	41.8686	83.2556	70.2883	89.7771	0.685021	0.709889	0.616217	1.40472	1.23831	1.5282
	Q6ZWN5	155	K	1.8383	0.00106943	Up	40S ribosomal protein S9 OS=Mus musculus OX=10090 GN=Rps9 PE=1 SV=3	Rps9	_LDSQK[Acetyl (K)]HIDFSLR_	1	126.049	118.048	117.079	204.457	191.089	161.828	0.724249	0.727695	0.718282	1.43797	1.4033	1.14826
	Q6ZQK5	450	K	1.7423	0.000780633	Up	Arf-GAP with coiled-coil, ANK repeat and PH domain-containing protein 2 OS=Mus musculus OX=10090 GN=Acap2 PE=1 SV=2	Acap2	_SLGVHFSK[Acetyl (K)]VR_	1	68.5273	70.3423	80.0739	138.135	148.35	136.394	0.689987	0.689667	0.77953	1.21215	1.36672	1.18308
	Q6ZQ18	520	K	1.51577	0.00810069	Up	Protein EFR3 homolog B OS=Mus musculus OX=10090 GN=Efr3b PE=1 SV=2	Efr3b	_K[Acetyl (K)]HSQQLYR_	1	167.007	122.929	138.266	258.185	246.188	263.94	0.87969	0.70008	0.767548	1.31228	1.09705	1.14867
	Q6R0H7	835	K	3.0201	0.00117394	Up	Guanine nucleotide-binding protein G(s) subunit alpha isoforms XLas OS=Mus musculus OX=10090 GN=Gnas PE=1 SV=1	Gnas	_VQDIK[Acetyl (K)]NNLK_	1	110.737	169.141	127.081	399.915	397.169	425.751	0.396129	0.63094	0.469503	1.50387	1.49156	1.52437
	Q6Q899	859	K	0.476086	0.0445371	Down	Antiviral innate immune response receptor RIG-I OS=Mus musculus OX=10090 GN=Rigi PE=1 SV=2	Rigi	_IYDNFEK[Acetyl (K)]K_	1	172.893	185.519	161.475	169.044	131.216	194.92	1.03399	1.78093	1.96506	0.875698	0.546555	0.853429
	Q6PHZ2	318	K	2.07168	0.00574427	Up	Calcium/calmodulin-dependent protein kinase type II subunit delta OS=Mus musculus OX=10090 GN=Camk2d PE=1 SV=1	Camk2d	_NFSAAK[Acetyl (K)]SLLK_	1	131.502	81.5278	88.5232	200.933	217.248	235.708	0.811141	0.52307	0.599374	1.22479	1.33858	1.44241
	Q8BP47	71	K	1.77728	0.00230035	Up	Asparagine--tRNA ligase, cytoplasmic OS=Mus musculus OX=10090 GN=NARS1 PE=1 SV=2	NARS1	_WDVISK[Acetyl (K)]SQMK_	1	131.868	135.332	119.348	228.358	222.136	201.803	0.756612	0.770774	0.654399	1.3469	1.39817	1.13258
	Q8BP47	115	K	2.06472	9.72729e-05	Up	Asparagine--tRNA ligase, cytoplasmic OS=Mus musculus OX=10090 GN=NARS1 PE=1 SV=2	NARS1	_IIIK[Acetyl (K)]NDPSLPEPAC[Carbamidomethyl (C)]VK_	1	147.444	141.954	138.867	262.931	270.006	309.648	0.691539	0.660892	0.622418	1.2677	1.38922	1.42058
	Q99J77	74	K	1.60383	0.00148363	Up	Sialic acid synthase OS=Mus musculus OX=10090 GN=Nans PE=1 SV=1	Nans	_PYTSK[Acetyl (K)]HSWGK_	1	51.4255	48.7991	42.2265	58.8626	70.0995	66.6799	0.816823	0.790858	0.740705	1.24089	1.37865	1.14688
	Q99J77	243	K	2.47227	0.0330485	Up	Sialic acid synthase OS=Mus musculus OX=10090 GN=Nans PE=1 SV=1	Nans	_HITLDK[Acetyl (K)]TWK_	1	17.3884	27.7082	44.9728	66.7617	57.1317	70.4829	0.328281	0.533742	0.937664	1.67285	1.33553	1.44093
	Q99JI4	165	K	1.55858	0.025405	Up	26S proteasome non-ATPase regulatory subunit 6 OS=Mus musculus OX=10090 GN=Psmd6 PE=1 SV=1	Psmd6	_AK[Acetyl (K)]SLIEEGGDWDR_	1	32.3981	39.2511	37.5974	38.6702	59.3626	55.9689	0.707098	0.812755	0.84634	0.972555	1.39947	1.31589
	Q99JI4	346	K	2.73461	2.72503e-06	Up	26S proteasome non-ATPase regulatory subunit 6 OS=Mus musculus OX=10090 GN=Psmd6 PE=1 SV=1	Psmd6	_LHC[Carbamidomethyl (C)]K[Acetyl (K)]IDK_	1	88.87	99.8895	91.1887	220.789	240.334	227.763	0.527026	0.56201	0.557756	1.5088	1.5395	1.45503
	Q99JX4	324	K	2.54156	0.00479897	Up	Eukaryotic translation initiation factor 3 subunit M OS=Mus musculus OX=10090 GN=Eif3m PE=1 SV=1	Eif3m	_MVYC[Carbamidomethyl (C)]K[Acetyl (K)]IDQTQR_	1	79.5202	72.4058	57.8255	134.709	131.354	116.99	0.746905	0.643667	0.455905	1.82745	1.43833	1.42716
	Q9JL62	138	K	1.83042	0.00104858	Up	Glycolipid transfer protein OS=Mus musculus OX=10090 GN=Gltp PE=1 SV=3	Gltp	_K[Acetyl (K)]YHGWLVQK_	1	66.8789	55.089	53.6541	95.5355	91.9141	79.0062	0.791418	0.70186	0.683359	1.42177	1.37349	1.18892
	Q9JKK7	220	K	2.65416	0.0196974	Up	Tropomodulin-2 OS=Mus musculus OX=10090 GN=Tmod2 PE=1 SV=2	Tmod2	_EFAK[Acetyl (K)]SLETNTHVK_	1	10.1372	9.87913	25.693	38.5566	43.1257	42.1954	0.384714	0.363979	0.869389	1.42893	1.46355	1.40217
	Q9JKK7	229	K	3.43066	0.000215328	Up	Tropomodulin-2 OS=Mus musculus OX=10090 GN=Tmod2 PE=1 SV=2	Tmod2	_SLETNTHVK[Acetyl (K)]K_	1	35.6952	35.6078	35.1128	131.805	108.483	140.167	0.471857	0.456964	0.413851	1.70147	1.28236	1.62242
	Q9JKK7	316	K	2.71922	0.00149776	Up	Tropomodulin-2 OS=Mus musculus OX=10090 GN=Tmod2 PE=1 SV=2	Tmod2	_ILK[Acetyl (K)]FGYQFTK_	1	98.6305	105.493	76.5028	249.898	263.466	288.4	0.586463	0.608963	0.405588	1.45106	1.40089	1.50155
	Q9JKK7	323	K	1.85461	0.00261011	Up	Tropomodulin-2 OS=Mus musculus OX=10090 GN=Tmod2 PE=1 SV=2	Tmod2	_FGYQFTK[Acetyl (K)]QGPR_	1	34.6825	42.286	46.3865	67.9763	75.6562	94.934	0.61675	0.730016	0.735477	1.18045	1.20308	1.47821
	Q9JKK7	336	K	2.18803	0.00125399	Up	Tropomodulin-2 OS=Mus musculus OX=10090 GN=Tmod2 PE=1 SV=2	Tmod2	_VAAAITK[Acetyl (K)]NNDLVR_	1	203.177	216.707	187.31	486.112	425.121	474.445	0.656159	0.679428	0.539354	1.53307	1.22771	1.34164
	Q9JJK2	177	K	1.55613	0.025375	Up	LanC-like protein 2 OS=Mus musculus OX=10090 GN=Lancl2 PE=1 SV=1	Lancl2	_SEC[Carbamidomethyl (C)]ESQEC[Carbamidomethyl (C)]ITK[Acetyl (K)]LLQMHR_	1	62.3591	40.0709	57.644	91.7876	95.3236	91.6166	0.886677	0.588793	0.84243	1.17229	1.26653	1.16814
	Q9JII6	85	K	2.63745	0.000286955	Up	Aldo-keto reductase family 1 member A1 OS=Mus musculus OX=10090 GN=Akr1a1 PE=1 SV=3	Akr1a1	_LWNTK[Acetyl (K)]HHPEDVEPALR_	1	84.0224	93.9365	98.3539	263.719	218.693	237.366	0.505461	0.557709	0.592418	1.64377	1.30841	1.41434
	Q9JII6	263	K	0.582584	6.58465e-06	Down	Aldo-keto reductase family 1 member A1 OS=Mus musculus OX=10090 GN=Akr1a1 PE=1 SV=3	Akr1a1	_VIC[Carbamidomethyl (C)]IPK[Acetyl (K)]SINPSR_	1	19993.2	19134.9	19120.6	10928.4	11259	11390.9	1.30468	1.23233	1.2493	0.738899	0.7307	0.736244
	Q9JIF0	134	K	1.78978	0.00334316	Up	Protein arginine N-methyltransferase 1 OS=Mus musculus OX=10090 GN=Prmt1 PE=1 SV=1	Prmt1	_ANK[Acetyl (K)]LDHVVTIIK_	1	66.1977	75.9795	83.4034	125.225	120.473	115.287	0.637014	0.737815	0.816111	1.46706	1.23105	1.22318
	Q9JHU9	312	K	4.07167	0.0248173	Up	Inositol-3-phosphate synthase 1 OS=Mus musculus OX=10090 GN=Isyna1 PE=1 SV=1	Isyna1	_VK[Acetyl (K)]SVLVDFLIGSGLK_	1	8.82944	3.03423	2.56162	20.5383	19.0326	11.4798	0.744939	0.259037	0.231705	2.04948	1.94061	1.04119
	Q9JHU9	356	K	6.96704	0.00460958	Up	Inositol-3-phosphate synthase 1 OS=Mus musculus OX=10090 GN=Isyna1 PE=1 SV=1	Isyna1	_EVTK[Acetyl (K)]SSVVDDMVHSNHVLYAPGERPDHC[Carbamidomethyl (C)]VVIK_	1	5.45702	2.36477	4.57377	34.4297	24.1995	17.5687	0.34027	0.149204	0.305757	2.53918	1.82359	1.17765
	Q9JHU9	393	K	2.21086	0.000689755	Up	Inositol-3-phosphate synthase 1 OS=Mus musculus OX=10090 GN=Isyna1 PE=1 SV=1	Isyna1	_YVPYVGDSK[Acetyl (K)]R_	1	57.1677	55.862	59.173	106.332	123.818	108.106	0.618672	0.611717	0.686542	1.36103	1.61936	1.25767
	Q9JHU4	445	K	1.85089	0.00554695	Up	Cytoplasmic dynein 1 heavy chain 1 OS=Mus musculus OX=10090 GN=Dync1h1 PE=1 SV=2	Dync1h1	_EENLK[Acetyl (K)]MVWR_	1	148.483	180.407	123.493	255.51	283.886	288.003	0.677387	0.849694	0.581429	1.21569	1.33163	1.35529
	Q9JHU4	574	K	2.26084	0.0362916	Up	Cytoplasmic dynein 1 heavy chain 1 OS=Mus musculus OX=10090 GN=Dync1h1 PE=1 SV=2	Dync1h1	_DQLGTAK[Acetyl (K)]NANEMFR_	1	27.294	28.0802	11.7242	51.2186	45.6147	52.6281	0.735844	0.781569	0.326208	1.44013	1.26445	1.46356
	Q9JHU4	622	K	2.27987	8.82295e-06	Up	Cytoplasmic dynein 1 heavy chain 1 OS=Mus musculus OX=10090 GN=Dync1h1 PE=1 SV=2	Dync1h1	_FK[Acetyl (K)]VQYPQSQAC[Carbamidomethyl (C)]K_	1	339.447	335.654	308.788	751.422	727.066	736.039	0.619631	0.63256	0.581723	1.43054	1.36463	1.38591
	Q9JHU4	632	K	1.88122	0.0012847	Up	Cytoplasmic dynein 1 heavy chain 1 OS=Mus musculus OX=10090 GN=Dync1h1 PE=1 SV=2	Dync1h1	_VQYPQSQAC[Carbamidomethyl (C)]K[Acetyl (K)]MSHVR_	1	78.3951	98.2899	82.0395	161.304	155.022	164.836	0.618615	0.800734	0.668112	1.32749	1.25778	1.3417
	Q9JHU4	954	K	1.5403	0.000969823	Up	Cytoplasmic dynein 1 heavy chain 1 OS=Mus musculus OX=10090 GN=Dync1h1 PE=1 SV=2	Dync1h1	_IK[Acetyl (K)]NVVHELR_	1	578.823	646.276	635.223	912.938	930.567	988.939	0.720134	0.830106	0.815621	1.18458	1.1904	1.26914
	Q9JHU4	1123	K	1.97793	0.00164493	Up	Cytoplasmic dynein 1 heavy chain 1 OS=Mus musculus OX=10090 GN=Dync1h1 PE=1 SV=2	Dync1h1	_YDSWHK[Acetyl (K)]EVLSK_	1	48.2591	38.397	42.3069	72.61	93.5197	85.6388	0.740043	0.607887	0.66955	1.16126	1.47455	1.35463
	Q9JHU4	1608	K	1.77129	0.00957964	Up	Cytoplasmic dynein 1 heavy chain 1 OS=Mus musculus OX=10090 GN=Dync1h1 PE=1 SV=2	Dync1h1	_LADLLGK[Acetyl (K)]IQK_	1	38.0353	37.4722	51.1158	65.9598	83.4172	72.4916	0.637222	0.648128	0.883799	1.15249	1.43694	1.25275
	Q9JHU4	2102	K	1.68761	0.00186576	Up	Cytoplasmic dynein 1 heavy chain 1 OS=Mus musculus OX=10090 GN=Dync1h1 PE=1 SV=2	Dync1h1	_SVLVSAGNVK[Acetyl (K)]R_	1	98.8702	94.2028	111.775	175.478	178.399	154.354	0.709952	0.698353	0.828331	1.31414	1.31715	1.14329
	Q9JHU4	2440	K	1.50145	0.00406809	Up	Cytoplasmic dynein 1 heavy chain 1 OS=Mus musculus OX=10090 GN=Dync1h1 PE=1 SV=2	Dync1h1	_ALEHAFK[Acetyl (K)]LEHIMDLTR_	1	560.532	471.382	440.925	762.816	693.913	723.682	0.895814	0.777746	0.727237	1.27143	1.14025	1.193
	Q9JHU4	2700	K	2.95275	0.000316079	Up	Cytoplasmic dynein 1 heavy chain 1 OS=Mus musculus OX=10090 GN=Dync1h1 PE=1 SV=2	Dync1h1	_TSDQTWVK[Acetyl (K)]LER_	1	251.18	207.883	283.633	736.595	685.404	743.337	0.504293	0.430888	0.587689	1.54234	1.41489	1.53942
	Q9JHU4	4592	K	1.9211	0.000920691	Up	Cytoplasmic dynein 1 heavy chain 1 OS=Mus musculus OX=10090 GN=Dync1h1 PE=1 SV=2	Dync1h1	_WVK[Acetyl (K)]QTSAEK_	1	226.518	210.851	251.696	389.139	464.226	454.879	0.662147	0.636318	0.759316	1.18634	1.39527	1.37158
	Q9ET01	42	K	2.09376	7.67404e-05	Up	Glycogen phosphorylase, liver form OS=Mus musculus OX=10090 GN=Pygl PE=1 SV=4	Pygl	_HLHFTLVK[Acetyl (K)]DR_	1	303.386	318.509	291.759	613.722	619.837	607.313	0.648916	0.657869	0.648959	1.4119	1.43504	1.24793
	Q9ESJ4	576	K	2.70631	0.0013923	Up	NCK-interacting protein with SH3 domain OS=Mus musculus OX=10090 GN=Nckipsd PE=1 SV=2	Nckipsd	_HTNVK[Acetyl (K)]IFSEK_	1	21.2467	23.9629	18.3827	56.6431	47.864	67.9157	0.517861	0.627074	0.474384	1.36453	1.27457	1.74328
	Q9ERK4	425	K	3.48436	0.000184777	Up	Exportin-2 OS=Mus musculus OX=10090 GN=Cse1l PE=1 SV=1	Cse1l	_NPSVNWK[Acetyl (K)]HK_	1	83.7831	69.3796	89.7796	263.049	291.051	277.326	0.46846	0.370884	0.507283	1.53425	1.57158	1.5863
	Q9ERK4	736	K	1.62057	0.0396166	Up	Exportin-2 OS=Mus musculus OX=10090 GN=Cse1l PE=1 SV=1	Cse1l	_IPGLLGVFQK[Acetyl (K)]LIASK_	1	18.7744	16.3647	21.4091	33.3662	34.0459	22.6358	0.769329	0.641129	0.886549	1.42626	1.3473	0.948898
	Q9EQH3	515	K	2.1193	0.000174309	Up	Vacuolar protein sorting-associated protein 35 OS=Mus musculus OX=10090 GN=Vps35 PE=1 SV=1	Vps35	_K[Acetyl (K)]HFGAGGNQR_	1	293.328	256.4	316.62	619.621	607.547	628.798	0.640617	0.578437	0.700123	1.34724	1.34058	1.3795
	Q9EQH3	768	K	3.28672	0.000549325	Up	Vacuolar protein sorting-associated protein 35 OS=Mus musculus OX=10090 GN=Vps35 PE=1 SV=1	Vps35	_IREDLPNLESSEETEQINK[Acetyl (K)]HFHNTLEHLR_	1	94.0671	123.67	124.801	423.256	334.693	383.085	0.376974	0.511956	0.506389	1.68869	1.35516	1.54218
	Q9EQF6	343	K	2.34604	0.00229893	Up	Dihydropyrimidinase-related protein 5 OS=Mus musculus OX=10090 GN=Dpysl5 PE=1 SV=1	Dpysl5	_EDFTK[Acetyl (K)]IPHGVSGVQDR_	1	137.322	106.007	93.9933	257.609	255.583	214.621	0.743422	0.567254	0.512825	1.51907	1.49041	1.26853
	Q9JLJ2	227	K	1.79049	0.00338809	Up	4-trimethylaminobutyraldehyde dehydrogenase OS=Mus musculus OX=10090 GN=Aldh9a1 PE=1 SV=1	Aldh9a1	_EVAK[Acetyl (K)]ISFTGSVPTGVK_	1	79.8945	86.1624	76.4106	157.95	124.76	134.323	0.739782	0.78073	0.645668	1.48425	1.15969	1.23458
	Q9JLJ2	368	K	0.403219	0.0167621	Down	4-trimethylaminobutyraldehyde dehydrogenase OS=Mus musculus OX=10090 GN=Aldh9a1 PE=1 SV=1	Aldh9a1	_LK[Acetyl (K)]HGYYMTPC[Carbamidomethyl (C)]ILTNC[Carbamidomethyl (C)]R_	1	218.911	174.157	175.919	100.794	71.3405	48.1687	1.69369	1.31856	1.24207	0.791406	0.554092	0.369925
	Q9EPL8	1013	K	3.12772	0.000365392	Up	Importin-7 OS=Mus musculus OX=10090 GN=Ipo7 PE=1 SV=2	Ipo7	_MIEK[Acetyl (K)]HGGYK_	1	94.2106	66.064	74.9061	253.223	259.303	272.665	0.573145	0.411808	0.444729	1.50456	1.42096	1.54612
	Q9DCX2	9	K	1.6891	0.0471399	Up	ATP synthase subunit d, mitochondrial OS=Mus musculus OX=10090 GN=Atp5pd PE=1 SV=3	Atp5pd	_LALK[Acetyl (K)]TIDWVSFVEVMPQNQK_	1	25.5256	25.0336	17.5894	44.2353	31.4509	50.8378	0.808004	0.823185	0.57224	1.35533	0.922865	1.44362
	Q9DCM2	68	K	0.640348	0.00591614	Down	Glutathione S-transferase kappa 1 OS=Mus musculus OX=10090 GN=Gstk1 PE=1 SV=3	Gstk1	_GQYIFK[Acetyl (K)]EIPLLK_	1	809.077	703.298	790.985	418.809	495.24	498.217	1.29337	1.03003	1.32741	0.764704	0.767412	0.805678
	Q9DCM2	158	K	0.625499	0.021602	Down	Glutathione S-transferase kappa 1 OS=Mus musculus OX=10090 GN=Gstk1 PE=1 SV=3	Gstk1	_AGMSTAQAQHFLEK[Acetyl (K)]ISTQQVK_	1	655.904	673.968	870.926	398.091	452.535	469.575	1.10647	1.04164	1.54236	0.767053	0.739999	0.801334
	Q9DCM2	167	K	1.52423	0.0067721	Up	Glutathione S-transferase kappa 1 OS=Mus musculus OX=10090 GN=Gstk1 PE=1 SV=3	Gstk1	_NK[Acetyl (K)]LIENTDAAC[Carbamidomethyl (C)]K_	1	76.458	93.808	73.6972	115.651	108.324	126.891	0.763479	0.858207	0.772554	1.31906	1.04852	1.28178
	Q9DCD0	51	K	2.04529	0.009093	Up	6-phosphogluconate dehydrogenase, decarboxylating OS=Mus musculus OX=10090 GN=Pgd PE=1 SV=3	Pgd	_GTK[Acetyl (K)]VVGAQSLK_	1	31.5814	44.4926	41.8201	61.3515	86.8252	82.9903	0.535248	0.747742	0.701527	1.0762	1.54826	1.43444
	Q9DC28	45	K	1.91676	0.0138006	Up	Casein kinase I isoform delta OS=Mus musculus OX=10090 GN=Csnk1d PE=1 SV=2	Csnk1d	_TK[Acetyl (K)]HPQLHIESK_	1	32.2077	32.9514	25.1661	55.6673	51.7394	52.4494	0.779818	0.699457	0.636643	1.74377	1.2046	1.10734
	Q9DC28	122	K	2.11582	0.00297709	Up	Casein kinase I isoform delta OS=Mus musculus OX=10090 GN=Csnk1d PE=1 SV=2	Csnk1d	_IEYIHSK[Acetyl (K)]NFIHR_	1	75.6993	77.6048	62.7574	137.034	148.354	140.958	0.713792	0.641537	0.618286	1.67171	1.34513	1.15897
	Q9DBT5	409	K	3.8781	0.00101716	Up	AMP deaminase 2 OS=Mus musculus OX=10090 GN=Ampd2 PE=1 SV=1	Ampd2	_FDK[Acetyl (K)]FNAK_	1	48.3503	35.5216	28.7674	143.935	141.618	143.848	0.536784	0.393186	0.308541	1.60029	1.64659	1.55618
	Q9DBT5	482	K	1.68447	0.0124867	Up	AMP deaminase 2 OS=Mus musculus OX=10090 GN=Ampd2 PE=1 SV=1	Ampd2	_WAVNHK[Acetyl (K)]VHSPNVR_	1	55.7586	75.3498	57.8181	98.4164	91.5239	123.3	0.668185	0.900266	0.66936	1.18109	1.14864	1.4398
	Q9DBS2	163	K	1.50095	0.000738122	Up	Tumor protein p63-regulated gene 1-like protein OS=Mus musculus OX=10090 GN=Tprg1l PE=1 SV=1	Tprg1l	_IQWDK[Acetyl (K)]QSR_	1	410.201	418.787	435.182	622.357	630.357	667.186	0.758728	0.78635	0.854749	1.25951	1.15425	1.18827
	Q9DBR3	352	K	2.84238	0.00291979	Up	Armadillo repeat-containing protein 8 OS=Mus musculus OX=10090 GN=Armc8 PE=1 SV=2	Armc8	_LDHDLK[Acetyl (K)]HAHELR_	1	26.2946	17.3198	22.2011	71.9613	63.8505	50.098	0.623738	0.393428	0.549186	1.74174	1.41133	1.2991
	Q9DBP5	26	K	2.25145	0.000169253	Up	UMP-CMP kinase OS=Mus musculus OX=10090 GN=Cmpk1 PE=1 SV=1	Cmpk1	_IVEK[Acetyl (K)]YGYTHLSAGELLR_	1	5.73803	5.74575	5.71485	11.0556	13.4699	11.2372	0.611598	0.626443	0.635816	1.34013	1.57334	1.30543
	Q9DBJ1	39	K	2.09377	0.0188843	Up	Phosphoglycerate mutase 1 OS=Mus musculus OX=10090 GN=Pgam1 PE=1 SV=3	Pgam1	_FSGWYDADLSPAGHEEAK[Acetyl (K)]R_	1	201.088	184.717	129.468	454.426	377.297	293.113	0.737537	0.70139	0.489323	1.66323	1.35791	1.01618
	Q9DBJ1	106	K	2.25174	5.93455e-05	Up	Phosphoglycerate mutase 1 OS=Mus musculus OX=10090 GN=Pgam1 PE=1 SV=3	Pgam1	_AETAAK[Acetyl (K)]HGEAQVK_	1	390.382	380.028	424.653	969.353	909.568	942.034	0.584743	0.589312	0.655458	1.44893	1.33691	1.33376
	Q9DBJ1	113	K	2.35783	0.000709128	Up	Phosphoglycerate mutase 1 OS=Mus musculus OX=10090 GN=Pgam1 PE=1 SV=3	Pgam1	_HGEAQVK[Acetyl (K)]IWR_	1	85.4918	73.8935	86.1948	223.876	201.619	179.981	0.604278	0.540721	0.627811	1.5791	1.39841	1.20247
	Q9DBJ1	251	K	2.78279	0.0423912	Up	Phosphoglycerate mutase 1 OS=Mus musculus OX=10090 GN=Pgam1 PE=1 SV=3	Pgam1	_AMEAVAAQGK[Acetyl (K)]VK_	1	13.8869	11.9338	23.7425	28.966	41.1268	76.0101	0.426934	0.37983	0.752171	0.888657	1.24071	2.20883
	Q9DB27	51	K	0.607391	0.000364958	Down	Malignant T-cell-amplified sequence 1 OS=Mus musculus OX=10090 GN=Mcts1 PE=1 SV=1	Mcts1	_KDPVK[Acetyl (K)]IVR_	0.999996	829.016	823.346	779.995	558.49	481.064	484.514	1.24054	1.24057	1.26646	0.819474	0.703171	0.753602
	Q9DAR7	59	K	3.22189	0.00576458	Up	m7GpppX diphosphatase OS=Mus musculus OX=10090 GN=Dcps PE=1 SV=1	Dcps	_DK[Acetyl (K)]IIFLHGK_	1	15.8881	27.8915	25.6851	64.2711	88.4143	77.3526	0.303119	0.617443	0.499713	1.34647	1.74633	1.48317
	Q9DAK9	107	K	2.94075	0.0121738	Up	14 kDa phosphohistidine phosphatase OS=Mus musculus OX=10090 GN=Phpt1 PE=1 SV=1	Phpt1	_AQHSVSTEK[Acetyl (K)]IK_	1	78.0367	42.6015	88.1827	215.416	238.364	174.064	0.558169	0.300522	0.661402	1.48515	1.73794	1.24713
	Q9DCZ1	277	K	3.78703	5.18509e-05	Up	GMP reductase 1 OS=Mus musculus OX=10090 GN=Gmpr PE=1 SV=1	Gmpr	_K[Acetyl (K)]HAGGVAEYR_	1	37.4791	32.4945	39.1119	132.986	153.823	139.447	0.39679	0.391735	0.455405	1.53241	1.73496	1.44342
	Q9JLM8	186	K	3.68574	0.0050261	Up	Serine/threonine-protein kinase DCLK1 OS=Mus musculus OX=10090 GN=Dclk1 PE=1 SV=1	Dclk1	_PK[Acetyl (K)]LVTIIR_	1	43.0371	28.4086	20.481	120.468	128.059	129.28	0.592753	0.398406	0.258118	1.41805	1.58353	1.60292
	Q9JLM8	286	K	1.97743	0.00152011	Up	Serine/threonine-protein kinase DCLK1 OS=Mus musculus OX=10090 GN=Dclk1 PE=1 SV=1	Dclk1	_STSYTK[Acetyl (K)]IASASR_	1	152.424	191.773	189.909	361.203	400.94	402.669	0.580448	0.743606	0.661749	1.17557	1.37081	1.38041
	Q9JLM8	683	K	2.4323	0.000236364	Up	Serine/threonine-protein kinase DCLK1 OS=Mus musculus OX=10090 GN=Dclk1 PE=1 SV=1	Dclk1	_K[Acetyl (K)]HFNTGPK_	1	102.403	110.778	122.831	286.09	334.048	280.362	0.535792	0.590179	0.588071	1.2793	1.56921	1.32055
	Q9JM76	56	K	1.67975	0.000238313	Up	Actin-related protein 2/3 complex subunit 3 OS=Mus musculus OX=10090 GN=Arpc3 PE=1 SV=3	Arpc3	_ANVFFK[Acetyl (K)]NYEIK_	1	696.059	667.864	708.108	1233.22	1266.88	1315.97	0.768823	0.696658	0.749342	1.17623	1.24224	1.30188
	Q9JM76	165	K	1.60848	0.00331155	Up	Actin-related protein 2/3 complex subunit 3 OS=Mus musculus OX=10090 GN=Arpc3 PE=1 SV=3	Arpc3	_WWTC[Carbamidomethyl (C)]FVK[Acetyl (K)]R_	1	115.716	118.522	148.968	234.792	221.168	219.552	0.710836	0.687581	0.876738	1.24546	1.20611	1.20798
	Q9QUH0	9	K	1.9437	0.0166842	Up	Glutaredoxin-1 OS=Mus musculus OX=10090 GN=Glrx PE=1 SV=3	Glrx	_[Acetyl (Protein N-term)]AQEFVNC[Carbamidomethyl (C)]K[Acetyl (K)]IQSGK_	1	102.638	114.503	106.079	186.201	170.904	202.566	0.627212	0.730765	0.758227	1.11918	1.18351	1.81057
	Q9Z2Q6	90	K	3.26823	0.00798883	Up	Septin-5 OS=Mus musculus OX=10090 GN=Septin5 PE=1 SV=2	Septin5	_INQTVEILK[Acetyl (K)]HTVDIEEK_	1	43.3102	21.2312	22.9972	142.638	100.221	98.3353	0.655221	0.330564	0.355154	1.81718	1.35063	1.21469
	Q9Z2Q6	176	K	2.25559	0.00883275	Up	Septin-5 OS=Mus musculus OX=10090 GN=Septin5 PE=1 SV=2	Septin5	_PVDVGFMK[Acetyl (K)]ALHEK_	1	45.2528	26.7151	27.8724	79.1251	86.3927	103.703	0.795301	0.4832	0.500039	1.17103	1.35252	1.48811
	Q9Z2Q6	181	K	3.10696	0.0128475	Up	Septin-5 OS=Mus musculus OX=10090 GN=Septin5 PE=1 SV=2	Septin5	_ALHEK[Acetyl (K)]VNIVPLIAK_	1	83.4418	31.9162	59.2821	234.342	181.192	233.406	0.657145	0.258686	0.476591	1.55415	1.27115	1.50089
	Q9Z2Q6	296	K	1.66503	4.25292e-06	Up	Septin-5 OS=Mus musculus OX=10090 GN=Septin5 PE=1 SV=2	Septin5	_THMHDLK[Acetyl (K)]DVTC[Carbamidomethyl (C)]DVHYENYR_	1	451.344	450.204	438.783	909.886	831.074	933.51	0.729167	0.748535	0.723626	1.23786	1.19602	1.2314
	Q9Z268	348	K	0.538863	0.00392353	Down	RasGAP-activating-like protein 1 OS=Mus musculus OX=10090 GN=Rasal1 PE=1 SV=2	Rasal1	_SNSLASK[Acetyl (K)]SMEQFMK_	1	2763.25	2864.07	2860.98	1506.59	1825.87	2039.32	1.35545	1.34047	1.30691	0.582134	0.746972	0.827874
	Q9Z1Z0	586	K	2.67929	0.0105648	Up	General vesicular transport factor p115 OS=Mus musculus OX=10090 GN=Uso1 PE=1 SV=2	Uso1	_LGFISK[Acetyl (K)]HELYSR_	1		13.7633	15.2526	44.3746	36.7666	30.971		0.476154	0.533671	1.67618	1.3012	1.08105
	Q9Z1W9	324	K	0.4261	0.000139536	Down	STE20/SPS1-related proline-alanine-rich protein kinase OS=Mus musculus OX=10090 GN=Stk39 PE=1 SV=1	Stk39	_K[Acetyl (K)]LLSLC[Carbamidomethyl (C)]LQK_	1	255.289	266.204	279.128	113.608	117.526	116.065	1.38671	1.39296	1.45697	0.643501	0.626929	0.5348
	Q9Z1S5	101	K	1.77096	0.000836402	Up	Neuronal-specific septin-3 OS=Mus musculus OX=10090 GN=Septin3 PE=1 SV=2	Septin3	_IPK[Acetyl (K)]TVEIK_	1	132.341	159.323	147.536	313.517	298.299	317.557	0.63369	0.779291	0.70128	1.22614	1.21451	1.30361
	Q9Z1S5	194	K	2.32989	0.0112447	Up	Neuronal-specific septin-3 OS=Mus musculus OX=10090 GN=Septin3 PE=1 SV=2	Septin3	_PLDLEFMK[Acetyl (K)]HLSK_	1	6.52969	6.59728		15.9781	22.435	16.6166	0.523183	0.539965		1.04564	1.52846	1.14143
	Q9Z1G3	28	K	2.66758	1.47096e-05	Up	V-type proton ATPase subunit C 1 OS=Mus musculus OX=10090 GN=Atp6v1c1 PE=1 SV=4	Atp6v1c1	_LHAATTK[Acetyl (K)]NNNLAVSSK_	1	61.9724	65.556	67.3305	187.554	184.913	190.617	0.495427	0.557853	0.55448	1.44482	1.42592	1.41809
	Q9Z1G3	84	K	1.76275	0.021579	Up	V-type proton ATPase subunit C 1 OS=Mus musculus OX=10090 GN=Atp6v1c1 PE=1 SV=4	Atp6v1c1	_VAQYMADVLEDSK[Acetyl (K)]DK_	1	44.375	39.0323	26.0887	64.2687	71.7498	72.7419	0.844848	0.791025	0.511664	1.17909	1.31768	1.2888
	Q9Z1G3	245	K	3.40207	0.0134087	Up	V-type proton ATPase subunit C 1 OS=Mus musculus OX=10090 GN=Atp6v1c1 PE=1 SV=4	Atp6v1c1	_ENK[Acetyl (K)]FIVR_	1	27.5153	28.5864	11.7517	94.8645	69.253	86.0736	0.524208	0.579716	0.230633	1.74157	1.27267	1.52602
	Q9Z172	11	K	0.440465	0.0460102	Down	Small ubiquitin-related modifier 3 OS=Mus musculus OX=10090 GN=Sumo3 PE=1 SV=1	Sumo3	_EGVK[Acetyl (K)]TENDHINLK_	1	45.5795	24.7315	31.9925	8.66024	14.4438	21.5058	1.77247	1.0138	1.34722	0.358381	0.612261	0.85002
	Q9Z0N2	183	K	3.36356	0.00929417	Up	Eukaryotic translation initiation factor 2 subunit 3, Y-linked OS=Mus musculus OX=10090 GN=Eif2s3y PE=1 SV=2	Eif2s3y	_LK[Acetyl (K)]HILILQNK_	1	43.484	42.5722	42.8377	115.865	132.19	129.324	0.52662	0.290361	0.731109	1.8539	1.66803	1.68516
	Q9Z0N1	183	K	3.27707	1.02845e-05	Up	Eukaryotic translation initiation factor 2 subunit 3, X-linked OS=Mus musculus OX=10090 GN=Eif2s3x PE=1 SV=2	Eif2s3x	_LK[Acetyl (K)]HILILQNK_	1	43.484	42.5722	42.8377	115.865	132.19	129.324	0.490083	0.477753	0.478594	1.46502	1.69552	1.57951
	Q9WV80	490	K	1.56023	0.00324382	Up	Sorting nexin-1 OS=Mus musculus OX=10090 GN=Snx1 PE=1 SV=1	Snx1	_DFK[Acetyl (K)]NHVMK_	1	131.645	154.138	147.344	204.434	236.286	212.155	0.704299	0.865561	0.78533	1.22948	1.30388	1.14128
	Q9WV68	64	K	0.631952	0.0487848	Down	Peroxisomal 2,4-dienoyl-CoA reductase [(3E)-enoyl-CoA-producing] OS=Mus musculus OX=10090 GN=Decr2 PE=1 SV=1	Decr2	_SLQK[Acetyl (K)]VTTAAK_	1	683.021	643.394	628.12	403.026	400.245	441.74	1.58159	1.05182	1.14749	0.870407	0.878893	0.640041
	Q9WV60	303	K	2.09517	6.76738e-06	Up	Glycogen synthase kinase-3 beta OS=Mus musculus OX=10090 GN=Gsk3b PE=1 SV=2	Gsk3b	_AHPWTK[Acetyl (K)]VFR_	1	251.413	248.528	252.848	528.232	533.94	531.367	0.630297	0.65574	0.65	1.31255	1.4075	1.33628
	Q9WV32	44	K	2.00804	0.0339206	Up	Actin-related protein 2/3 complex subunit 1B OS=Mus musculus OX=10090 GN=Arpc1b PE=1 SV=4	Arpc1b	_WNK[Acetyl (K)]VHELK_	1	27.3686	37.5759	58.1027	81.8645	79.8059	75.1591	0.415918	0.746023	0.860382	1.36923	1.50627	1.18542
	Q9WUB4	178	K	2.51072	0.00441559	Up	Dynactin subunit 6 OS=Mus musculus OX=10090 GN=Dctn6 PE=1 SV=1	Dctn6	_ILPNYHHLK[Acetyl (K)]K_	1	65.4504	36.8693	58.7211	152.246	135.543	138.696	0.663133	0.410388	0.613362	1.5758	1.26301	1.39648
	Q9WUB3	295	K	2.38782	0.0391293	Up	Glycogen phosphorylase, muscle form OS=Mus musculus OX=10090 GN=Pygm PE=1 SV=3	Pygm	_LK[Acetyl (K)]QEYFVVAATLQDIIR_	1	36.3657	21.1829	54.8516	103.381	67.9069	82.2747	0.558508	0.336914	0.902486	1.75329	1.15162	1.38816
	Q9WUA3	394	K	1.65041	0.000776498	Up	ATP-dependent 6-phosphofructokinase, platelet type OS=Mus musculus OX=10090 GN=Pfkp PE=1 SV=1	Pfkp	_FEGNLNTYK[Acetyl (K)]R_	1	87.4693	81.4103	92.2296	145.305	161.931	157.683	0.760147	0.676349	0.80766	1.19879	1.27101	1.23397
	Q9WUA3	758	K	2.27691	0.000153575	Up	ATP-dependent 6-phosphofructokinase, platelet type OS=Mus musculus OX=10090 GN=Pfkp PE=1 SV=1	Pfkp	_LRPIMK[Acetyl (K)]ILAK_	1	74.1173	84.9758	76.0907	200.87	176.393	197.998	0.577022	0.632437	0.596925	1.48459	1.24031	1.38807
	Q9WUA2	443	K	0.619903	0.013396	Down	Phenylalanine--tRNA ligase beta subunit OS=Mus musculus OX=10090 GN=Farsb PE=1 SV=2	Farsb	_AVHISNPK[Acetyl (K)]TAEFQVAR_	1	54.2592	53.2851	48.8701	31.9152	29.4164	22.8111	1.22673	1.28317	1.13844	0.834823	0.829021	0.597776
	Q9WU78	614	K	1.67501	0.00511195	Up	Programmed cell death 6-interacting protein OS=Mus musculus OX=10090 GN=Pdcd6ip PE=1 SV=3	Pdcd6ip	_IYGGLTSK[Acetyl (K)]VQESLK_	1	26.1012	21.5991	29.8842	41.7784	46.5146	40.5865	0.740151	0.637997	0.865549	1.22301	1.3346	1.20059
	Q9WTN0	25	K	0.581462	0.00342443	Down	Geranylgeranyl pyrophosphate synthase OS=Mus musculus OX=10090 GN=Ggps1 PE=1 SV=1	Ggps1	_YLLQLPGK[Acetyl (K)]QVR_	1	312.655	336.719	321.314	179.625	162.837	159.879	1.25489	1.30582	1.19181	0.85434	0.670735	0.656874
	Q9R0Y5	9	K	1.84726	0.00104464	Up	Adenylate kinase isoenzyme 1 OS=Mus musculus OX=10090 GN=Ak1 PE=1 SV=1	Ak1	_AK[Acetyl (K)]IIFVVGGPGSGK_	1	327.34	335.834	318.191	676.417	609.562	610.357	0.69531	0.727066	0.676227	1.47358	1.21592	1.18717
	Q9R0Y5	31	K	1.82461	0.0293968	Up	Adenylate kinase isoenzyme 1 OS=Mus musculus OX=10090 GN=Ak1 PE=1 SV=1	Ak1	_IVQK[Acetyl (K)]YGYTHLSTGDLLR_	1	20.1325	22.4498	19.6128	45.9704	42.8621	29.3643	0.682189	0.775335	0.664925	1.59759	1.36392	0.911128
	Q9R0P9	78	K	1.82198	0.0018111	Up	Ubiquitin carboxyl-terminal hydrolase isozyme L1 OS=Mus musculus OX=10090 GN=Uchl1 PE=1 SV=1	Uchl1	_GQEVSPK[Acetyl (K)]VYFMK_	1	126.112	149.324	139.38	262.555	220.626	259.972	0.648453	0.768182	0.716621	1.43807	1.14989	1.29879
	Q9R0H0	65	K	0.609694	0.000736548	Down	Peroxisomal acyl-coenzyme A oxidase 1 OS=Mus musculus OX=10090 GN=Acox1 PE=1 SV=5	Acox1	_YEVAVK[Acetyl (K)]K_	1	40.5962	41.5288	40.906	22.1645	19.3044	22.0522	1.29352	1.18825	1.17745	0.805316	0.692632	0.733047
	Q9R0H0	500	K	0.625989	0.022139	Down	Peroxisomal acyl-coenzyme A oxidase 1 OS=Mus musculus OX=10090 GN=Acox1 PE=1 SV=5	Acox1	_LVEIAAK[Acetyl (K)]NLQAQVSHR_	1	108.26	99.9533	103.417	65.9617	50.5915	48.1698	1.3509	1.12002	1.16578	0.93858	0.710876	0.627083
	Q9R0H0	643	K	0.562533	0.00323734	Down	Peroxisomal acyl-coenzyme A oxidase 1 OS=Mus musculus OX=10090 GN=Acox1 PE=1 SV=5	Acox1	_SPLNK[Acetyl (K)]TEVHESYYK_	1	621.198	571.6	623.083	318.165	250.715	296.856	1.37695	1.13777	1.24768	0.8042	0.625791	0.686483
	Q9R0H0	652	K	0.576276	0.000974048	Down	Peroxisomal acyl-coenzyme A oxidase 1 OS=Mus musculus OX=10090 GN=Acox1 PE=1 SV=5	Acox1	_TEVHESYYK[Acetyl (K)]HLKPLQSK_	0.99997	86.9477	85.3486	80.0816	42.0122	40.2044	41.0095	1.37599	1.2129	1.14487	0.758147	0.716455	0.677071
	Q9QZ06	63	K	0.634004	0.0016538	Down	Toll-interacting protein OS=Mus musculus OX=10090 GN=Tollip PE=1 SV=1	Tollip	_LSITVVQAK[Acetyl (K)]LAK_	1	491.148	460.686	474.58	322.76	292.854	337.098	1.22209	1.21763	1.26281	0.87237	0.711538	0.763506
	Q9QYB1	199	K	2.49021	0.0277642	Up	Chloride intracellular channel protein 4 OS=Mus musculus OX=10090 GN=Clic4 PE=1 SV=3	Clic4	_LHIVK[Acetyl (K)]VVAK_	1	25.6741	36.9145	58.1044	92.3174	127.594	86.8849	0.353167	0.538037	0.82841	1.26305	1.83688	1.18227
	Q9QXZ0	90	K	2.23901	0.000704188	Up	Microtubule-actin cross-linking factor 1, isoforms 1/2/3/4 OS=Mus musculus OX=10090 GN=Macf1 PE=1 SV=2	Macf1	_WVNK[Acetyl (K)]HLMK_	1	105.196	81.2782	96.8844	199.208	216.139	232.522	0.673142	0.5223	0.649523	1.29073	1.3961	1.44406
	Q9QXZ0	684	K	3.28618	0.00854909	Up	Microtubule-actin cross-linking factor 1, isoforms 1/2/3/4 OS=Mus musculus OX=10090 GN=Macf1 PE=1 SV=2	Macf1	_HLQSLHK[Acetyl (K)]FVSR_	1	4.90215	2.98487	2.77926	14.9903	12.032	8.45356	0.633072	0.387106	0.376035	1.96018	1.56848	1.05954
	Q9QXZ0	1157	K	4.67231	0.0151682	Up	Microtubule-actin cross-linking factor 1, isoforms 1/2/3/4 OS=Mus musculus OX=10090 GN=Macf1 PE=1 SV=2	Macf1	_LK[Acetyl (K)]TIDVIVR_	1	5.88886	7.42128		24.7584	45.4088	23.2841	0.273905	0.346645		1.16603	2.13199	1.05109
	Q9QXZ0	1494	K	1.9542	0.0103028	Up	Microtubule-actin cross-linking factor 1, isoforms 1/2/3/4 OS=Mus musculus OX=10090 GN=Macf1 PE=1 SV=2	Macf1	_TSQIFLAK[Acetyl (K)]HGHK_	1	42.0398	51.7844	31.6959	94.0758	78.0758	76.8699	0.668845	0.827371	0.528323	1.51552	1.25388	1.18695
	Q9QXZ0	6226	K	1.9366	0.0486985	Up	Microtubule-actin cross-linking factor 1, isoforms 1/2/3/4 OS=Mus musculus OX=10090 GN=Macf1 PE=1 SV=2	Macf1	_HHVLK[Acetyl (K)]NDVLAHQATVATVNK_	1	14.4209	28.7566	27.5492	38.2058	47.0599	55.1867	0.406916	0.814871	0.814432	1.0916	1.34041	1.51133
	Q9QXZ0	6490	K	1.74001	0.0053003	Up	Microtubule-actin cross-linking factor 1, isoforms 1/2/3/4 OS=Mus musculus OX=10090 GN=Macf1 PE=1 SV=2	Macf1	_WEK[Acetyl (K)]VVQR_	1	94.0805	127.16	91.0491	185.284	173.852	194.508	0.647411	0.878754	0.656429	1.29103	1.20763	1.29906
	Q9QXG4	405	K	2.08753	8.92635e-05	Up	Acetyl-coenzyme A synthetase, cytoplasmic OS=Mus musculus OX=10090 GN=Acss2 PE=1 SV=2	Acss2	_VTK[Acetyl (K)]FYTAPTAIR_	1	58.0305	49.7286	59.1525	91.0628	91.8375	99.8464	0.691428	0.647674	0.680185	1.51117	1.30918	1.39498
	Q9QUR7	13	K	1.85656	0.0277632	Up	Peptidyl-prolyl cis-trans isomerase NIMA-interacting 1 OS=Mus musculus OX=10090 GN=Pin1 PE=1 SV=1	Pin1	_LPPGWEK[Acetyl (K)]R_	1	74.2412	85.0195	72.1301	182.133	147.392	97.74	0.732167	0.730235	0.643893	1.43122	1.57296	0.906287
	Q9QUR7	65	K	2.82135	0.00780965	Up	Peptidyl-prolyl cis-trans isomerase NIMA-interacting 1 OS=Mus musculus OX=10090 GN=Pin1 PE=1 SV=1	Pin1	_C[Carbamidomethyl (C)]SHLLVK[Acetyl (K)]HSQSR_	1	12.5572	26.0141	21.1647	55.176	59.1698	48.2936	0.366801	0.661797	0.559605	1.28422	1.87032	1.32634
	Q9D8S4	153	K	1.62321	0.0252175	Up	Oligoribonuclease, mitochondrial OS=Mus musculus OX=10090 GN=Rexo2 PE=1 SV=2	Rexo2	_FLDK[Acetyl (K)]HMPQFMK_	1	287.341	236.018	249.695	361.984	381.742	413.734	0.866921	0.803816	0.666904	1.09424	1.13847	1.56177
	Q9D8N0	434	K	0.197496	6.17192e-05	Down	Elongation factor 1-gamma OS=Mus musculus OX=10090 GN=Eef1g PE=1 SV=3	Eef1g	_AVNQGK[Acetyl (K)]IFK_	1	63078.1	60566.5	58385.6	10660.6	8634.67	11658	1.60729	1.59868	1.56669	0.320896	0.262084	0.359603
	Q9D8E6	239	K	2.55426	7.09462e-06	Up	60S ribosomal protein L4 OS=Mus musculus OX=10090 GN=Rpl4 PE=1 SV=3	Rpl4	_LNILK[Acetyl (K)]LAPGGHVGR_	1	680.543	715.819	686.768	1255.35	1262.32	1336.35	0.597253	0.639253	0.579836	1.53701	1.58041	1.522
	Q9D8E6	274	K	2.24163	0.00040751	Up	60S ribosomal protein L4 OS=Mus musculus OX=10090 GN=Rpl4 PE=1 SV=3	Rpl4	_AASLK[Acetyl (K)]SNYNLPMHK_	1	48.7169	48.9022	60.4938	88.2475	85.6343	81.6251	0.613703	0.626866	0.733133	1.55093	1.53895	1.33443
	Q9D892	184	K	2.7329	0.00419075	Up	Inosine triphosphate pyrophosphatase OS=Mus musculus OX=10090 GN=Itpa PE=1 SV=2	Itpa	_ALHK[Acetyl (K)]LQEYFSVAAGAGDH_	1	58.725	46.3288	81.2467	173.107	159.115	173.795	0.526969	0.390526	0.696848	1.36795	1.4175	1.62638
	Q9CRB9	63	K	2.85179	0.00483356	Up	MICOS complex subunit Mic19 OS=Mus musculus OX=10090 GN=Chchd3 PE=1 SV=1	Chchd3	_YSSVYGASVSDEDLK[Acetyl (K)]R_	1	13.2618	11.3789	9.50026	24.2612	34.5888	39.5795	0.597863	0.51216	0.445815	1.05269	1.58927	1.79496
	Q9CRB6	76	K	2.64415	0.00103778	Up	Tubulin polymerization-promoting protein family member 3 OS=Mus musculus OX=10090 GN=Tppp3 PE=1 SV=1	Tppp3	_VINYEEFK[Acetyl (K)]K_	1	49.5731	65.5244	63.7514	149.713	132.135	150.55	0.451988	0.624391	0.607924	1.6221	1.36576	1.46569
	Q9CRB6	130	K	1.72249	0.0218651	Up	Tubulin polymerization-promoting protein family member 3 OS=Mus musculus OX=10090 GN=Tppp3 PE=1 SV=1	Tppp3	_LTDTSK[Acetyl (K)]YTGSHK_	1	73.251	52.2026	85.743	115.483	100.536	115.582	0.752096	0.560177	0.920742	1.40902	1.17019	1.26715
	Q9CR26	62	K	0.420623	0.0125574	Down	Vacuolar protein sorting-associated protein VTA1 homolog OS=Mus musculus OX=10090 GN=Vta1 PE=1 SV=1	Vta1	_FLSK[Acetyl (K)]LMDQLEALK_	1	421.412	250.71	240.302	150.721	119.556	126.602	1.97695	1.2048	1.07268	0.652217	0.57088	0.566417
	Q9CR26	148	K	2.18925	0.00139389	Up	Vacuolar protein sorting-associated protein VTA1 homolog OS=Mus musculus OX=10090 GN=Vta1 PE=1 SV=1	Vta1	_WK[Acetyl (K)]ATYIHNC[Carbamidomethyl (C)]LK_	1	23.7233	24.177	21.4738	46.7088	55.6708	53.6221	0.646543	0.674962	0.55687	1.17422	1.5443	1.39371
	Q9CR16	111	K	2.89707	0.000102686	Up	Peptidyl-prolyl cis-trans isomerase D OS=Mus musculus OX=10090 GN=Ppid PE=1 SV=3	Ppid	_FEDENFHYK[Acetyl (K)]HDR_	1	278.325	312.167	322.837	956.544	898.336	832.303	0.458713	0.530265	0.545817	1.57488	1.50965	1.36187
	Q9CR16	227	K	0.541129	0.044901	Down	Peptidyl-prolyl cis-trans isomerase D OS=Mus musculus OX=10090 GN=Ppid PE=1 SV=3	Ppid	_ILLISEDLK[Acetyl (K)]NIGNTFFK_	1	44.7352	66.3522	45.1988	21.1269	26.9121	38.031	1.09534	1.67444	1.13527	0.516759	0.671885	0.924493
	Q9CR16	244	K	1.73851	0.00664341	Up	Peptidyl-prolyl cis-trans isomerase D OS=Mus musculus OX=10090 GN=Ppid PE=1 SV=3	Ppid	_SQNWEMAIK[Acetyl (K)]K_	1	53.6128	73.9756	63.0644	104.619	116.272	115.994	0.603071	0.85764	0.727711	1.17561	1.33359	1.29539
	Q9CQV8	82	K	1.91919	0.0020899	Up	14-3-3 protein beta/alpha OS=Mus musculus OX=10090 GN=Ywhab PE=1 SV=3	Ywhab	_QQMGK[Acetyl (K)]EYR_	1	65.4879	62.7381	67.0887	147.873	108.584	118.445	0.676716	0.673803	0.704515	1.55707	1.16635	1.22057
	Q9CQV8	124	K	2.07829	2.06543e-05	Up	14-3-3 protein beta/alpha OS=Mus musculus OX=10090 GN=Ywhab PE=1 SV=3	Ywhab	_MK[Acetyl (K)]GDYFR_	1	2558.34	2650.29	2576.23	5183.02	5499.49	5499.86	0.628965	0.6772	0.643648	1.29845	1.40542	1.3484
	Q9CQS4	193	K	1.53208	0.0312516	Up	Mitochondrial outer membrane protein SLC25A46 OS=Mus musculus OX=10090 GN=Slc25a46 PE=1 SV=1	Slc25a46	_EVSHK[Acetyl (K)]LNPK_	1	136.622	125.802	91.1816	169.194	199.067	189.465	0.90722	0.843569	0.612432	1.07815	1.32005	1.22243
	Q9CQR4	111	K	1.65514	0.0370709	Up	Acyl-coenzyme A thioesterase 13 OS=Mus musculus OX=10090 GN=Acot13 PE=1 SV=1	Acot13	_QGK[Acetyl (K)]TLAFASVDLTNK_	1	35.5668	52.3528	44.8709	98.6387	72.5281	75.7437	0.581753	0.820321	0.834571	1.52927	1.08273	1.08997
	Q9CQI6	72	K	1.75735	0.0331065	Up	Coactosin-like protein OS=Mus musculus OX=10090 GN=Cotl1 PE=1 SV=3	Cotl1	_FTTGDAMSK[Acetyl (K)]R_	1	55.9668	38.9093	37.4624	64.9792	91.1733	83.7599	0.93536	0.620856	0.616619	1.00688	1.46971	1.34184
	Q9CQI3	110	K	1.61326	0.0308422	Up	Glia maturation factor beta OS=Mus musculus OX=10090 GN=Gmfb PE=1 SV=3	Gmfb	_NK[Acetyl (K)]LVQTAELTK_	1	67.0347	41.7195	35.5731	65.8303	72.6988	79.9658	1.00066	0.67521	0.621079	1.13582	1.28336	1.2864
	Q9CQI3	137	K	2.1622	0.00392761	Up	Glia maturation factor beta OS=Mus musculus OX=10090 GN=Gmfb PE=1 SV=3	Gmfb	_EK[Acetyl (K)]LGFFH_	1	126.203	167.862	160.839	303.308	320.552	318.726	0.489105	0.705336	0.729059	1.35866	1.46915	1.33118
	Q9CQ43	65	K	2.51738	0.0177821	Up	Deoxyuridine 5'-triphosphate nucleotidohydrolase OS=Mus musculus OX=10090 GN=Dut PE=1 SV=1	Dut	_AIVK[Acetyl (K)]TDIQIAVPSGC[Carbamidomethyl (C)]YGR_	1	126.573	143.037	138.896	286.947	265.888	206.123	0.62093	0.62846	0.625257	2.29707	1.34201	1.08012
	Q9CPW4	67	K	2.12253	0.0213825	Up	Actin-related protein 2/3 complex subunit 5 OS=Mus musculus OX=10090 GN=Arpc5 PE=1 SV=3	Arpc5	_NPPINTK[Acetyl (K)]SQAVK_	1	72.0091	37.4423	41.101	94.2409	108.733	128.7	0.898719	0.48985	0.517406	1.19967	1.24796	1.59786
	Q9CPU0	60	K	2.43392	0.00953535	Up	Lactoylglutathione lyase OS=Mus musculus OX=10090 GN=Glo1 PE=1 SV=3	Glo1	_VLGLTLLQK[Acetyl (K)]LDFPAMK_	1	15.9778	31.8953	21.2679	59.704	65.1122	53.0535	0.416866	0.765873	0.542337	1.53912	1.48672	1.17285
	Q9CPS6	80	K	1.7719	0.0200908	Up	Adenosine 5'-monophosphoramidase HINT3 OS=Mus musculus OX=10090 GN=Hint3 PE=1 SV=1	Hint3	_HIGSC[Carbamidomethyl (C)]K[Acetyl (K)]DLNK_	1	21.7879	33.1152	20.9769	43.8476	43.1129	46.0872	0.638869	0.963557	0.571215	1.3236	1.27708	1.2508
	Q9CPR4	27	K	1.85752	2.9108e-05	Up	60S ribosomal protein L17 OS=Mus musculus OX=10090 GN=Rpl17 PE=1 SV=3	Rpl17	_VHFK[Acetyl (K)]NTR_	1	1035.53	1002.16	984.187	1580.57	1494.25	1518.29	0.731681	0.740888	0.692978	1.3889	1.34099	1.29266
	Q9CPP6	30	K	2.43673	0.0115709	Up	NADH dehydrogenase [ubiquinone] 1 alpha subcomplex subunit 5 OS=Mus musculus OX=10090 GN=Ndufa5 PE=1 SV=3	Ndufa5	_LTILYTK[Acetyl (K)]TLDILK_	1	51.4134	33.5338	61.73	141.806	116.77	125.894	0.587477	0.380551	0.758958	1.56528	1.28519	1.35773
	Q99PV0	1144	K	3.68735	0.000902473	Up	Pre-mRNA-processing-splicing factor 8 OS=Mus musculus OX=10090 GN=Prpf8 PE=1 SV=2	Prpf8	_LMK[Acetyl (K)]HDVNLGR_	1	32.3542	23.7393	23.0259	92.4483	88.1087	75.2941	0.559777	0.397092	0.378332	1.73429	1.80558	1.38348
	Q99PU5	148	K	1.68791	0.000201613	Up	Long-chain-fatty-acid--CoA ligase ACSBG1 OS=Mus musculus OX=10090 GN=Acsbg1 PE=1 SV=1	Acsbg1	_GFLK[Acetyl (K)]LGLER_	1	621.964	666.259	665.321	952.403	997.214	933.61	0.719478	0.754837	0.798365	1.31202	1.31291	1.21115
	Q99PT1	52	K	2.70631	1.43012e-05	Up	Rho GDP-dissociation inhibitor 1 OS=Mus musculus OX=10090 GN=Arhgdia PE=1 SV=3	Arhgdia	_YK[Acetyl (K)]EALLGR_	1	229.551	232.744	259.043	669.203	609.038	621.23	0.51752	0.535264	0.576739	1.48977	1.51475	1.40549
	Q99PT1	178	K	0.615021	0.00501073	Down	Rho GDP-dissociation inhibitor 1 OS=Mus musculus OX=10090 GN=Arhgdia PE=1 SV=3	Arhgdia	_GSYNIK[Acetyl (K)]SR_	1	1832.83	1914.53	1616.2	1142.73	1094.51	970.754	1.26341	1.34626	1.10022	0.777818	0.832322	0.67152
	Q99PL6	358	K	0.513882	0.010635	Down	UBX domain-containing protein 6 OS=Mus musculus OX=10090 GN=Ubxn6 PE=1 SV=1	Ubxn6	_EK[Acetyl (K)]LSALFR_	1	1765.51	1751.45	1851.48	897.861	1203.94	1255.56	1.35527	1.4299	1.34117	0.51418	0.839342	0.766925
	Q99MR0	106	K	6.44715	0.000731287	Up	Actin-like protein 6B OS=Mus musculus OX=10090 GN=Actl6b PE=1 SV=1	Actl6b	_AILDHTYSK[Acetyl (K)]HVK_	1	41.6847	42.8708	34.3061	196.61	240.328	217.438	0.33745	0.298392	0.239225	1.53136	2.56205	1.54827
	Q99MK8	399	K	2.3797	0.0104307	Up	Beta-adrenergic receptor kinase 1 OS=Mus musculus OX=10090 GN=Grk2 PE=1 SV=2	Grk2	_DK[Acetyl (K)]HEIDR_	1		35.3163	51.6283	106.046	108.723	96.3515		0.460833	0.635617	1.45978	1.31683	1.13723
	Q99LG2	182	K	2.02913	0.0256526	Up	Transportin-2 OS=Mus musculus OX=10090 GN=Tnpo2 PE=1 SV=1	Tnpo2	_FLQFFK[Acetyl (K)]HC[Carbamidomethyl (C)]SPK_	1	19.7417	32.8904	37.8355	73.6816	55.8126	60.8313	0.425735	0.729588	0.813503	1.48731	1.15511	1.35259
	Q99LG2	852	K	0.592241	0.00431062	Down	Transportin-2 OS=Mus musculus OX=10090 GN=Tnpo2 PE=1 SV=1	Tnpo2	_DMFYK[Acetyl (K)]ILHGFK_	1	157.748	172.587	185.603	95.0917	107.403	112.578	1.14947	1.29359	1.34842	0.648581	0.751081	0.845809
	Q99LF4	504	K	2.77116	0.000600365	Up	RNA-splicing ligase RtcB homolog OS=Mus musculus OX=10090 GN=Rtcb PE=1 SV=1	Rtcb	_LRPIAVIK[Acetyl (K)]G_	1	45.5935	34.721	46.8069	98.3234	103.784	112.033	0.566511	0.442079	0.627893	1.47981	1.51755	1.53761
	Q99KK7	209	K	1.69352	0.000879208	Up	Dipeptidyl peptidase 3 OS=Mus musculus OX=10090 GN=Dpp3 PE=1 SV=2	Dpp3	_VVGQEGK[Acetyl (K)]SHYEVR_	1	137.203	126.306	112.045	185.775	182.444	202.353	0.786277	0.791329	0.681191	1.25959	1.20951	1.35622
	Q99KJ8	296	K	1.60861	0.002592	Up	Dynactin subunit 2 OS=Mus musculus OX=10090 GN=Dctn2 PE=1 SV=3	Dctn2	_VNEIAK[Acetyl (K)]HK_	1	427.648	332.942	382.783	607.835	593.488	601.2	0.829511	0.68292	0.795246	1.17371	1.2019	1.33653
	Q99KH8	139	K	1.69436	0.0192222	Up	Serine/threonine-protein kinase 24 OS=Mus musculus OX=10090 GN=Stk24 PE=1 SV=1	Stk24	_GLDYLHSEK[Acetyl (K)]K_	1	63.6979	40.9268	60.2442	83.2457	100.938	96.7542	0.853268	0.588211	0.782607	1.05727	1.39236	1.31876
	Q99K51	537	K	3.25611	0.024434	Up	Plastin-3 OS=Mus musculus OX=10090 GN=Pls3 PE=1 SV=3	Pls3	_TLSEAGK[Acetyl (K)]STSIQSFK_	1	7.00924	12.6782		21.2227	34.7662	31.8123	0.312531	0.549302		1.02702	1.67417	1.50815
	Q9CSH3	922	K	0.647043	0.0407617	Down	Exosome complex exonuclease RRP44 OS=Mus musculus OX=10090 GN=Dis3 PE=1 SV=4	Dis3	_ITLDSSNLQHQK[Acetyl (K)]IR_	1	114.861	124.13	114.751	70.9193	61.1059	72.6294	1.06398	1.45116	1.13502	0.763421	0.645169	0.953221
	Q61171	196	K	2.35834	1.24055e-05	Up	Peroxiredoxin-2 OS=Mus musculus OX=10090 GN=Prdx2 PE=1 SV=3	Prdx2	_EYFSK[Acetyl (K)]HN_	1	1324.79	1346.71	1320.48	2756.8	2806.38	2910.25	0.587643	0.630612	0.608255	1.39928	1.39842	1.50984
	Q9CVB6	256	K	2.51139	0.00022188	Up	Actin-related protein 2/3 complex subunit 2 OS=Mus musculus OX=10090 GN=Arpc2 PE=1 SV=3	Arpc2	_DYLHYHIK[Acetyl (K)]C[Carbamidomethyl (C)]SK_	1	185.048	157.313	190.293	509.294	471.337	463.179	0.559532	0.504319	0.618708	1.52326	1.38376	1.31854
	Q9CVB6	269	K	1.75113	8.23487e-05	Up	Actin-related protein 2/3 complex subunit 2 OS=Mus musculus OX=10090 GN=Arpc2 PE=1 SV=3	Arpc2	_AK[Acetyl (K)]TSDFLK_	1	266.75	249.49	247.136	477.414	448.228	518.581	0.722126	0.716079	0.719396	1.27841	1.17814	1.32169
	Q9CWJ9	66	K	2.04687	0.00168404	Up	Bifunctional purine biosynthesis protein ATIC OS=Mus musculus OX=10090 GN=Atic PE=1 SV=2	Atic	_VK[Acetyl (K)]TLHPAVHAGILAR_	1	60.8205	69.6632	84.7894	133.566	141.659	150.335	0.569338	0.638842	0.772226	1.25337	1.40903	1.39123
	Q9CWJ9	331	K	0.516731	0.00647399	Down	Bifunctional purine biosynthesis protein ATIC OS=Mus musculus OX=10090 GN=Atic PE=1 SV=2	Atic	_MSSFGDFVALSDIC[Carbamidomethyl (C)]DVPTAK[Acetyl (K)]IISR_	1	431.783	377.577	397.789	216.4	223.741	161.408	1.43207	1.2268	1.28361	0.719481	0.788496	0.529228
	Q9D819	22	K	3.17205	3.77682e-06	Up	Inorganic pyrophosphatase OS=Mus musculus OX=10090 GN=Ppa1 PE=1 SV=1	Ppa1	_VFLK[Acetyl (K)]NEK_	1	281.614	312.225	299.169	872.228	855.03	859.651	0.46672	0.516641	0.489837	1.56312	1.59273	1.5172
	Q9D819	228	K	1.66841	0.000214301	Up	Inorganic pyrophosphatase OS=Mus musculus OX=10090 GN=Ppa1 PE=1 SV=1	Ppa1	_STHDYWK[Acetyl (K)]ALVTK_	1	533.165	488.121	488.17	775.816	773.184	750.611	0.807261	0.737904	0.730225	1.2702	1.31581	1.21028
	Q9D6R2	9	K	2.00809	0.00294529	Up	Isocitrate dehydrogenase [NAD] subunit alpha, mitochondrial OS=Mus musculus OX=10090 GN=Idh3a PE=1 SV=1	Idh3a	_[Acetyl (Protein N-term)]AGSAWVSK[Acetyl (K)]VSR_	1	94.8008	116.628	83.4451	211.854	196.314	224.345	0.630799	0.787602	0.555748	1.37992	1.22014	1.36421
	Q9D6R2	77	K	0.363927	0.027934	Down	Isocitrate dehydrogenase [NAD] subunit alpha, mitochondrial OS=Mus musculus OX=10090 GN=Idh3a PE=1 SV=1	Idh3a	_NVTAIQGPGGK[Acetyl (K)]WMIPPEAK_	1	298.605	341.138	412.217	179.176	155.462	70.2685	1.26479	1.46647	1.74761	0.742916	0.615068	0.272
	Q9D6R2	223	K	1.51301	1.44691e-05	Up	Isocitrate dehydrogenase [NAD] subunit alpha, mitochondrial OS=Mus musculus OX=10090 GN=Idh3a PE=1 SV=1	Idh3a	_EVAENC[Carbamidomethyl (C)]K[Acetyl (K)]DIK_	1	2032.57	1925.4	2024.4	3118.9	3290.56	3250.89	0.801814	0.770856	0.799321	1.20439	1.21249	1.17197
	Q9D6K8	132	K	1.70642	0.0344664	Up	FUN14 domain-containing protein 2 OS=Mus musculus OX=10090 GN=Fundc2 PE=1 SV=1	Fundc2	_AEEVVSFVK[Acetyl (K)]K_	1	14.803	16.1058		22.461	27.0786	27.9815	0.625933	0.761348		0.969104	1.27481	1.30702
	Q9D5V5	518	K	4.06088	0.000849598	Up	Cullin-5 OS=Mus musculus OX=10090 GN=Cul5 PE=1 SV=3	Cul5	_NNK[Acetyl (K)]LALPADSVNIK_	1	69.1916	40.8452	54.8675	213.387	199.441	251.828	0.491765	0.29792	0.396932	1.5108	1.49703	1.81089
	Q9D5V5	642	K	0.523165	0.00491107	Down	Cullin-5 OS=Mus musculus OX=10090 GN=Cul5 PE=1 SV=3	Cul5	_TLWSLVAFPK[Acetyl (K)]LK_	1	250.269	231.285	284.825	119.819	154.979	122.308	1.26823	1.2028	1.46915	0.604854	0.829422	0.627088
	Q9D4H8	472	K	1.99077	0.00264573	Up	Cullin-2 OS=Mus musculus OX=10090 GN=Cul2 PE=1 SV=2	Cul2	_QAC[Carbamidomethyl (C)]GYEFTSK[Acetyl (K)]LHR_	1	19.2465	25.2241	23.5656	43.423	42.7577	46.6475	0.546713	0.761581	0.70836	1.31811	1.28205	1.41452
	Q9D486	272	K	1.98058	0.00756728	Up	C-Maf-inducing protein OS=Mus musculus OX=10090 GN=Cmip PE=1 SV=3	Cmip	_ILK[Acetyl (K)]HNMDFGK_	1	24.7167	31.8791	26.1334	54.0938	38.2658	57.1569	0.64538	0.748321	0.647202	1.44841	1.03656	1.5572
	Q9D358	66	K	2.37759	0.00544333	Up	Low molecular weight phosphotyrosine protein phosphatase OS=Mus musculus OX=10090 GN=Acp1 PE=1 SV=3	Acp1	_K[Acetyl (K)]HGIHMQHIAR_	1	29.831	51.4982	33.5387	83.3576	89.2729	84.8932	0.475937	0.798222	0.523332	1.45004	1.49683	1.32682
	Q9D2R0	530	K	0.575591	0.00571744	Down	Acetoacetyl-CoA synthetase OS=Mus musculus OX=10090 GN=Aacs PE=1 SV=1	Aacs	_INPK[Acetyl (K)]TGGIIMLGR_	1	736.008	813.546	822.651	323.924	340.106	341.235	1.23295	1.25979	1.19477	0.57212	0.747375	0.803002
	Q9D287	158	K	2.0109	0.0318796	Up	Pre-mRNA-splicing factor SPF27 OS=Mus musculus OX=10090 GN=Bcas2 PE=1 SV=1	Bcas2	_K[Acetyl (K)]HIQDLNWQR_	1	31.6635		27.2247	52.1369	33.9821	53.0335	0.718687		0.619231	1.40096	1.02712	1.60755
	Q9D1H7	139	K	2.07091	0.0162172	Up	Golgi to ER traffic protein 4 homolog OS=Mus musculus OX=10090 GN=Get4 PE=1 SV=2	Get4	_WSSGGSGK[Acetyl (K)]LGHPR_	1	53.8198	37.0688	37.8535	85.7794	65.6667	80.3987	0.844167	0.612641	0.560499	1.67717	1.06617	1.43432
	Q9D1G1	122	K	3.4174	9.08156e-06	Up	Ras-related protein Rab-1B OS=Mus musculus OX=10090 GN=Rab1b PE=1 SV=1	Rab1b	_LLVGNK[Acetyl (K)]SDLTTK_	1	100.338	106.118	91.4677	354.597	349.674	343.678	0.416002	0.480475	0.45283	1.56633	1.53732	1.50748
	Q9D1A2	383	K	2.33428	0.000319447	Up	Cytosolic non-specific dipeptidase OS=Mus musculus OX=10090 GN=Cndp2 PE=1 SV=1	Cndp2	_VYMGHGGK[Acetyl (K)]PWVSDFNHPHYQAGR_	1	167.737	155.055	179.822	367.535	385.059	408.191	0.584512	0.566947	0.65527	1.25303	1.43799	1.52639
	Q9D0R2	278	K	1.87159	0.0168305	Up	Threonine--tRNA ligase 1, cytoplasmic OS=Mus musculus OX=10090 GN=Tars1 PE=1 SV=2	Tars1	_IHK[Acetyl (K)]NSSTYWEGK_	1	22.8565	34.8769	29.1385	47.4572	44.5444	57.7093	0.521006	0.86031	0.741942	1.32646	1.17186	1.47555
	Q9D0I4	50	K	1.6438	0.00215786	Up	Syntaxin-17 OS=Mus musculus OX=10090 GN=Stx17 PE=1 SV=1	Stx17	_IWDK[Acetyl (K)]LHEEHINAGR_	1	52.6024	61.5514	53.2783	83.2448	89.6677	88.6992	0.751202	0.82687	0.709327	1.12286	1.29386	1.34332
	Q9D0F9	349	K	1.73459	0.0312826	Up	Phosphoglucomutase-1 OS=Mus musculus OX=10090 GN=Pgm1 PE=1 SV=4	Pgm1	_VANATK[Acetyl (K)]IALYETPTGWK_	1	97.7643	106.918	127.754	148.962	170.537	233.053	0.640548	0.707521	0.862912	1.00463	1.20418	1.62633
	Q9D0E1	133	K	2.58453	5.10329e-05	Up	Heterogeneous nuclear ribonucleoprotein M OS=Mus musculus OX=10090 GN=Hnrnpm PE=1 SV=3	Hnrnpm	_AAEVLNK[Acetyl (K)]HSLSGR_	1	53.3875	49.7662	52.2991	113.322	127.667	123.492	0.590678	0.543116	0.577748	1.34696	1.5588	1.51776
	Q9CZX8	77	K	2.5286	0.000206715	Up	40S ribosomal protein S19 OS=Mus musculus OX=10090 GN=Rps19 PE=1 SV=3	Rps19	_GGAGVGSMTK[Acetyl (K)]IYGGR_	1	237.694	193.88	201.993	489.556	453.168	517.63	0.642401	0.53127	0.561363	1.45971	1.35109	1.57641
	Q9CZW5	191	K	1.50138	0.00206286	Up	Mitochondrial import receptor subunit TOM70 OS=Mus musculus OX=10090 GN=Tomm70 PE=1 SV=2	Tomm70	_YVK[Acetyl (K)]ALFR_	1	315.313	327.972	275.901	509.974	490.726	533.299	0.83312	0.821448	0.719849	1.23578	1.11093	1.2182
	Q9CZW5	202	K	1.91322	0.00273834	Up	Mitochondrial import receptor subunit TOM70 OS=Mus musculus OX=10090 GN=Tomm70 PE=1 SV=2	Tomm70	_AHEK[Acetyl (K)]LDNK_	1	65.5238	92.1714	86.4317	160.876	169.228	188.861	0.556568	0.742153	0.724962	1.25325	1.23161	1.3869
	Q9CZC8	349	K	5.27755	0.00513252	Up	Secernin-1 OS=Mus musculus OX=10090 GN=Scrn1 PE=1 SV=1	Scrn1	_HELYK[Acetyl (K)]AHEWAR_	1	42.0095	38.8665	106.95	335.682	308.721	350.891	0.214039	0.201619	0.535935	1.66815	1.57286	1.78107
	Q9CZ30	333	K	2.35414	0.00433482	Up	Obg-like ATPase 1 OS=Mus musculus OX=10090 GN=Ola1 PE=1 SV=1	Ola1	_APQAAGK[Acetyl (K)]IHTDFEK_	1	16.2838	13.4642	9.50845	30.6696	32.2821	35.1659	0.700135	0.636001	0.429174	1.37109	1.3531	1.4316
	Q9CYT6	175	K	2.25121	2.7482e-05	Up	Adenylyl cyclase-associated protein 2 OS=Mus musculus OX=10090 GN=Cap2 PE=1 SV=1	Cap2	_DYK[Acetyl (K)]HSDLR_	1	160.145	150.461	158.721	437.803	433.209	470.309	0.593371	0.573087	0.599226	1.2462	1.3214	1.40733
	Q9CYT6	319	K	2.01139	0.0434035	Up	Adenylyl cyclase-associated protein 2 OS=Mus musculus OX=10090 GN=Cap2 PE=1 SV=1	Cap2	_SNSPQK[Acetyl (K)]HTPVLELEGK_	1	3.21546	6.78231	5.66811	13.552	15.4248	11.1419	0.386701	0.838483	0.694568	1.25209	1.52713	1.08216
	Q9CYR6	350	K	0.659624	0.00652202	Down	Phosphoacetylglucosamine mutase OS=Mus musculus OX=10090 GN=Pgm3 PE=1 SV=1	Pgm3	_VPVYC[Carbamidomethyl (C)]TK[Acetyl (K)]TGVK_	1	7522.21	7497.45	7323.79	4502.73	4465.71	4430.13	1.09448	1.34437	1.16502	0.713848	0.844288	0.819059
	Q9CYL5	53	K	2.39037	0.00718695	Up	Golgi-associated plant pathogenesis-related protein 1 OS=Mus musculus OX=10090 GN=Glipr2 PE=1 SV=3	Glipr2	_ILK[Acetyl (K)]HSPESSR_	1	24.0634	23.5575	16.598	62.2094	64.0342	49.2503	0.628743	0.694937	0.40929	1.3763	1.54666	1.21947
	Q9CY27	2	K	1.61675	0.00173007	Up	Very-long-chain enoyl-CoA reductase OS=Mus musculus OX=10090 GN=Tecr PE=1 SV=1	Tecr	_MK[Acetyl (K)]HYEVEIR_	1	204.186	159.955	177.214	267.65	257.809	239.507	0.848568	0.704309	0.775103	1.29815	1.29938	1.16624
	Q9CY27	38	K	2.73524	3.27639e-05	Up	Very-long-chain enoyl-CoA reductase OS=Mus musculus OX=10090 GN=Tecr PE=1 SV=1	Tecr	_TLFTK[Acetyl (K)]THPQWYPAR_	1	257.845	270.15	280.872	630.815	623.459	686.524	0.509083	0.565119	0.583632	1.45355	1.49285	1.58816
	Q9CXW4	159	K	2.40297	0.00511654	Up	60S ribosomal protein L11 OS=Mus musculus OX=10090 GN=Rpl11 PE=1 SV=4	Rpl11	_ISK[Acetyl (K)]EEAMR_	1	80.6404	90.7554	63.7196	176.049	166.704	142.436	0.601931	0.739072	0.490464	1.71146	1.49522	1.19427
	Q9CX34	207	K	2.02708	0.0398631	Up	Protein SGT1 homolog OS=Mus musculus OX=10090 GN=Sugt1 PE=1 SV=3	Sugt1	_LLHPIIPEQSTFK[Acetyl (K)]VLSTK_	1	28.5745	27.8986	12.7117	50.323	43.5664	48.1401	0.786685	0.808232	0.377087	1.44894	1.25514	1.29332
	Q9CWZ7	21	K	2.02631	2.18722e-05	Up	Gamma-soluble NSF attachment protein OS=Mus musculus OX=10090 GN=Napg PE=1 SV=1	Napg	_YLK[Acetyl (K)]TGFLK_	1	253.113	237.82	240.493	553.313	529.608	529.64	0.673033	0.617289	0.66502	1.35981	1.30903	1.2933
	Q9CWF2	58	K	1.93001	0.0409914	Up	Tubulin beta-2B chain OS=Mus musculus OX=10090 GN=Tubb2b PE=1 SV=1	Tubb2b	_INVYYNEATGNK[Acetyl (K)]YVPR_	1	42.6316	26.1469	18.695	46.2244	45.7066	48.8045	1.02806	0.622025	0.459805	1.23434	1.41051	1.42726
	Q61166	66	K	2.16552	0.0448481	Up	Microtubule-associated protein RP/EB family member 1 OS=Mus musculus OX=10090 GN=Mapre1 PE=1 SV=3	Mapre1	_FQAK[Acetyl (K)]LEHEYIQNFK_	1	6.3494	11.7466	11.4214	20.1382	13.1583	21.4286	0.405221	0.792749	0.763762	1.60086	0.989772	1.65755
	Q61166	76	K	0.664425	0.00382871	Down	Microtubule-associated protein RP/EB family member 1 OS=Mus musculus OX=10090 GN=Mapre1 PE=1 SV=3	Mapre1	_LEHEYIQNFK[Acetyl (K)]ILQAGFK_	1	441.895	467.256	383.041	238.78	264.027	230.983	1.17267	1.31121	1.06507	0.78927	0.825808	0.742932
	Q8BK63	130	K	0.652875	0.0105742	Down	Casein kinase I isoform alpha OS=Mus musculus OX=10090 GN=Csnk1a1 PE=1 SV=2	Csnk1a1	_IEYVHTK[Acetyl (K)]NFIHR_	1	71.1538	84.0245	71.6532	43.3194	50.258	43.5939	1.22031	1.30205	1.08948	0.70813	0.913906	0.736045
	Q61151	200	K	2.19922	0.000563415	Up	Serine/threonine-protein phosphatase 2A 56 kDa regulatory subunit epsilon isoform OS=Mus musculus OX=10090 GN=Ppp2r5e PE=1 SV=3	Ppp2r5e	_DYLK[Acetyl (K)]TVLHR_	1	283.757	236.684	268.568	542.503	619.119	594.667	0.682844	0.551616	0.638982	1.27764	1.50073	1.34173
	P23506	4	K	1.72479	1.09121e-05	Up	Protein-L-isoaspartate(D-aspartate) O-methyltransferase OS=Mus musculus OX=10090 GN=Pcmt1 PE=1 SV=3	Pcmt1	_[Acetyl (Protein N-term)]AWK[Acetyl (K)]SGGASHSELIHNLR_	1	723.057	656.914	746.508	1284.85	1348.52	1321.1	0.73375	0.701395	0.744191	1.23492	1.27434	1.24964
	P21981	425	K	1.81839	1.79095e-05	Up	Protein-glutamine gamma-glutamyltransferase 2 OS=Mus musculus OX=10090 GN=Tgm2 PE=1 SV=4	Tgm2	_SLVVGQK[Acetyl (K)]ISTK_	1	86.9202	73.7222	94.946	171.89	151.49	170.873	0.707212	0.682548	0.719975	1.30534	1.30118	1.22979
	P21661	496	K	0.451593	0.00200811	Down	Neuroendocrine convertase 2 OS=Mus musculus OX=10090 GN=Pcsk2 PE=1 SV=1	Pcsk2	_TNAC[Carbamidomethyl (C)]EGK[Acetyl (K)]ENFVR_	1	267.12	240.311	265.221	78.0518	93.8917	78.4399	1.227	1.26738	1.42058	0.564615	0.706615	0.496741
	P21107	153	K	1.82389	0.0123708	Up	Tropomyosin alpha-3 chain OS=Mus musculus OX=10090 GN=Tpm3 PE=1 SV=3	Tpm3	_EAK[Acetyl (K)]HIAEEADR_	1	56.2276	44.6766	35.9661	98.7643	72.8661	86.5255	0.852215	0.700112	0.557696	1.43373	1.12518	1.28954
	P20444	352	K	1.69253	0.000688933	Up	Protein kinase C alpha type OS=Mus musculus OX=10090 GN=Prkca PE=1 SV=3	Prkca	_GSFGK[Acetyl (K)]VMLADR_	1	126.374	138.36	122.748	234.061	245.177	259.707	0.732037	0.78045	0.684654	1.23222	1.15619	1.33033
	P19253	191	K	0.477124	0.000168569	Down	60S ribosomal protein L13a OS=Mus musculus OX=10090 GN=Rpl13a PE=1 SV=4	Rpl13a	_IC[Carbamidomethyl (C)]K[Acetyl (K)]FTEVLK_	1	1327.85	1143.35	1193.03	435.644	448.034	448.135	1.40133	1.25269	1.22674	0.616725	0.655114	0.579766
	P19096	776	K	0.663417	0.000350764	Down	Fatty acid synthase OS=Mus musculus OX=10090 GN=Fasn PE=1 SV=2	Fasn	_GVK[Acetyl (K)]SSC[Carbamidomethyl (C)]TIIPLMK_	1	386.537	418.011	420.181	238.753	264.017	260.814	1.13149	1.23071	1.22224	0.763909	0.829747	0.784321
	P19096	1386	K	1.93898	0.0012112	Up	Fatty acid synthase OS=Mus musculus OX=10090 GN=Fasn PE=1 SV=2	Fasn	_ALHLVGLK[Acetyl (K)]R_	1	112.761	100.099	126.309	181.295	217.904	219.13	0.68543	0.611994	0.762955	1.20455	1.42209	1.3684
	P19096	1844	K	2.15826	0.00308644	Up	Fatty acid synthase OS=Mus musculus OX=10090 GN=Fasn PE=1 SV=2	Fasn	_HIGK[Acetyl (K)]VLVQVR_	1	65.6962	46.167	62.1315	128.119	109.892	114.121	0.726764	0.513683	0.683007	1.54918	1.30519	1.29695
	P19096	1920	K	1.9133	0.000351524	Up	Fatty acid synthase OS=Mus musculus OX=10090 GN=Fasn PE=1 SV=2	Fasn	_TGYQAK[Acetyl (K)]HIR_	1	138.15	131.562	157.608	261.397	253.247	252.644	0.673085	0.644703	0.763057	1.39204	1.3247	1.26454
	P17879	88	K	0.570788	0.00113716	Down	Heat shock 70 kDa protein 1B OS=Mus musculus OX=10090 GN=Hspa1b PE=1 SV=3	Hspa1b	_FGDAVVQSDMK[Acetyl (K)]HWPFQVVNDGDKPK_	0.99999	493.246	501.283	550.488	330.207	330.278	320.915	1.23123	1.21947	1.4349	0.751479	0.784834	0.681546
	P17751	149	K	2.10773	0.000125396	Up	Triosephosphate isomerase OS=Mus musculus OX=10090 GN=Tpi1 PE=1 SV=5	Tpi1	_VVFEQTK[Acetyl (K)]VIADNVK_	1	737.142	729.676	783.849	1632.75	1744.73	1645.35	0.621775	0.615802	0.675827	1.3172	1.45226	1.26347
	P17751	188	K	2.0223	7.60536e-06	Up	Triosephosphate isomerase OS=Mus musculus OX=10090 GN=Tpi1 PE=1 SV=5	Tpi1	_TATPQQAQEVHEK[Acetyl (K)]LR_	1	4339.24	4418.21	4195.53	9367.58	9133.5	9243.5	0.65414	0.666395	0.646495	1.35063	1.35871	1.26858
	P17742	31	K	1.7339	0.000650478	Up	Peptidyl-prolyl cis-trans isomerase A OS=Mus musculus OX=10090 GN=Ppia PE=1 SV=2	Ppia	_VPK[Acetyl (K)]TAENFR_	1	9604.43	9965.97	9488	16615.5	17181.2	16856.5	0.755109	0.724222	0.721511	1.39803	1.26214	1.15586
	P17742	49	K	1.80289	0.000258578	Up	Peptidyl-prolyl cis-trans isomerase A OS=Mus musculus OX=10090 GN=Ppia PE=1 SV=2	Ppia	_GFGYK[Acetyl (K)]GSSFHR_	1	2398.47	2590.15	2390.86	4317.12	4557.6	4507.19	0.723998	0.722672	0.698051	1.39464	1.28545	1.18661
	P17710	243	K	1.57059	0.00837097	Up	Hexokinase-1 OS=Mus musculus OX=10090 GN=Hk1 PE=1 SV=3	Hk1	_ASGVEGADVVK[Acetyl (K)]LLNK_	1	33.9067	28.7714	33.9225	50.2331	52.1475	64.697	0.795166	0.69911	0.814531	1.07924	1.14501	1.40194
	P17710	474	K	2.65588	0.000359319	Up	Hexokinase-1 OS=Mus musculus OX=10090 GN=Hk1 PE=1 SV=3	Hk1	_TTVGVDGSLYK[Acetyl (K)]MHPQYSR_	1	113.402	140.842	118.835	355.074	392.8	345.062	0.478332	0.615535	0.513214	1.37209	1.55126	1.34486
	P17710	783	K	1.71561	0.00022813	Up	Hexokinase-1 OS=Mus musculus OX=10090 GN=Hk1 PE=1 SV=3	Hk1	_TDFDK[Acetyl (K)]VVDEYSLNSGK_	1	183.626	182.008	188.529	353.871	368.668	325.07	0.708893	0.72803	0.745198	1.25155	1.33255	1.15957
	P17710	922	K	10.2182	0.00635166	Up	Hexokinase-1 OS=Mus musculus OX=10090 GN=Hk1 PE=1 SV=3	Hk1	_GLDHLNVTVGVDGTLYK[Acetyl (K)]LHPHFSR_	1	35.3104	7.57884	12.5708	239.858	237.893	140.792	0.323957	0.0720442	0.118085	2.01603	2.04348	1.19354
	P17427	569	K	2.18779	0.000579934	Up	AP-2 complex subunit alpha-2 OS=Mus musculus OX=10090 GN=Ap2a2 PE=1 SV=2	Ap2a2	_SDSQLK[Acetyl (K)]NADVELQQR_	1	52.0463	57.802	66.3938	144.609	152.758	139.388	0.537608	0.612342	0.690232	1.34661	1.41593	1.26339
	P17427	857	K	3.34577	0.000798524	Up	AP-2 complex subunit alpha-2 OS=Mus musculus OX=10090 GN=Ap2a2 PE=1 SV=2	Ap2a2	_AK[Acetyl (K)]HPMDTEITK_	1	13.5241	11.4372	17.8139	56.8314	48.6923	56.4704	0.418195	0.362714	0.554396	1.58427	1.35111	1.53224
	P24270	233	K	3.86342	0.0147597	Up	Catalase OS=Mus musculus OX=10090 GN=Cat PE=1 SV=4	Cat	_LVNADGEAVYC[Carbamidomethyl (C)]K[Acetyl (K)]FHYK_	1	13.9721	6.52902	21.3075	33.5979	45.6189	44.0834	0.447533	0.211308	0.678745	1.4528	1.98691	1.72795
	P24270	237	K	1.76598	0.00781093	Up	Catalase OS=Mus musculus OX=10090 GN=Cat PE=1 SV=4	Cat	_FHYK[Acetyl (K)]TDQGIK_	1	159.127	165.627	163.679	230.455	239.027	186.226	0.735526	0.773554	0.752418	1.43803	1.50235	1.05339
	P17183	5	K	1.73133	0.00223194	Up	Gamma-enolase OS=Mus musculus OX=10090 GN=Eno2 PE=1 SV=2	Eno2	_[Acetyl (Protein N-term)]SIEK[Acetyl (K)]IWAR_	1	222.063	257.32	285.868	494.136	454.035	482.611	0.628971	0.732081	0.81402	1.32314	1.21699	1.22563
	P17183	193	K	2.62756	0.00294433	Up	Gamma-enolase OS=Mus musculus OX=10090 GN=Eno2 PE=1 SV=2	Eno2	_LGAEVYHTLK[Acetyl (K)]GVIK_	1	12.2965	16.2064	10.7391	31.4382	35.2649	45.0115	0.506665	0.670749	0.44486	1.22462	1.37508	1.66292
	P17183	343	K	0.586092	0.000737957	Down	Gamma-enolase OS=Mus musculus OX=10090 GN=Eno2 PE=1 SV=2	Eno2	_AC[Carbamidomethyl (C)]NC[Carbamidomethyl (C)]LLLK[Acetyl (K)]VNQIGSVTEAIQAC[Carbamidomethyl (C)]K_	1	7874.94	6819.9	6561	4323.5	4568.2	4557	1.41141	1.22777	1.1822	0.732565	0.774812	0.732307
	P17156	103	K	2.38384	0.00102661	Up	Heat shock-related 70 kDa protein 2 OS=Mus musculus OX=10090 GN=Hspa2 PE=1 SV=2	Hspa2	_PK[Acetyl (K)]VQVEYK_	1	122.745	93.3131	89.0169	267.333	257.757	227.356	0.694959	0.541748	0.522489	1.48677	1.44088	1.26599
	P17156	503	K	1.56761	0.0180728	Up	Heat shock-related 70 kDa protein 2 OS=Mus musculus OX=10090 GN=Hspa2 PE=1 SV=2	Hspa2	_ENK[Acetyl (K)]ITITNDK_	1	28.3153	26.2587	37.0281	49.8391	45.7923	53.4876	0.704291	0.669734	0.954797	1.21769	1.12457	1.30843
	P16858	192	K	0.6153	0.000398781	Down	Glyceraldehyde-3-phosphate dehydrogenase OS=Mus musculus OX=10090 GN=Gapdh PE=1 SV=2	Gapdh	_TVDGPSGK[Acetyl (K)]LWR_	1	101943	98830.8	103291	72076.1	71328.2	72830.8	1.29361	1.27473	1.22038	0.81174	0.804648	0.714811
	P16858	213	K	0.577983	0.00505848	Down	Glyceraldehyde-3-phosphate dehydrogenase OS=Mus musculus OX=10090 GN=Gapdh PE=1 SV=2	Gapdh	_GAAQNIIPASTGAAK[Acetyl (K)]AVGK_	1	121.655	96.0074	113.188	63.6107	80.9698	76.5296	1.45521	1.16728	1.2606	0.675307	0.86102	0.708029
	P16460	112	K	2.40831	0.0222679	Up	Argininosuccinate synthase OS=Mus musculus OX=10090 GN=Ass1 PE=1 SV=1	Ass1	_EGAK[Acetyl (K)]YVSHGATGK_	1	6.56074	9.11503	13.7278	29.5464	19.3703	24.1426	0.37844	0.558059	0.815352	1.72992	1.14697	1.3421
	P16460	209	K	1.74421	0.0066275	Up	Argininosuccinate synthase OS=Mus musculus OX=10090 GN=Ass1 PE=1 SV=1	Ass1	_NQAPPGLYTK[Acetyl (K)]TQDPAK_	1	163.859	203.028	160.667	321.255	334.713	291.104	0.656748	0.8637	0.663062	1.30694	1.37713	1.12444
	P16125	156	K	2.34095	1.2712e-07	Up	L-lactate dehydrogenase B chain OS=Mus musculus OX=10090 GN=Ldhb PE=1 SV=2	Ldhb	_LSGLPK[Acetyl (K)]HR_	1	2971.39	2822.33	2896.12	7113.19	7329.26	7273.41	0.589977	0.586763	0.596115	1.39591	1.39608	1.35817
	P16125	310	K	2.15781	0.0034782	Up	L-lactate dehydrogenase B chain OS=Mus musculus OX=10090 GN=Ldhb PE=1 SV=2	Ldhb	_LK[Acetyl (K)]DDEVAQLR_	1	69.8395	46.0237	46.7341	118.031	132.737	122.523	0.786788	0.542897	0.545793	1.31422	1.43457	1.29812
	P16054	9	K	1.92568	0.0428324	Up	Protein kinase C epsilon type OS=Mus musculus OX=10090 GN=Prkce PE=1 SV=1	Prkce	_VVFNGLLK[Acetyl (K)]IK_	1	9.88919	22.4217	13.5736	39.9935	39.9078	32.8825	0.427118	0.95293	0.592144	1.33284	1.35074	1.11423
	P16054	421	K	2.16529	0.0200413	Up	Protein kinase C epsilon type OS=Mus musculus OX=10090 GN=Prkce PE=1 SV=1	Prkce	_GSFGK[Acetyl (K)]VMLAELK_	1	40.3914	55.9538	84.1927	160.953	177.339	162.702	0.406143	0.553638	0.855089	1.24879	1.3974	1.28353
	P15532	39	K	2.65204	0.00804692	Up	Nucleoside diphosphate kinase A OS=Mus musculus OX=10090 GN=Nme1 PE=1 SV=1	Nme1	_LVGLK[Acetyl (K)]FLQASEDLLK_	1	75.2298	76.9431	44.7587	194.234	148.634	156.268	0.589107	0.66141	0.417149	1.91859	1.24713	1.257
	P15532	49	K	1.56235	0.0221053	Up	Nucleoside diphosphate kinase A OS=Mus musculus OX=10090 GN=Nme1 PE=1 SV=1	Nme1	_FLQASEDLLK[Acetyl (K)]EHYTDLK_	1	577.66	643.403	653.79	999.425	944.375	923.959	0.663912	0.811742	0.894304	1.4489	1.16298	1.09081
	P15327	5	K	2.5271	0.0214729	Up	Bisphosphoglycerate mutase OS=Mus musculus OX=10090 GN=Bpgm PE=1 SV=2	Bpgm	_HK[Acetyl (K)]LIILR_	1	63.6971	108.294	158.153	189.547	276.754	231.157	0.363287	0.56482	0.833135	1.22816	1.80473	1.41794
	Q61161	132	K	3.21692	0.000466244	Up	Mitogen-activated protein kinase kinase kinase kinase 2 OS=Mus musculus OX=10090 GN=Map4k2 PE=1 SV=1	Map4k2	_GLHHLHSQGK[Acetyl (K)]IHR_	1	98.4719	73.048	70.1908	221.956	218.74	234.565	0.584698	0.439927	0.455018	1.59128	1.4028	1.76581
	P14824	3	K	1.52345	0.00558579	Up	Annexin A6 OS=Mus musculus OX=10090 GN=Anxa6 PE=1 SV=3	Anxa6	_[Acetyl (Protein N-term)]AK[Acetyl (K)]IAQGAMYR_	1	395.184	427.138	474.76	536.917	572.295	558.158	0.716213	0.795983	0.912676	1.18474	1.31794	1.19149
	P14824	81	K	1.87452	2.11063e-05	Up	Annexin A6 OS=Mus musculus OX=10090 GN=Anxa6 PE=1 SV=3	Anxa6	_YELTGK[Acetyl (K)]FER_	1	83.777	84.735	86.2211	132.276	131.281	139.185	0.684594	0.711973	0.747345	1.31602	1.36314	1.33965
	P14576	323	K	4.02006	0.00183023	Up	Signal recognition particle 54 kDa protein OS=Mus musculus OX=10090 GN=Srp54 PE=1 SV=2	Srp54	_LK[Acetyl (K)]HGQFTLR_	1	29.1987	40.7715	21.0969	104.066	106.898	98.1252	0.431522	0.546842	0.281642	1.67471	1.71988	1.67071
	P14206	57	K	2.57435	0.000297082	Up	40S ribosomal protein SA OS=Mus musculus OX=10090 GN=Rpsa PE=1 SV=4	Rpsa	_TWEK[Acetyl (K)]LLLAAR_	1	128.588	134.549	148.538	330.586	338.111	350.615	0.543202	0.547496	0.608696	1.26332	1.51343	1.59808
	P14152	164	K	3.26476	1.77482e-06	Up	Malate dehydrogenase, cytoplasmic OS=Mus musculus OX=10090 GN=Mdh1 PE=1 SV=3	Mdh1	_AK[Acetyl (K)]SQIALK_	1	2901.72	2919.48	2862.3	9697.55	9953.13	10012.2	0.467238	0.464509	0.459091	1.43631	1.5301	1.57434
	P14152	170	K	4.81466	1.58699e-06	Up	Malate dehydrogenase, cytoplasmic OS=Mus musculus OX=10090 GN=Mdh1 PE=1 SV=3	Mdh1	_SQIALK[Acetyl (K)]LGVTADDVK_	1	94.7481	98.1907	96.6126	527.078	492.71	441.803	0.334085	0.342107	0.339328	1.70948	1.65865	1.52124
	P17182	228	K	1.55435	0.00230092	Up	Alpha-enolase OS=Mus musculus OX=10090 GN=Eno1 PE=1 SV=3	Eno1	_EALELLK[Acetyl (K)]TAIAK_	1	66.8512	80.6137	66.5787	117.162	117.96	114.641	0.725543	0.87772	0.733282	1.24375	1.21825	1.16982
	P17182	256	K	1.79035	0.000684961	Up	Alpha-enolase OS=Mus musculus OX=10090 GN=Eno1 PE=1 SV=3	Eno1	_SGK[Acetyl (K)]YDLDFK_	1	86.2826	87.049	98.3257	154.922	172.339	185.004	0.673495	0.681661	0.778862	1.18281	1.2801	1.35774
	P17182	343	K	0.63278	0.00105721	Down	Alpha-enolase OS=Mus musculus OX=10090 GN=Eno1 PE=1 SV=3	Eno1	_SC[Carbamidomethyl (C)]NC[Carbamidomethyl (C)]LLLK[Acetyl (K)]VNQIGSVTESLQAC[Carbamidomethyl (C)]K_	1	2934.16	2891.31	3226.94	2111.38	1969.52	1941.01	1.19105	1.17743	1.32929	0.838311	0.76077	0.740794
	P17182	406	K	1.92541	0.000119331	Up	Alpha-enolase OS=Mus musculus OX=10090 GN=Eno1 PE=1 SV=3	Eno1	_LAK[Acetyl (K)]YNQILR_	1	349.301	321.211	368.738	674.1	707.676	724.009	0.679608	0.626964	0.728047	1.28285	1.31021	1.32442
	P24527	580	K	6.60749	0.00441432	Up	Leukotriene A-4 hydrolase OS=Mus musculus OX=10090 GN=Lta4h PE=1 SV=4	Lta4h	_DLAAFDK[Acetyl (K)]SHDQAVHTYQEHK_	1	3.79386	11.0041	7.57851	60.484	39.2053	45.7361	0.13308	0.393801	0.267463	2.17613	1.45479	1.6177
	P24547	422	K	3.4239	0.0347383	Up	Inosine-5'-monophosphate dehydrogenase 2 OS=Mus musculus OX=10090 GN=Impdh2 PE=1 SV=2	Impdh2	_GMGSLDAMDK[Acetyl (K)]HLSSQNR_	1		8.33452	5.09429	25.0185	14.5998	33.4634		0.470813	0.307927	1.32548	0.848637	1.82537
	P24549	419	K	1.56905	0.00146713	Up	Aldehyde dehydrogenase 1A1 OS=Mus musculus OX=10090 GN=Aldh1a1 PE=1 SV=5	Aldh1a1	_SVDDVIK[Acetyl (K)]R_	1	106.098	108.546	93.4797	183.071	165.193	166.672	0.847017	0.761508	0.712599	1.28529	1.17977	1.17689
	P24549	495	K	1.57563	0.000844933	Up	Aldehyde dehydrogenase 1A1 OS=Mus musculus OX=10090 GN=Aldh1a1 PE=1 SV=5	Aldh1a1	_TVAMK[Acetyl (K)]ISQK_	1	141.586	144.396	153.424	236.387	244.057	257.368	0.790279	0.708257	0.817702	1.16033	1.21863	1.27058
	P45376	195	K	1.74697	0.00145178	Up	Aldo-keto reductase family 1 member B1 OS=Mus musculus OX=10090 GN=Akr1b1 PE=1 SV=3	Akr1b1	_YKPAVNQIEC[Carbamidomethyl (C)]HPYLTQEK[Acetyl (K)]LIEYC[Carbamidomethyl (C)]HSK_	1	88.6668	106.204	101.817	172.431	193.167	177.671	0.644128	0.782369	0.745031	1.19411	1.36919	1.23031
	P45376	243	K	1.89329	0.000323149	Up	Aldo-keto reductase family 1 member B1 OS=Mus musculus OX=10090 GN=Akr1b1 PE=1 SV=3	Akr1b1	_YNK[Acetyl (K)]TTAQVLIR_	1	204.859	228.452	226.583	467.432	398.831	444.643	0.63428	0.717268	0.706635	1.37962	1.20485	1.31227
	P45376	263	K	1.74208	0.000116425	Up	Aldo-keto reductase family 1 member B1 OS=Mus musculus OX=10090 GN=Akr1b1 PE=1 SV=3	Akr1b1	_NLVVIPK[Acetyl (K)]SVTPVR_	1	339.047	363.28	376.976	650.116	666.889	654.079	0.678223	0.736913	0.759573	1.23971	1.30163	1.24718
	P42932	466	K	1.60646	0.000395137	Up	T-complex protein 1 subunit theta OS=Mus musculus OX=10090 GN=Cct8 PE=1 SV=3	Cct8	_ANEVISK[Acetyl (K)]LYSVHQEGNK_	1	327.203	291.197	276.447	461.039	451.947	453.246	0.831231	0.743459	0.740832	1.28982	1.23057	1.19939
	P42669	96	K	1.67662	0.0198374	Up	Transcriptional activator protein Pur-alpha OS=Mus musculus OX=10090 GN=Pura PE=1 SV=1	Pura	_IAEVGAGGNK[Acetyl (K)]SR_	1	102.01	96.0029	96.2283	164.562	190.28	157.811	0.947209	0.662457	0.651438	1.16168	1.44372	1.18561
	P40142	144	K	4.0623	0.0442121	Up	Transketolase OS=Mus musculus OX=10090 GN=Tkt PE=1 SV=1	Tkt	_YFDK[Acetyl (K)]ASYR_	1	373.454	350.705	65.1039	1075.18	1124.63	1072.04	0.553543	0.526034	0.097596	1.55473	1.63784	1.58945
	P40142	264	K	1.83731	0.0469465	Up	Transketolase OS=Mus musculus OX=10090 GN=Tkt PE=1 SV=1	Tkt	_PLPK[Acetyl (K)]NMAEQIIQEIYSQVQSK_	1	17.5791	20.1713		45.6706	31.9588	28.7386	0.611863	0.710475		1.5508	1.09294	1.00057
	P40124	80	K	1.86706	1.91016e-06	Up	Adenylyl cyclase-associated protein 1 OS=Mus musculus OX=10090 GN=Cap1 PE=1 SV=4	Cap1	_HAEMVHTGLK[Acetyl (K)]LER_	1	290.952	284.419	282.398	572.686	588.58	603.258	0.675844	0.704195	0.683076	1.27542	1.30523	1.2713
	P40124	365	K	2.00217	0.0491152	Up	Adenylyl cyclase-associated protein 1 OS=Mus musculus OX=10090 GN=Cap1 PE=1 SV=4	Cap1	_GK[Acetyl (K)]INSITVDNC[Carbamidomethyl (C)]K_	1	79.5166	69.738	34.3429	149.024	114.326	140.658	0.824288	0.770548	0.370714	1.48111	1.13142	1.32283
	P39054	393	K	1.83977	0.0485531	Up	Dynamin-2 OS=Mus musculus OX=10090 GN=Dnm2 PE=1 SV=2	Dnm2	_EISYAIK[Acetyl (K)]NIHGVR_	1	41.4738	40.3466	23.1968	69.4355	73.9631	50.7313	0.838984	0.80353	0.471989	1.51783	1.37086	1.00151
	P39053	299	K	2.08942	1.933e-06	Up	Dynamin-1 OS=Mus musculus OX=10090 GN=Dnm1 PE=1 SV=2	Dnm1	_NK[Acetyl (K)]LQSQLLSIEK_	1	603.875	620.389	618.235	1395.13	1390.09	1398.55	0.616273	0.64709	0.650981	1.33659	1.32579	1.33749
	P39053	315	K	3.1502	0.00317747	Up	Dynamin-1 OS=Mus musculus OX=10090 GN=Dnm1 PE=1 SV=2	Dnm1	_EVDEYK[Acetyl (K)]NFRPDDPAR_	1	69.0036	73.5247	41.7837	227.79	218.199	183.705	0.521336	0.567746	0.325718	1.61562	1.54065	1.30063
	P39053	393	K	1.88075	2.67523e-05	Up	Dynamin-1 OS=Mus musculus OX=10090 GN=Dnm1 PE=1 SV=2	Dnm1	_EISYAIK[Acetyl (K)]NIHGIR_	1	1101.35	1181.47	1156.64	2321.74	2361.76	2347.84	0.646873	0.709241	0.700942	1.28016	1.29639	1.29226
	P39053	675	K	1.77444	0.0218603	Up	Dynamin-1 OS=Mus musculus OX=10090 GN=Dnm1 PE=1 SV=2	Dnm1	_NLVDSYMAIVNK[Acetyl (K)]TVR_	1	34.0021	36.2904	55.4352	84.9253	76.0305	82.0222	0.567152	0.618673	0.954045	1.32981	1.18519	1.28207
	P37040	602	K	2.51022	0.0222464	Up	NADPH--cytochrome P450 reductase OS=Mus musculus OX=10090 GN=Por PE=1 SV=2	Por	_EQAHK[Acetyl (K)]VYVQHLLK_	1	13.0831	24.6229	11.5168	33.4486	37.701	47.1503	0.451468	0.890566	0.391182	1.25145	1.38467	1.71464
	P37040	610	K	2.2905	0.00539023	Up	NADPH--cytochrome P450 reductase OS=Mus musculus OX=10090 GN=Por PE=1 SV=2	Por	_VYVQHLLK[Acetyl (K)]R_	1	35.5694	29.8723	22.9804	71.8101	62.555	57.4662	0.733692	0.645831	0.466581	1.606	1.37334	1.24917
	P35290	20	K	3.67055	7.45544e-05	Up	Ras-related protein Rab-24 OS=Mus musculus OX=10090 GN=Rab24 PE=1 SV=2	Rab24	_EYVGK[Acetyl (K)]TSLVER_	1	71.1018	56.3733	66.749	211.859	250.685	228.872	0.45547	0.399865	0.441598	1.50838	1.80187	1.45021
	P35282	45	K	1.51329	0.0396848	Up	Ras-related protein Rab-21 OS=Mus musculus OX=10090 GN=Rab21 PE=1 SV=4	Rab21	_FNDK[Acetyl (K)]HITTLQASFLTK_	1	165.288	145.801	182.082	263.158	254.839	208.223	0.764019	0.695451	0.948289	1.37982	1.27882	0.984998
	P35282	155	K	1.88803	0.0310616	Up	Ras-related protein Rab-21 OS=Mus musculus OX=10090 GN=Rab21 PE=1 SV=4	Rab21	_HVSIQEAESYAESVGAK[Acetyl (K)]HYHTSAK_	1	79.6705	43.3504	57.7753	124.501	89.9323	116.204	0.87804	0.493008	0.717414	1.55644	1.076	1.31063
	P35278	23	K	1.51468	0.0108424	Up	Ras-related protein Rab-5C OS=Mus musculus OX=10090 GN=Rab5c PE=1 SV=2	Rab5c	_IC[Carbamidomethyl (C)]QFK[Acetyl (K)]LVLLGESAVGK_	1	43.0133	47.1515	48.7406	78.3308	64.8252	72.9894	0.719631	0.798579	0.867568	1.37968	1.07386	1.16016
	P35235	405	K	1.67407	0.0179703	Up	Tyrosine-protein phosphatase non-receptor type 11 OS=Mus musculus OX=10090 GN=Ptpn11 PE=1 SV=3	Ptpn11	_LSK[Acetyl (K)]VGQGNTER_	1	21.0535	25.6	33.1846	46.2629	45.0941	42.1741	0.586823	0.726482	0.931542	1.31278	1.26914	1.17612
	P32921	260	K	2.0552	0.00383277	Up	Tryptophan--tRNA ligase, cytoplasmic OS=Mus musculus OX=10090 GN=Wars1 PE=1 SV=2	Wars1	_IQK[Acetyl (K)]HVTFNQVK_	1	156.852	129.374	161.729	276.233	349.682	315.779	0.737989	0.538766	0.68553	1.17126	1.51065	1.35098
	P32020	491	K	0.645057	0.00142788	Down	Sterol carrier protein 2 OS=Mus musculus OX=10090 GN=Scp2 PE=1 SV=3	Scp2	_GSVLPNSDK[Acetyl (K)]K_	1	559.828	582.725	559.192	328.365	342.449	339.877	1.14067	1.26145	1.22087	0.708834	0.830927	0.797277
	P32020	522	K	0.257884	0.00766514	Down	Sterol carrier protein 2 OS=Mus musculus OX=10090 GN=Scp2 PE=1 SV=3	Scp2	_MNPQSAFFQGK[Acetyl (K)]LK_	1	588.432	483.036	420.697	68.0048	140.66	139.659	1.76697	1.54104	1.35364	0.216348	0.502997	0.482817
	P31786	51	K	0.614091	0.0120205	Down	Acyl-CoA-binding protein OS=Mus musculus OX=10090 GN=Dbi PE=1 SV=2	Dbi	_PGLLDLK[Acetyl (K)]GK_	1	274.967	324.849	267.242	161.43	135.898	145.239	1.36258	1.28954	1.01488	0.757286	0.665094	0.829491
	P28738	845	K	1.63522	0.000793276	Up	Kinesin heavy chain isoform 5C OS=Mus musculus OX=10090 GN=Kif5c PE=1 SV=3	Kif5c	_ISFLENNLEQLTK[Acetyl (K)]VHK_	1	33.3181	29.9023	26.6563	51.7302	49.444	52.245	0.818447	0.754575	0.691196	1.29073	1.19701	1.21475
	P28663	22	K	2.25497	0.000819847	Up	Beta-soluble NSF attachment protein OS=Mus musculus OX=10090 GN=Napb PE=1 SV=2	Napb	_VK[Acetyl (K)]ASHSFLR_	1	57.0716	72.768	71.7064	185.538	176.462	175.734	0.495006	0.663672	0.62897	1.32616	1.36537	1.33957
	P28663	78	K	4.46868	0.000646309	Up	Beta-soluble NSF attachment protein OS=Mus musculus OX=10090 GN=Napb PE=1 SV=2	Napb	_LHMQLQSK[Acetyl (K)]HDSATSFVDAGNAYK_	1	27.0137	35.1759	42.3209	175.111	166.378	209.968	0.26406	0.361564	0.418363	1.41059	1.45085	1.8038
	P28661	396	K	2.56257	0.0119787	Up	Septin-4 OS=Mus musculus OX=10090 GN=Septin4 PE=1 SV=1	Septin4	_THMQDLK[Acetyl (K)]DVTR_	1	9.4648	9.78238	10.0577	35.027	16.845	26.9466	0.504495	0.579043	0.582729	1.92635	0.959341	1.38423
	P28652	69	K	3.5014	0.0280038	Up	Calcium/calmodulin-dependent protein kinase type II subunit beta OS=Mus musculus OX=10090 GN=Camk2b PE=1 SV=2	Camk2b	_LLK[Acetyl (K)]HSNIVR_	1	41.3991	81.6592	161.992	330.275	421.649	415.805	0.17654	0.361594	0.749269	1.37988	1.64971	1.47813
	P28474	323	K	2.74754	0.0343437	Up	Alcohol dehydrogenase class-3 OS=Mus musculus OX=10090 GN=Adh5 PE=1 SV=3	Adh5	_GTAFGGWK[Acetyl (K)]SVESVPK_	1	8.38391	10.2837	10.4587		29.3826	17.568	0.480165	0.691658	0.657553		2.15682	1.19404
	P28271	732	K	2.38318	0.00167166	Up	Cytoplasmic aconitate hydratase OS=Mus musculus OX=10090 GN=Aco1 PE=1 SV=3	Aco1	_LLNK[Acetyl (K)]FLNK_	1	58.0943	49.8289	48.991	114.184	98.3962	124.017	0.672795	0.582479	0.563558	1.59097	1.16967	1.57396
	P27659	103	K	3.84878	0.000528434	Up	60S ribosomal protein L3 OS=Mus musculus OX=10090 GN=Rpl3 PE=1 SV=3	Rpl3	_TFK[Acetyl (K)]TVFAEHISDEC[Carbamidomethyl (C)]K_	1	40.0206	25.7799	30.9217	99.808	94.5177	109.596	0.538472	0.349258	0.427584	1.6672	1.55746	1.8377
	P27659	120	K	2.16043	6.14617e-05	Up	60S ribosomal protein L3 OS=Mus musculus OX=10090 GN=Rpl3 PE=1 SV=3	Rpl3	_FYK[Acetyl (K)]NWHK_	1	240.554	235.937	213.045	423.846	415.008	378.354	0.680077	0.671626	0.619006	1.48763	1.4369	1.33304
	P27659	286	K	1.58854	0.0204056	Up	60S ribosomal protein L3 OS=Mus musculus OX=10090 GN=Rpl3 PE=1 SV=3	Rpl3	_IYK[Acetyl (K)]IGQGYLIK_	1	268.023	236.652	189.457	255.664	305.178	338.976	0.906431	0.80586	0.658495	1.07343	1.26398	1.42867
	P27659	300	K	3.00447	5.99752e-05	Up	60S ribosomal protein L3 OS=Mus musculus OX=10090 GN=Rpl3 PE=1 SV=3	Rpl3	_LIK[Acetyl (K)]NNASTDYDLSDK_	1	75.064	91.6346	79.0668	205.121	196.725	201.648	0.476463	0.585657	0.515787	1.6164	1.52926	1.59512
	P27659	373	K	1.73885	0.000568677	Up	60S ribosomal protein L3 OS=Mus musculus OX=10090 GN=Rpl3 PE=1 SV=3	Rpl3	_FIDTTSK[Acetyl (K)]FGHGR_	1	275.849	233.178	236.697	337.605	374.778	347.282	0.823641	0.701036	0.726336	1.25146	1.37046	1.29226
	P27048	32	K	0.514961	0.00208608	Down	Small nuclear ribonucleoprotein-associated protein B OS=Mus musculus OX=10090 GN=Snrpb PE=1 SV=1	Snrpb	_IFIGTFK[Acetyl (K)]AFDK_	1	100.689	112.425	98.8337	57.5528	42.2813	49.3935	1.20861	1.48447	1.22659	0.764422	0.630181	0.623874
	P26638	323	K	2.55417	6.2434e-08	Up	Serine--tRNA ligase, cytoplasmic OS=Mus musculus OX=10090 GN=Sars1 PE=1 SV=3	Sars1	_VHQFEK[Acetyl (K)]IEQFVYSSPHDNK_	1	205.842	198.73	199.725	458.239	486.7	487.766	0.562192	0.578899	0.575237	1.45309	1.46959	1.46111
	P26638	455	K	2.35511	0.00571249	Up	Serine--tRNA ligase, cytoplasmic OS=Mus musculus OX=10090 GN=Sars1 PE=1 SV=3	Sars1	_GIAVPEK[Acetyl (K)]LR_	1	51.6823	64.232	64.9517	130.484	104.227	161.968	0.497851	0.659928	0.659797	1.45937	1.10999	1.71122
	P26041	165	K	2.11345	0.000158592	Up	Moesin OS=Mus musculus OX=10090 GN=Msn PE=1 SV=3	Msn	_LNK[Acetyl (K)]DQWEER_	1	124.141	140.687	116.969	235.76	251.542	256.483	0.65955	0.696422	0.599357	1.29132	1.42078	1.4204
	P26040	143	K	1.94494	0.00602098	Up	Ezrin OS=Mus musculus OX=10090 GN=Ezr PE=1 SV=3	Ezr	_EMHK[Acetyl (K)]SGYLSSER_	1	26.9949	19.6236	18.7067	37.7328	40.1563	44.9887	0.834558	0.655999	0.559235	1.20251	1.35203	1.43217
	P25444	65	K	2.60023	0.00024451	Up	40S ribosomal protein S2 OS=Mus musculus OX=10090 GN=Rps2 PE=1 SV=3	Rps2	_AEDKEWIPVTK[Acetyl (K)]LGR_	0.999999	123.413	104.177	96.8522	218.578	232.607	241.235	0.664024	0.55694	0.522205	1.42839	1.57775	1.5265
	P25444	173	K	2.41244	0.00181414	Up	40S ribosomal protein S2 OS=Mus musculus OX=10090 GN=Rps2 PE=1 SV=3	Rps2	_GYWGNK[Acetyl (K)]IGK_	1	68.3909	73.518	52.3205	116.104	139.369	128.383	0.647278	0.691352	0.496219	1.33462	1.66285	1.42901
	P25444	275	K	3.99053	1.01458e-05	Up	40S ribosomal protein S2 OS=Mus musculus OX=10090 GN=Rps2 PE=1 SV=3	Rps2	_SPYQEFTDHLVK[Acetyl (K)]THTR_	1	158.679	175.922	151.423	555.382	514.362	521.476	0.417942	0.460394	0.399666	1.77667	1.70789	1.61535
	P14148	62	K	0.646472	0.000155418	Down	60S ribosomal protein L7 OS=Mus musculus OX=10090 GN=Rpl7 PE=1 SV=2	Rpl7	_FALK[Acetyl (K)]TLR_	1	3505.43	3576.2	3563.46	1945.86	2021.54	1983.46	1.1579	1.21945	1.21298	0.735994	0.806976	0.778073
	P14148	81	K	1.7181	0.000305115	Up	60S ribosomal protein L7 OS=Mus musculus OX=10090 GN=Rpl7 PE=1 SV=2	Rpl7	_HYHK[Acetyl (K)]EYR_	1	188.51	198.313	193.173	319.715	272.125	271.696	0.715878	0.777442	0.755968	1.39028	1.24889	1.22534
	P14148	178	K	1.91442	0.0044411	Up	60S ribosomal protein L7 OS=Mus musculus OX=10090 GN=Rpl7 PE=1 SV=2	Rpl7	_SVNELIYK[Acetyl (K)]R_	1	83.4633	113.63	96.7693	163.772	175.858	147.525	0.585822	0.823333	0.699939	1.31627	1.4917	1.22971
	P14131	26	K	2.11598	0.00302787	Up	40S ribosomal protein S16 OS=Mus musculus OX=10090 GN=Rps16 PE=1 SV=4	Rps16	_TATAVAHC[Carbamidomethyl (C)]K[Acetyl (K)]R_	1	17.1492	16.9378		32.6597	29.9047	29.8058	0.611414	0.639338		1.4705	1.32073	1.17862
	P14115	47	K	2.08523	1.55686e-05	Up	60S ribosomal protein L27a OS=Mus musculus OX=10090 GN=Rpl27a PE=1 SV=5	Rpl27a	_INFDK[Acetyl (K)]YHPGYFGK_	1	561.646	517.123	569.937	967.397	926.294	1000.31	0.661179	0.649408	0.694866	1.44188	1.33892	1.40103
	P14115	110	K	4.47273	0.000695011	Up	60S ribosomal protein L27a OS=Mus musculus OX=10090 GN=Rpl27a PE=1 SV=5	Rpl27a	_SGYYK[Acetyl (K)]VLGK_	1	48.3597	28.1199	44.5951	145.569	138.524	170.33	0.449376	0.278746	0.429173	1.71263	1.58052	1.88312
	P13011	161	K	2.03042	0.0298441	Up	Stearoyl-CoA desaturase 2 OS=Mus musculus OX=10090 GN=Scd2 PE=1 SV=2	Scd2	_AHHK[Acetyl (K)]FSETHADPHNSR_	1	6.92548	3.81114	6.29974	9.53147	12.8669	9.28478	0.837867	0.423569	0.756684	1.37023	1.54006	1.18734
	O70503	72	K	1.5954	0.00565704	Up	Very-long-chain 3-oxoacyl-CoA reductase OS=Mus musculus OX=10090 GN=Hsd17b12 PE=1 SV=1	Hsd17b12	_AYAEELAK[Acetyl (K)]R_	1	111.635	100.923	113.299	160.784	169.088	180.617	0.725514	0.765014	0.837084	1.06029	1.31649	1.33669
	O70492	54	K	1.77006	0.00927086	Up	Sorting nexin-3 OS=Mus musculus OX=10090 GN=Snx3 PE=1 SV=3	Snx3	_VK[Acetyl (K)]TNLPIFK_	1	172.426	118.974	148.397	211.797	235.257	279.072	0.866026	0.601723	0.717041	1.17474	1.24053	1.45192
	O70439	24	K	0.666566	0.000765402	Down	Syntaxin-7 OS=Mus musculus OX=10090 GN=Stx7 PE=1 SV=3	Stx7	_ISSNIQK[Acetyl (K)]ITQC[Carbamidomethyl (C)]SVEIQR_	1	61.0408	52.0907	57.8771	42.5901	38.9561	43.2814	1.27393	1.1439	1.21358	0.824574	0.758141	0.837861
	O70435	110	K	2.81976	0.00119193	Up	Proteasome subunit alpha type-3 OS=Mus musculus OX=10090 GN=Psma3 PE=1 SV=3	Psma3	_SNFGYNIPLK[Acetyl (K)]HLADR_	1	89.4371	78.5486	79.9406	235.614	186.838	203.223	0.578856	0.502471	0.542068	1.90141	1.31439	1.36178
	O70435	206	K	1.96744	2.74645e-05	Up	Proteasome subunit alpha type-3 OS=Mus musculus OX=10090 GN=Psma3 PE=1 SV=3	Psma3	_IIYIVHDEVK[Acetyl (K)]DK_	1	206.217	204.864	192.345	337.645	368.783	365.796	0.695836	0.683232	0.679983	1.42058	1.35257	1.27792
	O70194	426	K	1.55634	0.0467582	Up	Eukaryotic translation initiation factor 3 subunit D OS=Mus musculus OX=10090 GN=Eif3d PE=1 SV=2	Eif3d	_GAVIATELK[Acetyl (K)]NNSYK_	1	54.6227	41.0361	54.2641	81.5045	64.5097	67.9903	0.925148	0.587429	0.873802	1.42192	1.11912	1.17298
	O70172	21	K	2.87757	0.0146927	Up	Phosphatidylinositol 5-phosphate 4-kinase type-2 alpha OS=Mus musculus OX=10090 GN=Pip4k2a PE=1 SV=1	Pip4k2a	_K[Acetyl (K)]HFVAQK_	1	29.4637	12.4401	19.6921	73.0929	75.9762	53.4142	0.700365	0.296656	0.500513	1.4862	1.64725	1.1758
	O70172	91	K	1.66093	0.0298459	Up	Phosphatidylinositol 5-phosphate 4-kinase type-2 alpha OS=Mus musculus OX=10090 GN=Pip4k2a PE=1 SV=1	Pip4k2a	_FK[Acetyl (K)]EYC[Carbamidomethyl (C)]PMVFR_	1	150.668	98.2505	132.439	214.43	243.343	263.255	0.857946	0.56126	0.806378	1.04445	1.26387	1.38821
	O55142	8	K	1.53642	0.0266043	Up	60S ribosomal protein L35a OS=Mus musculus OX=10090 GN=Rpl35a PE=1 SV=2	Rpl35a	_LWC[Carbamidomethyl (C)]K[Acetyl (K)]AIFAGYK_	1	354.841	292.813	318.666	336.452	392.756	419.043	0.782583	0.798037	0.86761	0.979939	1.35488	1.42669
	O55142	29	K	2.02494	0.00162137	Up	60S ribosomal protein L35a OS=Mus musculus OX=10090 GN=Rpl35a PE=1 SV=2	Rpl35a	_EHTALLK[Acetyl (K)]IEGVYAR_	1	186.702	190.908	205.564	335.88	291.432	304.605	0.574684	0.726174	0.781124	1.36535	1.40313	1.44741
	O55142	73	K	2.08498	0.00233249	Up	60S ribosomal protein L35a OS=Mus musculus OX=10090 GN=Rpl35a PE=1 SV=2	Rpl35a	_VIWGK[Acetyl (K)]VTR_	1	698.216	719.215	715.574	1127.07	1209.52	1146.81	0.579764	0.737999	0.733513	1.23592	1.57092	1.47003
	O55131	96	K	2.15713	0.00360818	Up	Septin-7 OS=Mus musculus OX=10090 GN=Septin7 PE=1 SV=1	Septin7	_TVQVEQSK[Acetyl (K)]VLIK_	1	76.2406	47.1824	63.515	172.4	149.952	142.812	0.734077	0.486115	0.626796	1.44007	1.2992	1.24493
	O55131	185	K	0.464778	0.00784633	Down	Septin-7 OS=Mus musculus OX=10090 GN=Septin7 PE=1 SV=1	Septin7	_LHEK[Acetyl (K)]VNIIPLIAK_	1	111.109	160.491	144.814	73.9226	64.9123	86.0444	1.08784	1.6814	1.45318	0.627886	0.571888	0.762713
	O55131	207	K	1.92158	0.0155581	Up	Septin-7 OS=Mus musculus OX=10090 GN=Septin7 PE=1 SV=1	Septin7	_ADTLTPEEC[Carbamidomethyl (C)]QQFK[Acetyl (K)]K_	1	42.6665	23.6958	39.3335	76.5446	81.7138	75.3751	0.789473	0.469164	0.745947	1.22872	1.36055	1.2627
	O55131	220	K	1.88888	0.00514018	Up	Septin-7 OS=Mus musculus OX=10090 GN=Septin7 PE=1 SV=1	Septin7	_IK[Acetyl (K)]IYEFPETDDEEENK_	1	227.052	317.01	278.409	605.956	594.768	604.965	0.542432	0.810395	0.681708	1.25588	1.2786	1.3085
	O55131	386	K	3.26272	0.0130065	Up	Septin-7 OS=Mus musculus OX=10090 GN=Septin7 PE=1 SV=1	Septin7	_RHEQMK[Acetyl (K)]K_	1	65.2511	57.1989	104.274	283.523		288.901	0.427219	0.400733	0.699736	1.61042		1.71252
	O55091	204	K	1.57335	0.00123809	Up	Protein IMPACT OS=Mus musculus OX=10090 GN=Impact PE=1 SV=2	Impact	_LVLAK[Acetyl (K)]LYENK_	1	584.192	613.226	575.837	885.268	845.8	985.128	0.769927	0.810118	0.759513	1.16917	1.15494	1.35682
	O55091	278	K	3.06333	0.00017017	Up	Protein IMPACT OS=Mus musculus OX=10090 GN=Impact PE=1 SV=2	Impact	_FK[Acetyl (K)]HINNC[Carbamidomethyl (C)]AR_	1	154.958	138.113	118.892	394.572	423.234	410.858	0.558846	0.499283	0.429112	1.42598	1.58145	1.54848
	O55060	46	K	3.9352	0.00250643	Up	Thiopurine S-methyltransferase OS=Mus musculus OX=10090 GN=Tpmt PE=1 SV=1	Tpmt	_K[Acetyl (K)]HLDTFLK_	1	12.028	12.3711	15.4434	46.7816	44.0492	40.5614	0.309661	0.429106	0.579414	1.87711	1.9048	1.40539
	O55029	318	K	7.07757	0.0103079	Up	Coatomer subunit beta' OS=Mus musculus OX=10090 GN=Copb2 PE=1 SV=2	Copb2	_IIWAK[Acetyl (K)]HSEVQQANLK_	1		1.83582	1	6.74312	12.6103	6.57908		0.295867	0.157923	1.27262	2.26606	1.27891
	O55022	169	K	2.35728	1.3686e-06	Up	Membrane-associated progesterone receptor component 1 OS=Mus musculus OX=10090 GN=Pgrmc1 PE=1 SV=4	Pgrmc1	_YHHVGK[Acetyl (K)]LLK_	1	1348.01	1233.31	1261.88	2678.87	2764.86	2779.32	0.617172	0.588626	0.61723	1.44494	1.44871	1.40373
	O35864	47	K	1.78802	0.0239261	Up	COP9 signalosome complex subunit 5 OS=Mus musculus OX=10090 GN=Cops5 PE=1 SV=3	Cops5	_PWTK[Acetyl (K)]DHHYFK_	1	35.5921	65.1488	53.8958	86.3558	91.9022	99.9699	0.496442	0.852091	0.798572	1.23483	1.27796	1.32628
	O35685	248	K	2.64003	0.000358048	Up	Nuclear migration protein nudC OS=Mus musculus OX=10090 GN=Nudc PE=1 SV=1	Nudc	_VVTVHLEK[Acetyl (K)]INK_	1	39.1685	37.9618	33.6424	103.992	82.2952	106.72	0.595931	0.547508	0.50332	1.54369	1.25094	1.55288
	O35685	251	K	2.26328	0.0206911	Up	Nuclear migration protein nudC OS=Mus musculus OX=10090 GN=Nudc PE=1 SV=1	Nudc	_INK[Acetyl (K)]MEWWNR_	1	78.2787	39.1657	45.7375	110.757	135.797	124.692	0.899827	0.426782	0.516995	1.24218	1.55957	1.37084
	O35668	60	K	1.67371	0.0258789	Up	Huntingtin-associated protein 1 OS=Mus musculus OX=10090 GN=Hap1 PE=1 SV=1	Hap1	_TK[Acetyl (K)]TGSFC[Carbamidomethyl (C)]R_	1	204.222	124.419	136.543	202.268	200.697	231.896	0.998644	0.621994	0.680545	1.19582	1.23538	1.42031
	O35643	335	K	1.73657	0.000613428	Up	AP-1 complex subunit beta-1 OS=Mus musculus OX=10090 GN=Ap1b1 PE=1 SV=2	Ap1b1	_YNDPIYVK[Acetyl (K)]LEK_	1	1960.47	1876.67	1901.95	3396.56	3519.29	3420.1	0.762887	0.722651	0.70156	1.19203	1.39678	1.20923
	O35215	110	K	0.666348	0.00589831	Down	D-dopachrome decarboxylase OS=Mus musculus OX=10090 GN=Ddt PE=1 SV=3	Ddt	_FFPLEAWQIGK[Acetyl (K)]K_	1	1532.35	1297.57	1436.96	880.581	941.785	1056.92	1.26479	1.09439	1.2482	0.743967	0.759113	0.900684
	O08759	28	K	1.87039	0.001535	Up	Ubiquitin-protein ligase E3A OS=Mus musculus OX=10090 GN=Ube3a PE=1 SV=2	Ube3a	_AAAK[Acetyl (K)]HLIER_	1	69.6945	60.974	69.8581	120.947	100.841	129.247	0.757053	0.616753	0.738715	1.29481	1.21515	1.44127
	O08759	318	K	2.06209	0.0318104	Up	Ubiquitin-protein ligase E3A OS=Mus musculus OX=10090 GN=Ube3a PE=1 SV=2	Ube3a	_LPLEAQGK[Acetyl (K)]LIR_	1	19.5154	43.8125	35.8749	63.1221	67.8465	57.3856	0.406606	0.85003	0.727646	1.29617	1.56816	1.22743
	O08739	431	K	1.51521	0.0460315	Up	AMP deaminase 3 OS=Mus musculus OX=10090 GN=Ampd3 PE=1 SV=2	Ampd3	_ELEDSK[Acetyl (K)]YQYSEPR_	1	24.3207	25.0597	33.0145	29.8753	34.8375	42.6248	0.735562	0.729944	0.958092	0.995624	1.20562	1.47102
	O08709	141	K	1.95378	0.0020934	Up	Peroxiredoxin-6 OS=Mus musculus OX=10090 GN=Prdx6 PE=1 SV=3	Prdx6	_VVFIFGPDK[Acetyl (K)]K_	1	110.277	128.427	113.213	213.91	222.866	265.109	0.604556	0.758763	0.664237	1.19413	1.26942	1.49784
	O08709	144	K	0.345777	0.00165946	Down	Peroxiredoxin-6 OS=Mus musculus OX=10090 GN=Prdx6 PE=1 SV=3	Prdx6	_LK[Acetyl (K)]LSILYPATTGR_	1	271.263	164.017	179.918	67.8079	77.5809	69.7096	1.88741	1.22989	1.33976	0.480429	0.560844	0.499875
	O08663	385	K	3.91729	0.0374685	Up	Methionine aminopeptidase 2 OS=Mus musculus OX=10090 GN=Metap2 PE=1 SV=1	Metap2	_GVVHDDMEC[Carbamidomethyl (C)]SHYMK[Acetyl (K)]NFDVGHVPIR_	1	2.44872	14.2431	3.50091	24.6437	23.0313	20.3812	0.148956	0.895153	0.23353	1.89518	1.57431	1.53539
	O08599	294	K	5.75354	0.0029125	Up	Syntaxin-binding protein 1 OS=Mus musculus OX=10090 GN=Stxbp1 PE=1 SV=2	Stxbp1	_HK[Acetyl (K)]HIAEVSQEVTR_	1	122.011	167.681	158.918	1432.47	897.692	645.333	0.223893	0.317316	0.307397	2.36201	1.48263	1.03785
	O08599	321	K	2.23274	0.00492494	Up	Syntaxin-binding protein 1 OS=Mus musculus OX=10090 GN=Stxbp1 PE=1 SV=2	Stxbp1	_MNTGEK[Acetyl (K)]TTMR_	1	40.6087	39.6813	27.8837	75.6424	98.7902	103.575	0.660715	0.665809	0.478224	1.10591	1.44669	1.47693
	O08599	339	K	2.04837	5.7452e-05	Up	Syntaxin-binding protein 1 OS=Mus musculus OX=10090 GN=Stxbp1 PE=1 SV=2	Stxbp1	_MPQYQK[Acetyl (K)]ELSK_	1	1148.59	1245.77	1232.49	2878.91	2794.47	2902.04	0.591439	0.661533	0.668986	1.33208	1.29512	1.30966
	O08599	404	K	2.67757	0.00100335	Up	Syntaxin-binding protein 1 OS=Mus musculus OX=10090 GN=Stxbp1 PE=1 SV=2	Stxbp1	_AIVPILLDANVSTYDK[Acetyl (K)]IR_	1	101.817	72.958	80.3439	270.444	285.104	229.595	0.614982	0.454449	0.511543	1.46784	1.54994	1.21539
	O08599	524	K	3.17575	0.000765071	Up	Syntaxin-binding protein 1 OS=Mus musculus OX=10090 GN=Stxbp1 PE=1 SV=2	Stxbp1	_YGHWHK[Acetyl (K)]NK_	1	178.022	142.109	110.632	554.73	501.366	515.038	0.55875	0.459975	0.366026	1.56453	1.41634	1.41675
	O08599	583	K	1.65769	0.00685305	Up	Syntaxin-binding protein 1 OS=Mus musculus OX=10090 GN=Stxbp1 PE=1 SV=2	Stxbp1	_LLDTLK[Acetyl (K)]K_	1	129.569	150.807	169.675	305.795	271.507	285.173	0.620269	0.744508	0.856212	1.31542	1.16984	1.19646
	E9Q912	12	K	2.76048	0.000103531	Up	Rap1 GTPase-GDP dissociation stimulator 1 OS=Mus musculus OX=10090 GN=Rap1gds1 PE=2 SV=1	Rap1gds1	_LK[Acetyl (K)]ITAADR_	1	147.099	149.621	137.726	416.324	369.163	441.239	0.538773	0.551995	0.497452	1.43515	1.32875	1.62035
	E9Q912	412	K	2.38471	0.0017567	Up	Rap1 GTPase-GDP dissociation stimulator 1 OS=Mus musculus OX=10090 GN=Rap1gds1 PE=2 SV=1	Rap1gds1	_FLK[Acetyl (K)]SEMPPVQFK_	1	353.833	286.872	410.514	953.271	887.982	726.522	0.594868	0.485802	0.680597	1.50837	1.46709	1.22465
	B2RY56	125	K	0.504759	0.0326148	Down	RNA-binding protein 25 OS=Mus musculus OX=10090 GN=Rbm25 PE=1 SV=2	Rbm25	_VQGASGK[Acetyl (K)]LQAFGFC[Carbamidomethyl (C)]EYK_	1	23.979	32.5196	39.8227	13.0514	18.7694	11.53	0.928517	1.33421	1.65485	0.593746	0.829036	0.554654
	B2RSH2	46	K	0.505863	0.0231376	Down	Guanine nucleotide-binding protein G(i) subunit alpha-1 OS=Mus musculus OX=10090 GN=Gnai1 PE=1 SV=1	Gnai1	_LLLLGAGESGK[Acetyl (K)]STIVK_	1	926.748	1066.42	1384.13	522.345	625.041	856.011	1.08565	1.30752	1.70111	0.53616	0.666047	0.868935
	B2RSH2	248	K	2.14994	0.000154862	Up	Guanine nucleotide-binding protein G(i) subunit alpha-1 OS=Mus musculus OX=10090 GN=Gnai1 PE=1 SV=1	Gnai1	_MHESMK[Acetyl (K)]LFDSIC[Carbamidomethyl (C)]NNK_	1	137.002	131.018	114.435	324.016	327.346	306.742	0.644181	0.644763	0.564503	1.33493	1.40009	1.24978
	B2RQC6	1323	K	0.494248	0.000570263	Down	CAD protein OS=Mus musculus OX=10090 GN=Cad PE=1 SV=1	Cad	_NILLTIGSYK[Acetyl (K)]NK_	1	178.251	175.366	164.257	83.9883	74.2706	69.0411	1.39348	1.27487	1.27152	0.730433	0.629693	0.587149
	A6H630	64	K	1.53405	0.00740921	Up	Damage-control phosphatase ARMT1 OS=Mus musculus OX=10090 GN=Armt1 PE=1 SV=1	Armt1	_AISLLSK[Acetyl (K)]LR_	1	284.436	288.906	331.374	610.325	645.468	645.364	0.652338	0.813207	0.836301	1.13762	1.13125	1.26227
	O70589	393	K	3.58896	0.0184263	Up	Peripheral plasma membrane protein CASK OS=Mus musculus OX=10090 GN=Cask PE=1 SV=2	Cask	_INTK[Acetyl (K)]SSPQIR_	1	20.8987	8.01666	25.883	66.3532	80.9075	68.6555	0.483333	0.189078	0.600094	1.45095	1.71951	1.39651
	P45377	263	K	1.83706	0.00491313	Up	Aldose reductase-related protein 2 OS=Mus musculus OX=10090 GN=Akr1b8 PE=1 SV=2	Akr1b8	_NVVVIPK[Acetyl (K)]SVTPSR_	1	107.258	111.877	125.586	237.935	205.224	241.672	0.587104	0.700394	0.817278	1.4278	1.23141	1.20738
	O88342	21	K	2.08762	2.91838e-05	Up	WD repeat-containing protein 1 OS=Mus musculus OX=10090 GN=Wdr1 PE=1 SV=3	Wdr1	_GVSK[Acetyl (K)]ILGGDPK_	1	488.923	485.475	516.08	1083.34	1075.06	1076.61	0.606573	0.645505	0.679294	1.35909	1.35991	1.31297
	O88342	256	K	1.60629	0.0198829	Up	WD repeat-containing protein 1 OS=Mus musculus OX=10090 GN=Wdr1 PE=1 SV=3	Wdr1	_AHDGGIYAISWSPDSTHLLSASGDK[Acetyl (K)]TSK_	1	42.5423	58.71	57.136	91.462	89.9098	84.0457	0.588495	0.870409	0.838553	1.27939	1.26813	1.14286
	O88342	321	K	1.67469	0.00480421	Up	WD repeat-containing protein 1 OS=Mus musculus OX=10090 GN=Wdr1 PE=1 SV=3	Wdr1	_GHSK[Acetyl (K)]SIQC[Carbamidomethyl (C)]LTVHR_	1	147.55	177.946	162.246	295.417	294.772	259.896	0.646589	0.835732	0.754331	1.30907	1.31707	1.11955
	O88543	281	K	2.33193	0.00397598	Up	COP9 signalosome complex subunit 3 OS=Mus musculus OX=10090 GN=Cops3 PE=1 SV=3	Cops3	_NLVSK[Acetyl (K)]HSETFTR_	1	43.7341	38.2321	41.7934	97.6374	75.3337	116.578	0.627201	0.575453	0.598758	1.46776	1.05733	1.67567
	P12970	217	K	0.492715	6.78268e-05	Down	60S ribosomal protein L7a OS=Mus musculus OX=10090 GN=Rpl7a PE=1 SV=2	Rpl7a	_GALAK[Acetyl (K)]LVEAIR_	1	391.312	449.156	468.816	170.915	183.631	199.827	1.26736	1.302	1.34668	0.619025	0.6183	0.692168
	P12658	105	K	1.87301	0.0370696	Up	Calbindin OS=Mus musculus OX=10090 GN=Calb1 PE=1 SV=2	Calb1	_SC[Carbamidomethyl (C)]EEFMK[Acetyl (K)]TWR_	1	27.3783	53.0913	32.9925	59.3571	67.7087	59.7311	0.493397	1.0182	0.626882	1.2395	1.45828	1.30761
	P12658	223	K	2.18056	0.012211	Up	Calbindin OS=Mus musculus OX=10090 GN=Calb1 PE=1 SV=2	Calb1	_NK[Acetyl (K)]QELDINNITTYK_	1	12.6504	12.1173	8.63694	20.6716	16.5774	26.1744	0.706954	0.720624	0.508892	1.33858	1.10715	1.77685
	P12382	392	K	1.56667	0.0013323	Up	ATP-dependent 6-phosphofructokinase, liver type OS=Mus musculus OX=10090 GN=Pfkl PE=1 SV=4	Pfkl	_LLAHQK[Acetyl (K)]VSK_	1	432.834	377.338	442.372	699.234	717.108	716.464	0.805148	0.695874	0.816732	1.19321	1.26724	1.17072
	P12382	726	K	0.663331	0.00320557	Down	ATP-dependent 6-phosphofructokinase, liver type OS=Mus musculus OX=10090 GN=Pfkl PE=1 SV=4	Pfkl	_VVAFSPVTELK[Acetyl (K)]K_	1	222.548	227.356	200.782	171.75	138.987	159.072	1.25075	1.26678	1.11998	0.885488	0.742066	0.785321
	P12367	119	K	2.39943	0.000119146	Up	cAMP-dependent protein kinase type II-alpha regulatory subunit OS=Mus musculus OX=10090 GN=Prkar2a PE=1 SV=2	Prkar2a	_VVHPK[Acetyl (K)]TDEQR_	1	172.091	144.915	147.761	349.427	323.541	397.408	0.572538	0.564748	0.646072	1.4222	1.32842	1.52843
	P12367	240	K	1.63657	0.00611332	Up	cAMP-dependent protein kinase type II-alpha regulatory subunit OS=Mus musculus OX=10090 GN=Prkar2a PE=1 SV=2	Prkar2a	_IIVK[Acetyl (K)]NNAK_	1	747.865	752.629	773.947	1181.59	1233.37	1179.71	0.650799	0.767183	0.885135	1.2579	1.32457	1.18675
	P12367	269	K	1.55731	0.00576873	Up	cAMP-dependent protein kinase type II-alpha regulatory subunit OS=Mus musculus OX=10090 GN=Prkar2a PE=1 SV=2	Prkar2a	_MK[Acetyl (K)]IVDVIGEK_	1	101.343	87.7169	99.0729	144.547	135.318	152.915	0.717972	0.72793	0.922448	1.25279	1.18311	1.25235
	P11983	400	K	0.624644	0.000227073	Down	T-complex protein 1 subunit alpha OS=Mus musculus OX=10090 GN=Tcp1 PE=1 SV=3	Tcp1	_SLHDALC[Carbamidomethyl (C)]VVK[Acetyl (K)]R_	1	54676.9	53383.1	50188.4	32456.1	32432.3	31792.4	1.24508	1.27738	1.16347	0.792528	0.779222	0.730642
	P11983	538	K	1.97222	0.00244284	Up	T-complex protein 1 subunit alpha OS=Mus musculus OX=10090 GN=Tcp1 PE=1 SV=3	Tcp1	_LHPESK[Acetyl (K)]DDK_	1	29.0555		27.2615	47.4725	53.0011	60.6712	0.646365		0.617387	1.13244	1.24401	1.36213
	P11798	250	K	0.499572	0.0337077	Down	Calcium/calmodulin-dependent protein kinase type II subunit alpha OS=Mus musculus OX=10090 GN=Camk2a PE=1 SV=2	Camk2a	_DLINK[Acetyl (K)]MLTINPSK_	1	15.047	11.2657	18.7003	14.2785	10.3268	8.31486	1.41187	1.06455	1.7967	0.917344	0.688419	0.528966
	P11499	107	K	2.42901	6.72378e-05	Up	Heat shock protein HSP 90-beta OS=Mus musculus OX=10090 GN=Hsp90ab1 PE=1 SV=3	Hsp90ab1	_ADLINNLGTIAK[Acetyl (K)]SGTK_	1	528.302	538.359	583.46	1192.97	1295.96	1325.28	0.555693	0.582781	0.630423	1.33157	1.49723	1.46788
	P11499	148	K	5.66592	7.73464e-05	Up	Heat shock protein HSP 90-beta OS=Mus musculus OX=10090 GN=Hsp90ab1 PE=1 SV=3	Hsp90ab1	_VVVITK[Acetyl (K)]HNDDEQYAWESSAGGSFTVR_	1	51.7658	35.8733	41.164	231.869	240.361	220.336	0.362238	0.258347	0.295895	1.72177	1.84739	1.62355
	P11499	180	K	2.66823	8.30076e-05	Up	Heat shock protein HSP 90-beta OS=Mus musculus OX=10090 GN=Hsp90ab1 PE=1 SV=3	Hsp90ab1	_GTK[Acetyl (K)]VILHLK_	1	1028.8	981.752	1138.7	2515.57	2779.87	2696.41	0.530754	0.521248	0.603445	1.37715	1.57518	1.46479
	P11499	347	K	1.50489	0.0359355	Up	Heat shock protein HSP 90-beta OS=Mus musculus OX=10090 GN=Hsp90ab1 PE=1 SV=3	Hsp90ab1	_APFDLFENK[Acetyl (K)]K_	1	117.709	154.732	180.871	206.825	216.758	226.813	0.612977	0.82927	0.96755	1.14293	1.23981	1.24375
	P11499	438	K	2.66883	5.76765e-05	Up	Heat shock protein HSP 90-beta OS=Mus musculus OX=10090 GN=Hsp90ab1 PE=1 SV=3	Hsp90ab1	_NLK[Acetyl (K)]LGIHEDSTNR_	1	323.464	291.732	265.675	714.983	744.606	775.259	0.596702	0.553856	0.503443	1.39961	1.50869	1.50594
	P11499	531	K	1.86043	0.00420477	Up	Heat shock protein HSP 90-beta OS=Mus musculus OX=10090 GN=Hsp90ab1 PE=1 SV=3	Hsp90ab1	_EFDGK[Acetyl (K)]SLVSVTK_	1	59.9031	62.5652	44.6854	103.421	90.4193	102.162	0.743381	0.799055	0.569634	1.36192	1.23244	1.335
	P11499	577	K	1.59041	0.000195386	Up	Heat shock protein HSP 90-beta OS=Mus musculus OX=10090 GN=Hsp90ab1 PE=1 SV=3	Hsp90ab1	_KVEK[Acetyl (K)]VTISNR_	1	644.35	627.908	605.299	966.872	968.931	903.298	0.785194	0.787467	0.757694	1.25027	1.29685	1.15909
	P11404	82	K	1.76755	0.00439162	Up	Fatty acid-binding protein, heart OS=Mus musculus OX=10090 GN=Fabp3 PE=1 SV=5	Fabp3	_VK[Acetyl (K)]SLVTLDGGK_	1	305.526	244.579	252.527	421.387	459.905	459.823	0.731741	0.789853	0.679444	1.09575	1.4769	1.3178
	P10852	114	K	2.0132	3.82692e-05	Up	4F2 cell-surface antigen heavy chain OS=Mus musculus OX=10090 GN=Slc3a2 PE=1 SV=1	Slc3a2	_WWHK[Acetyl (K)]GALYR_	1	457.475	459.539	419.168	914.557	954.88	896.493	0.69305	0.658154	0.631279	1.28509	1.38838	1.31765
	P10852	148	K	2.57669	0.000301707	Up	4F2 cell-surface antigen heavy chain OS=Mus musculus OX=10090 GN=Slc3a2 PE=1 SV=1	Slc3a2	_SHLEYLSTLK[Acetyl (K)]VK_	1	52.1016	48.2807	57.4151	132.257	136.934	149.284	0.561861	0.49222	0.615516	1.32288	1.41727	1.56188
	P10852	150	K	2.04019	0.00130656	Up	4F2 cell-surface antigen heavy chain OS=Mus musculus OX=10090 GN=Slc3a2 PE=1 SV=1	Slc3a2	_VK[Acetyl (K)]GLVLGPIHK_	1	94.9351	74.7869	88.1955	186.759	184.305	171.817	0.73673	0.548675	0.680399	1.34428	1.37272	1.29362
	P10852	159	K	3.83827	0.00235404	Up	4F2 cell-surface antigen heavy chain OS=Mus musculus OX=10090 GN=Slc3a2 PE=1 SV=1	Slc3a2	_GLVLGPIHK[Acetyl (K)]NQK_	1	78.1544	136.518	146.89	431.654	487.787	502.282	0.272357	0.449762	0.508875	1.39523	1.63146	1.6982
	P10649	31	K	1.82317	0.000103656	Up	Glutathione S-transferase Mu 1 OS=Mus musculus OX=10090 GN=Gstm1 PE=1 SV=2	Gstm1	_MLLEYTDSSYDEK[Acetyl (K)]R_	1	114.511	100.077	110.871	200.072	183.078	211.396	0.708776	0.671324	0.743686	1.28566	1.23636	1.35
	P10649	50	K	2.73933	3.53496e-05	Up	Glutathione S-transferase Mu 1 OS=Mus musculus OX=10090 GN=Gstm1 PE=1 SV=2	Gstm1	_SQWLNEK[Acetyl (K)]FK_	1	553.866	506.293	577.474	1457.22	1518.01	1517.33	0.514499	0.509701	0.581326	1.40534	1.5385	1.45423
	P10649	83	K	2.21107	2.53648e-06	Up	Glutathione S-transferase Mu 1 OS=Mus musculus OX=10090 GN=Gstm1 PE=1 SV=2	Gstm1	_K[Acetyl (K)]HHLDGETEEER_	1	577.479	556.363	545.119	1237.99	1176.47	1305.92	0.609045	0.635924	0.623035	1.35552	1.35375	1.42103
	P10126	395	K	0.351372	0.00866186	Down	Elongation factor 1-alpha 1 OS=Mus musculus OX=10090 GN=Eef1a1 PE=1 SV=3	Eef1a1	_FLK[Acetyl (K)]SGDAAIVDMVPGK_	1	127.895	143.182	147.213	28.8679	55.1907	57.465	1.30284	1.542	1.55598	0.318306	0.615998	0.612022
	P09528	69	K	3.04268	2.50574e-07	Up	Ferritin heavy chain OS=Mus musculus OX=10090 GN=Fth1 PE=1 SV=2	Fth1	_EHAEK[Acetyl (K)]LMK_	1	456.498	440.78	466.433	1428.42	1466	1517.78	0.477915	0.485389	0.498155	1.45272	1.49032	1.50371
	P09411	11	K	1.61062	6.89939e-05	Up	Phosphoglycerate kinase 1 OS=Mus musculus OX=10090 GN=Pgk1 PE=1 SV=4	Pgk1	_LTLDK[Acetyl (K)]LDVK_	1	942.516	959.693	932.776	1526.79	1705.49	1625.67	0.748686	0.786279	0.74716	1.20798	1.27932	1.18834
	P09411	156	K	1.57829	0.00164963	Up	Phosphoglycerate kinase 1 OS=Mus musculus OX=10090 GN=Pgk1 PE=1 SV=4	Pgk1	_ASLSK[Acetyl (K)]LGDVYVNDAFGTAHR_	1	1382.36	1424.6	1239.42	2322.34	2254.23	2207.71	0.779954	0.829039	0.705169	1.3051	1.20105	1.14627
	P08752	313	K	1.83736	0.0217382	Up	Guanine nucleotide-binding protein G(i) subunit alpha-2 OS=Mus musculus OX=10090 GN=Gnai2 PE=1 SV=5	Gnai2	_FEDLNK[Acetyl (K)]R_	1	30.7066	17.8465	18.6384	37.8908	43.0727	50.4897	0.931669	0.571301	0.584854	1.13215	1.27796	1.42598
	P08228	71	K	1.62134	0.00075307	Up	Superoxide dismutase [Cu-Zn] OS=Mus musculus OX=10090 GN=Sod1 PE=1 SV=2	Sod1	_K[Acetyl (K)]HGGPADEER_	1	1545.14	1317.03	1359.55	2277.72	2186.56	2314.84	0.823181	0.718003	0.751538	1.32106	1.18392	1.21231
	P07901	209	K	2.34605	0.000237044	Up	Heat shock protein HSP 90-alpha OS=Mus musculus OX=10090 GN=Hsp90aa1 PE=1 SV=4	Hsp90aa1	_K[Acetyl (K)]HSQFIGYPITLFVEK_	1	286.447	252.412	238.259	649.869	605.963	559.805	0.645822	0.596751	0.552301	1.49523	1.44997	1.26566
	P07901	447	K	3.9659	0.000197433	Up	Heat shock protein HSP 90-alpha OS=Mus musculus OX=10090 GN=Hsp90aa1 PE=1 SV=4	Hsp90aa1	_NIK[Acetyl (K)]LGIHEDSQNR_	1	91.3247	117.343	98.6596	376.027	440.231	400.385	0.350301	0.471982	0.38909	1.47193	1.79217	1.54008
	P06745	12	K	0.630293	0.0212274	Down	Glucose-6-phosphate isomerase OS=Mus musculus OX=10090 GN=Gpi PE=1 SV=4	Gpi	_NPQFQK[Acetyl (K)]LLEWHR_	1	2449.97	2908.42	3340.8	1770.49	1925.98	2267.89	1.00749	1.25964	1.45241	0.702483	0.769906	0.872006
	P06745	25	K	1.51197	4.5817e-05	Up	Glucose-6-phosphate isomerase OS=Mus musculus OX=10090 GN=Gpi PE=1 SV=4	Gpi	_ANSANLK[Acetyl (K)]LR_	1	2199.74	2136.42	2137.4	3431.57	3620.21	3544.74	0.777061	0.794836	0.798231	1.1696	1.24315	1.17081
	P06745	241	K	2.7344	8.33996e-05	Up	Glucose-6-phosphate isomerase OS=Mus musculus OX=10090 GN=Gpi PE=1 SV=4	Gpi	_DPSAVAK[Acetyl (K)]HFVALSTNTAK_	1	448.976	494.775	509.97	1385.85	1489.82	1434.65	0.469696	0.54514	0.564022	1.39885	1.51506	1.40332
	P06745	461	K	1.6253	0.00034894	Up	Glucose-6-phosphate isomerase OS=Mus musculus OX=10090 GN=Gpi PE=1 SV=4	Gpi	_SPEDLEK[Acetyl (K)]LLPHK_	1	344.811	369.576	369.662	619.788	642.68	647.565	0.694443	0.783911	0.78708	1.20437	1.25822	1.21943
	P05201	166	K	1.78775	6.23813e-05	Up	Aspartate aminotransferase, cytoplasmic OS=Mus musculus OX=10090 GN=Got1 PE=1 SV=3	Got1	_PYC[Carbamidomethyl (C)]YWDAEK[Acetyl (K)]R_	1	80.5504	74.1844	70.376	155.973	150.315	145.729	0.733924	0.709014	0.67413	1.2989	1.27845	1.20744
	P05201	378	K	2.60331	0.00236491	Up	Aspartate aminotransferase, cytoplasmic OS=Mus musculus OX=10090 GN=Got1 PE=1 SV=3	Got1	_QVEYLVNEK[Acetyl (K)]HIYLLPSGR_	1	41.1121	24.8447	36.3791	98.1866	100.882	99.5502	0.6326	0.401007	0.588499	1.38088	1.44901	1.39295
	P05064	99	K	2.49736	0.000298712	Up	Fructose-bisphosphate aldolase A OS=Mus musculus OX=10090 GN=Aldoa PE=1 SV=2	Aldoa	_PFPQVIK[Acetyl (K)]SK_	1	88.2242	110.242	99.8902	274.574	248.124	265.514	0.488078	0.63563	0.572633	1.44043	1.37072	1.42523
	P05063	330	K	4.71667	5.99546e-06	Up	Fructose-bisphosphate aldolase C OS=Mus musculus OX=10090 GN=Aldoc PE=1 SV=4	Aldoc	_DNAGAATEEFIK[Acetyl (K)]R_	1	66.0354	71.2118	64.6231	287.97	292.12	314.797	0.339373	0.387479	0.344966	1.60821	1.68767	1.75953
	P02089	121	K	3.91893	0.00282425	Up	Hemoglobin subunit beta-2 OS=Mus musculus OX=10090 GN=Hbb-b2 PE=1 SV=2	Hbb-b2	_LLGNAIVIVLGHHLGK[Acetyl (K)]DFTPAAQAAFQK_	1	1281.15	836.798	915.102	799.206	1044.81	1011.76	0.74942	0.596839	0.574182	1.68944	2.67838	3.15826
	P02088	121	K	2.13219	0.020834	Up	Hemoglobin subunit beta-1 OS=Mus musculus OX=10090 GN=Hbb-b1 PE=1 SV=2	Hbb-b1	_LLGNMIVIVLGHHLGK[Acetyl (K)]DFTPAAQAAFQK_	1	148.766	164.762	84.8003	247.265	267.125	217.208	0.75805	0.787534	0.422637	1.46326	1.52262	1.21075
	P01942	128	K	4.43271	0.0108732	Up	Hemoglobin subunit alpha OS=Mus musculus OX=10090 GN=Hba PE=1 SV=2	Hba	_LLSHC[Carbamidomethyl (C)]LLVTLASHHPADFTPAVHASLDK[Acetyl (K)]FLASVSTVLTSK_	1	96.9224	161.955	146.94	665.067	307.342	711.922	0.258643	0.451424	0.421976	1.92273	0.914475	2.18081
	P01942	140	K	0.43589	0.00064524	Down	Hemoglobin subunit alpha OS=Mus musculus OX=10090 GN=Hba PE=1 SV=2	Hba	_FLASVSTVLTSK[Acetyl (K)]YR_	1	472.489	378.54	405.094	162.353	194.182	153.253	1.49237	1.24885	1.37693	0.55555	0.683858	0.555652
	P00920	251	K	1.84629	0.00841813	Up	Carbonic anhydrase 2 OS=Mus musculus OX=10090 GN=Ca2 PE=1 SV=4	Ca2	_PAQPLK[Acetyl (K)]NR_	1	251.773	256.205	314.493	639.687	682.434	491.183	0.630626	0.629699	0.794732	1.38655	1.38108	1.02659
	O88844	243	K	0.556817	0.00396035	Down	Isocitrate dehydrogenase [NADP] cytoplasmic OS=Mus musculus OX=10090 GN=Idh1 PE=1 SV=2	Idh1	_SQFEAQK[Acetyl (K)]IC[Carbamidomethyl (C)]YEHR_	1	7301.02	6839.79	6193.19	3502.12	2914.87	2917.14	1.39554	1.21255	1.15249	0.807536	0.671736	0.614683
	O88741	259	K	1.8992	0.00206872	Up	Ganglioside-induced differentiation-associated protein 1 OS=Mus musculus OX=10090 GN=Gdap1 PE=1 SV=1	Gdap1	_LK[Acetyl (K)]FLGFAR_	1	119.722	115.803	133.343	203.261	245.885	248.494	0.675705	0.652144	0.745371	1.1126	1.43803	1.38683
	O88544	91	K	2.09854	0.00537652	Up	COP9 signalosome complex subunit 4 OS=Mus musculus OX=10090 GN=Cops4 PE=1 SV=1	Cops4	_EVYHFTLEK[Acetyl (K)]IQPR_	1	101.91	135.646	84.9832	228.309	202.477	233.073	0.613436	0.810889	0.517388	1.40085	1.24431	1.42961
	O88544	150	K	2.28243	0.00103532	Up	COP9 signalosome complex subunit 4 OS=Mus musculus OX=10090 GN=Cops4 PE=1 SV=1	Cops4	_LETYLK[Acetyl (K)]IAR_	1	148.383	135.846	183.424	365.717	334.668	348.939	0.580777	0.52805	0.726129	1.4591	1.33734	1.39171
	O88544	227	K	1.6985	0.0119522	Up	COP9 signalosome complex subunit 4 OS=Mus musculus OX=10090 GN=Cops4 PE=1 SV=1	Cops4	_LEALK[Acetyl (K)]HALHC[Carbamidomethyl (C)]TILASAGQQR_	1	185.283	281.561	220.91	366.589	409.122	370.74	0.599784	0.905172	0.723274	1.20963	1.3521	1.22293
	O88384	13	K	1.928	0.0245557	Up	Vesicle transport through interaction with t-SNAREs homolog 1B OS=Mus musculus OX=10090 GN=Vti1b PE=1 SV=1	Vti1b	_[Acetyl (Protein N-term)]AASAASSEHFEK[Acetyl (K)]LHEIFR_	1	55.728	87.051	92.0244	200.255	177.464	191.509	0.444143	0.679044	0.868654	1.32691	1.23024	1.28312
	P46460	251	K	2.63781	0.000606975	Up	Vesicle-fusing ATPase OS=Mus musculus OX=10090 GN=Nsf PE=1 SV=2	Nsf	_VFPPEIVEQMGC[Carbamidomethyl (C)]K[Acetyl (K)]HVK_	1	1388.06	1902.57	1750.36	4765.39	4827.19	4999.92	0.440461	0.615609	0.560244	1.40119	1.42914	1.43321
	P46460	462	K	2.31614	3.75379e-05	Up	Vesicle-fusing ATPase OS=Mus musculus OX=10090 GN=Nsf PE=1 SV=2	Nsf	_ASTK[Acetyl (K)]VEVDMEK_	1	377.156	345.548	331.852	867.731	923.721	884.553	0.629857	0.588433	0.559009	1.34279	1.43927	1.33442
	P46460	529	K	2.77653	0.000873358	Up	Vesicle-fusing ATPase OS=Mus musculus OX=10090 GN=Nsf PE=1 SV=2	Nsf	_VLDDGELLVQQTK[Acetyl (K)]NSDR_	1	47.6036	49.9922	35.193	140.224	134.971	128.869	0.552433	0.591575	0.411955	1.50786	1.46137	1.35095
	P46460	639	K	2.43475	0.00517818	Up	Vesicle-fusing ATPase OS=Mus musculus OX=10090 GN=Nsf PE=1 SV=2	Nsf	_K[Acetyl (K)]LLIIGTTSR_	1	77.7122	116.93	130.057	302.512	266.856	298.477	0.405985	0.622895	0.685342	1.46442	1.3007	1.40857
	P46460	708	K	2.02785	5.86486e-05	Up	Vesicle-fusing ATPase OS=Mus musculus OX=10090 GN=Nsf PE=1 SV=2	Nsf	_VWIGIK[Acetyl (K)]K_	1	554.556	582.436	597.974	1203.66	1290.56	1364.51	0.617649	0.661473	0.671787	1.24223	1.34108	1.37284
	P15105	291	K	1.71417	1.14605e-06	Up	Glutamine synthetase OS=Mus musculus OX=10090 GN=Glul PE=1 SV=6	Glul	_AYDPK[Acetyl (K)]GGLDNAR_	1	1095.89	1122.09	1125.96	2042.9	2014.01	2126.5	0.71569	0.735399	0.737762	1.23607	1.25799	1.25799
	P47708	653	K	1.61719	0.000201563	Up	Rabphilin-3A OS=Mus musculus OX=10090 GN=Rph3a PE=1 SV=2	Rph3a	_LK[Acetyl (K)]HWYEC[Carbamidomethyl (C)]LK_	1	591.135	563.093	537.341	1001.49	1093.54	1061.17	0.768804	0.752361	0.733742	1.13473	1.26875	1.24314
	Q01405	392	K	1.72609	0.0041794	Up	Protein transport protein Sec23A OS=Mus musculus OX=10090 GN=Sec23a PE=1 SV=2	Sec23a	_VFTK[Acetyl (K)]DIHGQFK_	1	44.8654	52.9436	49.5523	84.4086	86.6284	68.6604	0.676858	0.789756	0.752888	1.38737	1.36194	1.08174
	P97494	182	K	1.73977	0.0153329	Up	Glutamate--cysteine ligase catalytic subunit OS=Mus musculus OX=10090 GN=Gclc PE=1 SV=4	Gclc	_SLFFPDEAINK[Acetyl (K)]HPR_	1	136.677	94.1075	116.501	214.197	203.939	158.214	0.836256	0.608044	0.75782	1.41762	1.37341	1.04016
	P97370	219	K	2.41537	0.000208679	Up	Sodium/potassium-transporting ATPase subunit beta-3 OS=Mus musculus OX=10090 GN=Atp1b3 PE=1 SV=1	Atp1b3	_YFPYYGK[Acetyl (K)]K_	1	1203	1235.75	1222.06	2789.25	2948.81	3032.01	0.555707	0.649209	0.560762	1.33047	1.38234	1.55195
	P84099	92	K	1.59293	0.00825248	Up	60S ribosomal protein L19 OS=Mus musculus OX=10090 GN=Rpl19 PE=1 SV=1	Rpl19	_MPEK[Acetyl (K)]VTWMR_	1	84.961	58.5612	87.9966	97.2153	101.172	104.31	0.804921	0.649843	0.90634	1.25889	1.23607	1.26613
	P84099	126	K	2.59515	0.00775118	Up	60S ribosomal protein L19 OS=Mus musculus OX=10090 GN=Rpl19 PE=1 SV=1	Rpl19	_HMYHSLYLK[Acetyl (K)]VK_	1	24.92	39.1907	23.6223	63.9213	61.4102	65.4704	0.452813	0.834102	0.466643	1.58758	1.439	1.52416
	P84099	144	K	2.75935	0.0320376	Up	60S ribosomal protein L19 OS=Mus musculus OX=10090 GN=Rpl19 PE=1 SV=1	Rpl19	_ILMEHIHK[Acetyl (K)]LK_	1	10.6114	26.734	10.1014	36.4636	35.6164	39.1956	0.338364	0.998485	0.350176	1.58925	1.46458	1.60127
	P84096	183	K	4.14439	0.000129182	Up	Rho-related GTP-binding protein RhoG OS=Mus musculus OX=10090 GN=Rhog PE=1 SV=1	Rhog	_AVLNPTPIK[Acetyl (K)]R_	1	27.7893	26.9762	31.882	114.969	144.071	130.788	0.346054	0.364158	0.42973	1.40382	1.79597	1.52457
	P84091	59	K	1.64724	1.7354e-05	Up	AP-2 complex subunit mu OS=Mus musculus OX=10090 GN=Ap2m1 PE=1 SV=1	Ap2m1	_TSFFHVK[Acetyl (K)]R_	1	2523.65	2625.99	2590.83	4687.26	4781.03	4679.73	0.72319	0.75993	0.755633	1.2625	1.2111	1.21417
	P84091	139	K	2.42081	0.00014274	Up	AP-2 complex subunit mu OS=Mus musculus OX=10090 GN=Ap2m1 PE=1 SV=1	Ap2m1	_TFITQQGIK[Acetyl (K)]SQHQTK_	1	9.59688	10.302	9.1556	22.5932	28.2393	27.3656	0.561257	0.608428	0.544964	1.24193	1.45989	1.44901
	P84089	41	K	3.5238	0.000166115	Up	Enhancer of rudimentary homolog OS=Mus musculus OX=10090 GN=Erh PE=1 SV=1	Erh	_MYEEHLK[Acetyl (K)]R_	1	52.3643	58.0541	65.6414	185.697	168.142	197.188	0.394503	0.476161	0.502868	1.6366	1.44908	1.75438
	P80317	45	K	3.02108	7.03931e-06	Up	T-complex protein 1 subunit zeta OS=Mus musculus OX=10090 GN=Cct6a PE=1 SV=3	Cct6a	_GTMK[Acetyl (K)]MLVSGAGDIK_	1	159.3	165.794	150.224	453.313	461.442	490.22	0.481814	0.535471	0.48364	1.47651	1.52798	1.52992
	P80317	251	K	2.28383	0.0001762	Up	T-complex protein 1 subunit zeta OS=Mus musculus OX=10090 GN=Cct6a PE=1 SV=3	Cct6a	_TEVNSGFFYK[Acetyl (K)]SAEER_	1	90.6222	69.5698	79.6794	169.747	176.658	188.13	0.665509	0.545561	0.622853	1.34245	1.42034	1.42558
	P80316	529	K	2.20426	1.75047e-05	Up	T-complex protein 1 subunit epsilon OS=Mus musculus OX=10090 GN=Cct5 PE=1 SV=1	Cct5	_MILK[Acetyl (K)]IDDIR_	1	342.911	338.034	351.287	734.087	744.464	729.646	0.608528	0.607756	0.668168	1.36332	1.40884	1.38165
	P80315	531	K	2.28078	0.000599367	Up	T-complex protein 1 subunit delta OS=Mus musculus OX=10090 GN=Cct4 PE=1 SV=3	Cct4	_SILK[Acetyl (K)]IDDVVNTR_	1	102.021	108.956	83.976	196.93	214.211	213.166	0.642239	0.68361	0.5303	1.31284	1.46777	1.45285
	P80314	50	K	3.20557	9.90779e-06	Up	T-complex protein 1 subunit beta OS=Mus musculus OX=10090 GN=Cct2 PE=1 SV=4	Cct2	_GMDK[Acetyl (K)]ILLSSGR_	1	267.127	300.436	302.958	897.387	855.877	910.944	0.442379	0.50484	0.497026	1.5538	1.53026	1.54557
	P80314	176	K	2.66649	0.000858308	Up	T-complex protein 1 subunit beta OS=Mus musculus OX=10090 GN=Cct2 PE=1 SV=4	Cct2	_LLTHHK[Acetyl (K)]DHFTK_	1	102.067	141.4	125.61	294.531	334.669	309.685	0.456798	0.642114	0.556907	1.37819	1.61708	1.41997
	P80314	203	K	3.87226	2.85812e-05	Up	T-complex protein 1 subunit beta OS=Mus musculus OX=10090 GN=Cct2 PE=1 SV=4	Cct2	_GSGNLEAIHVIK[Acetyl (K)]K_	1	78.8293	76.0195	92.4363	322.684	297.118	293.18	0.397706	0.389157	0.461996	1.70212	1.61838	1.51541
	P80314	250	K	3.79329	0.0064066	Up	T-complex protein 1 subunit beta OS=Mus musculus OX=10090 GN=Cct2 PE=1 SV=4	Cct2	_IK[Acetyl (K)]IFGSR_	1	77.3793	54.761	139.754	345.245	320.691	314.557	0.361675	0.259711	0.647112	1.68717	1.61829	1.50631
	P80314	284	K	2.04248	3.41722e-06	Up	T-complex protein 1 subunit beta OS=Mus musculus OX=10090 GN=Cct2 PE=1 SV=4	Cct2	_ILK[Acetyl (K)]HGINC[Carbamidomethyl (C)]FINR_	1	403.161	383.693	384.392	777.08	741.308	764.839	0.683171	0.659722	0.645276	1.37675	1.35621	1.32783
	P80313	47	K	2.68467	0.000212763	Up	T-complex protein 1 subunit eta OS=Mus musculus OX=10090 GN=Cct7 PE=1 SV=1	Cct7	_GMDK[Acetyl (K)]LIVDGR_	1	93.1056	105.116	108.573	257.68	293.256	258.295	0.483765	0.5651	0.58802	1.43446	1.60285	1.35719
	P80313	67	K	2.4897	0.00287627	Up	T-complex protein 1 subunit eta OS=Mus musculus OX=10090 GN=Cct7 PE=1 SV=1	Cct7	_ATISNDGATILK[Acetyl (K)]LLDVVHPAAK_	1	33.0967	36.1007	27.1619	85.2937	85.5753	63.7637	0.579829	0.654381	0.496005	1.60096	1.57707	1.12968
	P80313	280	K	2.40009	7.47966e-05	Up	T-complex protein 1 subunit eta OS=Mus musculus OX=10090 GN=Cct7 PE=1 SV=1	Cct7	_LEK[Acetyl (K)]IHQSGAK_	1	39.151	40.3623	40.8549	92.2548	101.312	89.9754	0.56207	0.599546	0.611366	1.419	1.53002	1.30629
	P80313	287	K	1.6709	0.0323062	Up	T-complex protein 1 subunit eta OS=Mus musculus OX=10090 GN=Cct7 PE=1 SV=1	Cct7	_IHQSGAK[Acetyl (K)]VILSK_	1	20.6025	16.5507	14.0689	29.8148	31.4858	22.2261	0.8866	0.736925	0.63107	1.37463	1.42532	0.96725
	P80313	401	K	1.78744	0.00777553	Up	T-complex protein 1 subunit eta OS=Mus musculus OX=10090 GN=Cct7 PE=1 SV=1	Cct7	_AIK[Acetyl (K)]NDSVVAGGGAIEMELSK_	1	59.2199	76.6318	71.3667	122.47	133.814	107.353	0.601554	0.805407	0.755637	1.33285	1.42986	1.10278
	Q01768	26	K	1.6376	6.60938e-07	Up	Nucleoside diphosphate kinase B OS=Mus musculus OX=10090 GN=Nme2 PE=1 SV=1	Nme2	_GLVGEIIK[Acetyl (K)]R_	1	1740.54	1804.32	1713.61	2844.72	2846.47	2909.27	0.746951	0.762308	0.765973	1.23492	1.23761	1.25339
	Q01768	31	K	2.3423	1.65689e-05	Up	Nucleoside diphosphate kinase B OS=Mus musculus OX=10090 GN=Nme2 PE=1 SV=1	Nme2	_FEQK[Acetyl (K)]GFR_	1	462.854	521.635	466.48	1168.8	1106.66	1117.2	0.568344	0.630582	0.596616	1.45177	1.37673	1.37719
	Q01768	39	K	1.78848	0.00426553	Up	Nucleoside diphosphate kinase B OS=Mus musculus OX=10090 GN=Nme2 PE=1 SV=1	Nme2	_LVAMK[Acetyl (K)]FLR_	1	139.041	116.424	154.938	251.608	235.007	248.708	0.721773	0.594988	0.837742	1.32121	1.23597	1.29611
	P70392	512	K	1.50705	0.0119271	Up	Ras-specific guanine nucleotide-releasing factor 2 OS=Mus musculus OX=10090 GN=Rasgrf2 PE=1 SV=2	Rasgrf2	_SSGGK[Acetyl (K)]LHLLK_	1	112.349	86.6847	79.5938	128.818	136.769	130.097	0.925561	0.809909	0.671404	1.20445	1.25687	1.16596
	P70296	150	K	1.78039	1.33119e-05	Up	Phosphatidylethanolamine-binding protein 1 OS=Mus musculus OX=10090 GN=Pebp1 PE=1 SV=3	Pebp1	_FK[Acetyl (K)]VETFR_	1	635.604	600.275	619.92	1146.94	1207.9	1204.64	0.71949	0.694986	0.721221	1.22144	1.30019	1.28074
	P70288	221	K	0.634617	0.0298845	Down	Histone deacetylase 2 OS=Mus musculus OX=10090 GN=Hdac2 PE=1 SV=1	Hdac2	_GK[Acetyl (K)]YYAVNFPMR_	1	225.224	262.049	300.13	207.733	200.873	203.993	1.15787	1.06505	1.57335	0.878752	0.821695	0.708733
	P70202	162	K	2.20172	0.00132779	Up	Latexin OS=Mus musculus OX=10090 GN=Lxn PE=1 SV=2	Lxn	_MLK[Acetyl (K)]IQTVK_	1	260.273	269.357	302.539	712.221	660.177	709.218	0.700604	0.534456	0.611367	1.50187	1.21655	1.34688
	P70168	859	K	2.40868	0.00112367	Up	Importin subunit beta-1 OS=Mus musculus OX=10090 GN=Kpnb1 PE=1 SV=2	Kpnb1	_AK[Acetyl (K)]TLATWATK_	1	54.3544	62.4649	68.4677	126.679	154.015	163.091	0.519044	0.597992	0.645831	1.19312	1.4908	1.56226
	P68510	110	K	1.5682	0.00875645	Up	14-3-3 protein eta OS=Mus musculus OX=10090 GN=Ywhah PE=1 SV=2	Ywhah	_FLIK[Acetyl (K)]NC[Carbamidomethyl (C)]NDFQYESK_	1	295.722	217.394	241.051	397.362	389.006	404.118	0.920067	0.669468	0.746708	1.16946	1.23731	1.25692
	P68510	127	K	1.97687	3.23107e-06	Up	14-3-3 protein eta OS=Mus musculus OX=10090 GN=Ywhah PE=1 SV=2	Ywhah	_MK[Acetyl (K)]GDYYR_	1	3455.71	3537.98	3573.83	7124.09	6977.41	6918.6	0.661908	0.670753	0.681556	1.29078	1.36628	1.32478
	P68510	142	K	2.51234	0.00213265	Up	14-3-3 protein eta OS=Mus musculus OX=10090 GN=Ywhah PE=1 SV=2	Ywhah	_YLAEVASGEK[Acetyl (K)]K_	1	32.512	41.0413	33.0975	75.4812	90.4513	102.691	0.524171	0.654931	0.531288	1.15114	1.49084	1.65511
	P68404	38	K	3.93443	0.00947837	Up	Protein kinase C beta type OS=Mus musculus OX=10090 GN=Prkcb PE=1 SV=4	Prkcb	_NHK[Acetyl (K)]FTAR_	1	102.382	92.6705	39.4174	411.7	464.55	430.321	0.486327	0.433628	0.184993	1.33428	1.60837	1.40469
	P68404	199	K	1.57774	0.00220436	Up	Protein kinase C beta type OS=Mus musculus OX=10090 GN=Prkcb PE=1 SV=4	Prkcb	_LK[Acetyl (K)]LIPDPK_	1	59.8148	58.7771	58.3112	123.794	142.735	128.237	0.765918	0.741402	0.737714	1.08152	1.33215	1.12842
	P68404	355	K	1.75952	0.000556475	Up	Protein kinase C beta type OS=Mus musculus OX=10090 GN=Prkcb PE=1 SV=4	Prkcb	_GSFGK[Acetyl (K)]VMLSER_	1	941.9	810.365	873.671	2127.38	2209.91	2209.69	0.75165	0.637036	0.688845	1.15829	1.28539	1.21179
	P68404	595	K	1.8969	0.0275575	Up	Protein kinase C beta type OS=Mus musculus OX=10090 GN=Prkcb PE=1 SV=4	Prkcb	_DIK[Acetyl (K)]EHAFFR_	1	19.2356	34.2417	33.8214	73.5713	85.0526	75.1904	0.438496	0.768932	0.761755	1.14427	1.41318	1.1779
	P68254	80	K	1.61074	0.000173606	Up	14-3-3 protein theta OS=Mus musculus OX=10090 GN=Ywhaq PE=1 SV=1	Ywhaq	_LQLIK[Acetyl (K)]DYR_	1	389.951	399.259	371.605	579.959	624.829	603.862	0.759938	0.800889	0.746898	1.18053	1.30209	1.23453
	P68181	62	K	1.96002	0.00123722	Up	cAMP-dependent protein kinase catalytic subunit beta OS=Mus musculus OX=10090 GN=Prkacb PE=1 SV=2	Prkacb	_VMLVK[Acetyl (K)]HK_	1	466.853	477.549	420.674	807.829	985.389	1013.6	0.693809	0.700636	0.617106	1.13509	1.3809	1.42668
	P68181	73	K	2.47728	0.00860087	Up	cAMP-dependent protein kinase catalytic subunit beta OS=Mus musculus OX=10090 GN=Prkacb PE=1 SV=2	Prkacb	_ATEQYYAMK[Acetyl (K)]ILDK_	1	60.8931	41.9537	32.9507	118.237	104.095	131.006	0.771849	0.524987	0.412271	1.417	1.24419	1.57275
	P63328	10	K	1.61953	0.0116123	Up	Protein phosphatase 3 catalytic subunit alpha OS=Mus musculus OX=10090 GN=Ppp3ca PE=1 SV=1	Ppp3ca	_AIDPK[Acetyl (K)]LSTTDR_	1	94.1125	76.7818	70.6518	165.377	190.833	165.295	0.866503	0.710515	0.6423	1.11055	1.36158	1.12212
	P63321	16	K	2.84403	0.0181937	Up	Ras-related protein Ral-A OS=Mus musculus OX=10090 GN=Rala PE=1 SV=1	Rala	_GQNSLALHK[Acetyl (K)]VIMVGSGGVGK_	1	16.9181	30.5675	42.1853	92.268	90.1628	70.0003	0.293793	0.546402	0.725932	1.6714	1.57919	1.20352
	P63318	37	K	4.85836	0.000638386	Up	Protein kinase C gamma type OS=Mus musculus OX=10090 GN=Prkcg PE=1 SV=1	Prkcg	_SHK[Acetyl (K)]FTAR_	1	69.5566	42.3001	52.1218	311.262	349.607	361.995	0.401202	0.239783	0.308164	1.32701	1.6078	1.67649
	P63318	364	K	2.11107	0.000390674	Up	Protein kinase C gamma type OS=Mus musculus OX=10090 GN=Prkcg PE=1 SV=1	Prkcg	_GSFGK[Acetyl (K)]VMLAER_	1	437.326	393.816	451.258	1122.46	1171.51	1186.97	0.628509	0.556227	0.664764	1.19235	1.34239	1.36968
	P63318	592	K	1.54667	0.000813876	Up	Protein kinase C gamma type OS=Mus musculus OX=10090 GN=Prkcg PE=1 SV=1	Prkcg	_GFLTK[Acetyl (K)]HPGK_	1	393.979	413.461	411.08	780.685	810.735	829.607	0.741045	0.764292	0.792563	1.08535	1.21584	1.2529
	P63276	49	K	1.75322	2.38507e-05	Up	40S ribosomal protein S17 OS=Mus musculus OX=10090 GN=Rps17 PE=1 SV=2	Rps17	_NK[Acetyl (K)]IAGYVTHLMK_	1	129.073	135.043	135.24	198.251	204.286	204.767	0.708413	0.745496	0.769235	1.30115	1.31525	1.28126
	P70349	91	K	1.91832	0.0193257	Up	Adenosine 5'-monophosphoramidase HINT1 OS=Mus musculus OX=10090 GN=Hint1 PE=1 SV=3	Hint1	_C[Carbamidomethyl (C)]AADLGLK[Acetyl (K)]R_	1	39.6973	63.7273	38.7391	81.5601	119.857	102.863	0.571365	0.871636	0.57174	1.08806	1.54823	1.22863
	Q04447	11	K	2.72901	1.07408e-05	Up	Creatine kinase B-type OS=Mus musculus OX=10090 GN=Ckb PE=1 SV=1	Ckb	_PFSNSHNTQK[Acetyl (K)]LR_	1	4058.51	3925.91	4049.35	12652.7	12908	12230.2	0.526978	0.521143	0.511901	1.35134	1.52011	1.38587
	Q04447	298	K	1.59497	0.000126909	Up	Creatine kinase B-type OS=Mus musculus OX=10090 GN=Ckb PE=1 SV=1	Ckb	_AGVHIK[Acetyl (K)]LPHLGK_	1	3412.82	3357.38	3505.52	6291.94	6366.39	6201.38	0.757813	0.762148	0.757837	1.14918	1.28214	1.20171
	Q04447	307	K	1.62786	0.000470059	Up	Creatine kinase B-type OS=Mus musculus OX=10090 GN=Ckb PE=1 SV=1	Ckb	_HEK[Acetyl (K)]FSEVLK_	1	2253.79	2354.03	2218.7	4232.91	4322.96	4240.07	0.743071	0.79345	0.712181	1.14792	1.29268	1.21998
	Q06138	196	K	1.652	0.00184437	Up	Calcium-binding protein 39 OS=Mus musculus OX=10090 GN=Cab39 PE=1 SV=2	Cab39	_HK[Acetyl (K)]LLSAEFLEQHYDR_	1	61.6591	64.1965	58.0431	97.2916	88.0822	109.847	0.75122	0.797363	0.72215	1.29672	1.10364	1.35089
	Q06138	328	K	1.98308	0.000897215	Up	Calcium-binding protein 39 OS=Mus musculus OX=10090 GN=Cab39 PE=1 SV=2	Cab39	_TYLVK[Acetyl (K)]QIR_	1	82.3065	68.0752	68.0955	144.556	128.419	147.159	0.752335	0.634368	0.635627	1.44549	1.20718	1.35777
	Q06185	34	K	1.99305	0.00232387	Up	ATP synthase subunit e, mitochondrial OS=Mus musculus OX=10090 GN=Atp5me PE=1 SV=2	Atp5me	_YSYLK[Acetyl (K)]PR_	1	75.7395	64.2234	85.8543	167.772	155.756	164.388	0.633233	0.581663	0.769318	1.46697	1.27672	1.21096
	Q61081	161	K	3.84501	0.0140342	Up	Hsp90 co-chaperone Cdc37 OS=Mus musculus OX=10090 GN=Cdc37 PE=1 SV=1	Cdc37	_QIK[Acetyl (K)]HFGMLHR_	1	19.1666	7.75024	10.0336	33.1343	62.0897	41.4486	0.655	0.264177	0.336342	1.14471	2.21134	1.47144
	Q61081	243	K	2.0018	0.00478401	Up	Hsp90 co-chaperone Cdc37 OS=Mus musculus OX=10090 GN=Cdc37 PE=1 SV=1	Cdc37	_IK[Acetyl (K)]TADHQYMEGFK_	1	55.7737	59.9657	81.3189	115.984	125.03	138.14	0.574316	0.615895	0.821376	1.20737	1.34176	1.47767
	Q61035	154	K	2.22631	0.000324741	Up	Histidine--tRNA ligase, cytoplasmic OS=Mus musculus OX=10090 GN=Hars1 PE=1 SV=2	Hars1	_YHIAK[Acetyl (K)]VYR_	1	208.558	224.951	248.592	460.205	475.692	460.023	0.562599	0.621736	0.708306	1.43922	1.42735	1.34703
	Q61024	556	K	4.60066	0.00927009	Up	Asparagine synthetase [glutamine-hydrolyzing] OS=Mus musculus OX=10090 GN=Asns PE=1 SV=3	Asns	_TLTHYK[Acetyl (K)]SAAK_	1		5.69589	9.15723	34.8049	36.0318	24.0012		0.239621	0.402708	1.70603	1.6061	1.12058
	Q60996	183	K	2.11248	0.00283279	Up	Serine/threonine-protein phosphatase 2A 56 kDa regulatory subunit gamma isoform OS=Mus musculus OX=10090 GN=Ppp2r5c PE=1 SV=2	Ppp2r5c	_DFLK[Acetyl (K)]TTLHR_	1	165.524	134.323	124.848	296.782	343.329	286.138	0.777363	0.590983	0.552022	1.29737	1.48849	1.27088
	P46471	110	K	1.93157	0.0167362	Up	26S proteasome regulatory subunit 7 OS=Mus musculus OX=10090 GN=Psmc2 PE=1 SV=5	Psmc2	_IINADSEDPK[Acetyl (K)]YIINVK_	1	24.4329	39.1713	28.1405	62.4223	52.1118	50.2658	0.535856	0.884218	0.656393	1.5525	1.31214	1.14621
	P46471	356	K	1.71599	0.00215261	Up	26S proteasome regulatory subunit 7 OS=Mus musculus OX=10090 GN=Psmc2 PE=1 SV=5	Psmc2	_THIFK[Acetyl (K)]IHAR_	1	179.918	158.246	188.897	295.621	272.718	273.758	0.739361	0.669319	0.825597	1.37764	1.28667	1.16968
	Q60931	61	K	2.39811	0.0161003	Up	Voltage-dependent anion-selective channel protein 3 OS=Mus musculus OX=10090 GN=Vdac3 PE=1 SV=1	Vdac3	_ASGNLETK[Acetyl (K)]YK[Acetyl (K)]VC[Carbamidomethyl (C)]NYGLTFTQK_	1	66.4769	65.5946	138.596	222.962	212.863	204.349	0.425246	0.456717	0.882448	1.42285	1.43633	1.37206
	Q60931	63	K	0.651342	0.000957572	Down	Voltage-dependent anion-selective channel protein 3 OS=Mus musculus OX=10090 GN=Vdac3 PE=1 SV=1	Vdac3	_YK[Acetyl (K)]VC[Carbamidomethyl (C)]NYGLTFTQK_	1	103386	91259.5	89921.7	60717.2	62163.7	61156	1.28549	1.23508	1.11286	0.753144	0.815321	0.798135
	Q60931	197	K	3.06605	0.000591171	Up	Voltage-dependent anion-selective channel protein 3 OS=Mus musculus OX=10090 GN=Vdac3 PE=1 SV=1	Vdac3	_AADFQLHTHVNDGTEFGGSIYQK[Acetyl (K)]VNER_	1	186.398	218.626	187.942	695.646	614.964	506.845	0.450569	0.575217	0.452179	1.67752	1.56803	1.28596
	Q60931	256	K	2.36004	0.00797066	Up	Voltage-dependent anion-selective channel protein 3 OS=Mus musculus OX=10090 GN=Vdac3 PE=1 SV=1	Vdac3	_PGVK[Acetyl (K)]LTLSALIDGK_	1	45.1374	64.9378	68.3441	153.205	155.537	111.445	0.439347	0.687984	0.662125	1.48766	1.59695	1.13858
	Q60870	25	K	1.68141	2.70169e-05	Up	Receptor expression-enhancing protein 5 OS=Mus musculus OX=10090 GN=Reep5 PE=1 SV=1	Reep5	_LEAK[Acetyl (K)]TGVNR_	1	436.658	426.586	444.666	673.118	712.066	686.638	0.74697	0.749091	0.760151	1.31867	1.25845	1.2165
	Q60864	73	K	1.51927	0.00863726	Up	Stress-induced-phosphoprotein 1 OS=Mus musculus OX=10090 GN=Stip1 PE=1 SV=1	Stip1	_TVDLKPDWGK[Acetyl (K)]GYSR_	0.798582	79.4448	72.6556	92.6052	124.923	113.766	135.417	0.75735	0.711357	0.911848	1.22613	1.10138	1.28918
	Q60864	100	K	2.44889	0.00140488	Up	Stress-induced-phosphoprotein 1 OS=Mus musculus OX=10090 GN=Stip1 PE=1 SV=1	Stip1	_TYEEGLK[Acetyl (K)]HEANNLQLK_	1	97.9811	108.117	98.5231	300.186	229.712	219.029	0.548627	0.621749	0.569808	1.73057	1.30621	1.22475
	Q60864	246	K	2.17133	2.2644e-05	Up	Stress-induced-phosphoprotein 1 OS=Mus musculus OX=10090 GN=Stip1 PE=1 SV=1	Stip1	_ALK[Acetyl (K)]HYDR_	1	1084.39	1000.26	1111.1	2341.36	2273.46	2360.91	0.628915	0.595808	0.665601	1.39809	1.33901	1.3674
	Q60864	381	K	2.41624	0.000193381	Up	Stress-induced-phosphoprotein 1 OS=Mus musculus OX=10090 GN=Stip1 PE=1 SV=1	Stip1	_GDYPQAMK[Acetyl (K)]HYTEAIK_	1	28.9444	29.5402	33.2335	74.1712	68.2482	80.6196	0.542473	0.568611	0.643348	1.43124	1.29897	1.50892
	Q60864	388	K	1.63935	0.0262972	Up	Stress-induced-phosphoprotein 1 OS=Mus musculus OX=10090 GN=Stip1 PE=1 SV=1	Stip1	_HYTEAIK[Acetyl (K)]R_	1	51.8892	81.0992	58.9281	94.3925	114.768	107.801	0.601524	0.965561	0.705593	1.12662	1.35111	1.24798
	Q60864	395	K	0.419751	0.000492799	Down	Stress-induced-phosphoprotein 1 OS=Mus musculus OX=10090 GN=Stip1 PE=1 SV=1	Stip1	_DAK[Acetyl (K)]LYSNR_	1	1121.93	997.219	981.151	475.265	371.869	459.872	1.5017	1.37086	1.35646	0.65496	0.505475	0.614702
	Q60864	486	K	3.27232	0.000223065	Up	Stress-induced-phosphoprotein 1 OS=Mus musculus OX=10090 GN=Stip1 PE=1 SV=1	Stip1	_HDSPEDVK[Acetyl (K)]R_	1	105.951	85.9804	80.4197	329.177	279.637	284.973	0.535975	0.446711	0.420202	1.71448	1.43657	1.43964
	Q60854	177	K	1.74641	0.000939603	Up	Serpin B6 OS=Mus musculus OX=10090 GN=Serpinb6 PE=1 SV=1	Serpinb6	_GNWEK[Acetyl (K)]QFNK_	1	192.273	207.519	209.452	346.516	309.31	361.088	0.687832	0.697356	0.816837	1.29065	1.20648	1.3485
	Q60676	222	K	1.82172	0.046497	Up	Serine/threonine-protein phosphatase 5 OS=Mus musculus OX=10090 GN=Ppp5c PE=1 SV=3	Ppp5c	_EVLC[Carbamidomethyl (C)]K[Acetyl (K)]LSTLVETTLK_	1	20.7064	17.9507	12.5011	38.7746	22.5367	36.1569	0.880193	0.714417	0.513574	1.5293	0.951051	1.36017
	Q60634	350	K	1.5494	0.0038772	Up	Flotillin-2 OS=Mus musculus OX=10090 GN=Flot2 PE=1 SV=2	Flot2	_AEAYQK[Acetyl (K)]YGDAAK_	1	84.6627	72.6376	77.5372	108.643	126.491	123.336	0.823944	0.729456	0.806886	1.10448	1.36461	1.18795
	Q60631	50	K	0.469906	0.00236235	Down	Growth factor receptor-bound protein 2 OS=Mus musculus OX=10090 GN=Grb2 PE=1 SV=1	Grb2	_DGFIPK[Acetyl (K)]NYIEMK_	1	547.471	669.695	623.977	253.153	328.436	298.407	1.20004	1.53955	1.36177	0.541366	0.711712	0.674169
	Q60631	109	K	1.76618	0.000143634	Up	Growth factor receptor-bound protein 2 OS=Mus musculus OX=10090 GN=Grb2 PE=1 SV=1	Grb2	_FGNDVQHFK[Acetyl (K)]VLR_	1	70.2536	68.452	76.4828	123.387	133.518	129.037	0.697083	0.712334	0.75558	1.19442	1.30971	1.31964
	Q5SYD0	758	K	1.73987	0.000440182	Up	Unconventional myosin-Id OS=Mus musculus OX=10090 GN=Myo1d PE=1 SV=1	Myo1d	_DYGK[Acetyl (K)]HVK_	1	147.623	134.358	152.412	275.314	296.378	292.731	0.754987	0.644949	0.752463	1.24107	1.26195	1.24186
	Q5SVR0	831	K	8.53225	0.000704252	Up	TBC1 domain family member 9B OS=Mus musculus OX=10090 GN=Tbc1d9b PE=1 SV=1	Tbc1d9b	_AK[Acetyl (K)]HLASQYWGGNR_	1	7.87674	5.34344		46.8108	53.483	51.6846	0.220996	0.158037		1.43086	1.6614	1.75875
	Q5SSL4	255	K	2.98985	0.0286136	Up	Active breakpoint cluster region-related protein OS=Mus musculus OX=10090 GN=Abr PE=1 SV=1	Abr	_STLVLHDLLK[Acetyl (K)]HTPVDHPDYPLLQDALR_	1	6.49219		10.3681	23.7185	18.1468	33.5446	0.34639		0.561036	1.28366	1.01157	1.77438
	Q5SQX6	421	K	1.87146	0.000101677	Up	Cytoplasmic FMR1-interacting protein 2 OS=Mus musculus OX=10090 GN=Cyfip2 PE=1 SV=2	Cyfip2	_LVHPTDK[Acetyl (K)]FC[Carbamidomethyl (C)]NK_	1	73.6802	80.0712	87.082	193.091	171.715	171.838	0.644245	0.673873	0.715967	1.3353	1.24867	1.22273
	Q5DQR4	1168	K	3.08156	0.000468817	Up	Syntaxin-binding protein 5-like OS=Mus musculus OX=10090 GN=Stxbp5l PE=1 SV=1	Stxbp5l	_TAGMMTSAEAFSK[Acetyl (K)]HAHELMLK_	1	25.8553	22.7075	31.7531	100.129	110.768	91.9811	0.441232	0.415308	0.542097	1.43302	1.6149	1.26207
	Q505F5	368	K	2.10691	0.000709205	Up	Leucine-rich repeat-containing protein 47 OS=Mus musculus OX=10090 GN=Lrrc47 PE=1 SV=1	Lrrc47	_LHDDLC[Carbamidomethyl (C)]EK[Acetyl (K)]R_	1	27.6724	28.1691	32.8913	51.9487	61.4235	57.0969	0.594692	0.611016	0.760589	1.33425	1.41	1.39856
	Q3UUG6	274	K	1.75229	0.00143949	Up	TBC1 domain family member 24 OS=Mus musculus OX=10090 GN=Tbc1d24 PE=1 SV=2	Tbc1d24	_MFVK[Acetyl (K)]DIAK_	1	41.2677	42.8947	49.7897	77.2013	71.9084	77.9685	0.710017	0.711361	0.77477	1.16253	1.23825	1.4475
	Q3UUG6	448	K	2.26161	0.0133593	Up	TBC1 domain family member 24 OS=Mus musculus OX=10090 GN=Tbc1d24 PE=1 SV=2	Tbc1d24	_YEWVVIK[Acetyl (K)]HPELTK_	1	73.5439	89.9303	49.0831	171.344	155.518	145.64	0.666839	0.785974	0.402514	1.35977	1.41131	1.42493
	Q3UM45	102	K	1.92723	1.08979e-05	Up	Protein phosphatase 1 regulatory subunit 7 OS=Mus musculus OX=10090 GN=Ppp1r7 PE=1 SV=2	Ppp1r7	_VK[Acetyl (K)]SLC[Carbamidomethyl (C)]LR_	1	409.253	401.561	408.087	977.69	989.789	1000.14	0.65192	0.642682	0.683465	1.28655	1.29355	1.23209
	Q3UHD6	46	K	1.83074	0.00166388	Up	Sorting nexin-27 OS=Mus musculus OX=10090 GN=Snx27 PE=1 SV=2	Snx27	_IVK[Acetyl (K)]SESGYGFNVR_	1	46.5126	51.3904	45.6375	87.6005	92	97.0366	0.6366	0.787567	0.686124	1.16044	1.34357	1.35938
	Q3UHD6	402	K	2.55964	0.000760038	Up	Sorting nexin-27 OS=Mus musculus OX=10090 GN=Snx27 PE=1 SV=2	Snx27	_SYQLQK[Acetyl (K)]LHEQR_	1	46.3094	51.1587	45.18	141.01	135.472	108.601	0.504645	0.624231	0.540813	1.48726	1.57522	1.21131
	Q3UBG2	19	K	2.55542	0.0428899	Up	PTB-containing, cubilin and LRP1-interacting protein OS=Mus musculus OX=10090 GN=Pid1 PE=1 SV=2	Pid1	_SK[Acetyl (K)]LNVLTLK_	1	37.9581	22.804	22.7132	46.7219	73.5309	55.3347	0.802833		0.410797	1.22021	1.72889	1.70291
	Q3U1J4	191	K	1.9416	0.00239515	Up	DNA damage-binding protein 1 OS=Mus musculus OX=10090 GN=Ddb1 PE=1 SV=2	Ddb1	_HVK[Acetyl (K)]TYEVSLR_	1	64.3351	88.3016	79.4931	154.99	150.837	137.827	0.572636	0.772439	0.699599	1.37847	1.37903	1.21244
	Q3TXS7	715	K	1.54642	0.0456202	Up	26S proteasome non-ATPase regulatory subunit 1 OS=Mus musculus OX=10090 GN=Psmd1 PE=1 SV=1	Psmd1	_QLYSK[Acetyl (K)]VINDK_	1	37.9853	42.2805	52.2322	62.144	73.9845	52.1899	0.695027	0.788091	0.899429	1.27093	1.46582	0.947663
	Q3THS6	81	K	2.2513	0.00019989	Up	S-adenosylmethionine synthase isoform type-2 OS=Mus musculus OX=10090 GN=Mat2a PE=1 SV=2	Mat2a	_AAIDYQK[Acetyl (K)]VVR_	1	112.761	124.068	134.273	281.893	285.617	295.681	0.542287	0.623005	0.670195	1.3966	1.37358	1.36205
	Q3THS6	163	K	2.11947	0.000133474	Up	S-adenosylmethionine synthase isoform type-2 OS=Mus musculus OX=10090 GN=Mat2a PE=1 SV=2	Mat2a	_LNAK[Acetyl (K)]LAELR_	1	217.21	225.261	228.715	497.642	503.241	465.716	0.603124	0.65309	0.659112	1.4235	1.39734	1.23864
	Q3TBL6	142	K	2.77699	0.00103795	Up	Tumor necrosis factor alpha-induced protein 8-like protein 3 OS=Mus musculus OX=10090 GN=Tnfaip8l3 PE=1 SV=1	Tnfaip8l3	_LLHEC[Carbamidomethyl (C)]K[Acetyl (K)]DLVHELVQR_	1	71.4334	111.38	117.261	225.815	262.911	224.513	0.441801	0.606227	0.593823	1.52221	1.68563	1.35156
	Q08331	189	K	1.79865	0.00535498	Up	Calretinin OS=Mus musculus OX=10090 GN=Calb2 PE=1 SV=3	Calb2	_LLPVQENFLLK[Acetyl (K)]FQGMK_	1	148.228	132.526	144.131	205.754	255.313	268.811	0.725377	0.689095	0.747658	1.04785	1.38389	1.45718
	P63101	138	K	2.25489	0.000368879	Up	14-3-3 protein zeta/delta OS=Mus musculus OX=10090 GN=Ywhaz PE=1 SV=1	Ywhaz	_YLAEVAAGDDK[Acetyl (K)]K_	1	24.4908	21.3102	21.7279	57.2637	65.5174	55.5211	0.642205	0.574451	0.573504	1.27147	1.51748	1.24766
	P63085	136	K	1.62155	0.0101235	Up	Mitogen-activated protein kinase 1 OS=Mus musculus OX=10090 GN=Mapk1 PE=1 SV=3	Mapk1	_GLK[Acetyl (K)]YIHSANVLHR_	1	122.243	107.347	86.9644	177.268	204.437	186.109	0.87947	0.754029	0.628977	1.1885	1.33297	1.14725
	P63085	270	K	1.86639	0.0123225	Up	Mitogen-activated protein kinase 1 OS=Mus musculus OX=10090 GN=Mapk1 PE=1 SV=3	Mapk1	_NK[Acetyl (K)]VPWNR_	1	193.211	143.066	123.481	273.2	309.159	371.383	0.869693	0.62874	0.558769	1.14601	1.26119	1.43235
	Q60936	593	K	1.85228	0.00367844	Up	Atypical kinase COQ8A, mitochondrial OS=Mus musculus OX=10090 GN=Coq8a PE=1 SV=2	Coq8a	_IHNLIPVMLK[Acetyl (K)]HR_	1	49.6629	61.7062	58.1717	96.1076	96.2503	141.546	0.620702	0.642215	0.826091	1.19615	1.2639	1.40938
	P63037	32	K	1.71939	0.00925849	Up	DnaJ homolog subfamily A member 1 OS=Mus musculus OX=10090 GN=Dnaja1 PE=1 SV=1	Dnaja1	_LALK[Acetyl (K)]YHPDK_	1	90.6818	70.4427	101.65	136.021	152.193	136.717	0.782539	0.591659	0.851011	1.2296	1.38137	1.21504
	P63037	130	K	2.82373	0.00467691	Up	DnaJ homolog subfamily A member 1 OS=Mus musculus OX=10090 GN=Dnaja1 PE=1 SV=1	Dnaja1	_LALQK[Acetyl (K)]NVIC[Carbamidomethyl (C)]DK_	1	42.3441	22.8026	33.1589	84.0045	87.1423	90.7124	0.697717	0.365697	0.530066	1.44998	1.51023	1.53935
	P63037	296	K	2.72214	8.58902e-05	Up	DnaJ homolog subfamily A member 1 OS=Mus musculus OX=10090 GN=Dnaja1 PE=1 SV=1	Dnaja1	_TIVITSHPGQIVK[Acetyl (K)]HGDIK_	1	270.592	249.374	224.841	632.362	630.544	646.157	0.605095	0.542762	0.487785	1.48131	1.48303	1.48809
	P61161	46	K	2.19381	8.05631e-05	Up	Actin-related protein 2 OS=Mus musculus OX=10090 GN=Actr2 PE=1 SV=1	Actr2	_STTK[Acetyl (K)]VGNIEIK_	1	436.353	421.889	448.713	994.383	1065.43	1072.81	0.623044	0.584735	0.641919	1.24966	1.41506	1.39316
	P61161	219	K	1.9858	0.00116521	Up	Actin-related protein 2 OS=Mus musculus OX=10090 GN=Actr2 PE=1 SV=1	Actr2	_EK[Acetyl (K)]LC[Carbamidomethyl (C)]YVGYNIEQEQK_	1	89.0742	71.6952	79.1859	193.502	167.106	161.498	0.740943	0.5789	0.659951	1.41669	1.29298	1.2218
	P61161	299	K	3.14475	0.000245798	Up	Actin-related protein 2 OS=Mus musculus OX=10090 GN=Actr2 PE=1 SV=1	Actr2	_SEFYK[Acetyl (K)]HIVLSGGSTMYPGLPSR_	1	377.833	332.633	314.79	1092.25	1314.09	1112.42	0.527089	0.450432	0.439983	1.3411	1.7052	1.4114
	P61161	388	K	3.64794	4.11732e-06	Up	Actin-related protein 2 OS=Mus musculus OX=10090 GN=Actr2 PE=1 SV=1	Actr2	_VLEK[Acetyl (K)]LGVTVR_	1	260.827	252.734	267.226	1094.99	1040.73	979.981	0.424328	0.39911	0.435572	1.56789	1.57491	1.44999
	P61027	49	K	1.63085	0.00175032	Up	Ras-related protein Rab-10 OS=Mus musculus OX=10090 GN=Rab10 PE=1 SV=1	Rab10	_IK[Acetyl (K)]TVELQGK_	1	156.762	148.252	171.928	240.703	266.074	245.792	0.732868	0.730578	0.828774	1.14728	1.36608	1.22491
	P61022	114	K	3.28175	0.00269389	Up	Calcineurin B homologous protein 1 OS=Mus musculus OX=10090 GN=Chp1 PE=1 SV=2	Chp1	_SNK[Acetyl (K)]LHFAFR_	1		83.0939	69.1702	243.771	267.735	256.821		0.478726	0.374529	1.22488	1.56199	1.41339
	P60879	96	K	1.58073	0.000226183	Up	Synaptosomal-associated protein 25 OS=Mus musculus OX=10090 GN=Snap25 PE=1 SV=1	Snap25	_LK[Acetyl (K)]SSDAYK_	1	355.432	373.594	367.556	611.65	641.104	638.492	0.734962	0.791751	0.776962	1.1461	1.24018	1.25521
	P60867	59	K	2.23813	0.00245964	Up	40S ribosomal protein S20 OS=Mus musculus OX=10090 GN=Rps20 PE=1 SV=1	Rps20	_MPTK[Acetyl (K)]TLR_	1	120.587	74.7394	94.2954	170.559	193.082	192.108	0.762765	0.514514	0.625951	1.30989	1.47993	1.46986
	P60764	183	K	2.34378	0.00153771	Up	Ras-related C3 botulinum toxin substrate 3 OS=Mus musculus OX=10090 GN=Rac3 PE=1 SV=1	Rac3	_AVLC[Carbamidomethyl (C)]PPPVK[Acetyl (K)]K_	1	222.398	186.33	231.84	437.749	424.731	385.576	0.623258	0.528131	0.721333	1.43476	1.64252	1.31198
	P58771	152	K	2.085	0.00293338	Up	Tropomyosin alpha-1 chain OS=Mus musculus OX=10090 GN=Tpm1 PE=1 SV=1	Tpm1	_EAK[Acetyl (K)]HIAEDADR_	1	14.4608	15.3828	13.1983	34.1979	27.656	36.5134	0.593823	0.687269	0.641822	1.54991	1.0876	1.37176
	P58252	32	K	2.86412	0.0196571	Up	Elongation factor 2 OS=Mus musculus OX=10090 GN=Eef2 PE=1 SV=2	Eef2	_NMSVIAHVDHGK[Acetyl (K)]STLTDSLVC[Carbamidomethyl (C)]K_	1	17.7704	41.4605	19.5891	74.6267	71.9155	52.4842	0.356261	0.84865	0.399765	1.70336	1.69896	1.19366
	P58252	426	K	1.66495	0.000105044	Up	Elongation factor 2 OS=Mus musculus OX=10090 GN=Eef2 PE=1 SV=2	Eef2	_VFSGVVSTGLK[Acetyl (K)]VR_	1	131.041	119.136	129.616	191.488	184.671	180.478	0.779483	0.723543	0.784835	1.29683	1.29446	1.21789
	P57776	15	K	3.18099	0.00519054	Up	Elongation factor 1-delta OS=Mus musculus OX=10090 GN=Eef1d PE=1 SV=3	Eef1d	_IWFDK[Acetyl (K)]FK_	1	19.3503		28.913	62.5563	61.7791	73.0578	0.373757		0.539358	1.29125	1.46079	1.60488
	P57746	133	K	1.53355	0.00506234	Up	V-type proton ATPase subunit D OS=Mus musculus OX=10090 GN=Atp6v1d PE=1 SV=1	Atp6v1d	_GGEQLAK[Acetyl (K)]LK_	1	98.2566	84.6782	80.8283	145.905	141.622	168.23	0.881948	0.740104	0.716573	1.17425	1.11969	1.29247
	P54775	212	K	2.93829	0.034464	Up	26S proteasome regulatory subunit 6B OS=Mus musculus OX=10090 GN=Psmc4 PE=1 SV=2	Psmc4	_GVLMYGPPGC[Carbamidomethyl (C)]GK[Acetyl (K)]TMLAK_	1	15.0056	4.784	9.55671	17.4487	33.5223	25.9755	0.79648	0.265465	0.498158	1.11912	2.03873	1.42618
	P54728	6	K	1.55082	0.0430866	Up	UV excision repair protein RAD23 homolog B OS=Mus musculus OX=10090 GN=Rad23b PE=1 SV=2	Rad23b	_MQVTLK[Acetyl (K)]TLQQQTFK_	1	27.0279	38.5635	27.5761	49.9376	36.2234	50.7511	0.66092	0.999799	0.706127	1.24935	1.03769	1.38352
	P53810	5	K	2.6706	0.000878708	Up	Phosphatidylinositol transfer protein alpha isoform OS=Mus musculus OX=10090 GN=Pitpna PE=1 SV=2	Pitpna	_VLLK[Acetyl (K)]EYR_	1	78.7637	99.5565	107.23	244.137	284.03	278.196	0.43164	0.582472	0.60143	1.33932	1.49903	1.47611
	P53810	61	K	3.27267	0.00281866	Up	Phosphatidylinositol transfer protein alpha isoform OS=Mus musculus OX=10090 GN=Pitpna PE=1 SV=2	Pitpna	_GQYTHK[Acetyl (K)]IYHLQSK_	1	27.6871	18.8312	26.6467	107.072	70.7963	72.5999	0.511927	0.371721	0.504253	1.98181	1.26064	1.29969
	P53810	68	K	2.39468	1.7475e-05	Up	Phosphatidylinositol transfer protein alpha isoform OS=Mus musculus OX=10090 GN=Pitpna PE=1 SV=2	Pitpna	_IYHLQSK[Acetyl (K)]VPTFVR_	1	797.388	697.673	824.816	1907.68	1971.11	1969.28	0.584172	0.545673	0.618446	1.39905	1.39069	1.39686
	P53810	117	K	1.54986	0.00765896	Up	Phosphatidylinositol transfer protein alpha isoform OS=Mus musculus OX=10090 GN=Pitpna PE=1 SV=2	Pitpna	_EDFLIKIETWHK[Acetyl (K)]PDLGTQENVHK_	1	257.459	231.222	198.015	398.396	374.25	347.517	0.852645	0.817518	0.671169	1.32078	1.19363	1.11432
	P52623	102	K	1.92566	0.00608469	Up	Uridine-cytidine kinase 1 OS=Mus musculus OX=10090 GN=Uck1 PE=1 SV=2	Uck1	_TLK[Acetyl (K)]NIVEGK_	1	173.225	227.76	144.252	339.012	380.412	351.551	0.647733	0.817395	0.584525	1.45628	1.35883	1.13183
	P52480	89	K	2.4348	6.22543e-05	Up	Pyruvate kinase PKM OS=Mus musculus OX=10090 GN=Pkm PE=1 SV=4	Pkm	_LNFSHGTHEYHAETIK[Acetyl (K)]NVR_	1	249.232	259.853	226.611	630.835	637.448	713.916	0.570726	0.604207	0.535334	1.3147	1.3616	1.48786
	P52480	135	K	1.81182	0.00149759	Up	Pyruvate kinase PKM OS=Mus musculus OX=10090 GN=Pkm PE=1 SV=4	Pkm	_GSGTAEVELK[Acetyl (K)]K_	1	107.398	109.315	84.8883	194.147	202.521	207.405	0.73804	0.76278	0.6018	1.21423	1.29818	1.29716
	P52480	270	K	2.56148	1.14079e-05	Up	Pyruvate kinase PKM OS=Mus musculus OX=10090 GN=Pkm PE=1 SV=4	Pkm	_IISK[Acetyl (K)]IENHEGVR_	1	1896.34	1730.9	1659.52	5132.18	4980.25	4865.71	0.582409	0.539783	0.525791	1.43451	1.42674	1.36003
	P52480	433	K	0.50703	0.000157537	Down	Pyruvate kinase PKM OS=Mus musculus OX=10090 GN=Pkm PE=1 SV=4	Pkm	_C[Carbamidomethyl (C)]C[Carbamidomethyl (C)]SGAIIVLTK[Acetyl (K)]SGR_	1	3515.25	3103.36	3102.17	1705.82	1844.23	1900.83	1.44204	1.29268	1.31283	0.636863	0.705697	0.709671
	P51881	23	K	0.641764	0.0270202	Down	ADP/ATP translocase 2 OS=Mus musculus OX=10090 GN=Slc25a5 PE=1 SV=3	Slc25a5	_DFLAGGVAAAISK[Acetyl (K)]TAVAPIER_	1	3061.15	2436.84	1919.78	1709.92	1808.23	1810.69	1.49566	1.22139	0.979295	0.746964	0.828586	0.796629
	P51881	92	K	0.410448	0.0247062	Down	ADP/ATP translocase 2 OS=Mus musculus OX=10090 GN=Slc25a5 PE=1 SV=3	Slc25a5	_YFPTQALNFAFK[Acetyl (K)]DKYK_	1	623.246	285.523	405.533	246.899	189.366	168.209	2.02292	0.95069	1.37423	0.716496	0.576443	0.491621
	P51880	91	K	1.63765	0.00108577	Up	Fatty acid-binding protein, brain OS=Mus musculus OX=10090 GN=Fabp7 PE=1 SV=2	Fabp7	_LDGDK[Acetyl (K)]LIHVQK_	1	254.637	238.379	269.013	201.658	236.888	236.405	0.816894	0.776634	0.857162	1.20894	1.43239	1.37204
	P50516	163	K	2.29132	0.000239131	Up	V-type proton ATPase catalytic subunit A OS=Mus musculus OX=10090 GN=Atp6v1a PE=1 SV=2	Atp6v1a	_VGSHITGGDIYGIVNENSLIK[Acetyl (K)]HK_	1	135.039	154.151	138.219	373.314	334.126	331.393	0.560503	0.652772	0.590233	1.51425	1.32776	1.29041
	P50516	307	K	2.29722	5.36678e-05	Up	V-type proton ATPase catalytic subunit A OS=Mus musculus OX=10090 GN=Atp6v1a PE=1 SV=2	Atp6v1a	_VESIMK[Acetyl (K)]R_	1	181.665	159.161	155.159	401.124	413.061	393.968	0.64877	0.5799	0.570078	1.39992	1.4123	1.31991
	P50516	467	K	1.90052	0.0419699	Up	V-type proton ATPase catalytic subunit A OS=Mus musculus OX=10090 GN=Atp6v1a PE=1 SV=2	Atp6v1a	_ALDEYYDK[Acetyl (K)]HFTEFVPLR_	1	160.876	175.064	96.5494	342.276	297.624	228.688	0.75251	0.835438	0.464632	1.56459	1.33285	1.00353
	P50516	585	K	1.97777	3.42722e-05	Up	V-type proton ATPase catalytic subunit A OS=Mus musculus OX=10090 GN=Atp6v1a PE=1 SV=2	Atp6v1a	_LSSMK[Acetyl (K)]FK_	1	139.084	139.71	128.318	282.189	271.475	301.025	0.670829	0.687478	0.636735	1.33008	1.25359	1.36207
	P50247	401	K	1.65641	0.0481514	Up	Adenosylhomocysteinase OS=Mus musculus OX=10090 GN=Ahcy PE=1 SV=3	Ahcy	_KLDEAVAEAHLGK[Acetyl (K)]LNVK_	1	46.8598	84.3252	72.2149	114.633	105.246	100.226	0.509814	0.930503	0.836813	1.35983	1.23467	1.17737
	P48774	86	K	1.97587	0.000668736	Up	Glutathione S-transferase Mu 5 OS=Mus musculus OX=10090 GN=Gstm5 PE=1 SV=1	Gstm5	_K[Acetyl (K)]HNMC[Carbamidomethyl (C)]GDTEEEK_	1	101.349	99.4418	118.082	228.388	216.192	235.243	0.633212	0.601125	0.759315	1.34038	1.28779	1.31103
	P48722	757	K	3.40211	1.60085e-05	Up	Heat shock 70 kDa protein 4L OS=Mus musculus OX=10090 GN=Hspa4l PE=1 SV=2	Hspa4l	_MNAQNK[Acetyl (K)]LSLTQDPVVK_	1	9.38678	10.4215	9.20353	34.3966	32.482	35.7331	0.429254	0.492629	0.42727	1.49795	1.51003	1.58199
	P48453	56	K	1.97519	0.00076921	Up	Serine/threonine-protein phosphatase 2B catalytic subunit beta isoform OS=Mus musculus OX=10090 GN=Ppp3cb PE=1 SV=2	Ppp3cb	_VDVLK[Acetyl (K)]NHLVK_	1	171.342	182.85	208.088	402.994	429.347	399.999	0.599014	0.66143	0.726564	1.18506	1.35775	1.38192
	P48453	332	K	1.69053	0.000146765	Up	Serine/threonine-protein phosphatase 2B catalytic subunit beta isoform OS=Mus musculus OX=10090 GN=Ppp3cb PE=1 SV=2	Ppp3cb	_AAVLK[Acetyl (K)]YENNVMNIR_	1	51.525	45.9478	53.1189	105.555	92.9115	85.3382	0.74418	0.686658	0.766235	1.28235	1.21385	1.21801
	P48320	78	K	2.17794	0.000269115	Up	Glutamate decarboxylase 2 OS=Mus musculus OX=10090 GN=Gad2 PE=1 SV=1	Gad2	_VAC[Carbamidomethyl (C)]TC[Carbamidomethyl (C)]DQK[Acetyl (K)]PC[Carbamidomethyl (C)]NC[Carbamidomethyl (C)]PK_	1	39.1362	38.7426	34.2797	89.6152	75.516	90.3126	0.644751	0.652843	0.574103	1.43966	1.22832	1.40846
	P48320	172	K	3.05324	1.47658e-05	Up	Glutamate decarboxylase 2 OS=Mus musculus OX=10090 GN=Gad2 PE=1 SV=1	Gad2	_YAIK[Acetyl (K)]TGHPR_	1	345.595	364.741	379.978	1166.62	1189.39	1121.58	0.458186	0.494612	0.512122	1.50823	1.55689	1.40763
	P48320	380	K	1.65641	0.000227197	Up	Glutamate decarboxylase 2 OS=Mus musculus OX=10090 GN=Gad2 PE=1 SV=1	Gad2	_WK[Acetyl (K)]LSGVER_	1	753.173	767.287	684.129	1312.07	1228.12	1275.59	0.757641	0.789465	0.699596	1.28704	1.21974	1.21468
	P47963	16	K	2.39629	2.0476e-05	Up	60S ribosomal protein L13 OS=Mus musculus OX=10090 GN=Rpl13 PE=1 SV=3	Rpl13	_PHFHK[Acetyl (K)]DWQQR_	1	54.4042	55.9289	49.3045	89.8844	97.52	102.87	0.623178	0.663685	0.585458	1.48037	1.52747	1.47879
	P47963	105	K	2.33101	0.00716943	Up	60S ribosomal protein L13 OS=Mus musculus OX=10090 GN=Rpl13 PE=1 SV=3	Rpl13	_NK[Acetyl (K)]STESLQANVQR_	1	17.0805	14.2893	21.4003	34.1075	32.1729	26.2945	0.605631	0.524885	0.786603	1.73885	1.5599	1.17007
	P47857	107	K	2.71986	1.68114e-05	Up	ATP-dependent 6-phosphofructokinase, muscle type OS=Mus musculus OX=10090 GN=Pfkm PE=1 SV=3	Pfkm	_AAHNLVK[Acetyl (K)]R_	1	816.943	749.34	833.193	2356.92	2316.56	2401.46	0.539781	0.48658	0.557627	1.43695	1.43908	1.43219
	P47857	750	K	1.8559	8.51859e-05	Up	ATP-dependent 6-phosphofructokinase, muscle type OS=Mus musculus OX=10090 GN=Pfkm PE=1 SV=3	Pfkm	_LRPILK[Acetyl (K)]ILAK_	1	216.38	230.955	197.343	433.248	415.46	446.947	0.698103	0.732281	0.644904	1.28976	1.26023	1.30153
	P47754	268	K	1.66099	0.000248065	Up	F-actin-capping protein subunit alpha-2 OS=Mus musculus OX=10090 GN=Capza2 PE=1 SV=3	Capza2	_TK[Acetyl (K)]IDWNK_	1	186.856	205.081	188.019	349.072	369.934	350.694	0.732786	0.779366	0.716013	1.30154	1.23587	1.16354
	P63046	109	K	2.47951	0.000217698	Up	Sulfotransferase 4A1 OS=Mus musculus OX=10090 GN=Sult4a1 PE=1 SV=1	Sult4a1	_LIK[Acetyl (K)]SHLPYR_	1	243.191	237.856	241.117	567.807	600.457	560.17	0.581338	0.5754	0.587311	1.51774	1.55988	1.24676
	P61205	36	K	1.88247	0.000175572	Up	ADP-ribosylation factor 3 OS=Mus musculus OX=10090 GN=Arf3 PE=2 SV=2	Arf3	_TTILYK[Acetyl (K)]LK_	1	309.101	255.64	280.145	582.397	538.65	585.653	0.739792	0.632988	0.685493	1.32504	1.26384	1.28576
	P61963	167	K	1.90436	0.0058716	Up	DDB1- and CUL4-associated factor 7 OS=Mus musculus OX=10090 GN=Dcaf7 PE=1 SV=1	Dcaf7	_VNLVSGHVK[Acetyl (K)]TQLIAHDK_	1	47.9525	57.6426	42.4682	71.5117	87.8638	84.778	0.679466	0.852068	0.585794	1.20084	1.42254	1.40876
	P56395	24	K	1.85809	0.00127642	Up	Cytochrome b5 OS=Mus musculus OX=10090 GN=Cyb5a PE=1 SV=2	Cyb5a	_DSK[Acetyl (K)]STWVILHHK_	1	166.984	189.399	160.474	287.251	263.455	278.801	0.690858	0.799479	0.664399	1.29746	1.47135	1.23488
	P56395	33	K	1.81157	0.00422646	Up	Cytochrome b5 OS=Mus musculus OX=10090 GN=Cyb5a PE=1 SV=2	Cyb5a	_STWVILHHK[Acetyl (K)]VYDLTK_	1	143.568	129.962	128.472	196.343	216.042	212.229	0.778984	0.719446	0.697571	1.16306	1.58235	1.23279
	P62069	269	K	2.91501	0.0080311	Up	Ubiquitin carboxyl-terminal hydrolase 46 OS=Mus musculus OX=10090 GN=Usp46 PE=1 SV=1	Usp46	_YTK[Acetyl (K)]LSYR_	1	72.5108		98.7182	262.37	255.9	290.195	0.373269		0.545068	1.17158	1.32315	1.5207
	P63017	71	K	3.4812	5.55338e-05	Up	Heat shock cognate 71 kDa protein OS=Mus musculus OX=10090 GN=Hspa8 PE=1 SV=1	Hspa8	_NQVAMNPTNTVFDAK[Acetyl (K)]R_	1	103.844	108.426	94.8126	309.181	357.41	371.689	0.446641	0.469401	0.434116	1.3731	1.62803	1.69904
	P63017	328	K	2.87959	0.000110266	Up	Heat shock cognate 71 kDa protein OS=Mus musculus OX=10090 GN=Hspa8 PE=1 SV=1	Hspa8	_LDK[Acetyl (K)]SQIHDIVLVGGSTR_	1	254.122	209.113	195.975	645.794	623.678	575.177	0.587283	0.48643	0.482136	1.54103	1.52646	1.41272
	P61982	120	K	1.57184	0.00198384	Up	14-3-3 protein gamma OS=Mus musculus OX=10090 GN=Ywhag PE=1 SV=2	Ywhag	_NC[Carbamidomethyl (C)]SETQYESK[Acetyl (K)]VFYLK_	1	651.849	578.984	638.86	932.262	1044.3	1039.87	0.802161	0.714484	0.811238	1.10587	1.28345	1.26974
	P61982	142	K	1.76515	0.00223582	Up	14-3-3 protein gamma OS=Mus musculus OX=10090 GN=Ywhag PE=1 SV=2	Ywhag	_YLAEVATGEK[Acetyl (K)]R_	1	149.934	139.538	167.248	253.828	279.096	295.158	0.701688	0.654859	0.807665	1.14508	1.30447	1.37062
	P62911	67	K	2.31558	0.00188769	Up	60S ribosomal protein L32 OS=Mus musculus OX=10090 GN=Rpl32 PE=1 SV=2	Rpl32	_TK[Acetyl (K)]HMLPSGFR_	1	234.038	225.474	178.557	414.057	455.303	402.605	0.710905	0.663166	0.496887	1.4817	1.51747	1.33319
	P62908	75	K	1.73498	0.0219906	Up	40S ribosomal protein S3 OS=Mus musculus OX=10090 GN=Rps3 PE=1 SV=1	Rps3	_ELTAVVQK[Acetyl (K)]R_	1	77.8956	53.6458	85.3858	91.8946	120.777	107.356	0.79612	0.562564	0.881744	1.14961	1.47987	1.25761
	P62889	32	K	2.17389	0.00669734	Up	60S ribosomal protein L30 OS=Mus musculus OX=10090 GN=Rpl30 PE=1 SV=2	Rpl30	_YVLGYK[Acetyl (K)]QTLK_	1	44.4533	57.9202	40.276	91.4482	89.8308	79.1995	0.584146	0.828577	0.552262	1.62068	1.43879	1.2122
	P62880	57	K	2.06858	0.000537858	Up	Guanine nucleotide-binding protein G(I)/G(S)/G(T) subunit beta-2 OS=Mus musculus OX=10090 GN=Gnb2 PE=1 SV=3	Gnb2	_GHLAK[Acetyl (K)]IYAMHWGTDSR_	1	1263.36	1388.04	1297.82	3032.34	2911.56	2976.79	0.619796	0.659295	0.657791	1.18276	1.49949	1.32435
	P62880	89	K	2.55761	0.00094468	Up	Guanine nucleotide-binding protein G(I)/G(S)/G(T) subunit beta-2 OS=Mus musculus OX=10090 GN=Gnb2 PE=1 SV=3	Gnb2	_LIIWDSYTTNK[Acetyl (K)]VHAIPLR_	1	937.712	894.809	932.84	2486.27	2672.92	2532.08	0.566206	0.523107	0.58192	1.19358	1.69429	1.38649
	P62869	11	K	2.65683	0.00411519	Up	Elongin-B OS=Mus musculus OX=10090 GN=Elob PE=1 SV=1	Elob	_HK[Acetyl (K)]TTIFTDAK_	1	86.6294	70.2593	51.4813	170.764	196.548	187.864	0.693354	0.559093	0.390902	1.36836	1.50719	1.49056
	P62855	82	K	1.66762	0.00419314	Up	40S ribosomal protein S26 OS=Mus musculus OX=10090 GN=Rps26 PE=1 SV=3	Rps26	_LHYC[Carbamidomethyl (C)]VSC[Carbamidomethyl (C)]AIHSK[Acetyl (K)]VVR_	1	219.059	240.569	225.266	331.017	284.073	332.986	0.744359	0.810883	0.752695	1.32657	1.08903	1.43315
	P62849	99	K	1.64005	0.0021644	Up	40S ribosomal protein S24 OS=Mus musculus OX=10090 GN=Rps24 PE=1 SV=1	Rps24	_HGLYEK[Acetyl (K)]K_	1	82.823	71.6315	80.3028	89.5878	109.444	115.254	0.805596	0.713437	0.809122	1.13566	1.37078	1.31184
	P62843	77	K	2.70816	9.60232e-06	Up	40S ribosomal protein S15 OS=Mus musculus OX=10090 GN=Rps15 PE=1 SV=2	Rps15	_EAPPMEKPEVVK[Acetyl (K)]THLR_	0.999973	168.507	176.899	197.95	394.361	448.574	440.127	0.588066	0.537135	0.550202	1.58248	1.47317	1.48162
	P62827	23	K	2.09211	0.0214496	Up	GTP-binding nuclear protein Ran OS=Mus musculus OX=10090 GN=Ran PE=1 SV=3	Ran	_LVLVGDGGTGK[Acetyl (K)]TTFVK_	1	77.8846	40.4007	74.7747	140.345	122.873	141.01	0.747086	0.407258	0.785601	1.3384	1.30724	1.41293
	P62827	123	K	0.370636	0.000430269	Down	GTP-binding nuclear protein Ran OS=Mus musculus OX=10090 GN=Ran PE=1 SV=3	Ran	_VC[Carbamidomethyl (C)]ENIPIVLC[Carbamidomethyl (C)]GNK[Acetyl (K)]VDIK_	1	183.088	172.815	199.474	67.8364	74.389	63.3723	1.37845	1.36734	1.64493	0.50777	0.621183	0.498407
	P62827	134	K	1.54577	0.00173162	Up	GTP-binding nuclear protein Ran OS=Mus musculus OX=10090 GN=Ran PE=1 SV=3	Ran	_AK[Acetyl (K)]SIVFHR_	1	707.969	777.181	777.989	1188.68	1127.17	1189.05	0.703216	0.811258	0.846401	1.17385	1.24178	1.23375
	P62823	74	K	1.58246	0.000506213	Up	Ras-related protein Rab-3C OS=Mus musculus OX=10090 GN=Rab3c PE=1 SV=1	Rab3c	_TVFK[Acetyl (K)]NEK_	1	551.049	536.191	609.911	1017.8	954.023	1022.19	0.795864	0.701337	0.799328	1.23904	1.18419	1.21092
	P62821	187	K	3.83808	0.00240532	Up	Ras-related protein Rab-1A OS=Mus musculus OX=10090 GN=Rab1A PE=1 SV=3	Rab1A	_MGPGATAGGAEK[Acetyl (K)]SNVK_	1	18.965	17.627	13.7791	68.4731	71.0624	81.6312	0.455318	0.441716	0.320378	1.16318	1.49115	2.01819
	P62821	191	K	2.34705	0.00174321	Up	Ras-related protein Rab-1A OS=Mus musculus OX=10090 GN=Rab1A PE=1 SV=3	Rab1A	_SNVK[Acetyl (K)]IQSTPVK_	1	130.247	108.29	119	321.994	330.119	315.709	0.640661	0.555966	0.566875	1.12065	1.41922	1.59915
	P62761	32	K	1.66979	0.000664166	Up	Visinin-like protein 1 OS=Mus musculus OX=10090 GN=Vsnl1 PE=1 SV=2	Vsnl1	_QWYK[Acetyl (K)]GFLK_	1	293.823	267.916	279.421	434.543	478.215	521.334	0.76243	0.732048	0.746576	1.13258	1.25436	1.35515
	P62761	63	K	2.50395	0.000127418	Up	Visinin-like protein 1 OS=Mus musculus OX=10090 GN=Vsnl1 PE=1 SV=2	Vsnl1	_FFPYGDASK[Acetyl (K)]FAQHAFR_	1	59.7949	49.066	54.7831	127.411	141.26	149.309	0.606967	0.524455	0.572596	1.29906	1.44946	1.51826
	P62761	157	K	1.92738	1.25806e-05	Up	Visinin-like protein 1 OS=Mus musculus OX=10090 GN=Vsnl1 PE=1 SV=2	Vsnl1	_IFSK[Acetyl (K)]MDK_	1	263.314	241.791	239.211	484.067	475.184	505.522	0.703725	0.68045	0.658282	1.29945	1.28374	1.35341
	P62918	42	K	3.16256	0.000335912	Up	60S ribosomal protein L8 OS=Mus musculus OX=10090 GN=Rpl8 PE=1 SV=2	Rpl8	_HGYIK[Acetyl (K)]GIVK_	1	23.3411	23.7367	29.0654	54.3237	57.0835	76.111	0.465936	0.500521	0.571413	1.52	1.45422	1.88938
	P62918	144	K	3.24274	0.0172556	Up	60S ribosomal protein L8 OS=Mus musculus OX=10090 GN=Rpl8 PE=1 SV=2	Rpl8	_ASGNYATVISHNPETK[Acetyl (K)]K_	1	11.264	21.7552	12.0615	32.1638	54.404	28.1875	0.370913	0.756723	0.391153	1.48454	2.28625	1.15425
	P62717	41	K	2.46133	0.00222077	Up	60S ribosomal protein L18a OS=Mus musculus OX=10090 GN=Rpl18a PE=1 SV=1	Rpl18a	_IFAPNHVVAK[Acetyl (K)]SR_	1	170.023	126.497	189.342	275.092	344.048	334.012	0.633408	0.492284	0.692471	1.27742	1.67912	1.51856
	P62751	70	K	1.95115	0.000966335	Up	60S ribosomal protein L23a OS=Mus musculus OX=10090 GN=Rpl23a PE=1 SV=1	Rpl23a	_NK[Acetyl (K)]LDHYAIIK_	1	166.018	128.255	155.516	255.35	238.162	227.83	0.754743	0.611234	0.732162	1.47068	1.34111	1.28199
	P62196	330	K	2.57827	0.000552068	Up	26S proteasome regulatory subunit 8 OS=Mus musculus OX=10090 GN=Psmc5 PE=1 SV=1	Psmc5	_LDILK[Acetyl (K)]IHSR_	1	103.065	76.9484	102.523	246.173	213.204	230.708	0.61407	0.466215	0.615483	1.49793	1.39152	1.48269
	P62259	125	K	2.49784	6.968e-05	Up	14-3-3 protein epsilon OS=Mus musculus OX=10090 GN=Ywhae PE=1 SV=1	Ywhae	_MK[Acetyl (K)]GDYHR_	1	1038.69	1115.9	1161.34	2790.03	2903.28	2966.74	0.516204	0.589918	0.594627	1.33866	1.44245	1.46709
	P62267	25	K	2.07514	0.000339529	Up	40S ribosomal protein S23 OS=Mus musculus OX=10090 GN=Rps23 PE=1 SV=3	Rps23	_WHDK[Acetyl (K)]QYK_	1	185.934	167.532	151.682	265.804	292.177	296.456	0.708955	0.686424	0.630303	1.33236	1.55457	1.31665
	P62281	107	K	2.63431	8.3182e-05	Up	40S ribosomal protein S11 OS=Mus musculus OX=10090 GN=Rps11 PE=1 SV=3	Rps11	_HK[Acetyl (K)]NMSVHLSPC[Carbamidomethyl (C)]FR_	1	146.483	168.412	141.662	346.733	332.328	327.701	0.544975	0.64224	0.533445	1.47987	1.51525	1.53763
	P62281	144	K	2.91759	0.000770464	Up	40S ribosomal protein S11 OS=Mus musculus OX=10090 GN=Rps11 PE=1 SV=3	Rps11	_FNVLK[Acetyl (K)]VTK_	1	111.488	141.754	147.973	298.632	344.662	333.959	0.440311	0.573854	0.591509	1.35303	1.66821	1.66345
	P62141	259	K	1.54713	0.000504777	Up	Serine/threonine-protein phosphatase PP1-beta catalytic subunit OS=Mus musculus OX=10090 GN=Ppp1cb PE=1 SV=3	Ppp1cb	_AHQVVEDGYEFFAK[Acetyl (K)]R_	1	312.725	302.466	329.146	508.91	471.275	539.461	0.775019	0.759856	0.810724	1.18102	1.14767	1.30026
	P62307	22	K	2.53648	0.000375801	Up	Small nuclear ribonucleoprotein F OS=Mus musculus OX=10090 GN=Snrpf PE=1 SV=1	Snrpf	_PVMVK[Acetyl (K)]LK_	1	54.4703	48.0641	61.2716	146.612	118.805	139.508	0.607965	0.504036	0.594751	1.60949	1.31508	1.40457
	P62334	314	K	2.68792	0.000218939	Up	26S proteasome regulatory subunit 10B OS=Mus musculus OX=10090 GN=Psmc6 PE=1 SV=1	Psmc6	_LDILK[Acetyl (K)]IHAGPITK_	1	105.911	118.944	101.247	268.162	282.773	299.917	0.546973	0.588485	0.5059	1.29061	1.53478	1.58645
	P62627	9	K	2.07614	0.000970804	Up	Dynein light chain roadblock-type 1 OS=Mus musculus OX=10090 GN=Dynlrb1 PE=1 SV=3	Dynlrb1	_[Acetyl (Protein N-term)]AEVEETLK[Acetyl (K)]R_	1	250.573	312.787	333.679	612.719	546.804	614.487	0.572964	0.655189	0.738043	1.40675	1.24804	1.4273
	P62631	5	K	3.93713	0.0022588	Up	Elongation factor 1-alpha 2 OS=Mus musculus OX=10090 GN=Eef1a2 PE=1 SV=1	Eef1a2	_EK[Acetyl (K)]THINIVVIGHVDSGK_	1	19.7594	22.2518	37.0526	106.658	105.731	100.691	0.297761	0.342187	0.575854	1.61713	1.67018	1.49944
	P62631	20	K	4.91552	0.000635571	Up	Elongation factor 1-alpha 2 OS=Mus musculus OX=10090 GN=Eef1a2 PE=1 SV=1	Eef1a2	_THINIVVIGHVDSGK[Acetyl (K)]STTTGHLIYK_	1	17.968	30.2992	26.4339	129.6	120.633	118.868	0.239248	0.411704	0.363003	1.73626	1.68377	1.56409
	P62631	255	K	0.548703	0.00228148	Down	Elongation factor 1-alpha 2 OS=Mus musculus OX=10090 GN=Eef1a2 PE=1 SV=1	Eef1a2	_LPLQDVYK[Acetyl (K)]IGGIGTVPVGR_	1	1332.02	1133.19	1261.25	706.339	735.797	604.293	1.36351	1.18373	1.33152	0.727475	0.789536	0.611278
	P62082	155	K	1.93396	0.0020746	Up	40S ribosomal protein S7 OS=Mus musculus OX=10090 GN=Rps7 PE=1 SV=1	Rps7	_LIK[Acetyl (K)]VHLDK_	1	118.395	112.471	106.117	219.178	224.397	211.158	0.688793	0.73699	0.630502	1.325	1.50923	1.14255
	P62082	178	K	2.03825	0.0316235	Up	40S ribosomal protein S7 OS=Mus musculus OX=10090 GN=Rps7 PE=1 SV=1	Rps7	_VETFSGVYK[Acetyl (K)]K_	1	41.3859	81.9171	66.0027	136.588	120.963	137.666	0.408503	0.910715	0.665349	1.40093	1.38031	1.2638
	P62301	70	K	1.68427	0.0242582	Up	40S ribosomal protein S13 OS=Mus musculus OX=10090 GN=Rps13 PE=1 SV=2	Rps13	_FVTGNK[Acetyl (K)]ILR_	1	120.44	145.668	155.79	150.043	185.158	210.586	0.651284	0.752581	0.918185	1.04638	1.35647	1.50811
cytoplasm,nucleus	Q8K341	162	K	0.512206	4.99305e-05	Down	Alpha-tubulin N-acetyltransferase 1 OS=Mus musculus OX=10090 GN=Atat1 PE=1 SV=1	Atat1	_VEPHQLAIDRPSPK[Acetyl (K)]LLK_	1	11086	10576	10443.4	5555.8	5444.75	5323.72	1.25812	1.37713	1.33579	0.652724	0.671763	0.709508
	Q8K0U4	549	K	1.86285	5.29577e-05	Up	Heat shock 70 kDa protein 12A OS=Mus musculus OX=10090 GN=Hspa12a PE=1 SV=1	Hspa12a	_YVEGK[Acetyl (K)]HPPEK_	1	216.124	205.759	216.5	423.804	437.016	418.371	0.677853	0.672269	0.72429	1.31066	1.32744	1.22622
	Q8K0U4	554	K	2.90187	0.00753199	Up	Heat shock 70 kDa protein 12A OS=Mus musculus OX=10090 GN=Hspa12a PE=1 SV=1	Hspa12a	_HPPEK[Acetyl (K)]LLVK_	1	63.7504	115.758	118.547	296.738	326.282	313.836	0.310478	0.587289	0.61583	1.42499	1.53896	1.42832
	Q8K0S0	146	K	4.39479	0.0101378	Up	Phytanoyl-CoA hydroxylase-interacting protein OS=Mus musculus OX=10090 GN=Phyhip PE=1 SV=1	Phyhip	_NHHK[Acetyl (K)]EYFQHAR_	1	4.18431	10.9499	4.1141	34.3117	40.7259	32.1545	0.210842	0.601851	0.229113	1.48382	1.777	1.3177
	Q8C8R3	580	K	1.50866	0.0061031	Up	Ankyrin-2 OS=Mus musculus OX=10090 GN=Ank2 PE=1 SV=2	Ank2	_YGSLDVAK[Acetyl (K)]LLLQR_	1	108.171	116.933	130.714	183.033	201.99	189.049	0.704415	0.790727	0.883521	1.13212	1.29919	1.1573
	Q8C8R3	1302	K	1.93042	0.0150932	Up	Ankyrin-2 OS=Mus musculus OX=10090 GN=Ank2 PE=1 SV=2	Ank2	_FVVFAK[Acetyl (K)]SHDPIEAR_	1	76.4483	75.4068	46.5533	128.798	146.935	132.493	0.763113	0.781637	0.482336	1.22116	1.44868	1.24328
	Q8C8R3	1639	K	2.53088	0.000150021	Up	Ankyrin-2 OS=Mus musculus OX=10090 GN=Ank2 PE=1 SV=2	Ank2	_SGETSQASAVGK[Acetyl (K)]SSESNK_	1	8.50659	7.707	8.31678	24.0439	22.3661	19.8957	0.567081	0.533517	0.575471	1.52244	1.47267	1.24682
	Q8C8R3	1837	K	2.14664	0.0010376	Up	Ankyrin-2 OS=Mus musculus OX=10090 GN=Ank2 PE=1 SV=2	Ank2	_HSPVFSGKPEK[Acetyl (K)]HSPGSPSTK_	0.98933	40.4536	40.1356	37.7158	77.0782	89.7078	104.808	0.62828	0.64729	0.607992	1.13703	1.37611	1.53019
	Q8C8R3	1884	K	1.8515	0.0230574	Up	Ankyrin-2 OS=Mus musculus OX=10090 GN=Ank2 PE=1 SV=2	Ank2	_TEK[Acetyl (K)]HPPVSPGK_	1	60.2914	63.0881	41.1591	98.7528	130.03	95.521	0.746852	0.811522	0.529205	1.16191	1.59092	1.11233
	Q8C8R3	1920	K	2.19573	0.00160282	Up	Ankyrin-2 OS=Mus musculus OX=10090 GN=Ank2 PE=1 SV=2	Ank2	_HEK[Acetyl (K)]HLPVSPGK_	1	41.1134	48.621	36.1072	94.5126	106.486	94.1197	0.591412	0.726281	0.539113	1.29134	1.51296	1.27275
	Q8C8R3	1965	K	2.39237	0.0093355	Up	Ankyrin-2 OS=Mus musculus OX=10090 GN=Ank2 PE=1 SV=2	Ank2	_AFQSGQDPSK[Acetyl (K)]HK_	1	36.1989	23.5777	41.4084	99.713	85.0086	73.7463	0.609481	0.412229	0.723656	1.59463	1.41369	1.16724
	Q8C8R3	3579	K	2.17502	0.0275846	Up	Ankyrin-2 OS=Mus musculus OX=10090 GN=Ank2 PE=1 SV=2	Ank2	_DGK[Acetyl (K)]HATDTILIEC[Carbamidomethyl (C)]LTK_	1	24.387	18.9092	41.4052	74.173	64.6685	58.4015	0.523774	0.421726	0.923035	1.51312	1.37184	1.17913
	Q812A2	459	K	1.57513	0.00379727	Up	SLIT-ROBO Rho GTPase-activating protein 3 OS=Mus musculus OX=10090 GN=Srgap3 PE=1 SV=1	Srgap3	_LQAK[Acetyl (K)]HDLLK_	1	112.26	151.989	124.327	185.631	206.196	215.55	0.711058	0.890221	0.727348	1.17435	1.21039	1.28315
	Q8BGQ7	338	K	2.8027	0.000908086	Up	Alanine--tRNA ligase, cytoplasmic OS=Mus musculus OX=10090 GN=Aars1 PE=1 SV=1	Aars1	_YSHEK[Acetyl (K)]LNASR_	1	72.2905	87.4674	58.9204	207.084	201.134	191.956	0.50949	0.64539	0.431574	1.51016	1.50877	1.42743
	Q80TZ3	145	K	2.10308	0.0145605	Up	Putative tyrosine-protein phosphatase auxilin OS=Mus musculus OX=10090 GN=Dnajc6 PE=1 SV=2	Dnajc6	_TAK[Acetyl (K)]FHSR_	1	50.2799	49.1187		88.2095	110.539	132.815	0.58599	0.596		1.00678	1.24463	1.47733
	Q64511	1311	K	0.612348	0.00259631	Down	DNA topoisomerase 2-beta OS=Mus musculus OX=10090 GN=Top2b PE=1 SV=2	Top2b	_TPTSTGK[Acetyl (K)]TNAK_	1	85.7567	77.425	77.8286	40.259	45.6568	45.3576	1.39658	1.12342	1.1581	0.717102	0.78353	0.751647
	Q8R570	251	K	2.99569	2.90885e-05	Up	Synaptosomal-associated protein 47 OS=Mus musculus OX=10090 GN=Snap47 PE=1 SV=1	Snap47	_FEK[Acetyl (K)]EDVDDIK_	1	99.2222	96.1324	92.1051	290.566	283.214	284.567	0.519222	0.520626	0.465504	1.61396	1.44864	1.44698
	Q62433	280	K	2.65262	0.00842986	Up	Protein NDRG1 OS=Mus musculus OX=10090 GN=Ndrg1 PE=1 SV=1	Ndrg1	_LDPTK[Acetyl (K)]TTLLK_	1	38.0249	64.8454	67.0742	136.906	154.802	145.184	0.351187	0.653973	0.656508	1.39928	1.54421	1.46429
	Q8C570	212	K	2.52555	0.00472435	Up	mRNA export factor OS=Mus musculus OX=10090 GN=Rae1 PE=1 SV=1	Rae1	_IESPLK[Acetyl (K)]HQHR_	1	25.0646	34.3307	21.8761	53.4031	77.2531	65.0803	0.47357	0.723577	0.527821	1.28992	1.7663	1.30027
	Q91YI0	106	K	1.86696	0.00204649	Up	Argininosuccinate lyase OS=Mus musculus OX=10090 GN=Asl PE=1 SV=1	Asl	_ELIGEAAGK[Acetyl (K)]LHTGR_	1	44.25	45.8152	37.0414	76.3313	79.2162	83.4097	0.73032	0.773776	0.590097	1.27902	1.2457	1.38505
	Q9D7X1	167	K	0.323035	0.00267797	Down	BTB/POZ domain-containing protein KCTD4 OS=Mus musculus OX=10090 GN=Kctd4 PE=1 SV=1	Kctd4	_IFC[Carbamidomethyl (C)]NAPDFISK[Acetyl (K)]IK_	1	1208.74	1080.02	1270.4	342.652	278.557	374.317	1.62705	1.28425	1.53098	0.603372	0.349911	0.481725
	Q99KP6	179	K	2.24305	0.00356546	Up	Pre-mRNA-processing factor 19 OS=Mus musculus OX=10090 GN=Prpf19 PE=1 SV=1	Prpf19	_LQDK[Acetyl (K)]ATVLTTER_	1	52.0648	59.9382	46.4893	115.939	89.7592	103.024	0.642197	0.711577	0.554376	1.71184	1.17623	1.39201
	Q99LD4	402	K	1.82221	0.00338493	Up	COP9 signalosome complex subunit 1 OS=Mus musculus OX=10090 GN=Gps1 PE=1 SV=1	Gps1	_IDSHSK[Acetyl (K)]ILYAR_	1	110.28	116.39	144.399	206.353	226.985	200.155	0.641257	0.689093	0.818044	1.29552	1.45432	1.16498
	Q99LD4	447	K	1.57698	0.0344076	Up	COP9 signalosome complex subunit 1 OS=Mus musculus OX=10090 GN=Gps1 PE=1 SV=1	Gps1	_NQIHVK[Acetyl (K)]SPPR_	1	73.2978	66.6411	111.068	126.68	123.82	119.912	0.689	0.63782	1.01717	1.28569	1.28247	1.12826
	Q9CPT3	38	K	2.88865	0.000307269	Up	N-acylneuraminate-9-phosphatase OS=Mus musculus OX=10090 GN=Nanp PE=1 SV=1	Nanp	_LLQSK[Acetyl (K)]YHYK_	1	45.8945	29.6184	43.2862	107.752	90.373	101.266	0.561606	0.439351	0.588247	1.5521	1.49052	1.54804
	Q9D0R8	168	K	2.77718	0.000163164	Up	Protein LSM12 OS=Mus musculus OX=10090 GN=Lsm12 PE=1 SV=1	Lsm12	_IVEK[Acetyl (K)]HFR_	1	223.333	267.399	260.436	657.971	691.896	663.299	0.471739	0.609374	0.524068	1.51134	1.47879	1.46775
	Q9EPC1	274	K	1.63363	0.017204	Up	Alpha-parvin OS=Mus musculus OX=10090 GN=Parva PE=1 SV=1	Parva	_TLITFVNK[Acetyl (K)]HLNK_	1	86.431	92.8595	101.503	120.17	113.393	116.393	0.640178	0.816649	0.923136	1.32814	1.13496	1.42487
	Q9JI91	443	K	2.22157	0.000810891	Up	Alpha-actinin-2 OS=Mus musculus OX=10090 GN=Actn2 PE=1 SV=2	Actn2	_K[Acetyl (K)]HEAFESDLAAHQDR_	1	183.514	186.25	139.267	683.228	671.582	635.129	0.637936	0.574975	0.475011	1.20158	1.27401	1.27424
	Q9QXY6	220	K	1.65679	0.00592492	Up	EH domain-containing protein 3 OS=Mus musculus OX=10090 GN=Ehd3 PE=1 SV=2	Ehd3	_VVLNK[Acetyl (K)]ADQIETQQLMR_	1	102.866	101.389	120.893	210.086	206.127	179.81	0.79407	0.667602	0.777045	1.37998	1.26546	1.06364
	Q9R1P4	41	K	2.00215	0.0196323	Up	Proteasome subunit alpha type-1 OS=Mus musculus OX=10090 GN=Psma1 PE=1 SV=1	Psma1	_SK[Acetyl (K)]THAVLVALK_	1	82.7992	141.846	152.161	226.259	237.707	227.367	0.444738	0.776017	0.807624	1.31048	1.38691	1.36374
	Q9R1P4	50	K	2.9274	0.00727065	Up	Proteasome subunit alpha type-1 OS=Mus musculus OX=10090 GN=Psma1 PE=1 SV=1	Psma1	_THAVLVALK[Acetyl (K)]R_	1	20.9596	10.1235	17.8675	39.5372	45.4985	45.8257	0.66876	0.329001	0.56335	1.36031	1.57692	1.63276
	Q9R1P4	189	K	2.06441	0.0300627	Up	Proteasome subunit alpha type-1 OS=Mus musculus OX=10090 GN=Psma1 PE=1 SV=1	Psma1	_HMSEFMEC[Carbamidomethyl (C)]NLDELVK[Acetyl (K)]HGLR_	1	14.8602	18.3515	9.93752	25.2185	34.4746	22.2946	0.68131	0.856976	0.450222	1.24677	1.7169	1.14142
	Q9WTL7	190	K	1.75503	0.000772714	Up	Acyl-protein thioesterase 2 OS=Mus musculus OX=10090 GN=Lypla2 PE=1 SV=1	Lypla2	_FGALTAEK[Acetyl (K)]LR_	1	123.232	115.994	104.089	218.687	206.602	247.582	0.753041	0.728489	0.663491	1.30326	1.13837	1.32294
	Q9WVF8	84	K	1.96049	0.00177171	Up	Tumor suppressor candidate 2 OS=Mus musculus OX=10090 GN=Tusc2 PE=1 SV=3	Tusc2	_VHK[Acetyl (K)]NLIPQGIVK_	1	39.3922	46.3002	37.8996	91.6667	91.6993	90.6057	0.667117	0.763212	0.563615	1.24473	1.29718	1.36719
	Q9Z0R4	960	K	2.52825	0.000769417	Up	Intersectin-1 OS=Mus musculus OX=10090 GN=Itsn1 PE=1 SV=2	Itsn1	_SYVK[Acetyl (K)]LISGPVR_	1	46.9262	34.635	46.9748	110.512	125.932	105.472	0.613779	0.462971	0.603695	1.44578	1.50379	1.29901
	Q9Z1N5	191	K	2.47667	0.00522982	Up	Spliceosome RNA helicase Ddx39b OS=Mus musculus OX=10090 GN=Ddx39b PE=1 SV=1	Ddx39b	_HIK[Acetyl (K)]HFILDEC[Carbamidomethyl (C)]DK_	1	53.019	67.4586	38.2904	121.196	121.043	114.972	0.606918	0.736388	0.419883	1.55872	1.42055	1.38757
	Q9Z1N5	334	K	1.5931	0.000292879	Up	Spliceosome RNA helicase Ddx39b OS=Mus musculus OX=10090 GN=Ddx39b PE=1 SV=1	Ddx39b	_YQQFK[Acetyl (K)]DFQR_	1	143.693	159.874	162.482	223.383	220.269	230.447	0.744395	0.7898	0.806332	1.30017	1.16989	1.25864
	Q62203	77	K	1.72345	0.000577575	Up	Splicing factor 3A subunit 2 OS=Mus musculus OX=10090 GN=Sf3a2 PE=1 SV=2	Sf3a2	_K[Acetyl (K)]HQTNLAR_	1	35.5086	28.1759	28.6473	53.0757	46.4492	44.2508	0.787139	0.690835	0.752569	1.34671	1.31297	1.18454
	Q91YT7	416	K	2.47183	0.00240256	Up	YTH domain-containing family protein 2 OS=Mus musculus OX=10090 GN=Ythdf2 PE=1 SV=1	Ythdf2	_VFIIK[Acetyl (K)]SYSEDDIHR_	1	17.3808	13.1719	18.5997	43.993	29.6842	53.125	0.59986	0.557179	0.549685	1.33535	1.13172	1.75166
	Q60760	613	K	2.27837	0.0336498	Up	Growth factor receptor-bound protein 10 OS=Mus musculus OX=10090 GN=Grb10 PE=1 SV=2	Grb10	_LK[Acetyl (K)]HHC[Carbamidomethyl (C)]IR_	1	29.7736	16.0463	27.075	62.0192	35.5049	45.3166	0.816457	0.398742	0.678555	1.8399	1.07299	1.40179
	Q2NL51	366	K	2.17786	7.77783e-05	Up	Glycogen synthase kinase-3 alpha OS=Mus musculus OX=10090 GN=Gsk3a PE=1 SV=2	Gsk3a	_AHPWTK[Acetyl (K)]VFK_	1	187.512	170.567	202.676	406.27	403.129	419.014	0.645549	0.57243	0.667827	1.36021	1.36205	1.38476
	Q5NCF2	70	K	4.2264	0.000649993	Up	Trafficking protein particle complex subunit 1 OS=Mus musculus OX=10090 GN=Trappc1 PE=1 SV=1	Trappc1	_YK[Acetyl (K)]LHYYETPTGIK_	1	20.1382	18.694	22.4821	100.152	69.6728	80.2569	0.394703	0.381391	0.391432	2.06649	1.24188	1.62608
	Q60598	110	K	2.08808	0.00195908	Up	Src substrate cortactin OS=Mus musculus OX=10090 GN=Cttn PE=1 SV=2	Cttn	_LSK[Acetyl (K)]HC[Carbamidomethyl (C)]SQVDSVR_	1	73.9765	73.6285	78.7908	172.825	153.054	129.95	0.616821	0.6397	0.7024	1.54307	1.41855	1.12876
	Q60598	295	K	2.31974	0.000849307	Up	Src substrate cortactin OS=Mus musculus OX=10090 GN=Cttn PE=1 SV=2	Cttn	_LAK[Acetyl (K)]HESQQDYAK_	1	11.4055	13.7345	10.0199	25.2995	24.551	28.919	0.569472	0.714554	0.534888	1.35264	1.36258	1.50419
	O08553	6	K	0.547561	0.00157607	Down	Dihydropyrimidinase-related protein 2 OS=Mus musculus OX=10090 GN=Dpysl2 PE=1 SV=2	Dpysl2	_[Acetyl (Protein N-term)]SYQGK[Acetyl (K)]K[Acetyl (K)]NIPR_	1	278.356	222.616	240.98	150.453	131.513	148.632	1.46171	1.17492	1.27515	0.775514	0.662149	0.704274
	O08553	7	K	0.547561	0.00157607	Down	Dihydropyrimidinase-related protein 2 OS=Mus musculus OX=10090 GN=Dpysl2 PE=1 SV=2	Dpysl2	_[Acetyl (Protein N-term)]SYQGK[Acetyl (K)]K[Acetyl (K)]NIPR_	1	278.356	222.616	240.98	150.453	131.513	148.632	1.46171	1.17492	1.27515	0.775514	0.662149	0.704274
	O08553	258	K	1.95764	2.56739e-05	Up	Dihydropyrimidinase-related protein 2 OS=Mus musculus OX=10090 GN=Dpysl2 PE=1 SV=2	Dpysl2	_VMSK[Acetyl (K)]SAAEVIAQAR_	1	6206.2	5773.61	5666.93	12102.2	12104.8	12415.4	0.70415	0.658381	0.6479	1.34782	1.3168	1.27106
	O08553	368	K	2.08685	9.15311e-06	Up	Dihydropyrimidinase-related protein 2 OS=Mus musculus OX=10090 GN=Dpysl2 PE=1 SV=2	Dpysl2	_MSVIWDK[Acetyl (K)]AVVTGK_	1	2409.41	2228.26	2403.77	4994.87	5186.86	5408.62	0.655516	0.609298	0.659002	1.33391	1.35302	1.32778
	O35239	218	K	2.94647	0.0331096	Up	Tyrosine-protein phosphatase non-receptor type 9 OS=Mus musculus OX=10090 GN=Ptpn9 PE=1 SV=2	Ptpn9	_IQILK[Acetyl (K)]TSEVTQHLPR_	1	2.03333	1.4821		4.55072	4.39543	8.50044	0.522811	0.366333		1.12897	0.96682	1.83397
	O54983	54	K	1.50065	0.00137202	Up	Ketimine reductase mu-crystallin OS=Mus musculus OX=10090 GN=Crym PE=1 SV=1	Crym	_TVVPVAK[Acetyl (K)]HR_	1	1068.13	1079.6	1013.62	2225.03	2297.83	2237.64	0.786371	0.785221	0.751659	1.05841	1.25041	1.17755
	O70443	46	K	1.91718	0.00125987	Up	Guanine nucleotide-binding protein G(z) subunit alpha OS=Mus musculus OX=10090 GN=Gnaz PE=1 SV=4	Gnaz	_LLLLGTSNSGK[Acetyl (K)]STIVK_	1	100.938	97.6657	82.3487	189.8	205.241	187.433	0.719771	0.724753	0.58943	1.25677	1.41428	1.22841
	O70443	92	K	2.22246	0.00544976	Up	Guanine nucleotide-binding protein G(z) subunit alpha OS=Mus musculus OX=10090 GN=Gnaz PE=1 SV=4	Gnaz	_ALAALK[Acetyl (K)]IDFHNPDR_	1	32.0328	35.8085	49.5327	104.746	94.2656	82.8555	0.493998	0.574677	0.766756	1.49999	1.4048	1.17438
	O88643	522	K	2.52572	0.000117317	Up	Serine/threonine-protein kinase PAK 1 OS=Mus musculus OX=10090 GN=Pak1 PE=1 SV=1	Pak1	_ELLQHQFLK[Acetyl (K)]IAK_	1	54.0933	60.0812	51.3483	158.791	166.774	161.614	0.52923	0.604106	0.515931	1.31228	1.49257	1.36074
	O88746	106	K	1.52	0.0173956	Up	Target of Myb1 membrane trafficking protein OS=Mus musculus OX=10090 GN=Tom1 PE=1 SV=1	Tom1	_TILPK[Acetyl (K)]NNPPTIVHDK_	1	59.6691	73.0028	68.1922	120.982	91.0276	102.21	0.652208	0.934473	0.7942	1.28072	1.13677	1.20146
	P14869	10	K	1.70093	0.00107628	Up	60S acidic ribosomal protein P0 OS=Mus musculus OX=10090 GN=Rplp0 PE=1 SV=3	Rplp0	_ATWK[Acetyl (K)]SNYFLK_	1	498.139	417.049	508.083	679.024	691.916	705.147	0.766519	0.676273	0.824275	1.22272	1.3013	1.3321
	P28650	18	K	0.631368	0.000944038	Down	Adenylosuccinate synthetase isozyme 1 OS=Mus musculus OX=10090 GN=Adss1 PE=1 SV=2	Adss1	_ASNDRPPGTGGVK[Acetyl (K)]R_	1	209.895	234.752	197.894	134.141	121.878	108.025	1.1534	1.29535	1.18122	0.795751	0.790408	0.705688
	P28656	194	K	2.66701	0.00552557	Up	Nucleosome assembly protein 1-like 1 OS=Mus musculus OX=10090 GN=Nap1l1 PE=1 SV=2	Nap1l1	_NVDLLSDMVQEHDEPILK[Acetyl (K)]HLK_	1	122.795	84.0167	87.3599	287.368	296.647	316.389	0.666896	0.415478	0.52779	1.16154	1.38309	1.74969
	P31324	135	K	3.22062	0.00116457	Up	cAMP-dependent protein kinase type II-beta regulatory subunit OS=Mus musculus OX=10090 GN=Prkar2b PE=1 SV=3	Prkar2b	_IIHPK[Acetyl (K)]TDDQR_	1	205.861	142.171	208.646	698.694	711.773	732.146	0.520483	0.335238	0.505387	1.41	1.45477	1.51883
	P31324	285	K	1.94492	0.0179108	Up	cAMP-dependent protein kinase type II-beta regulatory subunit OS=Mus musculus OX=10090 GN=Prkar2b PE=1 SV=3	Prkar2b	_LK[Acetyl (K)]VVDVIGTK_	1	53.1985	74.7047	94.5851	203.239	151.341	159.231	0.493091	0.645783	0.839907	1.50361	1.13398	1.21098
	P34884	78	K	2.96338	0.0003223	Up	Macrophage migration inhibitory factor OS=Mus musculus OX=10090 GN=Mif PE=1 SV=2	Mif	_NYSK[Acetyl (K)]LLC[Carbamidomethyl (C)]GLLSDR_	1	404.696	343.149	410.631	1383.71	1154.49	1108.19	0.527512	0.433201	0.531712	1.65632	1.44744	1.31886
	P0DP26	95	K	2.04418	0.000336103	Up	Calmodulin-1 OS=Mus musculus OX=10090 GN=Calm1 PE=1 SV=1	Calm1	_VFDK[Acetyl (K)]DGNGYISAAELR_	1	1541.49	1294.68	1264.6	2924.3	2930.74	3066.62	0.731773	0.61773	0.60073	1.29583	1.35167	1.33913
	P57780	633	K	1.82211	0.014137	Up	Alpha-actinin-4 OS=Mus musculus OX=10090 GN=Actn4 PE=1 SV=1	Actn4	_VQQLVPK[Acetyl (K)]R_	1	27.4529	42.4388	30.3044	64.8845	68.4965	67.8313	0.543394	0.903404	0.655168	1.25805	1.32235	1.24962
	P53026	156	K	1.53559	0.00426808	Up	60S ribosomal protein L10a OS=Mus musculus OX=10090 GN=Rpl10a PE=1 SV=3	Rpl10a	_STIK[Acetyl (K)]FQMK_	1	414.721	427.206	405.737	519.285	552.566	523.647	0.830976	0.831596	0.758654	1.18038	1.40508	1.13255
	P53026	207	K	2.10182	0.000287386	Up	60S ribosomal protein L10a OS=Mus musculus OX=10090 GN=Rpl10a PE=1 SV=3	Rpl10a	_ALYIK[Acetyl (K)]STMGK_	1	188.034	164.105	165.78	308.117	285.847	317.913	0.749199	0.635218	0.616395	1.39271	1.44536	1.36727
	Q149F3	285	K	3.14382	0.000308536	Up	Eukaryotic peptide chain release factor GTP-binding subunit ERF3B OS=Mus musculus OX=10090 GN=Gspt2 PE=1 SV=1	Gspt2	_K[Acetyl (K)]HFTILDAPGHK_	1	31.3805	28.85	33.1388	102.921	93.7041	78.7366	0.481862	0.460047	0.531826	1.75357	1.58006	1.29952
	Q02248	288	K	1.62006	0.00913821	Up	Catenin beta-1 OS=Mus musculus OX=10090 GN=Ctnnb1 PE=1 SV=1	Ctnnb1	_MVALLNK[Acetyl (K)]TNVK_	1	168.995	126.11	180.192	244.041	262.786	263.908	0.807419	0.618577	0.86184	1.17834	1.26426	1.26383
	Q01853	386	K	1.75418	0.00192188	Up	Transitional endoplasmic reticulum ATPase OS=Mus musculus OX=10090 GN=Vcp PE=1 SV=4	Vcp	_LEILQIHTK[Acetyl (K)]NMK_	1	39.7807	40.6057	32.4234	67.8293	58.0521	65.5287	0.759952	0.782046	0.64535	1.38336	1.16614	1.2875
	Q01853	505	K	1.91796	0.000115198	Up	Transitional endoplasmic reticulum ATPase OS=Mus musculus OX=10090 GN=Vcp PE=1 SV=4	Vcp	_FLK[Acetyl (K)]FGMTPSK_	1	561.351	541.424	588.192	993.5	1029.36	1123.87	0.674368	0.655741	0.736216	1.27419	1.30032	1.38861
	P70236	172	K	1.65691	0.000996618	Up	Dual specificity mitogen-activated protein kinase kinase 6 OS=Mus musculus OX=10090 GN=Map2k6 PE=1 SV=1	Map2k6	_ALEHLHSK[Acetyl (K)]LSVIHR_	1	589.459	582.382	618.868	1048.26	1128.29	1021.08	0.75533	0.745132	0.742052	1.30167	1.31448	1.09949
	P97427	254	K	1.54215	0.000439758	Up	Dihydropyrimidinase-related protein 1 OS=Mus musculus OX=10090 GN=Crmp1 PE=1 SV=1	Crmp1	_INC[Carbamidomethyl (C)]PVYITK[Acetyl (K)]VMSK_	1	626.636	691.701	679.251	950.201	924.601	957.858	0.733246	0.834048	0.81531	1.24708	1.21916	1.20811
	P97427	258	K	1.66714	0.0193726	Up	Dihydropyrimidinase-related protein 1 OS=Mus musculus OX=10090 GN=Crmp1 PE=1 SV=1	Crmp1	_VMSK[Acetyl (K)]SAADIIALAR_	1	145.167	160.711	179.439	208.313	223.767	314.663	0.665949	0.759725	0.844396	1.07184	1.15675	1.55592
	P97427	368	K	2.4923	5.7267e-06	Up	Dihydropyrimidinase-related protein 1 OS=Mus musculus OX=10090 GN=Crmp1 PE=1 SV=1	Crmp1	_MTVVWDK[Acetyl (K)]AVATGK_	1	792.962	816.162	756.576	1801.01	1814.36	1801.75	0.575863	0.610775	0.563608	1.46698	1.48478	1.41037
	P97427	463	K	1.79864	0.0114564	Up	Dihydropyrimidinase-related protein 1 OS=Mus musculus OX=10090 GN=Crmp1 PE=1 SV=1	Crmp1	_IVFEDGNISVSK[Acetyl (K)]GMGR_	1	59.6584	43.3704	38.3477	85.645	72.5232	74.8294	0.900678	0.67473	0.593875	1.45025	1.2338	1.2177
	P97427	487	K	1.61865	7.55833e-05	Up	Dihydropyrimidinase-related protein 1 OS=Mus musculus OX=10090 GN=Crmp1 PE=1 SV=1	Crmp1	_SK[Acetyl (K)]VFGLHSVSR_	1	3009.12	2927.05	2775.96	4171.46	4436.36	4345.8	0.784999	0.786863	0.74285	1.22056	1.30415	1.222
	Q3V038	185	K	1.74053	0.0107723	Up	Tetratricopeptide repeat protein 9A OS=Mus musculus OX=10090 GN=Ttc9 PE=1 SV=1	Ttc9	_ALYYLK[Acetyl (K)]EAR_	1	81.8728	67.1084	85.2865	116.884	115.533	122.344	0.807991	0.634414	0.807105	1.07639	1.43624	1.40271
	P63034	268	K	0.609952	0.00315013	Down	Cytohesin-2 OS=Mus musculus OX=10090 GN=Cyth2 PE=1 SV=3	Cyth2	_EGWLLK[Acetyl (K)]LGGGR_	1	287.81	261.725	277.79	223.669	231.577	203.198	1.33142	1.12364	1.40518	0.816568	0.811631	0.72636
	P63005	228	K	1.81608	0.00170043	Up	Platelet-activating factor acetylhydrolase IB subunit beta OS=Mus musculus OX=10090 GN=Pafah1b1 PE=1 SV=2	Pafah1b1	_MWEVQTGYC[Carbamidomethyl (C)]VK[Acetyl (K)]TFTGHR_	1	62.071	66.6071	69.4793	122.459	128.945	108.109	0.659801	0.726869	0.747205	1.32899	1.42168	1.12461
	P63005	368	K	1.56927	0.000589831	Up	Platelet-activating factor acetylhydrolase IB subunit beta OS=Mus musculus OX=10090 GN=Pafah1b1 PE=1 SV=2	Pafah1b1	_VWDYK[Acetyl (K)]NK_	1	319.728	339.998	363.682	510.96	539.117	557.972	0.720255	0.786308	0.828871	1.17516	1.25969	1.23008
	P61202	77	K	2.48289	0.0271694	Up	COP9 signalosome complex subunit 2 OS=Mus musculus OX=10090 GN=Cops2 PE=1 SV=1	Cops2	_QMIK[Acetyl (K)]INFK_	1	29.6015	15.0326	37.6622	67.6924	71.6842	68.5116	0.60183	0.306507	0.815306	1.37314	1.46102	1.44546
	P61202	93	K	2.07952	0.00282461	Up	COP9 signalosome complex subunit 2 OS=Mus musculus OX=10090 GN=Cops2 PE=1 SV=1	Cops2	_YK[Acetyl (K)]QLLTYIR_	1	44.1741	49.8994	33.6641	83.6138	86.2926	96.8811	0.660583	0.748347	0.53602	1.24754	1.29361	1.50342
	P57784	67	K	2.23819	0.002321	Up	U2 small nuclear ribonucleoprotein A' OS=Mus musculus OX=10090 GN=Snrpa1 PE=1 SV=2	Snrpa1	_LK[Acetyl (K)]TLLVNNNR_	1	58.7902	85.3432	79.4071	146.358	127.875	140.735	0.515629	0.733672	0.67187	1.48436	1.28982	1.52577
	P68040	185	K	3.19661	0.00128349	Up	Receptor of activated protein C kinase 1 OS=Mus musculus OX=10090 GN=Rack1 PE=1 SV=3	Rack1	_LK[Acetyl (K)]TNHIGHTGYLNTVTVSPDGSLC[Carbamidomethyl (C)]ASGGK_	1	10.6951	9.78021	10.3433	33.3699	28.4198	23.3907	0.513478	0.463952	0.515923	1.96969	1.5806	1.22338
extracellular	Q7TNC9	283	K	0.627692	0.00230384	Down	Inositol polyphosphate-5-phosphatase A OS=Mus musculus OX=10090 GN=Inpp5a PE=1 SV=1	Inpp5a	_VVLQLEK[Acetyl (K)]K_	1	279.608	280.157	325.553	213.494	192.688	187.223	1.12351	1.24484	1.34796	0.842017	0.757605	0.733076
	Q62425	74	K	2.47041	0.000719187	Up	Cytochrome c oxidase subunit NDUFA4 OS=Mus musculus OX=10090 GN=Ndufa4 PE=1 SV=2	Ndufa4	_FYSVNVDYSK[Acetyl (K)]LK_	1	1631.81	1519.57	1458.51	4397.66	4417.18	4380.53	0.587478	0.548058	0.556563	1.15369	1.57511	1.45138
	Q68FL4	602	K	1.76477	0.00411552	Up	Putative adenosylhomocysteinase 3 OS=Mus musculus OX=10090 GN=Ahcyl2 PE=1 SV=1	Ahcyl2	_YLGLNK[Acetyl (K)]NGPFKPNYYR_	0.848221	51.3811	56.9254	47.8833	93.1455		100.464	0.753923	0.839325	0.697338	1.31555		1.37935
	Q68FL4	607	K	1.79369	0.00034311	Up	Putative adenosylhomocysteinase 3 OS=Mus musculus OX=10090 GN=Ahcyl2 PE=1 SV=1	Ahcyl2	_NGPFK[Acetyl (K)]PNYYR_	1	407.176	450.492	386.167	751.308	804.974	789.916	0.698565	0.776627	0.65756	1.2407	1.31671	1.26809
	Q80V42	338	K	1.87797	0.00792661	Up	Carboxypeptidase M OS=Mus musculus OX=10090 GN=Cpm PE=1 SV=2	Cpm	_K[Acetyl (K)]HIC[Carbamidomethyl (C)]PFR_	1	65.4865	82.2756	88.1238	174.935	156.445	164.007	0.535004	0.777276	0.748451	1.42369	1.25936	1.18694
	Q8BHL8	125	K	4.64606	3.33184e-05	Up	Proteasome inhibitor PI31 subunit OS=Mus musculus OX=10090 GN=Psmf1 PE=1 SV=1	Psmf1	_TYK[Acetyl (K)]NSEELR_	1	116.111	122.855	132.092	472.057	494.129	455.943	0.42713	0.35964	0.353948	1.75131	1.91092	1.63761
	Q810U3	232	K	1.95819	0.000715569	Up	Neurofascin OS=Mus musculus OX=10090 GN=Nfasc PE=1 SV=1	Nfasc	_NPFTLK[Acetyl (K)]VLTTR_	1	102.51	112.517	120.117	238.472	242.082	239.362	0.589521	0.671267	0.741465	1.24583	1.37105	1.30391
	Q810U3	299	K	2.83066	0.00127436	Up	Neurofascin OS=Mus musculus OX=10090 GN=Nfasc PE=1 SV=1	Nfasc	_FENFNK[Acetyl (K)]ALR_	1	60.4542	76.4454	72.5003	190.79	243.89	213.659	0.427644	0.560986	0.550488	1.22602	1.69906	1.43164
	Q810U3	546	K	2.0167	0.00145249	Up	Neurofascin OS=Mus musculus OX=10090 GN=Nfasc PE=1 SV=1	Nfasc	_VK[Acetyl (K)]HDPSLK_	1	140.434	164.561	169.751	335.537	361.689	352.544	0.558921	0.67944	0.725178	1.21313	1.41766	1.32908
	Q810U4	143	K	2.00137	3.11935e-07	Up	Neuronal cell adhesion molecule OS=Mus musculus OX=10090 GN=Nrcam PE=1 SV=2	Nrcam	_SPLWTK[Acetyl (K)]ER_	1	191.192	178.896	174.029	405.111	387.385	393.374	0.667745	0.648036	0.655296	1.30007	1.32491	1.31988
	Q810U4	556	K	1.54963	0.00309194	Up	Neuronal cell adhesion molecule OS=Mus musculus OX=10090 GN=Nrcam PE=1 SV=2	Nrcam	_GSK[Acetyl (K)]VSFEC[Carbamidomethyl (C)]R_	1	144.895	152.419	160.368	259.908	273.967	239.754	0.711003	0.775734	0.848416	1.17189	1.31649	1.13024
	Q810U4	881	K	1.55171	0.00531173	Up	Neuronal cell adhesion molecule OS=Mus musculus OX=10090 GN=Nrcam PE=1 SV=2	Nrcam	_IYYWK[Acetyl (K)]TQSSSK_	1	195.74	170.91	142.347	276.331	296.235	284.099	0.866008	0.784269	0.678989	1.12336	1.28345	1.20754
	Q8BFZ9	192	K	1.52673	0.0166582	Up	Erlin-2 OS=Mus musculus OX=10090 GN=Erlin2 PE=1 SV=1	Erlin2	_TK[Acetyl (K)]LLIAAQK_	1	75.5975	82.4141	94.5262	114.362	112.236	138.434	0.710463	0.746309	0.936923	1.21591	1.08119	1.35744
	Q8BFZ9	232	K	2.39418	0.00042121	Up	Erlin-2 OS=Mus musculus OX=10090 GN=Erlin2 PE=1 SV=1	Erlin2	_VAQVAEITYGQK[Acetyl (K)]VMEK_	1	19.765	23.0125	18.1463	37.5467	49.7213	50.593	0.577075	0.647417	0.558784	1.2402	1.48804	1.54124
	Q8BGH4	123	K	2.77639	0.00309728	Up	Receptor expression-enhancing protein 1 OS=Mus musculus OX=10090 GN=Reep1 PE=1 SV=1	Reep1	_SYDALVHFGK[Acetyl (K)]R_	1	38.8209	37.4831	56.5258	131.125	110.71	159.628	0.466076	0.439788	0.652274	1.58187	1.15942	1.58471
	Q61838	306	K	3.70636	4.79588e-05	Up	Pregnancy zone protein OS=Mus musculus OX=10090 GN=Pzp PE=1 SV=3	Pzp	_TK[Acetyl (K)]VFQLR_	1	87.9216	102.045	108.453	361.225	372.12	361.888	0.37446	0.434079	0.470678	1.5615	1.64576	1.53397
	Q61838	353	K	2.51579	0.0013134	Up	Pregnancy zone protein OS=Mus musculus OX=10090 GN=Pzp PE=1 SV=3	Pzp	_FTK[Acetyl (K)]VNTNYR_	1	93.5577	65.136	82.0879	183.731	208.916	207.037	0.66073	0.459447	0.590739	1.31699	1.53211	1.45521
	Q80X80	645	K	3.25475	0.000145295	Up	Phospholipid transfer protein C2CD2L OS=Mus musculus OX=10090 GN=C2cd2l PE=1 SV=3	C2cd2l	_SGTK[Acetyl (K)]LIFR_	1		23.8119	25.286	96.8364	113.488	104.33		0.383029	0.397958	1.19132	1.34573	1.27583
	Q61361	98	K	2.191	0.0136365	Up	Brevican core protein OS=Mus musculus OX=10090 GN=Bcan PE=1 SV=2	Bcan	_VK[Acetyl (K)]VNEAYR_	1	39.8001	44.4655	55.1877	75.8366	108.119	133.614	0.537059	0.584655	0.743219	1.00952	1.34939	1.72716
	Q61361	154	K	1.91486	0.0033089	Up	Brevican core protein OS=Mus musculus OX=10090 GN=Bcan PE=1 SV=2	Bcan	_VK[Acetyl (K)]GVVFLYR_	1	90.5031	101.653	128.881	204.781	218.988	213.698	0.582298	0.6373	0.827577	1.29978	1.30316	1.31712
	P61514	44	K	1.74534	0.00381386	Up	60S ribosomal protein L37a OS=Mus musculus OX=10090 GN=Rpl37a PE=1 SV=2	Rpl37a	_YTC[Carbamidomethyl (C)]SFC[Carbamidomethyl (C)]GK[Acetyl (K)]TK_	1	125.457	127.46	101.569	178.01	183.935	176.375	0.766895	0.8452	0.620192	1.27659	1.35216	1.26735
	Q60930	24	K	0.449012	0.00378265	Down	Voltage-dependent anion-selective channel protein 2 OS=Mus musculus OX=10090 GN=Vdac2 PE=1 SV=2	Vdac2	_PMC[Carbamidomethyl (C)]IPPPYADLGK[Acetyl (K)]AAR_	1	1557.09	1805.05	2226.16	841.629	894.066	975.301	1.13253	1.36279	1.71805	0.569631	0.654417	0.667808
	Q60930	32	K	0.563572	0.000536777	Down	Voltage-dependent anion-selective channel protein 2 OS=Mus musculus OX=10090 GN=Vdac2 PE=1 SV=2	Vdac2	_DIFNK[Acetyl (K)]GFGFGLVK_	1	2395.16	2584.86	2658.95	1515.77	1471.89	1657.39	1.17699	1.31849	1.38641	0.693118	0.727883	0.766722
	Q60930	40	K	0.651238	0.00105049	Down	Voltage-dependent anion-selective channel protein 2 OS=Mus musculus OX=10090 GN=Vdac2 PE=1 SV=2	Vdac2	_GFGFGLVK[Acetyl (K)]LDVK_	1	8221.43	6797.18	7098.52	5118.82	5137.08	5227.41	1.31988	1.1327	1.2092	0.7647	0.829946	0.790038
	Q60930	75	K	1.57896	0.0464878	Up	Voltage-dependent anion-selective channel protein 2 OS=Mus musculus OX=10090 GN=Vdac2 PE=1 SV=2	Vdac2	_YK[Acetyl (K)]WC[Carbamidomethyl (C)]EYGLTFTEK_	1	465.737	644.357	524.171	1099.22	948.494	735.355	0.636443	0.914	0.760037	1.39778	1.30437	0.946001
	Q56A07	86	K	3.44557	0.00580924	Up	Sodium channel subunit beta-2 OS=Mus musculus OX=10090 GN=Scn2b PE=1 SV=1	Scn2b	_MK[Acetyl (K)]IINLK_	1	102.045	132.696	174.67	436.538	472.588	479.699	0.359869	0.390886	0.640778	1.34222	1.35574	2.09666
	Q06890	53	K	0.374692	7.50698e-06	Down	Clusterin OS=Mus musculus OX=10090 GN=Clu PE=1 SV=1	Clu	_EIQNAVQGVK[Acetyl (K)]HIK_	1	44.2312	46.59	45.6891	16.8451	17.6613	16.5285	1.37043	1.48447	1.50931	0.541846	0.559542	0.533848
	Q05816	61	K	1.72076	0.0240909	Up	Fatty acid-binding protein 5 OS=Mus musculus OX=10090 GN=Fabp5 PE=1 SV=3	Fabp5	_TESTVK[Acetyl (K)]TTVFSC[Carbamidomethyl (C)]NLGEK_	1	31.1572	39.2107	35.1164	65.8881	59.2583	41.8306	0.651774	0.851426	0.726798	1.48195	1.37989	0.975447
	Q00623	205	K	2.23411	0.00437751	Up	Apolipoprotein A-I OS=Mus musculus OX=10090 GN=Apoa1 PE=1 SV=2	Apoa1	_LAELK[Acetyl (K)]SNPTLNEYHTR_	1	31.4416	44.5399	46.2937	84.8626	65.3213	72.3408	0.505853	0.700836	0.722623	1.67019	1.28335	1.35676
	P83940	32	K	2.49752	0.000924897	Up	Elongin-C OS=Mus musculus OX=10090 GN=Eloc PE=1 SV=1	Eloc	_LISSDGHEFIVK[Acetyl (K)]R_	1	33.6115	38.183	36.1521	80.1676	104.009	81.2587	0.49327	0.604632	0.627399	1.33016	1.65159	1.32722
	P80560	879	K	1.64228	0.00922025	Up	Receptor-type tyrosine-protein phosphatase N2 OS=Mus musculus OX=10090 GN=Ptprn2 PE=1 SV=2	Ptprn2	_SFYLK[Acetyl (K)]NLQTNETR_	1	159.575	130.374	142.631	238.655	215.843	193.896	0.840839	0.703166	0.757416	1.45958	1.25236	1.06764
	P70663	626	K	0.626087	0.0217552	Down	SPARC-like protein 1 OS=Mus musculus OX=10090 GN=Sparcl1 PE=1 SV=3	Sparcl1	_DK[Acetyl (K)]HITLK_	1	120.226	116.623	120.135	57.4563	81.0563	54.2459	1.16636	1.23558	1.23271	0.729659	0.945618	0.600333
	P62983	48	K	1.99281	0.000632818	Up	Ubiquitin-40S ribosomal protein S27a OS=Mus musculus OX=10090 GN=Rps27a PE=1 SV=2	Rps27a	_LIFAGK[Acetyl (K)]QLEDGR_	1	2966.66	2929.51	2826.89	5853.33	6108.43	6168.98	0.650158	0.666747	0.682326	1.15303	1.44345	1.38762
	P62878	105	K	2.12004	0.0358032	Up	E3 ubiquitin-protein ligase RBX1 OS=Mus musculus OX=10090 GN=Rbx1 PE=1 SV=1	Rbx1	_EWEFQK[Acetyl (K)]YGH_	1	106.687	85.2978	78.0998	172.906	205.938	172.337	0.749264	0.845678	0.424195	1.16583	1.8029	1.31192
	P62274	48	K	2.81865	0.018585	Up	40S ribosomal protein S29 OS=Mus musculus OX=10090 GN=Rps29 PE=1 SV=2	Rps29	_QYAK[Acetyl (K)]DIGFIK_	1	27.9754	50.9185	52.1487	92.309	90.7939	103.162	0.318536	0.661171	0.735212	1.30015	1.86796	1.66565
	Q8BLK3	61	K	2.08185	0.0115073	Up	Limbic system-associated membrane protein OS=Mus musculus OX=10090 GN=Lsamp PE=1 SV=1	Lsamp	_NSK[Acetyl (K)]VAWLNR_	1	88.345	78.4039	135.948	203.519	209.185	228.7	0.551602	0.514973	0.875315	1.24483	1.35375	1.44414
	Q60932	33	K	0.287649	0.000411548	Down	Voltage-dependent anion-selective channel protein 1 OS=Mus musculus OX=10090 GN=Vdac1 PE=1 SV=3	Vdac1	_DVFTK[Acetyl (K)]GYGFGLIK_	1	13136	9462.57	11100.3	3052.95	3885.2	3914.1	1.87813	1.38573	1.54159	0.397444	0.502334	0.482506
	Q60932	109	K	0.547347	0.00658421	Down	Voltage-dependent anion-selective channel protein 1 OS=Mus musculus OX=10090 GN=Vdac1 PE=1 SV=3	Vdac1	_GLK[Acetyl (K)]LTFDSSFSPNTGK_	1	2328.63	2536.42	2406.26	1677.24	1545.75	1218.79	1.26634	1.41279	1.27105	0.8305	0.760161	0.57146
	Q8BP92	74	K	3.12665	0.00213416	Up	Reticulocalbin-2 OS=Mus musculus OX=10090 GN=Rcn2 PE=1 SV=1	Rcn2	_LQSIIK[Acetyl (K)]K_	1	13.561	13.6914	18.2974	30.2534	46.8349	48.0784	0.46364	0.443342	0.59297	1.17914	1.75499	1.75569
	Q9D1D4	75	K	2.29897	0.0215434	Up	Transmembrane emp24 domain-containing protein 10 OS=Mus musculus OX=10090 GN=Tmed10 PE=1 SV=1	Tmed10	_THLK[Acetyl (K)]ITDSAGHILYAK_	1	43.1124	32.9557	21.6667	68.9927	55.3008	70.3211	0.797552	0.662417	0.42117	1.69768	1.09164	1.53536
	Q9D1D4	127	K	2.84464	8.77407e-05	Up	Transmembrane emp24 domain-containing protein 10 OS=Mus musculus OX=10090 GN=Tmed10 PE=1 SV=1	Tmed10	_IPDQLVILDMK[Acetyl (K)]HGVEAK_	1	18.7202	17.0826	18.6707	45.0391	45.2118	45.505	0.532219	0.527692	0.557761	1.7032	1.3716	1.52689
	Q8BYM5	572	K	2.21918	0.00739923	Up	Neuroligin-3 OS=Mus musculus OX=10090 GN=Nlgn3 PE=1 SV=2	Nlgn3	_FEEVAWSK[Acetyl (K)]YNPR_	1	40.2395	41.0581	58.2448	96.7634	104.017	111.183	0.601927	0.470328	0.811019	1.47297	1.42995	1.2764
	Q9Z1L5	329	K	3.25426	0.00359864	Up	Voltage-dependent calcium channel subunit alpha-2/delta-3 OS=Mus musculus OX=10090 GN=Cacna2d3 PE=1 SV=1	Cacna2d3	_EHLDK[Acetyl (K)]LFAK_	1	41.0571	28.5218	51.7767	164.152	159.093	163.195	0.474167	0.297719	0.571506	1.57632	1.418	1.37742
	Q9Z1L5	626	K	1.85351	0.00382873	Up	Voltage-dependent calcium channel subunit alpha-2/delta-3 OS=Mus musculus OX=10090 GN=Cacna2d3 PE=1 SV=1	Cacna2d3	_GHGK[Acetyl (K)]YFFR_	1	97.1716	141.215	130.495	273.181	249.921	311.737	0.56665	0.744289	0.727301	1.32459	1.12476	1.32855
	P57759	206	K	1.76979	0.00288417	Up	Endoplasmic reticulum resident protein 29 OS=Mus musculus OX=10090 GN=Erp29 PE=1 SV=2	Erp29	_WASQYLK[Acetyl (K)]IMGK_	1	124.089	97.5053	91.1377	165.82	145.728	180.19	0.854661	0.692787	0.65076	1.30296	1.22079	1.36661
	Q9WV54	309	K	1.78883	0.0078176	Up	Acid ceramidase OS=Mus musculus OX=10090 GN=Asah1 PE=1 SV=1	Asah1	_ESLDVYELDPK[Acetyl (K)]HGR_	1	114.423	110.498	103.341	162.846	209.116	215.892	0.767398	0.748558	0.641156	1.03881	1.41478	1.40512
	Q9WUC3	80	K	1.61057	9.14568e-06	Up	Lymphocyte antigen 6H OS=Mus musculus OX=10090 GN=Ly6h PE=1 SV=2	Ly6h	_MC[Carbamidomethyl (C)]ASSC[Carbamidomethyl (C)]DFVK[Acetyl (K)]R_	1	1782.72	1719.4	1711.8	2655.34	2625.33	2562.84	0.778121	0.753697	0.785797	1.23825	1.22378	1.27064
	Q9QUP5	85	K	1.59629	0.000256333	Up	Hyaluronan and proteoglycan link protein 1 OS=Mus musculus OX=10090 GN=Hapln1 PE=1 SV=1	Hapln1	_WTK[Acetyl (K)]LTSDYLR_	1	173.765	159.132	181.584	286.735	324.415	331.46	0.752146	0.720639	0.800903	1.16423	1.20523	1.26001
	Q9QUP5	245	K	1.79572	0.0473704	Up	Hyaluronan and proteoglycan link protein 1 OS=Mus musculus OX=10090 GN=Hapln1 PE=1 SV=1	Hapln1	_NYGFWDK[Acetyl (K)]DK_	1	24.9937	51.0335	32.9219	67.4119	77.0577	81.5597	0.470586	1.00528	0.631622	1.19059	1.24525	1.34862
	Q9QUP5	342	K	1.57663	0.000402444	Up	Hyaluronan and proteoglycan link protein 1 OS=Mus musculus OX=10090 GN=Hapln1 PE=1 SV=1	Hapln1	_FVGFPDK[Acetyl (K)]K_	1	93.173	82.8895	84.8769	143.469	174.299	154.637	0.801323	0.745828	0.743824	1.15743	1.2866	1.16798
	Q9JKP5	245	K	2.37846	0.00561899	Up	Muscleblind-like protein 1 OS=Mus musculus OX=10090 GN=Mbnl1 PE=1 SV=1	Mbnl1	_YFHPPAHLQAK[Acetyl (K)]IK_	1	62.9154	42.2385	64.411	99.5622	95.6163	114.952	0.73894	0.463269	0.679898	1.33783	1.41984	1.71883
	Q9JJV2	116	K	2.12615	0.0424293	Up	Profilin-2 OS=Mus musculus OX=10090 GN=Pfn2 PE=1 SV=3	Pfn2	_VLVFVMGK[Acetyl (K)]EGVHGGGLNK_	1	117.454	115.256	164.253	181.407	316.717	323.356	0.556251	0.558947	0.825786	0.864923	1.6192	1.6427
	Q9JJR8	172	K	1.70385	0.00192817	Up	Transmembrane protein 9B OS=Mus musculus OX=10090 GN=Tmem9b PE=1 SV=1	Tmem9b	_ANVLNK[Acetyl (K)]VEYAQQR_	1	82.8256	83.34	73.2691	146.589	169.174	153.926	0.766684	0.761474	0.653322	1.13003	1.35216	1.23473
	Q9JIA1	513	K	1.8271	0.000900143	Up	Leucine-rich glioma-inactivated protein 1 OS=Mus musculus OX=10090 GN=Lgi1 PE=1 SV=1	Lgi1	_FVK[Acetyl (K)]FQELNVQAPR_	1	104.303	87.8725	90.0238	193.293	218.164	193.663	0.761013	0.642543	0.670833	1.2382	1.37428	1.17763
	Q9DCN2	115	K	1.67702	7.03157e-05	Up	NADH-cytochrome b5 reductase 3 OS=Mus musculus OX=10090 GN=Cyb5r3 PE=1 SV=3	Cyb5r3	_VYFK[Acetyl (K)]DTHPK_	1	243.841	242.689	267.295	400.667	415.099	431.833	0.729583	0.721523	0.794068	1.26373	1.25357	1.24789
	Q9DCN2	126	K	0.506753	0.00172303	Down	NADH-cytochrome b5 reductase 3 OS=Mus musculus OX=10090 GN=Cyb5r3 PE=1 SV=3	Cyb5r3	_FPAGGK[Acetyl (K)]MSQYLENMK_	1	135.692	171.274	162.367	79.2854	82.6276	72.1903	1.15515	1.44879	1.37239	0.711508	0.709964	0.593546
	Q9DBG6	311	K	3.22427	0.000658962	Up	Dolichyl-diphosphooligosaccharide--protein glycosyltransferase subunit 2 OS=Mus musculus OX=10090 GN=Rpn2 PE=1 SV=1	Rpn2	_LEHAK[Acetyl (K)]SAATR_	1	49.3646	31.7352	35.0615	109.732	94.4974	102.804	0.611644	0.418139	0.465514	1.7659	1.52192	1.53342
	Q9DBG6	627	K	3.09688	0.00593786	Up	Dolichyl-diphosphooligosaccharide--protein glycosyltransferase subunit 2 OS=Mus musculus OX=10090 GN=Rpn2 PE=1 SV=1	Rpn2	_MLAQHAVK[Acetyl (K)]R_	1	75.5983	108.904	52.6144	176.89	221.753	207.148	0.470279	0.720417	0.350725	1.42921	1.79309	1.55128
	Q9DB73	54	K	2.72738	0.00326644	Up	NADH-cytochrome b5 reductase 1 OS=Mus musculus OX=10090 GN=Cyb5r1 PE=1 SV=1	Cyb5r1	_LLDK[Acetyl (K)]TTVSHNTR_	1	19.1413	20.5761	30.0974	68.8624	89.2529	74.2217	0.42941	0.460366	0.651489	1.15251	1.58846	1.46265
	Q9D8W7	31	K	2.09346	0.000395011	Up	OCIA domain-containing protein 2 OS=Mus musculus OX=10090 GN=Ociad2 PE=1 SV=1	Ociad2	_SK[Acetyl (K)]LHIHR_	1	179.166	155.979	171.912	420.364	420.86	429.674	0.638293	0.607676	0.642789	1.31248	1.46828	1.17329
	Q9D517	184	K	2.13266	0.00130274	Up	1-acyl-sn-glycerol-3-phosphate acyltransferase gamma OS=Mus musculus OX=10090 GN=Agpat3 PE=1 SV=2	Agpat3	_FTETK[Acetyl (K)]HR_	1	88.8557	79.0442	93.1732	166.011	182.715	173.578	0.683175	0.549513	0.712169	1.25608	1.49121	1.40043
	Q9D1Q6	111	K	2.74673	0.0107271	Up	Endoplasmic reticulum resident protein 44 OS=Mus musculus OX=10090 GN=Erp44 PE=1 SV=1	Erp44	_YPTLK[Acetyl (K)]LFR_	1	55.8899	94.1005	110.065	190.529	203.487	208.115	0.344961	0.58977	0.747695	1.6489	1.39291	1.57937
	Q9CQM5	89	K	0.466271	0.0292496	Down	Thioredoxin domain-containing protein 17 OS=Mus musculus OX=10090 GN=Txndc17 PE=1 SV=1	Txndc17	_LK[Acetyl (K)]ITAVPTLLK_	1	47.7726	25.1721	37.7725	24.8229	18.2221	16.2743	1.94775	1.08709	1.18729	0.829667	0.608118	0.530868
	Q9CQ60	253	K	1.96501	0.00155882	Up	6-phosphogluconolactonase OS=Mus musculus OX=10090 GN=Pgls PE=1 SV=1	Pgls	_LLSVPFEK[Acetyl (K)]HSTL_	1	165.708	127.534	152.827	210.668	246.074	246.021	0.79709	0.615074	0.686781	1.25402	1.40055	1.46988
	Q9CPT4	138	K	5.20066	6.72515e-05	Up	Myeloid-derived growth factor OS=Mus musculus OX=10090 GN=Mydgf PE=1 SV=1	Mydgf	_SEEFEVTK[Acetyl (K)]TAVSHRPGAFK_	1	20.7784	18.681	19.187	107.289	103.025	96.762	0.353985	0.277322	0.342827	1.52235	1.68259	1.8612
	Q9CPT4	154	K	2.33168	0.000172536	Up	Myeloid-derived growth factor OS=Mus musculus OX=10090 GN=Mydgf PE=1 SV=1	Mydgf	_AELSK[Acetyl (K)]LVIVAK_	1	58.4403	68.0821	57.5402	156.586	134.501	138.123	0.593724	0.602721	0.613108	1.32498	1.30996	1.58435
	Q99N28	247	K	2.15767	0.000424772	Up	Cell adhesion molecule 3 OS=Mus musculus OX=10090 GN=Cadm3 PE=1 SV=1	Cadm3	_EGQK[Acetyl (K)]LLLHC[Carbamidomethyl (C)]EGR_	1	125.234	98.7823	116.406	281.259	251.763	266.835	0.691985	0.542526	0.63627	1.35624	1.31979	1.36049
	Q921I1	299	K	1.56412	0.0171346	Up	Serotransferrin OS=Mus musculus OX=10090 GN=Tf PE=1 SV=1	Tf	_SK[Acetyl (K)]DFQLFSSPLGK_	1	250.203	291.935	322.824	290.299	372.558	368.341	0.676378	0.822609	0.914767	1.08305	1.36192	1.33042
	Q921I1	572	K	2.64771	0.00016223	Up	Serotransferrin OS=Mus musculus OX=10090 GN=Tf PE=1 SV=1	Tf	_NPAEWAK[Acetyl (K)]NLK_	1	61.1434	49.6017	58.3476	102.457	114.709	122.894	0.615564	0.520511	0.615736	1.42354	1.56166	1.65309
	Q91WS0	37	K	1.58549	0.000507047	Up	CDGSH iron-sulfur domain-containing protein 1 OS=Mus musculus OX=10090 GN=Cisd1 PE=1 SV=1	Cisd1	_FYAK[Acetyl (K)]ENR_	1	666.566	661.351	760.784	1229.08	1302.21	1271.13	0.731966	0.732628	0.820247	1.16581	1.26484	1.19195
	Q8R366	111	K	3.73899	0.00778774	Up	Immunoglobulin superfamily member 8 OS=Mus musculus OX=10090 GN=Igsf8 PE=1 SV=2	Igsf8	_LKGDSVVLK[Acetyl (K)]IAR_	0.999986	26.0052	12.9598	10.7765	78.1596	75.4846	65.4465	0.633756	0.321957	0.25588	1.65993	1.56075	1.30946
	Q8R366	381	K	2.80399	1.2616e-05	Up	Immunoglobulin superfamily member 8 OS=Mus musculus OX=10090 GN=Igsf8 PE=1 SV=2	Igsf8	_HIAMEK[Acetyl (K)]VASR_	1	145.589	133.77	151.323	436.819	499.491	486.664	0.514566	0.481961	0.521096	1.34543	1.49781	1.41217
	Q8CA71	76	K	2.53263	0.0357407	Up	Protein shisa-4 OS=Mus musculus OX=10090 GN=Shisa4 PE=1 SV=1	Shisa4	_QQK[Acetyl (K)]HC[Carbamidomethyl (C)]LAFSPK_	1	23.1692	8.95439	18.3318	32.9613	44.6781	36.9664	0.862681	0.302702	0.602756	1.66228	1.6065	1.20927
	Q8C166	181	K	1.70415	0.0457384	Up	Copine-1 OS=Mus musculus OX=10090 GN=Cpne1 PE=1 SV=1	Cpne1	_TEVVK[Acetyl (K)]NNLNPTWK_	1	47.0345	53.1739	57.1894	81.0794	99.4857	64.5602	0.712595	0.72411	0.825988	1.20183	1.70541	0.94873
	Q8C0K5	72	K	1.64666	0.00675447	Up	Solute carrier family 25 member 16 OS=Mus musculus OX=10090 GN=Slc25a16 PE=1 SV=1	Slc25a16	_HYK[Acetyl (K)]HLGVLSTLR_	1	110.758	102.709	91.6914	197.892	167.993	144.033	0.763286	0.795311	0.703484	1.4184	1.26023	1.04625
	Q8BX10	161	K	1.96498	0.00421864	Up	Serine/threonine-protein phosphatase PGAM5, mitochondrial OS=Mus musculus OX=10090 GN=Pgam5 PE=1 SV=1	Pgam5	_AVETTDIISK[Acetyl (K)]HLPGVSR_	1	175.228	159.788	130.199	227.286	275.905	218.631	0.75741	0.73852	0.608887	1.28913	1.63532	1.21148
	P55302	223	K	1.57073	0.00261129	Up	Alpha-2-macroglobulin receptor-associated protein OS=Mus musculus OX=10090 GN=Lrpap1 PE=1 SV=1	Lrpap1	_SDTLISK[Acetyl (K)]HSELK_	1	103.773	92.197	85.8618	125.229	119.504	129.041	0.83194	0.837712	0.712083	1.25488	1.15293	1.33325
	P55302	293	K	1.94733	0.0141502	Up	Alpha-2-macroglobulin receptor-associated protein OS=Mus musculus OX=10090 GN=Lrpap1 PE=1 SV=1	Lrpap1	_IEK[Acetyl (K)]HNHYQK_	1	22.5421	24.4288	15.1711	33.6014	36.597	32.8473	0.717241	0.880938	0.499358	1.33634	1.4013	1.34695
	P55302	299	K	3.10086	0.000225572	Up	Alpha-2-macroglobulin receptor-associated protein OS=Mus musculus OX=10090 GN=Lrpap1 PE=1 SV=1	Lrpap1	_HNHYQK[Acetyl (K)]QLEISHQK_	1	112.549	89.948	84.71	274.906	238.655	237.454	0.569769	0.516086	0.443627	1.73953	1.45393	1.54924
	P55302	343	K	2.4241	0.000498053	Up	Alpha-2-macroglobulin receptor-associated protein OS=Mus musculus OX=10090 GN=Lrpap1 PE=1 SV=1	Lrpap1	_K[Acetyl (K)]HLQDLSSR_	1	76.102	74.1037	75.6767	130.804	167.88	164.743	0.58027	0.640392	0.596928	1.24665	1.54046	1.61891
	Q66L44	160	K	2.57775	0.00246238	Up	Voltage-dependent calcium channel beta subunit-associated regulatory protein OS=Mus musculus OX=10090 GN=Cbarp PE=1 SV=4	Cbarp	_YTLTEGDFHHLK[Acetyl (K)]NAR_	1	60.7868	50.3842	45.2873	159.286	159.304	129.662	0.624219	0.57152	0.451144	1.5948	1.50009	1.15036
	P49615	74	K	1.55056	0.0196711	Up	Cyclin-dependent kinase 5 OS=Mus musculus OX=10090 GN=Cdk5 PE=1 SV=1	Cdk5	_LHDVLHSDK[Acetyl (K)]K_	1	126.581	169.68	164.972	251.058	223.81	225.541	0.648007	0.867022	0.848581	1.39732	1.15676	1.11083
	A6X935	827	K	1.50572	0.000946488	Up	Inter alpha-trypsin inhibitor, heavy chain 4 OS=Mus musculus OX=10090 GN=Itih4 PE=1 SV=2	Itih4	_WK[Acetyl (K)]K[Acetyl (K)]TLFSVLPGLK_	1	71.8626	78.1161	74.1012	103.475	113.841	132.981	0.775017	0.834508	0.773265	1.10772	1.21381	1.26629
	A6X935	828	K	1.50572	0.000946488	Up	Inter alpha-trypsin inhibitor, heavy chain 4 OS=Mus musculus OX=10090 GN=Itih4 PE=1 SV=2	Itih4	_WK[Acetyl (K)]K[Acetyl (K)]TLFSVLPGLK_	1	71.8626	78.1161	74.1012	103.475	113.841	132.981	0.775017	0.834508	0.773265	1.10772	1.21381	1.26629
	E9PV24	168	K	2.40583	0.000305946	Up	Fibrinogen alpha chain OS=Mus musculus OX=10090 GN=Fga PE=1 SV=1	Fga	_AQLIDMK[Acetyl (K)]R_	1	71.042	85.8857	66.318	150.231	159.49	161.066	0.553265	0.69785	0.559933	1.44343	1.4502	1.46344
	O08532	232	K	2.22918	0.0187086	Up	Voltage-dependent calcium channel subunit alpha-2/delta-1 OS=Mus musculus OX=10090 GN=Cacna2d1 PE=1 SV=1	Cacna2d1	_TPNK[Acetyl (K)]IDLYDVR_	1	27.4419	51.4773	31.5731	79.9637	94.4714	69.3007	0.45499	0.873224	0.536471	1.34798	1.6327	1.17603
	O35295	132	K	2.29533	0.000868899	Up	Transcriptional activator protein Pur-beta OS=Mus musculus OX=10090 GN=Purb PE=1 SV=3	Purb	_ALK[Acetyl (K)]SEFLVR_	1	435.675	435.343	533.997	916.068	1026.12	1036.65	0.572554	0.586684	0.693416	1.2295	1.46706	1.5559
	O35295	279	K	0.560376	0.00627451	Down	Transcriptional activator protein Pur-beta OS=Mus musculus OX=10090 GN=Purb PE=1 SV=3	Purb	_AWGK[Acetyl (K)]FGGAFC[Carbamidomethyl (C)]R_	1	898.167	792.217	959.041	401.269	455.842	511.22	1.2879	1.1649	1.35883	0.587638	0.711108	0.837201
	O54991	1223	K	2.67401	0.000220896	Up	Contactin-associated protein 1 OS=Mus musculus OX=10090 GN=Cntnap1 PE=1 SV=2	Cntnap1	_FNNVAPLK[Acetyl (K)]THFR_	1	78.2497	71.5736	79.8845	198.307	213.808	256.012	0.550926	0.490148	0.560657	1.29395	1.37998	1.60912
	O55042	34	K	1.76783	0.00774747	Up	Alpha-synuclein OS=Mus musculus OX=10090 GN=Snca PE=1 SV=2	Snca	_TK[Acetyl (K)]EGVLYVGSK_	1	44.4773	52.1767	55.469	102.684	127.261	126.942	0.5839	0.716782	0.791511	1.07992	1.39067	1.22805
	O55042	60	K	0.202438	0.0003222	Down	Alpha-synuclein OS=Mus musculus OX=10090 GN=Snca PE=1 SV=2	Snca	_TK[Acetyl (K)]EQVTNVGGAVVTGVTAVAQK_	1	78.9498	87.4538	96.3988	27.1534	17.8283	25.9557	1.58077	1.83234	2.09795	0.43554	0.297138	0.38297
	P55066	79	K	3.60758	0.00033992	Up	Neurocan core protein OS=Mus musculus OX=10090 GN=Ncan PE=1 SV=1	Ncan	_WTK[Acetyl (K)]VQTASGQR_	1	59.9846	40.6593	50.5906	189.8	200.481	237.717	0.489444	0.347181	0.413703	1.43699	1.40231	1.67136
	P55066	1046	K	6.20939	0.000109445	Up	Neurocan core protein OS=Mus musculus OX=10090 GN=Ncan PE=1 SV=1	Ncan	_GWHK[Acetyl (K)]FQGHC[Carbamidomethyl (C)]YR_	1	10.6896	11.0091		75.1971	86.4292	73.1174	0.220861	0.238036		1.44163	1.53083	1.30175
	P07214	139	K	1.68258	0.0120893	Up	SPARC OS=Mus musculus OX=10090 GN=Sparc PE=1 SV=1	Sparc	_GHK[Acetyl (K)]LHLDYIGPC[Carbamidomethyl (C)]K_	1	60.8329	71.49	54.1026	90.5534	92.6856	84.1152	0.763406	0.894769	0.634979	1.34749	1.39359	1.11734
	P07724	28	K	2.42128	2.80319e-06	Up	Albumin OS=Mus musculus OX=10090 GN=Alb PE=1 SV=3	Alb	_EAHK[Acetyl (K)]SEIAHR_	1	477.337	453.779	439.856	809.114	754.554	774.896	0.642821	0.640033	0.606806	1.56744	1.49988	1.50809
	P07724	75	K	2.75898	0.000348179	Up	Albumin OS=Mus musculus OX=10090 GN=Alb PE=1 SV=3	Alb	_LVQEVTDFAK[Acetyl (K)]TC[Carbamidomethyl (C)]VADESAANC[Carbamidomethyl (C)]DK_	1	61.3834	66.4704	60.7418	127.113	134.573	104.911	0.552321	0.626414	0.55989	1.64531	1.78731	1.3642
	P07724	236	K	1.68299	5.16242e-05	Up	Albumin OS=Mus musculus OX=10090 GN=Alb PE=1 SV=3	Alb	_AFK[Acetyl (K)]AWAVAR_	1	417.789	382.737	419.928	472.501	471.152	502.796	0.782591	0.750879	0.805799	1.2732	1.30269	1.36109
	P07724	438	K	1.74184	0.00124466	Up	Albumin OS=Mus musculus OX=10090 GN=Alb PE=1 SV=3	Alb	_YTQK[Acetyl (K)]APQVSTPTLVEAAR_	1	67.2384	71.9144	66.7192	78.3918	79.9024	94.5606	0.732231	0.820236	0.744313	1.22805	1.28437	1.48819
	P07724	558	K	2.42608	0.00730121	Up	Albumin OS=Mus musculus OX=10090 GN=Alb PE=1 SV=3	Alb	_QTALAELVK[Acetyl (K)]HKPK_	1	574.284	561.618	386.766	756.971	1071.09	769.212	0.696338	0.713226	0.480415	1.32035	1.91699	1.3479
	P08003	342	K	2.54778	0.0417318	Up	Protein disulfide-isomerase A4 OS=Mus musculus OX=10090 GN=Pdia4 PE=1 SV=3	Pdia4	_FLK[Acetyl (K)]VSLGK_	1		16.2778	29.9359	59.8731	45.7825	38.2907		0.389993	0.719471	1.73076	1.39884	1.11041
	P08003	347	K	2.12874	0.00387137	Up	Protein disulfide-isomerase A4 OS=Mus musculus OX=10090 GN=Pdia4 PE=1 SV=3	Pdia4	_VSLGK[Acetyl (K)]LVLTHPEK_	1	56.1789	82.2531	59.3232	111.809	106.35	121.632	0.554106	0.836564	0.605244	1.37204	1.3794	1.49735
	P08003	384	K	2.79821	0.0183221	Up	Protein disulfide-isomerase A4 OS=Mus musculus OX=10090 GN=Pdia4 PE=1 SV=3	Pdia4	_DYVVK[Acetyl (K)]HALPLVGHR_	1	48.4046	30.0459	19.2343	92.1925	61.6401	65.7431	0.80892	0.517763	0.332493	1.91684	1.35462	1.37127
	P08003	630	K	2.22266	0.00326711	Up	Protein disulfide-isomerase A4 OS=Mus musculus OX=10090 GN=Pdia4 PE=1 SV=3	Pdia4	_FIDEHATK[Acetyl (K)]R_	1	26.4584		21.8693	47.6604	42.0611	39.2785	0.659235		0.563636	1.47743	1.37814	1.22148
	P09813	53	K	1.71502	0.0044223	Up	Apolipoprotein A-II OS=Mus musculus OX=10090 GN=Apoa2 PE=1 SV=2	Apoa2	_AK[Acetyl (K)]TSEIQSQAK_	1	89.0612	83.4777	80.8279	108.9	107.362	132.145	0.751486	0.784374	0.745117	1.18575	1.17701	1.54916
	P09813	67	K	2.48922	0.00116982	Up	Apolipoprotein A-II OS=Mus musculus OX=10090 GN=Apoa2 PE=1 SV=2	Apoa2	_AYFEK[Acetyl (K)]THEQLTPLVR_	1	175.847	216.674	221.963	401.694	416.871	418.888	0.48214	0.661557	0.664892	1.42124	1.48503	1.5957
	P01831	61	K	3.23785	2.40168e-05	Up	Thy-1 membrane glycoprotein OS=Mus musculus OX=10090 GN=Thy1 PE=1 SV=1	Thy1	_K[Acetyl (K)]HVLSGTLGIPEHTYR_	1	4126.24	4066.3	4121.72	14706.9	14550.5	14925.1	0.452203	0.450073	0.480031	1.63566	1.39366	1.44638
	P18242	122	K	2.50143	0.000815452	Up	Cathepsin D OS=Mus musculus OX=10090 GN=Ctsd PE=1 SV=1	Ctsd	_ILDIAC[Carbamidomethyl (C)]WVHHK[Acetyl (K)]YNSDK_	1	320.987	238.485	223.29	606.144	582.257	606.91	0.695989	0.551138	0.497738	1.38921	1.47151	1.50395
	P18242	127	K	2.14346	0.00207299	Up	Cathepsin D OS=Mus musculus OX=10090 GN=Ctsd PE=1 SV=1	Ctsd	_YNSDK[Acetyl (K)]SSTYVK_	1	57.118	74.5182	67.5818	126.527	136.461	130.201	0.538968	0.749441	0.655596	1.26198	1.50083	1.4041
	P18242	355	K	2.17156	0.000111085	Up	Cathepsin D OS=Mus musculus OX=10090 GN=Ctsd PE=1 SV=1	Ctsd	_YILK[Acetyl (K)]VSQGGK_	1	378.786	380.304	380.499	735.616	738.281	799.896	0.620325	0.663806	0.640611	1.27337	1.40922	1.49711
	P13595	117	K	2.22673	2.63226e-05	Up	Neural cell adhesion molecule 1 OS=Mus musculus OX=10090 GN=Ncam1 PE=1 SV=3	Ncam1	_IFQK[Acetyl (K)]LMFK_	1	330.99	302.803	347.04	731.686	691.493	734.394	0.617853	0.585085	0.66059	1.3709	1.36478	1.41389
	P13595	304	K	3.46749	0.0130063	Up	Neural cell adhesion molecule 1 OS=Mus musculus OX=10090 GN=Ncam1 PE=1 SV=3	Ncam1	_AGEQDASIHLK[Acetyl (K)]VFAK_	1	7.48088	7.646	4.10451	32.5404	17.1302	16.6023	0.51256	0.542269	0.286771	2.23782	1.24096	1.17321
	P13595	539	K	3.17508	7.36623e-05	Up	Neural cell adhesion molecule 1 OS=Mus musculus OX=10090 GN=Ncam1 PE=1 SV=3	Ncam1	_AEWK[Acetyl (K)]SLGEESWHFK_	1	52.5043	40.9839	47.8762	156.236	135.673	151.396	0.526095	0.42508	0.489183	1.5713	1.43736	1.56459
	P13595	638	K	2.19045	2.93982e-05	Up	Neural cell adhesion molecule 1 OS=Mus musculus OX=10090 GN=Ncam1 PE=1 SV=3	Ncam1	_HYLVK[Acetyl (K)]YR_	1	2652.46	2748.14	2564.64	5715.09	5899.36	5619.55	0.616653	0.661332	0.607996	1.3336	1.45011	1.34744
	P13595	684	K	1.78287	4.73154e-05	Up	Neural cell adhesion molecule 1 OS=Mus musculus OX=10090 GN=Ncam1 PE=1 SV=3	Ncam1	_SK[Acetyl (K)]AAHFVFR_	1	1655.42	1726.03	1632.8	2912.23	2925.46	2995.09	0.700378	0.755893	0.70443	1.23668	1.30864	1.30692
	P35455	53	K	1.96357	0.0165503	Up	Vasopressin-neurophysin 2-copeptin OS=Mus musculus OX=10090 GN=Avp PE=2 SV=1	Avp	_QC[Carbamidomethyl (C)]LPC[Carbamidomethyl (C)]GPGGK[Acetyl (K)]GR_	1	241.522	382.403	269.204	134.994	111.38	112.517	0.663936	1.1412	0.788684	1.93448	1.64509	1.51359
	P34914	176	K	0.609774	0.00810619	Down	Bifunctional epoxide hydrolase 2 OS=Mus musculus OX=10090 GN=Ephx2 PE=1 SV=2	Ephx2	_AK[Acetyl (K)]PNEVVFLDDFGSNLKPAR_	0.999979	139.146	104.242	134.692	102.46	83.4014	109.052	1.47855	1.11674	1.24286	0.825662	0.691855	0.822886
	P28665	116	K	3.09779	0.000348189	Up	Murinoglobulin-1 OS=Mus musculus OX=10090 GN=Mug1 PE=1 SV=3	Mug1	_GPTHEFSK[Acetyl (K)]R_	1	27.3525	21.1746	21.7004	87.9373	73.5094	75.313	0.573557	0.432044	0.428417	1.57293	1.42692	1.44244
	P28665	339	K	3.57225	0.00125373	Up	Murinoglobulin-1 OS=Mus musculus OX=10090 GN=Mug1 PE=1 SV=3	Mug1	_ITNK[Acetyl (K)]LIFLK_	1	13.8458	8.55201	13.1127	46.6574	42.1497	48.6883	0.515177	0.309627	0.459358	1.48087	1.45181	1.65467
	P28653	174	K	0.481865	0.0419864	Down	Biglycan OS=Mus musculus OX=10090 GN=Bgn PE=1 SV=1	Bgn	_IRK[Acetyl (K)]VPK[Acetyl (K)]GVFSGLR_	1	658.637	589.65	680.878	227.108	262.262	296.233	0.985427	1.24674	1.89213	0.516624	0.610373	0.860357
	P28653	177	K	0.481865	0.0419864	Down	Biglycan OS=Mus musculus OX=10090 GN=Bgn PE=1 SV=1	Bgn	_IRK[Acetyl (K)]VPK[Acetyl (K)]GVFSGLR_	1	658.637	589.65	680.878	227.108	262.262	296.233	0.985427	1.24674	1.89213	0.516624	0.610373	0.860357
	P47867	423	K	0.504791	0.00241157	Down	Secretogranin-3 OS=Mus musculus OX=10090 GN=Scg3 PE=1 SV=1	Scg3	_NIEWLK[Acetyl (K)]K_	1	110.334	134.218	147.362	46.5814	43.4566	40.5348	1.0388	1.25368	1.44733	0.659524	0.613001	0.6153
	P21995	228	K	2.01422	0.0280191	Up	Embigin OS=Mus musculus OX=10090 GN=Emb PE=1 SV=2	Emb	_IK[Acetyl (K)]HLLEEDGGSYWC[Carbamidomethyl (C)]R_	1	22.1945	13.7335	22.5979	38.1368	36.4304	34.0194	0.836655	0.419757	0.786995	1.36199	1.41085	1.34302
	P21956	234	K	0.210383	0.00098626	Down	Lactadherin OS=Mus musculus OX=10090 GN=Mfge8 PE=1 SV=3	Mfge8	_AEYLK[Acetyl (K)]TFK_	1	143.611	120.551	114.497	23.9411	22.8227	31.8246	1.83188	1.71967	1.44444	0.306303	0.271406	0.473362
	P21614	238	K	2.56447	0.00372056	Up	Vitamin D-binding protein OS=Mus musculus OX=10090 GN=Gc PE=1 SV=2	Gc	_LSHLIK[Acetyl (K)]LAQK_	1	34.9714	31.4839	51.5149	70.9346	83.2309	75.9354	0.531352	0.493578	0.76537	1.34232	1.76305	1.4858
	P19324	216	K	3.2478	0.00823916	Up	Serpin H1 OS=Mus musculus OX=10090 GN=Serpinh1 PE=1 SV=3	Serpinh1	_FHHK[Acetyl (K)]MVDNR_	1	13.1989	15.3907	10.6713	31.5139	31.9783	17.63	0.554055	0.618509	0.431861	2.09108	2.02517	1.09461
	P24369	89	K	2.94938	0.001531	Up	Peptidyl-prolyl cis-trans isomerase B OS=Mus musculus OX=10090 GN=Ppib PE=1 SV=2	Ppib	_GFGYK[Acetyl (K)]NSK_	1	59.99	90.4443	81.6707	207.415	218.56	185.709	0.423765	0.614954	0.527985	1.70901	1.63425	1.27755
	P24369	131	K	3.40416	0.000210525	Up	Peptidyl-prolyl cis-trans isomerase B OS=Mus musculus OX=10090 GN=Ppib PE=1 SV=2	Ppib	_LK[Acetyl (K)]HYGPGWVSMANAGK_	1	13.2318	12.5486	14.866	41.7517	44.349	37.8171	0.479252	0.437475	0.492774	1.76392	1.70031	1.33393
	P24369	165	K	1.86182	0.00452573	Up	Peptidyl-prolyl cis-trans isomerase B OS=Mus musculus OX=10090 GN=Ppib PE=1 SV=2	Ppib	_TSWLDGK[Acetyl (K)]HVVFGK_	1	205.247	164.515	195.066	333.494	284.061	328.224	0.809851	0.624811	0.704399	1.53488	1.18643	1.26124
	P24369	171	K	2.32202	0.00295187	Up	Peptidyl-prolyl cis-trans isomerase B OS=Mus musculus OX=10090 GN=Ppib PE=1 SV=2	Ppib	_HVVFGK[Acetyl (K)]VLEGMDVVR_	1	123.17	81.1048	103.933	200.994	218.698	228.158	0.767893	0.486695	0.593006	1.46163	1.44325	1.38526
mitochondria	Q8VIJ8	87	K	0.465563	0.01111	Down	GATOR complex protein NPRL3 OS=Mus musculus OX=10090 GN=Nprl3 PE=1 SV=1	Nprl3	_FELK[Acetyl (K)]IDNVR_	1	318.694	306.184	273.349	181.187	202.854	145.428	1.45296	1.30901	1.63891	0.913172	0.6071	0.528614
	Q8VCX5	311	K	1.56083	0.0017274	Up	Calcium uptake protein 1, mitochondrial OS=Mus musculus OX=10090 GN=Micu1 PE=1 SV=1	Micu1	_LQHDVLK[Acetyl (K)]LEFER_	1	108.117	94.739	125.966	170.258	178.519	158.933	0.752214	0.726421	0.863558	1.22501	1.27485	1.1559
	Q8VCW8	179	K	0.513315	0.00937927	Down	Medium-chain acyl-CoA ligase ACSF2, mitochondrial OS=Mus musculus OX=10090 GN=Acsf2 PE=1 SV=1	Acsf2	_GIVFPK[Acetyl (K)]QFK_	1	16803.6	15452.7	16432.9	5222.27	8028.18	8442.67	1.36237	1.1745	1.33861	0.494772	0.762103	0.732474
	Q8VCW8	296	K	2.44525	0.000451492	Up	Medium-chain acyl-CoA ligase ACSF2, mitochondrial OS=Mus musculus OX=10090 GN=Acsf2 PE=1 SV=1	Acsf2	_MPTK[Acetyl (K)]TAEELR_	1	52.1697	55.1943	40.3422	97.4115	104.074	109.821	0.648561	0.643253	0.503896	1.41513	1.51487	1.46096
	Q8VCW8	559	K	1.55249	0.00137572	Up	Medium-chain acyl-CoA ligase ACSF2, mitochondrial OS=Mus musculus OX=10090 GN=Acsf2 PE=1 SV=1	Acsf2	_LK[Acetyl (K)]SGETTTAEEIK_	1	110.205	104.021	103.823	146.066	141.334	138.553	0.845247	0.747929	0.800065	1.30913	1.26921	1.13715
	Q8R4N0	148	K	1.8454	0.00655957	Up	Citramalyl-CoA lyase, mitochondrial OS=Mus musculus OX=10090 GN=Clybl PE=1 SV=2	Clybl	_WFSDK[Acetyl (K)]FSLHLK_	1	13.438	15.728	10.4409	26.968	24.0527	21.3056	0.713408	0.81814	0.578106	1.34542	1.40604	1.1417
	Q8R404	115	K	2.9504	0.0075616	Up	MICOS complex subunit MIC13 OS=Mus musculus OX=10090 GN=Micos13 PE=1 SV=1	Micos13	_EGWEYLK[Acetyl (K)]EHSK_	1	40.7074	23.2953	29.3925	110.862	118.412	125.211	0.623995	0.324385	0.507504	1.45601	1.15687	1.68256
	Q8QZT1	63	K	0.539817	0.00705967	Down	Acetyl-CoA acetyltransferase, mitochondrial OS=Mus musculus OX=10090 GN=Acat1 PE=1 SV=1	Acat1	_TPIGSFLGSLASQPATK[Acetyl (K)]LGTAAIQGAIEK_	1	10249.3	10471.9	10964.7	4556.13	5668.48	6930.95	1.26412	1.3105	1.32458	0.556531	0.695078	0.853241
	Q8QZT1	121	K	0.462415	0.000445883	Down	Acetyl-CoA acetyltransferase, mitochondrial OS=Mus musculus OX=10090 GN=Acat1 PE=1 SV=1	Acat1	_QATLGAGLPISTPC[Carbamidomethyl (C)]TTVNK[Acetyl (K)]VC[Carbamidomethyl (C)]ASGMK_	1	5384	4942.5	4391.29	2385.28	2306.61	2145.97	1.50461	1.40148	1.20199	0.660176	0.640868	0.598591
	Q8QZT1	187	K	0.240662	0.00858657	Down	Acetyl-CoA acetyltransferase, mitochondrial OS=Mus musculus OX=10090 GN=Acat1 PE=1 SV=1	Acat1	_DGLTDVYNK[Acetyl (K)]IHMGNC[Carbamidomethyl (C)]AENTAK_	1	1137.31	807.383	476.575	245.264	172.202	169.408	2.27752	1.64052	0.934764	0.486427	0.342844	0.338613
	Q8QZT1	199	K	0.527284	0.00078468	Down	Acetyl-CoA acetyltransferase, mitochondrial OS=Mus musculus OX=10090 GN=Acat1 PE=1 SV=1	Acat1	_IHMGNC[Carbamidomethyl (C)]AENTAK[Acetyl (K)]K_	1	933.776	892.843	830.43	491.076	499.573	416.681	1.38398	1.34271	1.20553	0.720835	0.73614	0.61642
	Q8QZT1	260	K	0.648868	0.000130077	Down	Acetyl-CoA acetyltransferase, mitochondrial OS=Mus musculus OX=10090 GN=Acat1 PE=1 SV=1	Acat1	_VDFSK[Acetyl (K)]VPK_	1	1562.93	1546.49	1705.68	1052.06	1006.43	1075.83	1.18437	1.18908	1.26599	0.78956	0.758234	0.813723
	Q8R0G9	786	K	0.487904	0.00388028	Down	Nuclear pore complex protein Nup133 OS=Mus musculus OX=10090 GN=Nup133 PE=1 SV=2	Nup133	_QHGIILK[Acetyl (K)]MVYPQADSK_	1	296.047	182.753	218.558	86.8967	104.764	117.04	1.52726	1.10633	1.31366	0.550984	0.696608	0.678287
	Q8QZS1	249	K	1.50808	0.0484797	Up	3-hydroxyisobutyryl-CoA hydrolase, mitochondrial OS=Mus musculus OX=10090 GN=Hibch PE=1 SV=1	Hibch	_SPSAEDVAGVLESYHAK[Acetyl (K)]SK_	1	50.2025	49.6054	62.9184	83.7068	84.6138	65.5863	0.771304	0.742736	0.906209	1.50777	1.17333	0.968828
	Q8QZS1	307	K	2.52797	0.00599135	Up	3-hydroxyisobutyryl-CoA hydrolase, mitochondrial OS=Mus musculus OX=10090 GN=Hibch PE=1 SV=1	Hibch	_MSPTSLK[Acetyl (K)]ITLR_	1	32.6633	39.3344	44.0643	98.2489	75.7531	104.366	0.504637	0.592239	0.638199	1.7796	1.05633	1.55029
	Q8K4Z3	138	K	0.602121	0.0118428	Down	NAD(P)H-hydrate epimerase OS=Mus musculus OX=10090 GN=Naxe PE=1 SV=1	Naxe	_LFGYQPTIYYPK[Acetyl (K)]RPNKPLFTGLVTQC[Carbamidomethyl (C)]QK_	1	1284.46	1253.75	1133.24	889.045	902.683	1006.5	1.38814	1.39622	1.1024	0.665844	0.777193	0.89726
	Q8K411	125	K	0.624421	0.00241026	Down	Presequence protease, mitochondrial OS=Mus musculus OX=10090 GN=Pitrm1 PE=1 SV=1	Pitrm1	_DPFFK[Acetyl (K)]MLNR_	1	260.524	222.875	262.386	144.504	157.128	149.11	1.26066	1.07406	1.34954	0.777604	0.770206	0.752716
	Q8R3L2	175	K	2.76435	0.000544572	Up	Transcription factor 25 OS=Mus musculus OX=10090 GN=Tcf25 PE=1 SV=2	Tcf25	_K[Acetyl (K)]HVLYVEHR_	1	25.1704		23.0972	54.5685	60.5488	68.22	0.535052		0.470872	1.34369	1.34296	1.48444
	Q91W43	653	K	1.81217	0.000957619	Up	Glycine dehydrogenase (decarboxylating), mitochondrial OS=Mus musculus OX=10090 GN=Gldc PE=1 SV=1	Gldc	_TVC[Carbamidomethyl (C)]LIPK[Acetyl (K)]SAHGTNPASAHMAGMK_	1	144.659	123.81	131.316	253.444	278.96	265.307	0.785511	0.663444	0.660493	1.32982	1.31287	1.17999
	Q924M7	93	K	0.562717	0.00120953	Down	Mannose-6-phosphate isomerase OS=Mus musculus OX=10090 GN=Mpi PE=1 SV=1	Mpi	_NTFNGK[Acetyl (K)]LPFLFK_	1	283.045	326.817	317.464	174.016	140.749	186.149	1.2281	1.31954	1.26594	0.705649	0.636457	0.803861
	Q91XF0	163	K	1.96182	0.0033058	Up	Pyridoxine-5'-phosphate oxidase OS=Mus musculus OX=10090 GN=Pnpo PE=1 SV=1	Pnpo	_PK[Acetyl (K)]SSQIGAVVSR_	1	107.499	121.145	88.4891	207.686	213.828	188.647	0.646191	0.814275	0.575797	1.30143	1.43304	1.2603
	Q91YT0	375	K	0.196188	0.0318593	Down	NADH dehydrogenase [ubiquinone] flavoprotein 1, mitochondrial OS=Mus musculus OX=10090 GN=Ndufv1 PE=1 SV=1	Ndufv1	_LIEFYK[Acetyl (K)]HESC[Carbamidomethyl (C)]GQC[Carbamidomethyl (C)]TPC[Carbamidomethyl (C)]R_	1	19.0772	17.453	7.99144	5.59276	2.34198	1	2.12586	1.94307	0.950552	0.608756	0.266225	0.109782
	Q91ZA3	637	K	1.65118	0.0112813	Up	Propionyl-CoA carboxylase alpha chain, mitochondrial OS=Mus musculus OX=10090 GN=Pcca PE=1 SV=2	Pcca	_VHILTK[Acetyl (K)]LAAELNK_	1	107.178	117.769	90.1316	185.375	188.69	161.529	0.771291	0.836399	0.653664	1.36013	1.33243	1.04134
	Q921H8	259	K	0.661148	0.0297351	Down	3-ketoacyl-CoA thiolase A, peroxisomal OS=Mus musculus OX=10090 GN=Acaa1a PE=1 SV=1	Acaa1a	_TITVSQDEGVRPSTTMQGLAK[Acetyl (K)]LKPAFK_	1	724.942	701.713	607.149	382.402	408.908	372.422	1.35771	1.09618	1.14961	0.643993	0.940623	0.79783
	Q921J2	97	K	2.17978	0.00225082	Up	GTP-binding protein Rheb OS=Mus musculus OX=10090 GN=Rheb PE=1 SV=1	Rheb	_SFEVIK[Acetyl (K)]VIHGK_	1	117.728	121.962	110.667	258.193	242.079	234.761	0.660575	0.707328	0.547881	1.61622	1.33451	1.22525
	Q921J2	102	K	2.0752	0.000458225	Up	GTP-binding protein Rheb OS=Mus musculus OX=10090 GN=Rheb PE=1 SV=1	Rheb	_VIHGK[Acetyl (K)]LLDMVGK_	1	352.414	324.646	337.89	671.767	657.323	699.998	0.705068	0.671339	0.596455	1.49937	1.29206	1.30266
	Q922B1	115	K	2.88049	0.000587358	Up	ADP-ribose glycohydrolase MACROD1 OS=Mus musculus OX=10090 GN=Macrod1 PE=1 SV=2	Macrod1	_EEHYFC[Carbamidomethyl (C)]K[Acetyl (K)]DFIK_	1	15.0794	13.4506	11.7974	47.0638	30.0707	39.675	0.554018	0.537229	0.447005	1.6597	1.25238	1.51884
	Q922S4	896	K	3.38112	3.22435e-05	Up	cGMP-dependent 3',5'-cyclic phosphodiesterase OS=Mus musculus OX=10090 GN=Pde2a PE=1 SV=4	Pde2a	_EHWTK[Acetyl (K)]VSHK_	1	60.9284	64.5403	62.8822	337.361	292.385	293.879	0.398966	0.412282	0.434925	1.55507	1.34988	1.30851
	Q922S4	900	K	4.38371	0.00271573	Up	cGMP-dependent 3',5'-cyclic phosphodiesterase OS=Mus musculus OX=10090 GN=Pde2a PE=1 SV=4	Pde2a	_VSHK[Acetyl (K)]FTIR_	1	49.1378	32.8149	66.8332	316.261	295.211	344.76	0.323785	0.210941	0.465163	1.46699	1.37151	1.54472
	Q923D2	178	K	2.42249	0.000132408	Up	Flavin reductase (NADPH) OS=Mus musculus OX=10090 GN=Blvrb PE=1 SV=3	Blvrb	_VISK[Acetyl (K)]HDLGHFMLR_	1	284.132	285.083	265.49	548.805	581.779	558.633	0.62988	0.628844	0.565829	1.34894	1.60221	1.46882
	Q924D0	330	K	3.18248	0.00642598	Up	Reticulon-4-interacting protein 1, mitochondrial OS=Mus musculus OX=10090 GN=Rtn4ip1 PE=1 SV=2	Rtn4ip1	_ALK[Acetyl (K)]HLWQGVHYR_	1	45.5056	63.9654	35.4026	140.446	134.861	171.001	0.420593	0.706895	0.336529	1.53312	1.37774	1.74835
	Q924L1	292	K	0.2089	0.000631317	Down	LETM1 domain-containing protein 1 OS=Mus musculus OX=10090 GN=Letmd1 PE=1 SV=1	Letmd1	_ALAK[Acetyl (K)]LGIGQLTAQEVK_	1	711.075	844.803	1090.92	169.781	183.128	210.27	1.226	1.82858	1.96509	0.307507	0.364114	0.376986
	Q8K2Y7	182	K	2.4837	0.0139627	Up	39S ribosomal protein L47, mitochondrial OS=Mus musculus OX=10090 GN=Mrpl47 PE=1 SV=2	Mrpl47	_IVWHK[Acetyl (K)]FK_	1	30.0099	29.089	46.6707	84.4679	101.058	75.8423	0.446741	0.441666	0.8615	1.44261	1.60653	1.29711
	Q91WD5	372	K	3.0106	0.00138461	Up	NADH dehydrogenase [ubiquinone] iron-sulfur protein 2, mitochondrial OS=Mus musculus OX=10090 GN=Ndufs2 PE=1 SV=1	Ndufs2	_AEMK[Acetyl (K)]TSMESLIHHFK_	1	53.8059	43.8924	66.8732	182.077	144.152	205.092	0.479187	0.401361	0.585789	1.51018	1.23769	1.6667
	Q8K2Q7	155	K	1.90721	0.0406347	Up	BRO1 domain-containing protein BROX OS=Mus musculus OX=10090 GN=Brox PE=1 SV=1	Brox	_IAAGIFK[Acetyl (K)]HLK_	1	67.0637	129.518	116.391	194.677	228.411	208.32	0.416876	0.914274	0.729274	1.3043	1.29389	1.33145
	Q8BWT1	340	K	1.58681	0.014884	Up	3-ketoacyl-CoA thiolase, mitochondrial OS=Mus musculus OX=10090 GN=Acaa2 PE=1 SV=3	Acaa2	_ALDLDPSK[Acetyl (K)]TNVSGGAIALGHPLGGSGSR_	1	39.533	48.1372	55.2511	68.6139	78.6915	78.2266	0.638527	0.749986	0.936168	1.16247	1.29897	1.2274
	Q8K1R3	464	K	0.526621	0.0182797	Down	Polyribonucleotide nucleotidyltransferase 1, mitochondrial OS=Mus musculus OX=10090 GN=Pnpt1 PE=1 SV=1	Pnpt1	_ALC[Carbamidomethyl (C)]PVIPK[Acetyl (K)]DFPFTIR_	1	287.211	382.609	422.977	186.14	205.19	203.204	0.985037	1.30527	1.68786	0.642996	0.723757	0.728235
	Q80XI4	32	K	2.06121	0.00271886	Up	Phosphatidylinositol 5-phosphate 4-kinase type-2 beta OS=Mus musculus OX=10090 GN=Pip4k2b PE=1 SV=1	Pip4k2b	_HFVC[Carbamidomethyl (C)]QK[Acetyl (K)]VK_	1	19.6197	18.6401	24.2765	43.483	45.1237	54.5175	0.621978	0.584202	0.720708	1.13619	1.28992	1.5456
	Q80XN0	177	K	1.79323	0.00110761	Up	D-beta-hydroxybutyrate dehydrogenase, mitochondrial OS=Mus musculus OX=10090 GN=Bdh1 PE=1 SV=2	Bdh1	_TTK[Acetyl (K)]SFLPLLR_	1	136.124	130.463	149.93	230.459	203.6	230.872	0.67067	0.689716	0.827281	1.34954	1.24617	1.32727
	Q8BFP9	407	K	4.36375	0.000286707	Up	[Pyruvate dehydrogenase (acetyl-transferring)] kinase isozyme 1, mitochondrial OS=Mus musculus OX=10090 GN=Pdk1 PE=1 SV=2	Pdk1	_AAWK[Acetyl (K)]HYK_	1	34.2228	33.057		131.89	128.461	146.173	0.310495	0.362738		1.44963	1.38562	1.57148
	Q8BFR5	88	K	2.03112	0.000761934	Up	Elongation factor Tu, mitochondrial OS=Mus musculus OX=10090 GN=Tufm PE=1 SV=1	Tufm	_ILAEGGGAK[Acetyl (K)]FK_	1	151.502	184.518	147.301	355.383	329.834	327.57	0.603117	0.760566	0.606088	1.3582	1.3073	1.33534
	Q8BFR5	311	K	3.94116	0.00105041	Up	Elongation factor Tu, mitochondrial OS=Mus musculus OX=10090 GN=Tufm PE=1 SV=1	Tufm	_TVVTGIEMFHK[Acetyl (K)]SLER_	1	35.586	48.1925	60.491	198.126	194.222	195.058	0.289673	0.406182	0.508937	1.5483	1.57406	1.62591
	Q8BH55	187	K	1.51909	0.000994483	Up	Threonine synthase-like 1 OS=Mus musculus OX=10090 GN=Thnsl1 PE=1 SV=1	Thnsl1	_DSLK[Acetyl (K)]HVR_	1	356.395	356.464	344.131	565.545	525.847	502.127	0.792785	0.84534	0.747641	1.27451	1.21284	1.13684
	Q8BH95	211	K	0.495339	0.000182237	Down	Enoyl-CoA hydratase, mitochondrial OS=Mus musculus OX=10090 GN=Echs1 PE=1 SV=1	Echs1	_QAGLVSK[Acetyl (K)]IFPVEK_	1	320.047	336.162	346.603	174.638	194.275	176.627	1.27065	1.3941	1.41494	0.652616	0.728656	0.639563
	Q8BHC4	128	K	2.2677	0.00142399	Up	Dephospho-CoA kinase domain-containing protein OS=Mus musculus OX=10090 GN=Dcakd PE=1 SV=1	Dcakd	_YMK[Acetyl (K)]HTVVVYC[Carbamidomethyl (C)]DR_	1	44.8773	31.061	52.6414	67.9406	80.0009	94.8042	0.655738	0.543767	0.689841	1.23503	1.45216	1.59727
	Q8BIJ6	74	K	0.520116	0.000712306	Down	Isoleucine--tRNA ligase, mitochondrial OS=Mus musculus OX=10090 GN=Iars2 PE=1 SV=1	Iars2	_DTVLLPQTSFPMK[Acetyl (K)]LLGR_	1	4603.33	4007.72	3929.24	1749.73	2441.93	2195.96	1.41391	1.24507	1.2745	0.65816	0.760266	0.62744
	Q8BIJ6	233	K	1.57976	0.000465959	Up	Isoleucine--tRNA ligase, mitochondrial OS=Mus musculus OX=10090 GN=Iars2 PE=1 SV=1	Iars2	_VFYQM[Oxidation (M)]YEK[Acetyl (K)]GLVYR_	1	244.365	248.686	235.997	346.732	362.603	413.813	0.767015	0.789525	0.782265	1.33281	1.15366	1.20828
	Q8BIJ6	540	K	1.89201	0.0196353	Up	Isoleucine--tRNA ligase, mitochondrial OS=Mus musculus OX=10090 GN=Iars2 PE=1 SV=1	Iars2	_TK[Acetyl (K)]DEYLINSQTTEHIIK_	1	36.0097	48.2046	33.6519	77.4676	59.4308	77.9433	0.629229	0.851973	0.620986	1.65775	1.05265	1.26697
	Q8BM13	186	K	1.57252	0.0200838	Up	Noelin-2 OS=Mus musculus OX=10090 GN=Olfm2 PE=1 SV=2	Olfm2	_LHAC[Carbamidomethyl (C)]AQK[Acetyl (K)]LGC[Carbamidomethyl (C)]GK_	1	10.3747	10.8541	8.99008	12.3027	19.6751	13.2475	0.78217	0.874224	0.680411	1.06575	1.4618	1.14711
	Q8BMD8	331	K	2.04546	0.0249238	Up	Calcium-binding mitochondrial carrier protein SCaMC-1 OS=Mus musculus OX=10090 GN=Slc25a24 PE=1 SV=1	Slc25a24	_K[Acetyl (K)]ILK[Acetyl (K)]HEGFGAFYK_	1	36.744	18.0232	24.6201	50.6428	46.1038	60.4531	0.919197	0.493063	0.569721	1.22897	1.19804	1.62705
	Q8BMF3	247	K	1.81714	0.00245144	Up	NADP-dependent malic enzyme, mitochondrial OS=Mus musculus OX=10090 GN=Me3 PE=1 SV=2	Me3	_DPLYIGLK[Acetyl (K)]HQR_	1	161.202	171.491	187.968	400.049	346.877	389.152	0.611262	0.735884	0.733639	1.39401	1.12151	1.26557
	Q8BMF3	372	K	0.653163	0.0327503	Down	NADP-dependent malic enzyme, mitochondrial OS=Mus musculus OX=10090 GN=Me3 PE=1 SV=2	Me3	_IWM[Oxidation (M)]VDSK[Acetyl (K)]GLIVK_	1	507.956	551.953	757.396	454.641	516.762	455.36	0.983667	1.20958	1.50968	0.809066	0.853262	0.756284
	Q8K2B3	250	K	0.632295	0.000301009	Down	Succinate dehydrogenase [ubiquinone] flavoprotein subunit, mitochondrial OS=Mus musculus OX=10090 GN=Sdha PE=1 SV=1	Sdha	_AK[Acetyl (K)]NTVIATGGYGR_	1	33912.3	36901.2	33277.7	22398	22195	21462.9	1.1879	1.31419	1.17603	0.779186	0.794501	0.751971
	Q8K2B3	624	K	2.80162	5.23784e-05	Up	Succinate dehydrogenase [ubiquinone] flavoprotein subunit, mitochondrial OS=Mus musculus OX=10090 GN=Sdha PE=1 SV=1	Sdha	_K[Acetyl (K)]HTLSYVDIK_	1	503.806	563.098	506.155	1427.94	1565.4	1427.91	0.500925	0.569228	0.507731	1.41003	1.59056	1.42004
	Q8BMF4	468	K	0.539211	0.00116796	Down	Dihydrolipoyllysine-residue acetyltransferase component of pyruvate dehydrogenase complex, mitochondrial OS=Mus musculus OX=10090 GN=Dlat PE=1 SV=2	Dlat	_GK[Acetyl (K)]ISVNDFIIK_	1	28909.4	27858.6	29866.1	15891.7	17322.5	19389.1	1.33637	1.24308	1.39508	0.622473	0.749618	0.771022
	Q8BWF0	128	K	1.65483	0.0366665	Up	Succinate-semialdehyde dehydrogenase, mitochondrial OS=Mus musculus OX=10090 GN=Aldh5a1 PE=1 SV=1	Aldh5a1	_DDLAK[Acetyl (K)]IITAESGK_	1	199.275	172.841	292.466	348.287	374.777	422.486	0.679161	0.57453	0.996721	1.15063	1.20504	1.36838
	Q8BWF0	289	K	3.14809	0.00138233	Up	Succinate-semialdehyde dehydrogenase, mitochondrial OS=Mus musculus OX=10090 GN=Aldh5a1 PE=1 SV=1	Aldh5a1	_ILLHHAANSVK[Acetyl (K)]R_	1	76.6843	47.9342	63.1153	196.013	200.176	219.308	0.588976	0.359072	0.484732	1.45932	1.45048	1.60073
	Q99J99	40	K	0.551104	0.00605752	Down	3-mercaptopyruvate sulfurtransferase OS=Mus musculus OX=10090 GN=Mpst PE=1 SV=4	Mpst	_LLDASWYLPK[Acetyl (K)]LGR_	1	225.44	226.693	234.187	93.8686	103.356	120.006	1.18385	1.22869	1.39354	0.579415	0.826474	0.691653
	Q8BYM8	140	K	0.356611	0.00213692	Down	Probable cysteine--tRNA ligase, mitochondrial OS=Mus musculus OX=10090 GN=Cars2 PE=1 SV=2	Cars2	_QDMAALK[Acetyl (K)]VLPPTVYLR_	1	1218.75	862.614	975.209	418.319	421.059	405.193	1.93776	1.18213	1.4729	0.53372	0.553843	0.550273
	Q8BYM8	318	K	0.661314	0.00473921	Down	Probable cysteine--tRNA ligase, mitochondrial OS=Mus musculus OX=10090 GN=Cars2 PE=1 SV=2	Cars2	_DFLK[Acetyl (K)]TFSPDVFR_	1	918.885	849.041	895.593	665.257	651.315	680.876	1.3482	1.0737	1.24823	0.783254	0.790574	0.853281
	Q8C0M9	120	K	2.89309	0.00198395	Up	Isoaspartyl peptidase/L-asparaginase OS=Mus musculus OX=10090 GN=Asrgl1 PE=1 SV=1	Asrgl1	_C[Carbamidomethyl (C)]IANPVK[Acetyl (K)]LAR_	1	28.7023	26.3427	26.4059	64.9494	78.6303	91.4731	0.546199	0.47679	0.529057	1.12514	1.5629	1.80217
	Q8C0M9	277	K	0.426777	0.0274254	Down	Isoaspartyl peptidase/L-asparaginase OS=Mus musculus OX=10090 GN=Asrgl1 PE=1 SV=1	Asrgl1	_LK[Acetyl (K)]GLGGLILVNK_	1	87.8681	70.1061	109.54	27.7636	38.4911	48.0047	1.38624	1.05195	1.81948	0.398732	0.634268	0.784078
	Q8C167	419	K	1.58418	0.000194455	Up	Prolyl endopeptidase-like OS=Mus musculus OX=10090 GN=Prepl PE=1 SV=1	Prepl	_YYTYK[Acetyl (K)]FAEGK_	1	369.334	346.773	356.004	520.261	488.835	518.712	0.797825	0.799446	0.754457	1.31397	1.19195	1.21964
	Q8CFI5	427	K	0.458651	0.00564779	Down	Probable proline--tRNA ligase, mitochondrial OS=Mus musculus OX=10090 GN=Pars2 PE=1 SV=2	Pars2	_DANK[Acetyl (K)]LGYPFVIIAGK_	1	249.161	229.973	273.858	110.283	131.627	128.542	1.4009	1.07626	1.7408	0.633191	0.629391	0.671985
	Q8CGK3	128	K	1.90039	0.00422636	Up	Lon protease homolog, mitochondrial OS=Mus musculus OX=10090 GN=Lonp1 PE=1 SV=2	Lonp1	_FIK[Acetyl (K)]IVEVK_	1	71.3261	79.5555	99.1702	169.681	154.417	169.746	0.58332	0.651624	0.824499	1.27486	1.22268	1.4162
	Q8CHT0	357	K	0.258611	0.000749835	Down	Delta-1-pyrroline-5-carboxylate dehydrogenase, mitochondrial OS=Mus musculus OX=10090 GN=Aldh4a1 PE=1 SV=3	Aldh4a1	_LYVPK[Acetyl (K)]SLWPQIK_	1	780.398	607.271	745.864	179.893	187.758	139.305	1.77914	1.33456	1.56197	0.391929	0.492709	0.324541
	Q8JZN5	104	K	2.03904	0.000184772	Up	Complex I assembly factor ACAD9, mitochondrial OS=Mus musculus OX=10090 GN=Acad9 PE=1 SV=2	Acad9	_IPVDTLEK[Acetyl (K)]LK_	1	38.319	36.344	38.9792	76.6381	70.0161	73.8581	0.683736	0.633353	0.676464	1.48192	1.26202	1.32101
	Q8JZN5	525	K	0.503754	0.0212798	Down	Complex I assembly factor ACAD9, mitochondrial OS=Mus musculus OX=10090 GN=Acad9 PE=1 SV=2	Acad9	_FGK[Acetyl (K)]NIVEEQLVLK_	1	205.75	207.212	214.786	78.1625	78.0487	146.933	1.31784	1.29621	1.33803	0.542532	0.504987	0.943357
	Q8K1J6	402	K	0.404482	0.00482679	Down	CCA tRNA nucleotidyltransferase 1, mitochondrial OS=Mus musculus OX=10090 GN=Trnt1 PE=1 SV=1	Trnt1	_VGISSGK[Acetyl (K)]EIGALLQQLR_	1	498.329	300.214	354.38	141.3	136.982	153.124	1.81004	1.06075	1.33466	0.567936	0.547836	0.585256
	Q8K1N1	346	K	0.581105	0.0026545	Down	Calcium-independent phospholipase A2-gamma OS=Mus musculus OX=10090 GN=Pnpla8 PE=1 SV=1	Pnpla8	_VLLQQEK[Acetyl (K)]IIAR_	1	320.373	377.644	333.514	204.573	210.051	206.946	1.14283	1.33316	1.3547	0.654185	0.783993	0.787857
	Q8BSF4	309	K	1.65666	0.0109872	Up	Phosphatidylserine decarboxylase proenzyme, mitochondrial OS=Mus musculus OX=10090 GN=Pisd PE=2 SV=1	Pisd	_VVLTGDWK[Acetyl (K)]HGFFSLTAVGATNVGSIR_	1	585.977	839.458	776.638	1510.96	1513.11	1226.13	0.587349	0.772131	0.858919	1.26816	1.23174	1.17523
	Q99KE1	224	K	0.621426	0.0300833	Down	NAD-dependent malic enzyme, mitochondrial OS=Mus musculus OX=10090 GN=Me2 PE=1 SV=1	Me2	_DPFYMGLYQK[Acetyl (K)]R_	1	500.098	464.976	499.347	219.598	304.016	406.226	1.25331	1.19799	1.24295	0.572231	0.76045	0.963023
	Q9CQL4	26	K	2.65115	0.00300666	Up	39S ribosomal protein L20, mitochondrial OS=Mus musculus OX=10090 GN=Mrpl20 PE=1 SV=1	Mrpl20	_VQEVLK[Acetyl (K)]HAQHFR_	1	58.1428	62.5141	64.0116	139.961	135.489	131.896	0.485351	0.572636	0.687185	1.84403	1.53582	1.24688
	Q99KI0	573	K	0.423548	0.00488793	Down	Aconitate hydratase, mitochondrial OS=Mus musculus OX=10090 GN=Aco2 PE=1 SV=1	Aco2	_LQLLEPFDK[Acetyl (K)]WDGK_	1	8918.98	5608	6775.38	2888.02	3023.79	3883.19	1.75457	1.13047	1.39288	0.540248	0.567306	0.704348
	Q99KI0	743	K	2.32949	0.0038176	Up	Aconitate hydratase, mitochondrial OS=Mus musculus OX=10090 GN=Aco2 PE=1 SV=1	Aco2	_C[Carbamidomethyl (C)]VIK[Acetyl (K)]HPNGTQETILLNHTFNETQIEWFR_	1	20.64	13.4429	17.5597	36.9906	44.7372	48.8874	0.692792	0.462359	0.615932	1.18065	1.4321	1.51298
	Q9DB20	97	K	1.52546	0.00241872	Up	ATP synthase subunit O, mitochondrial OS=Mus musculus OX=10090 GN=Atp5po PE=1 SV=1	Atp5po	_SLNDITK[Acetyl (K)]R_	1	257.05	297.156	316.545	487.139	482.223	470.914	0.710553	0.777413	0.869401	1.15042	1.24071	1.20493
	Q9DC69	261	K	0.527231	0.00982057	Down	NADH dehydrogenase [ubiquinone] 1 alpha subcomplex subunit 9, mitochondrial OS=Mus musculus OX=10090 GN=Ndufa9 PE=1 SV=2	Ndufa9	_DPDAVGK[Acetyl (K)]TFAFTGPNR_	1	55.3661	50.6153	38.6505	26.7509	32.9257	25.24	1.47053	1.44161	1.08773	0.680452	0.833985	0.594422
	Q9DCG9	2	K	1.61105	0.0428896	Up	Multifunctional methyltransferase subunit TRM112-like protein OS=Mus musculus OX=10090 GN=Trmt112 PE=1 SV=1	Trmt112	_MK[Acetyl (K)]LLTHNLLSSHVR_	1	43.2522	63.1472	83.2904	94.2446	83.1287	87.2769	0.574568	0.826068	0.942437	1.06872	1.38062	1.32546
	Q9DCT2	216	K	3.06865	6.13972e-06	Up	NADH dehydrogenase [ubiquinone] iron-sulfur protein 3, mitochondrial OS=Mus musculus OX=10090 GN=Ndufs3 PE=1 SV=2	Ndufs3	_YDDEVK[Acetyl (K)]R_	1	102.549	95.1666	90.4841	299.009	336.885	328.16	0.495954	0.4938	0.452975	1.43369	1.53367	1.45987
	Q9EP89	473	K	0.59354	0.00508455	Down	Serine beta-lactamase-like protein LACTB, mitochondrial OS=Mus musculus OX=10090 GN=Lactb PE=1 SV=1	Lactb	_YAMAWGVVEK[Acetyl (K)]K_	1	3797.85	3679.85	3374.63	2442.22	2372.84	2325.96	1.47636	1.25075	1.10874	0.814	0.705643	0.757094
	Q9EQ20	52	K	2.90534	0.000490586	Up	Methylmalonate-semialdehyde dehydrogenase [acylating], mitochondrial OS=Mus musculus OX=10090 GN=Aldh6a1 PE=1 SV=1	Aldh6a1	_FVESK[Acetyl (K)]SDK_	1	165.072	200.508	168.804	479.892	567.183	484.661	0.491417	0.575817	0.478109	1.36039	1.75965	1.36972
	Q9JHI5	243	K	1.94713	0.000493238	Up	Isovaleryl-CoA dehydrogenase, mitochondrial OS=Mus musculus OX=10090 GN=Ivd PE=1 SV=1	Ivd	_KLDK[Acetyl (K)]LGMR_	0.907735	216.577	246.543	207.938	442.825	393.528	366.411	0.657531	0.764049	0.641038	1.4043	1.36013	1.25175
	Q9JHW2	109	K	1.66536	0.0193677	Up	Omega-amidase NIT2 OS=Mus musculus OX=10090 GN=Nit2 PE=1 SV=1	Nit2	_LYNTC[Carbamidomethyl (C)]SVFGPDGSLLVK[Acetyl (K)]HR_	1	60.8848	47.3519	75.9471	96.3017	112.947	93.9037	0.735512	0.581854	0.935523	1.23167	1.31475	1.20544
	Q9JJL8	110	K	0.646375	0.00150644	Down	Serine--tRNA ligase, mitochondrial OS=Mus musculus OX=10090 GN=Sars2 PE=1 SV=2	Sars2	_SLEAEK[Acetyl (K)]EAVAEAVR_	1	423.129	361.32	419.183	272.487	276.041	273.392	1.23084	1.11941	1.31917	0.75549	0.836308	0.780023
	Q9JKF7	233	K	4.07592	0.000568361	Up	39S ribosomal protein L39, mitochondrial OS=Mus musculus OX=10090 GN=Mrpl39 PE=1 SV=4	Mrpl39	_YK[Acetyl (K)]VDFIEEK_	1	37.3	39.9234	24.7	113.502	124.608	129.795	0.469086	0.45571	0.302481	1.70577	1.68707	1.60943
	Q9JKY5	274	K	1.53135	0.00270306	Up	Huntingtin-interacting protein 1-related protein OS=Mus musculus OX=10090 GN=Hip1r PE=1 SV=2	Hip1r	_ASDMLYFK[Acetyl (K)]R_	1	61.5751	55.6293	58.5692	85.5056	84.5198	101.722	0.819299	0.71805	0.832016	1.20886	1.11706	1.30241
	Q9DB15	153	K	1.62797	0.0142323	Up	39S ribosomal protein L12, mitochondrial OS=Mus musculus OX=10090 GN=Mrpl12 PE=1 SV=2	Mrpl12	_EIK[Acetyl (K)]NYVQGINLVQAK_	1	42.7097	38.5059	33.4773	52.3941	45.6355	64.8476	0.888715	0.747509	0.68383	1.22235	1.08549	1.46915
	Q9JLC8	945	K	0.501779	0.00344949	Down	Sacsin OS=Mus musculus OX=10090 GN=Sacs PE=1 SV=2	Sacs	_INHSSDQGISSYTK[Acetyl (K)]LK_	1	66.9034	90.6369	112.538	40.9117	48.1828	45.6112	1.11439	1.28524	1.57325	0.612674	0.717881	0.662949
	Q9QZQ8	123	K	0.59892	3.85946e-06	Down	Core histone macro-H2A.1 OS=Mus musculus OX=10090 GN=Macroh2a1 PE=1 SV=4	Macroh2a1	_GK[Acetyl (K)]LEAIITPPPAK_	1	17230.5	16976.1	17027.9	9020.79	8616.6	9474.57	1.23539	1.24409	1.21528	0.736662	0.721788	0.754416
	Q9R0X4	72	K	3.22245	0.0035789	Up	Acyl-coenzyme A thioesterase 9, mitochondrial OS=Mus musculus OX=10090 GN=Acot9 PE=1 SV=1	Acot9	_LLHSFLPK[Acetyl (K)]SQK_	1	74.2961	37.9725	69.348	198.672	220.943	187.362	0.559114	0.313065	0.530412	1.42764	1.6981	1.39404
	Q9R111	61	K	0.536791	0.0202983	Down	Guanine deaminase OS=Mus musculus OX=10090 GN=Gda PE=1 SV=1	Gda	_EWC[Carbamidomethyl (C)]FK[Acetyl (K)]PC[Carbamidomethyl (C)]EIR_	1	668.268	574.501	635.587	455.889	267.78	487.275	1.39194	1.23743	1.37137	0.805848	0.496771	0.844941
	Q9R111	201	K	2.08679	0.0035741	Up	Guanine deaminase OS=Mus musculus OX=10090 GN=Gda PE=1 SV=1	Gda	_FVSEMLQK[Acetyl (K)]NYPR_	1	62.6129	79.7783	88.0265	211.82	177.622	186.358	0.499739	0.658449	0.72778	1.43473	1.26265	1.23825
	Q9R111	252	K	1.72529	0.000857817	Up	Guanine deaminase OS=Mus musculus OX=10090 GN=Gda PE=1 SV=1	Gda	_EEIEAVK[Acetyl (K)]SLYPSYK_	1		46.2312	50.1191	101.033	100.083	99.9427		0.645068	0.700525	1.15691	1.20276	1.12265
	Q9R112	173	K	0.652816	0.00670163	Down	Sulfide:quinone oxidoreductase, mitochondrial OS=Mus musculus OX=10090 GN=Sqor PE=1 SV=3	Sqor	_IGSNYSVK[Acetyl (K)]TVEK_	1	823.038	770.722	763.28	475.632	491.252	460.139	1.39194	1.05949	1.16953	0.809885	0.764924	0.789013
	Q9WUM4	337	K	2.0947	0.000719017	Up	Coronin-1C OS=Mus musculus OX=10090 GN=Coro1c PE=1 SV=2	Coro1c	_FFK[Acetyl (K)]LHER_	1	773.868	817.789	779.688	1375	1904.47	1731.6	0.63913	0.659795	0.633953	1.15474	1.4929	1.40118
	Q9WUM4	391	K	2.57433	0.000335171	Up	Coronin-1C OS=Mus musculus OX=10090 GN=Coro1c PE=1 SV=2	Coro1c	_NADPILISLK[Acetyl (K)]HGYIPGK_	1	143.956	141.943	120.101	370.521	326.273	352.626	0.603062	0.580888	0.495326	1.57835	1.29732	1.44734
	Q9WUM5	66	K	2.01599	0.00364909	Up	Succinate--CoA ligase [ADP/GDP-forming] subunit alpha, mitochondrial OS=Mus musculus OX=10090 GN=Suclg1 PE=1 SV=4	Suclg1	_IIC[Carbamidomethyl (C)]QGFTGK[Acetyl (K)]QGTFHSQQALEYGTK_	1	39.5616	28.1161	31.9394	66.7679	82.8142	67.3797	0.770448	0.560238	0.63244	1.28426	1.49311	1.18027
	Q9WUM5	81	K	2.51607	0.00088967	Up	Succinate--CoA ligase [ADP/GDP-forming] subunit alpha, mitochondrial OS=Mus musculus OX=10090 GN=Suclg1 PE=1 SV=4	Suclg1	_QGTFHSQQALEYGTK[Acetyl (K)]LVGGTTPGK_	1	156.489	110.307	122.268	354.47	361.591	339.8	0.667713	0.481568	0.530445	1.49383	1.42837	1.3041
	Q9WUM5	94	K	0.656518	0.00447406	Down	Succinate--CoA ligase [ADP/GDP-forming] subunit alpha, mitochondrial OS=Mus musculus OX=10090 GN=Suclg1 PE=1 SV=4	Suclg1	_GGQK[Acetyl (K)]HLGLPVFNTVK_	1	6968.78	6112.15	5517.9	4477.75	4337.46	4364.85	1.35198	1.21326	1.08845	0.858	0.77905	0.761666
	Q9WV95	104	K	2.43122	0.00174074	Up	Pleckstrin homology-like domain family A member 3 OS=Mus musculus OX=10090 GN=Phlda3 PE=1 SV=1	Phlda3	_FK[Acetyl (K)]NQQAIQTVR_	1	20.1304	26.0983	27.8937	49.2799	48.9636	47.2506	0.493294	0.622746	0.719881	1.50878	1.60157	1.35319
	Q9Z0S1	277	K	8.40128	0.0443314	Up	3'(2'),5'-bisphosphate nucleotidase 1 OS=Mus musculus OX=10090 GN=Bpnt1 PE=1 SV=2	Bpnt1	_EVK[Acetyl (K)]HMNSAGVLAALR_	1	4.0158	4.20499		53.4241	40.8739	12.5767	0.174899	0.189494		2.27407	1.79152	0.526458
	Q9Z1P6	23	K	1.6545	0.0265005	Up	NADH dehydrogenase [ubiquinone] 1 alpha subcomplex subunit 7 OS=Mus musculus OX=10090 GN=Ndufa7 PE=1 SV=3	Ndufa7	_NWASGQDLQAK[Acetyl (K)]LQLR_	1	17.0535	24.8858	21.7658	29.8283	39.1381	38.3677	0.590243	0.894836	0.77279	1.04221	1.3575	1.33592
	Q9Z2I0	291	K	2.39946	0.000296162	Up	Mitochondrial proton/calcium exchanger protein OS=Mus musculus OX=10090 GN=Letm1 PE=1 SV=1	Letm1	_DFSAFFQK[Acetyl (K)]IR_	1	43.7482	38.6349	48.8814	113.736	117.261	115.612	0.59287	0.499922	0.639097	1.36998	1.432	1.35362
	Q9Z2I9	274	K	2.19208	0.00300644	Up	Succinate--CoA ligase [ADP-forming] subunit beta, mitochondrial OS=Mus musculus OX=10090 GN=Sucla2 PE=1 SV=2	Sucla2	_VLC[Carbamidomethyl (C)]MDAK[Acetyl (K)]INFDSNSAYR_	1	144.278	137.234	101.093	343.114	306.974	270.583	0.695237	0.654339	0.496375	1.49162	1.36631	1.18854
	Q9Z2I9	442	K	1.93772	0.00120098	Up	Succinate--CoA ligase [ADP-forming] subunit beta, mitochondrial OS=Mus musculus OX=10090 GN=Sucla2 PE=1 SV=2	Sucla2	_MVVK[Acetyl (K)]LSEIVTLAK_	1	164.307	202.002	205.456	402.353	426.99	388.309	0.576653	0.70149	0.734738	1.27395	1.38417	1.24227
	Q9JLZ3	179	K	0.616008	0.00183812	Down	Methylglutaconyl-CoA hydratase, mitochondrial OS=Mus musculus OX=10090 GN=Auh PE=1 SV=1	Auh	_VAASSAK[Acetyl (K)]MGLVETK_	1	10937.3	11033.3	11689.4	6315.3	7012.39	7273.87	1.10321	1.23764	1.3797	0.75912	0.752417	0.780353
	Q9JLZ3	186	K	0.476726	0.00047358	Down	Methylglutaconyl-CoA hydratase, mitochondrial OS=Mus musculus OX=10090 GN=Auh PE=1 SV=1	Auh	_MGLVETK[Acetyl (K)]LAIIPGGGGTQR_	1	9610.27	9853.49	10347.8	4450.64	4666.92	4992.05	1.19758	1.36551	1.50889	0.660934	0.618646	0.661642
	Q99KF1	226	K	2.34686	0.00636091	Up	Transmembrane emp24 domain-containing protein 9 OS=Mus musculus OX=10090 GN=Tmed9 PE=1 SV=2	Tmed9	_HLK[Acetyl (K)]SFFEAK_	1	13.7314	25.0851	15.2397	39.9174	35.9868	37.3936	0.526419	0.814759	0.48913	1.58381	1.35471	1.35697
	Q9D8B7	97	K	3.09695	0.000190643	Up	Junctional adhesion molecule C OS=Mus musculus OX=10090 GN=Jam3 PE=1 SV=2	Jam3	_TDVFGK[Acetyl (K)]TSLR_	1	71.8537	90.4457	83.2589	269.556	243.524	255.858	0.425374	0.516863	0.520552	1.66738	1.38344	1.47936
	Q9D8B7	287	K	3.05369	0.000379069	Up	Junctional adhesion molecule C OS=Mus musculus OX=10090 GN=Jam3 PE=1 SV=2	Jam3	_SPGK[Acetyl (K)]HDGVNYIR_	1	39.9202	40.7683	29.1523	106.947	105.593	125.96	0.534758	0.527173	0.412429	1.49691	1.35737	1.64797
	Q9D0M3	170	K	1.82272	0.000865817	Up	Cytochrome c1, heme protein, mitochondrial OS=Mus musculus OX=10090 GN=Cyc1 PE=1 SV=1	Cyc1	_PGK[Acetyl (K)]LSDYFPK_	1	406.771	417.581	387.053	745.38	755.925	858.466	0.718823	0.738112	0.650777	1.20247	1.21464	1.42466
	Q9D0M3	310	K	2.46551	2.73959e-06	Up	Cytochrome c1, heme protein, mitochondrial OS=Mus musculus OX=10090 GN=Cyc1 PE=1 SV=1	Cyc1	_HK[Acetyl (K)]WSVLK_	1	608.084	599.113	618.29	1579.39	1589.96	1639.41	0.578436	0.570047	0.559595	1.37153	1.37523	1.46451
	Q99LP6	196	K	2.1351	0.00123029	Up	GrpE protein homolog 1, mitochondrial OS=Mus musculus OX=10090 GN=Grpel1 PE=1 SV=1	Grpel1	_EPGTVALVSK[Acetyl (K)]VGYK_	1	111.086	138.556	129.456	289.812	282.452	295.612	0.548625	0.748611	0.599523	1.31224	1.39275	1.34478
	Q99LP6	200	K	2.63009	0.00138132	Up	GrpE protein homolog 1, mitochondrial OS=Mus musculus OX=10090 GN=Grpel1 PE=1 SV=1	Grpel1	_VGYK[Acetyl (K)]LHGR_	1	35.059	41.6164	31.9574	102.258	95.9788	109.853	0.518115	0.672829	0.442858	1.38549	1.41617	1.49538
	Q99LY9	8	K	2.48366	1.54178e-05	Up	NADH dehydrogenase [ubiquinone] iron-sulfur protein 5 OS=Mus musculus OX=10090 GN=Ndufs5 PE=1 SV=3	Ndufs5	_PFLDIQK[Acetyl (K)]K_	1	149.221	148.064	160.594	359.563	395.948	401.346	0.584905	0.53951	0.591793	1.35915	1.45859	1.44475
	Q99LY9	38	K	5.61341	0.0134134	Up	NADH dehydrogenase [ubiquinone] iron-sulfur protein 5 OS=Mus musculus OX=10090 GN=Ndufs5 PE=1 SV=3	Ndufs5	_C[Carbamidomethyl (C)]HAFEK[Acetyl (K)]EWIEC[Carbamidomethyl (C)]AHGIGGTR_	1	1.33598	4.24932	6.30762	21.5111	24.5222	20.8741	0.107307	0.317282	0.4763	1.6662	1.85109	1.53976
	Q9CPV4	12	K	3.8544	0.00227423	Up	Glyoxalase domain-containing protein 4 OS=Mus musculus OX=10090 GN=Glod4 PE=1 SV=1	Glod4	_ALHFVFK[Acetyl (K)]VK_	1	10.047	16.8009	17.9853	52.2396	54.1921	58.348	0.276385	0.4619	0.518548	1.4952	1.58478	1.76436
	Q9CQ62	42	K	0.373652	0.00160691	Down	2,4-dienoyl-CoA reductase [(3E)-enoyl-CoA-producing], mitochondrial OS=Mus musculus OX=10090 GN=Decr1 PE=1 SV=1	Decr1	_DAPQSK[Acetyl (K)]FFQPVLK_	1	1400.9	1412.63	1743.45	473.853	512.484	696.83	1.33077	1.35906	1.66462	0.443374	0.536658	0.647021
	Q9CQ62	319	K	0.560579	0.0389112	Down	2,4-dienoyl-CoA reductase [(3E)-enoyl-CoA-producing], mitochondrial OS=Mus musculus OX=10090 GN=Decr1 PE=1 SV=1	Decr1	_VTK[Acetyl (K)]EEWDIIEGLIR_	1	129.932	119.003	96.5499	52.7539	81.5696	54.1407	1.44247	1.33803	1.07734	0.576868	0.998252	0.587503
	Q9CQA3	82	K	2.44895	7.72637e-05	Up	Succinate dehydrogenase [ubiquinone] iron-sulfur subunit, mitochondrial OS=Mus musculus OX=10090 GN=Sdhb PE=1 SV=1	Sdhb	_IK[Acetyl (K)]NEVDSTLTFR_	1	397.262	375.099	353.211	918.59	932.844	848.067	0.611292	0.576963	0.560173	1.47762	1.50791	1.29628
	Q9CQA3	235	K	0.627094	0.00453215	Down	Succinate dehydrogenase [ubiquinone] iron-sulfur subunit, mitochondrial OS=Mus musculus OX=10090 GN=Sdhb PE=1 SV=1	Sdhb	_LAK[Acetyl (K)]LQDPFSVYR_	1	1357.96	1456.26	1458.9	789.326	797.19	1051.76	1.15647	1.23969	1.28052	0.702701	0.713185	0.889737
	Q9CQE1	48	K	0.644514	0.00170034	Down	Protein NipSnap homolog 3B OS=Mus musculus OX=10090 GN=Nipsnap3b PE=1 SV=1	Nipsnap3b	_PSK[Acetyl (K)]TNEFLENFK_	1	8381.14	7790.31	7638.25	4287.4	4432.05	5164.2	1.2063	1.2768	1.12847	0.729855	0.748869	0.848984
	Q9CQF3	23	K	0.603824	0.00861584	Down	Cleavage and polyadenylation specificity factor subunit 5 OS=Mus musculus OX=10090 GN=Nudt21 PE=1 SV=1	Nudt21	_GVNQFGNK[Acetyl (K)]YIQQTK_	1	8226.91	7717.52	8193.89	4478.84	4460.36	4516.89	1.43046	1.18345	1.1287	0.796229	0.643856	0.819797
	Q9CQH7	8	K	1.55011	0.00265478	Up	Transcription factor BTF3 homolog 4 OS=Mus musculus OX=10090 GN=Btf3l4 PE=1 SV=1	Btf3l4	_LAK[Acetyl (K)]LQAQVR_	1	407.578	325.39	341.327	480.723	509.706	491.747	0.854332	0.725208	0.804471	1.16457	1.3452	1.18571
	Q9CQJ8	55	K	2.99329	0.00838513	Up	NADH dehydrogenase [ubiquinone] 1 beta subcomplex subunit 9 OS=Mus musculus OX=10090 GN=Ndufb9 PE=1 SV=3	Ndufb9	_NEK[Acetyl (K)]DMMR_	1	26.2283	44.0236	49.54	152.846	124.165	113.127	0.311973	0.568843	0.596644	1.7523	1.44152	1.22864
	Q80U63	463	K	3.32874	1.74861e-05	Up	Mitofusin-2 OS=Mus musculus OX=10090 GN=Mfn2 PE=1 SV=3	Mfn2	_VYK[Acetyl (K)]NELHR_	1	107.676	121.342	119.767	403.316	411.112	398.696	0.417481	0.481167	0.472231	1.57692	1.52712	1.45926
	Q9CQN1	89	K	2.79959	0.00956021	Up	Heat shock protein 75 kDa, mitochondrial OS=Mus musculus OX=10090 GN=Trap1 PE=1 SV=1	Trap1	_GSVSK[Acetyl (K)]HEFQAETK_	1	7.96784	9.47078	5.00014	25.5245	19.0087	16.9805	0.565075	0.674006	0.347911	1.78808	1.42879	1.22606
	Q9D172	186	K	2.42688	0.00289192	Up	Glutamine amidotransferase-like class 1 domain-containing protein 3, mitochondrial OS=Mus musculus OX=10090 GN=Gatd3 PE=1 SV=1	Gatd3	_VIK[Acetyl (K)]GVEVTVGHEQEEGGK_	1	12.7853	18.1191	16.7138	38.6151	40.3224	40.5811	0.435445	0.682078	0.62858	1.36215	1.43893	1.43651
	Q9CQQ7	210	K	1.72819	4.91108e-05	Up	ATP synthase F(0) complex subunit B1, mitochondrial OS=Mus musculus OX=10090 GN=Atp5pb PE=1 SV=1	Atp5pb	_RK[Acetyl (K)]EEEHMIDWVEK_	1	151.478	148.735	146.039	292.694	295.749	284.903	0.714543	0.722533	0.72771	1.28823	1.27655	1.17639
	Q9CQZ5	124	K	2.23329	0.0233703	Up	NADH dehydrogenase [ubiquinone] 1 alpha subcomplex subunit 6 OS=Mus musculus OX=10090 GN=Ndufa6 PE=1 SV=1	Ndufa6	_DFLSK[Acetyl (K)]FYMGHDP_	1	25.4906	38.8795	19.0718	54.9024	77.5897	61.1232	0.562766	0.870109	0.411792	1.20628	1.63291	1.28049
	Q9CR21	92	K	1.51335	0.0160023	Up	Acyl carrier protein, mitochondrial OS=Mus musculus OX=10090 GN=Ndufab1 PE=1 SV=1	Ndufab1	_LYDK[Acetyl (K)]IDPEK_	1	336.33	275.685	306.27	541.033	489.396	546.017	0.919547	0.698816	0.749347	1.32975	1.06694	1.18648
	Q9CXZ1	95	K	1.97203	0.0174209	Up	NADH dehydrogenase [ubiquinone] iron-sulfur protein 4, mitochondrial OS=Mus musculus OX=10090 GN=Ndufs4 PE=1 SV=3	Ndufs4	_NNMQSGVNNTK[Acetyl (K)]K_	1	14.4265	10.2205	18.9287	30.0792	28.2516	26.5191	0.604824	0.499912	0.924964	1.29918	1.36202	1.34142
	Q9CXZ1	158	K	2.54513	0.00231545	Up	NADH dehydrogenase [ubiquinone] iron-sulfur protein 4, mitochondrial OS=Mus musculus OX=10090 GN=Ndufs4 PE=1 SV=3	Ndufs4	_SK[Acetyl (K)]SYGANFSWNK_	1	76.5287	45.7568	67.2923	154.152	154.453	160.662	0.625404	0.436259	0.640969	1.29784	1.45146	1.58412
	Q9CY57	82	K	0.603444	0.0021158	Down	Chromatin target of PRMT1 protein OS=Mus musculus OX=10090 GN=Chtop PE=1 SV=2	Chtop	_LGK[Acetyl (K)]SNIQAR_	1	160.358	174.954	176.573	80.2359	100.728	90.0868	1.23712	1.23573	1.21189	0.646027	0.827191	0.750321
	Q9CYW4	15	K	0.405954	0.0182381	Down	Haloacid dehalogenase-like hydrolase domain-containing protein 3 OS=Mus musculus OX=10090 GN=Hdhd3 PE=1 SV=1	Hdhd3	_LLTWDVK[Acetyl (K)]DTLIK_	1	2064.92	1051.13	1309.2	518.54	673.783	592.463	1.9802	1.06136	1.24723	0.477429	0.739028	0.524592
	Q9CZR3	38	K	3.48252	3.12676e-05	Up	Mitochondrial import receptor subunit TOM40B OS=Mus musculus OX=10090 GN=Tomm40l PE=1 SV=1	Tomm40l	_LC[Carbamidomethyl (C)]K[Acetyl (K)]DVFPAQMEGVK_	1	200.15	209.151	165.858	858.472	787.185	873.966	0.405901	0.439897	0.417983	1.31142	1.52896	1.56076
	Q9CZR8	132	K	0.539949	0.00336728	Down	Elongation factor Ts, mitochondrial OS=Mus musculus OX=10090 GN=Tsfm PE=1 SV=1	Tsfm	_NLK[Acetyl (K)]FQQLVQQVALGTMAHC[Carbamidomethyl (C)]QNLTDR_	1	1177.35	1109.89	1181	601.28	642.259	661.03	1.48581	1.19493	1.26246	0.76359	0.608506	0.757027
	Q9CZS1	157	K	1.86416	4.98179e-05	Up	Aldehyde dehydrogenase X, mitochondrial OS=Mus musculus OX=10090 GN=Aldh1b1 PE=1 SV=1	Aldh1b1	_YFAGWADK[Acetyl (K)]WHGK_	1	55.3914	48.9162	50.6258	93.1709	101.236	105.836	0.740478	0.665058	0.676826	1.28576	1.30691	1.28919
	Q9CZU6	366	K	1.70942	9.47753e-05	Up	Citrate synthase, mitochondrial OS=Mus musculus OX=10090 GN=Cs PE=1 SV=1	Cs	_EFALK[Acetyl (K)]HLPK_	1	5279.97	5201.37	5275.67	9363.14	9549.31	9842.31	0.708474	0.719452	0.76988	1.2012	1.29801	1.25776
	Q9D051	184	K	1.98818	6.00794e-05	Up	Pyruvate dehydrogenase E1 component subunit beta, mitochondrial OS=Mus musculus OX=10090 GN=Pdhb PE=1 SV=1	Pdhb	_VVSPWNSEDAK[Acetyl (K)]GLIK_	1	321.303	336.828	333.941	707.508	739.208	705.185	0.63198	0.670451	0.678473	1.29002	1.39512	1.25326
	Q9D0K2	418	K	0.31097	0.0295593	Down	Succinyl-CoA:3-ketoacid coenzyme A transferase 1, mitochondrial OS=Mus musculus OX=10090 GN=Oxct1 PE=1 SV=1	Oxct1	_YGDLANWMIPGK[Acetyl (K)]MVK_	1	284.219	98.5614	156.986	55.4971	50.4002	34.5907	2.25395	0.821357	1.28878	0.536167	0.501896	0.319038
	Q9CQY6	123	K	4.72837	0.000189226	Up	Ubiquinol-cytochrome-c reductase complex assembly factor 2 OS=Mus musculus OX=10090 GN=Uqcc2 PE=1 SV=1	Uqcc2	_FAPTRPEEK[Acetyl (K)]HK_	1	13.0179	14.1015	18.5588	64.3798	77.0594	72.6818	0.298806	0.326317	0.42719	1.67012	1.79269	1.51291
	Q80TT2	161	K	1.6244	0.00198528	Up	BAI1-associated protein 3 OS=Mus musculus OX=10090 GN=Baiap3 PE=1 SV=4	Baiap3	_APTYALK[Acetyl (K)]VSVMR_	1	115.148	131.487	119.505	199.152	159.962	196.782	0.718666	0.854164	0.731554	1.27959	1.15221	1.31145
	Q91VR2	79	K	2.27681	8.88586e-05	Up	ATP synthase subunit gamma, mitochondrial OS=Mus musculus OX=10090 GN=Atp5f1c PE=1 SV=1	Atp5f1c	_VYGTGSLALYEK[Acetyl (K)]ADIK_	1	412.996	397.419	343.192	950.697	894.851	920.458	0.633677	0.634275	0.544328	1.39886	1.36378	1.36358
	Q7TSJ2	156	K	1.72836	0.000320883	Up	Microtubule-associated protein 6 OS=Mus musculus OX=10090 GN=Map6 PE=1 SV=2	Map6	_ETQYQK[Acetyl (K)]DFR_	1	646.694	624.908	602.178	1101.68	1185.55	1164.47	0.73126	0.744823	0.706808	1.1517	1.33792	1.28321
	P23927	103	K	1.51867	0.00908369	Up	Alpha-crystallin B chain OS=Mus musculus OX=10090 GN=Cryab PE=1 SV=2	Cryab	_VLGDVIEVHGK[Acetyl (K)]HEER_	1	243.765	248.115	216.677	503.772	505.071	496.918	0.812989	0.780946	0.726323	1.36992	1.06269	1.09108
	P26443	211	K	2.15252	0.00326009	Up	Glutamate dehydrogenase 1, mitochondrial OS=Mus musculus OX=10090 GN=Glud1 PE=1 SV=1	Glud1	_FTMELAK[Acetyl (K)]K_	1	67.0926	91.7477	89.1852	194.346	169.754	197.91	0.498779	0.704675	0.685219	1.46425	1.21945	1.38172
	P26443	399	K	1.90668	0.000171098	Up	Glutamate dehydrogenase 1, mitochondrial OS=Mus musculus OX=10090 GN=Glud1 PE=1 SV=1	Glud1	_AK[Acetyl (K)]IIAEGANGPTTPEADK_	1	329.365	357.798	353.696	705.036	694.897	685.514	0.63443	0.71204	0.704109	1.37633	1.29341	1.24005
	P27612	259	K	1.74984	0.0073107	Up	Phospholipase A-2-activating protein OS=Mus musculus OX=10090 GN=Plaa PE=1 SV=4	Plaa	_IWK[Acetyl (K)]HGEC[Carbamidomethyl (C)]AQTIR_	1	162.538	135.22	111.384	215.49	218.731	233.76	0.872998	0.737459	0.592859	1.27581	1.2492	1.33043
	P30275	59	K	1.58364	3.95962e-05	Up	Creatine kinase U-type, mitochondrial OS=Mus musculus OX=10090 GN=Ckmt1 PE=1 SV=1	Ckmt1	_K[Acetyl (K)]HNNC[Carbamidomethyl (C)]MASHLTPAVYAR_	1	2459.13	2468.88	2470.46	4132.65	4207.73	4117.57	0.745104	0.778783	0.783398	1.21597	1.25534	1.18259
	P30275	140	K	2.36783	0.000119306	Up	Creatine kinase U-type, mitochondrial OS=Mus musculus OX=10090 GN=Ckmt1 PE=1 SV=1	Ckmt1	_TMK[Acetyl (K)]HTTDLDASK_	1	265.221	287.464	303.459	699.081	741.204	717.312	0.529466	0.59744	0.634016	1.35524	1.45695	1.35736
	P30275	149	K	1.92347	0.0289899	Up	Creatine kinase U-type, mitochondrial OS=Mus musculus OX=10090 GN=Ckmt1 PE=1 SV=1	Ckmt1	_HTTDLDASK[Acetyl (K)]IR_	1	34.2842	18.2559	32.5738	56.1054	63.847	53.5133	0.797693	0.442208	0.793193	1.26767	1.46272	1.18022
	P30275	332	K	1.51513	0.000233428	Up	Creatine kinase U-type, mitochondrial OS=Mus musculus OX=10090 GN=Ckmt1 PE=1 SV=1	Ckmt1	_AGVHIK[Acetyl (K)]LPLLSK_	1	373.352	368.695	338.066	593.517	580.08	565.231	0.796836	0.819216	0.755128	1.23011	1.21903	1.14349
	P30275	417	K	2.16514	0.000233088	Up	Creatine kinase U-type, mitochondrial OS=Mus musculus OX=10090 GN=Ckmt1 PE=1 SV=1	Ckmt1	_IPPPLVHSK[Acetyl (K)]H_	1	2068.76	2449.92	2258.16	5193.16	5200.85	5226.77	0.555705	0.685121	0.634831	1.35465	1.37558	1.33084
	P35283	54	K	2.71354	0.0106002	Up	Ras-related protein Rab-12 OS=Mus musculus OX=10090 GN=Rab12 PE=1 SV=3	Rab12	_GVGK[Acetyl (K)]TSLMER_	1	95.6115	84.3391	47.2301	204.904	213.512	230.688	0.655461	0.618897	0.326565	1.29434	1.50856	1.54126
	P35486	313	K	0.657712	0.00077057	Down	Pyruvate dehydrogenase E1 component subunit alpha, somatic form, mitochondrial OS=Mus musculus OX=10090 GN=Pdha1 PE=1 SV=1	Pdha1	_SK[Acetyl (K)]SDPIMLLK_	1	182302	180327	192271	123462	134187	135693	1.18529	1.17335	1.29072	0.746844	0.831095	0.822287
	P38647	187	K	0.321728	9.48349e-06	Down	Stress-70 protein, mitochondrial OS=Mus musculus OX=10090 GN=Hspa9 PE=1 SV=3	Hspa9	_MKETAENYLGHTAK[Acetyl (K)]NAVITVPAYFNDSQR_	1	796.083	750.221	793.646	244.909	278.918	256.153	1.50133	1.47143	1.60937	0.476558	0.521099	0.476546
	P46097	197	K	2.37782	0.000346472	Up	Synaptotagmin-2 OS=Mus musculus OX=10090 GN=Syt2 PE=1 SV=1	Syt2	_YETK[Acetyl (K)]VHR_	1	38.5252	44.6146	44.2568	72.6284	76.9628	92.3861	0.56344	0.635868	0.66108	1.32579	1.46972	1.62816
	P46097	237	K	2.38169	0.00192453	Up	Synaptotagmin-2 OS=Mus musculus OX=10090 GN=Syt2 PE=1 SV=1	Syt2	_FSK[Acetyl (K)]HDIIGEVK_	1	155.247	114.106	126.107	237.061	275.555	237.061	0.732378	0.524572	0.607604	1.39585	1.69734	1.3476
	P47738	157	K	2.00006	0.000535557	Up	Aldehyde dehydrogenase, mitochondrial OS=Mus musculus OX=10090 GN=Aldh2 PE=1 SV=1	Aldh2	_YYAGWADK[Acetyl (K)]YHGK_	1	88.7985	108.438	84.4093	187.71	178.696	181.29	0.629154	0.750758	0.629281	1.42033	1.34158	1.2566
	P47934	268	K	0.526332	0.000239577	Down	Carnitine O-acetyltransferase OS=Mus musculus OX=10090 GN=Crat PE=1 SV=3	Crat	_AYNNLIK[Acetyl (K)]DK_	1	144.045	123.319	120.952	62.206	73.3634	73.0042	1.42213	1.28382	1.23337	0.656515	0.726429	0.690446
	P48962	23	K	0.558985	0.0274913	Down	ADP/ATP translocase 1 OS=Mus musculus OX=10090 GN=Slc25a4 PE=1 SV=4	Slc25a4	_DFLAGGIAAAVSK[Acetyl (K)]TAVAPIER_	1	28963.2	20532.5	18278	12576.3	14318.3	14936	1.69141	1.18681	1.03949	0.615065	0.784889	0.789985
	P48962	43	K	2.07619	7.83207e-06	Up	ADP/ATP translocase 1 OS=Mus musculus OX=10090 GN=Slc25a4 PE=1 SV=4	Slc25a4	_LLLQVQHASK[Acetyl (K)]QISAEK_	1	32.6943	33.4406	31.4534	80.4388	71.1837	72.8847	0.649706	0.657743	0.608696	1.33868	1.32782	1.31179
	P48962	63	K	0.65647	0.000712533	Down	ADP/ATP translocase 1 OS=Mus musculus OX=10090 GN=Slc25a4 PE=1 SV=4	Slc25a4	_IPK[Acetyl (K)]EQGFLSFWR_	1	2852.97	2718.48	2714.09	1980.92	1952.83	2078.34	1.27721	1.20456	1.18325	0.742675	0.820624	0.842682
	P48962	163	K	0.46813	0.00010486	Down	ADP/ATP translocase 1 OS=Mus musculus OX=10090 GN=Slc25a4 PE=1 SV=4	Slc25a4	_EFNGLGDC[Carbamidomethyl (C)]LTK[Acetyl (K)]IFK_	1	4598.63	4088.46	4268.77	2250.19	2226.2	2229.29	1.49706	1.31737	1.35333	0.613475	0.680285	0.657296
	P48962	272	K	0.546782	0.0110105	Down	ADP/ATP translocase 1 OS=Mus musculus OX=10090 GN=Slc25a4 PE=1 SV=4	Slc25a4	_DEGANAFFK[Acetyl (K)]GAWSNVLR_	1	998.939	895.038	798.448	675.147	408.27	559.906	1.4747	1.30781	1.14789	0.834698	0.565754	0.748622
	P51174	250	K	5.75244	0.00126507	Up	Long-chain specific acyl-CoA dehydrogenase, mitochondrial OS=Mus musculus OX=10090 GN=Acadl PE=1 SV=2	Acadl	_KLHK[Acetyl (K)]MGMK_	0.985879	11.0638	21.1607	12.3055	72.0514	76.0668	100.219	0.214778	0.426916	0.256042	1.56155	1.59979	2.00284
	P51174	333	K	2.3491	0.0114871	Up	Long-chain specific acyl-CoA dehydrogenase, mitochondrial OS=Mus musculus OX=10090 GN=Acadl PE=1 SV=2	Acadl	_TVAHIQTVQHK[Acetyl (K)]LAELK_	1	10.4806	6.34472	5.06018	14.3942	16.3705	18.4998	0.837468	0.526892	0.433384	1.2841	1.41718	1.5218
	P51174	338	K	3.22729	0.00178397	Up	Long-chain specific acyl-CoA dehydrogenase, mitochondrial OS=Mus musculus OX=10090 GN=Acadl PE=1 SV=2	Acadl	_LAELK[Acetyl (K)]THIC[Carbamidomethyl (C)]VTR_	1	49.4428	33.0897	27.7948	118.073	116.134	105.937	0.624011	0.434021	0.375992	1.66367	1.58793	1.3764
	P53395	289	K	2.53571	0.0223076	Up	Lipoamide acyltransferase component of branched-chain alpha-keto acid dehydrogenase complex, mitochondrial OS=Mus musculus OX=10090 GN=Dbt PE=1 SV=2	Dbt	_IPHFGYC[Carbamidomethyl (C)]DEIDLTQLVK[Acetyl (K)]LR_	1	97.5402	128.522	67.217	333.482	293.87	225.126	0.586983	0.720453	0.358246	1.74607	1.46084	1.01678
	P54071	193	K	0.66453	0.00283432	Down	Isocitrate dehydrogenase [NADP], mitochondrial OS=Mus musculus OX=10090 GN=Idh2 PE=1 SV=3	Idh2	_AGTFK[Acetyl (K)]LVFTPK_	1	2300.4	2307.09	2588.08	1517.86	1620.45	1789.16	1.14507	1.15298	1.31821	0.760835	0.772164	0.870123
	P54869	118	K	0.625909	0.00947854	Down	Hydroxymethylglutaryl-CoA synthase, mitochondrial OS=Mus musculus OX=10090 GN=Hmgcs2 PE=1 SV=2	Hmgcs2	_TK[Acetyl (K)]LPWDAVGR_	1	561.971	457.276	555.124	251.866	246.626	247.63	1.42368	1.0263	1.14499	0.778077	0.746243	0.725801
	P22892	797	K	1.63032	0.0470172	Up	AP-1 complex subunit gamma-1 OS=Mus musculus OX=10090 GN=Ap1g1 PE=1 SV=3	Ap1g1	_IK[Acetyl (K)]LTYNHK_	1	79.9238	41.4775	64.7901	98.4171	91.0042	90.7178	0.965849	0.530112	0.802392	1.3552	1.18357	1.20828
	P20108	254	K	2.7562	1.21314e-06	Up	Thioredoxin-dependent peroxide reductase, mitochondrial OS=Mus musculus OX=10090 GN=Prdx3 PE=1 SV=1	Prdx3	_EYFEK[Acetyl (K)]VHQ_	1	287.962	248.571	277.429	801.119	826.951	848.18	0.535923	0.506855	0.518323	1.41595	1.47505	1.4117
	P19783	143	K	2.1294	6.44836e-05	Up	Cytochrome c oxidase subunit 4 isoform 1, mitochondrial OS=Mus musculus OX=10090 GN=Cox4i1 PE=1 SV=2	Cox4i1	_DWVAMQTK[Acetyl (K)]R_	1	450.227	481.581	450.501	1027.97	1054.53	1113.26	0.586365	0.660939	0.64365	1.27839	1.37338	1.37483
	P19783	164	K	2.29	0.0142285	Up	Cytochrome c oxidase subunit 4 isoform 1, mitochondrial OS=Mus musculus OX=10090 GN=Cox4i1 PE=1 SV=2	Cox4i1	_WDYDK[Acetyl (K)]NEWK_	1	17.3713	32.3002	22.5837	54.5362	55.9858	70.0248	0.409704	0.802782	0.584318	1.2282	1.32042	1.56605
	P19246	435	K	2.97736	0.00110075	Up	Neurofilament heavy polypeptide OS=Mus musculus OX=10090 GN=Nefh PE=1 SV=3	Nefh	_IPSISTHIK[Acetyl (K)]VK_	1	42.391	57.7862	61.2899	117.91	133.89	109.685	0.421847	0.594753	0.607297	1.51392	1.79996	1.52103
	P19246	437	K	2.70115	0.000291481	Up	Neurofilament heavy polypeptide OS=Mus musculus OX=10090 GN=Nefh PE=1 SV=3	Nefh	_VK[Acetyl (K)]SEEMIK_	1	81.0207	93.9083	85.4151	160.963	185.87	180.945	0.53499	0.641335	0.561585	1.37135	1.65803	1.66497
	Q7TSQ8	853	K	0.50716	0.00291879	Down	Pyruvate dehydrogenase phosphatase regulatory subunit, mitochondrial OS=Mus musculus OX=10090 GN=Pdpr PE=1 SV=1	Pdpr	_AK[Acetyl (K)]LYPVTSFFTHK_	1	6290.01	6771.41	7296.91	2909.61	3440.78	4175.03	1.19052	1.25666	1.54938	0.595465	0.682279	0.749151
	O08749	215	K	3.41185	0.0191313	Up	Dihydrolipoyl dehydrogenase, mitochondrial OS=Mus musculus OX=10090 GN=Dld PE=1 SV=2	Dld	_VPEK[Acetyl (K)]LVVIGAGVIGVELGSVWQR_	1	3.25791	6.25055		21.2181	16.2514	15.4474	0.269795	0.521101		1.61869	1.24249	1.18645
	O08749	346	K	0.493902	0.00260551	Down	Dihydrolipoyl dehydrogenase, mitochondrial OS=Mus musculus OX=10090 GN=Dld PE=1 SV=2	Dld	_FQTK[Acetyl (K)]IPNIYAIGDVVAGPMLAHK_	1	509.779	565.006	514.634	232.93	309.213	319.713	1.29011	1.43949	1.35202	0.543041	0.722455	0.75042
	O08749	410	K	1.74801	0.00634353	Up	Dihydrolipoyl dehydrogenase, mitochondrial OS=Mus musculus OX=10090 GN=Dld PE=1 SV=2	Dld	_SEEQLK[Acetyl (K)]EEGIEFK_	1	26.433		24.6782	43.4758	51.8065	52.4006	0.687384		0.666199	1.04151	1.24379	1.26383
	O08749	440	K	4.07793	5.70982e-06	Up	Dihydrolipoyl dehydrogenase, mitochondrial OS=Mus musculus OX=10090 GN=Dld PE=1 SV=2	Dld	_TNADTDGMVK[Acetyl (K)]ILGHK_	1	78.656	77.3808	75.8789	319.421	370.261	348.858	0.384069	0.380382	0.384625	1.43682	1.66915	1.57988
	O09167	21	K	3.062	0.0031443	Up	60S ribosomal protein L21 OS=Mus musculus OX=10090 GN=Rpl21 PE=1 SV=4	Rpl21	_K[Acetyl (K)]HGVVPLATYMR_	1	78.2313	52.1521	87.788	205.077	166.448	174.338	0.593603	0.382825	0.585064	1.92771	1.49094	1.36263
	O09167	97	K	3.94387	0.00393223	Up	60S ribosomal protein L21 OS=Mus musculus OX=10090 GN=Rpl21 PE=1 SV=4	Rpl21	_IEHIK[Acetyl (K)]HSK_	1	113.147	59.7602	62.1049	247.488	228.18	304.26	0.646295	0.330227	0.311577	1.75126	1.53863	1.79021
	O54901	66	K	3.34709	0.00448847	Up	OX-2 membrane glycoprotein OS=Mus musculus OX=10090 GN=Cd200 PE=1 SV=1	Cd200	_TSQEPLIVTWQK[Acetyl (K)]K_	1	74.9743	53.1288	60.7075	140.625	237.462	194.739	0.553338	0.404932	0.466903	1.12383	2.12609	1.52025
	O55125	51	K	1.86512	0.00351289	Up	Protein NipSnap homolog 1 OS=Mus musculus OX=10090 GN=Nipsnap1 PE=1 SV=1	Nipsnap1	_SLFVHK[Acetyl (K)]VDPR_	1	89.4068	101.779	117.109	199.735	234.709	230.203	0.597675	0.659365	0.794446	1.1357	1.37839	1.31219
	O55125	279	K	0.561244	0.000223197	Down	Protein NipSnap homolog 1 OS=Mus musculus OX=10090 GN=Nipsnap1 PE=1 SV=1	Nipsnap1	_IMIPLK[Acetyl (K)]ISPLQ_	1	272.694	255.488	278.427	169.409	177.366	176.705	1.33345	1.21073	1.38162	0.704613	0.761936	0.736784
	O55126	276	K	0.303264	0.000412624	Down	Protein NipSnap homolog 2 OS=Mus musculus OX=10090 GN=Nipsnap2 PE=1 SV=1	Nipsnap2	_IMIPLK[Acetyl (K)]TSPLQ_	1	297.584	213.402	243.38	86.575	86.09	80.7062	1.87869	1.32536	1.5348	0.499843	0.497286	0.439996
	O89053	339	K	2.47272	5.79357e-05	Up	Coronin-1A OS=Mus musculus OX=10090 GN=Coro1a PE=1 SV=5	Coro1a	_FYK[Acetyl (K)]LHER_	1	594.529	672.62	594.313	1745.62	1851.17	1718.07	0.534299	0.614218	0.528651	1.34805	1.4231	1.37602
	P54923	90	K	2.69748	2.003e-05	Up	ADP-ribosylhydrolase ARH1 OS=Mus musculus OX=10090 GN=Adprh PE=1 SV=1	Adprh	_LYSLLAK[Acetyl (K)]HYR_	1	241.617	237.258	251.653	541.483	548.365	554.964	0.564161	0.553299	0.577529	1.42387	1.63811	1.51022
	P54923	335	K	1.64831	0.00216783	Up	ADP-ribosylhydrolase ARH1 OS=Mus musculus OX=10090 GN=Adprh PE=1 SV=1	Adprh	_GVNPANYEK[Acetyl (K)]LEYR_	1	301.944	265.183	263.863	377.838	393.012	371.882	0.848481	0.744262	0.72877	1.19572	1.41292	1.21792
	P03995	83	K	2.03292	1.82259e-05	Up	Glial fibrillary acidic protein OS=Mus musculus OX=10090 GN=Gfap PE=1 SV=4	Gfap	_FASYIEK[Acetyl (K)]VR_	1	192.384	188.002	198.117	377.136	379.621	406.002	0.639672	0.65132	0.691835	1.29594	1.36626	1.36873
	P03995	276	K	1.61387	0.00233038	Up	Glial fibrillary acidic protein OS=Mus musculus OX=10090 GN=Gfap PE=1 SV=4	Gfap	_QAK[Acetyl (K)]HEANDYR_	1	76.1482	70.399	86.1606	131.421	114.622	125.676	0.729404	0.702617	0.866782	1.30098	1.18842	1.22057
	P03995	408	K	2.26892	0.000381091	Up	Glial fibrillary acidic protein OS=Mus musculus OX=10090 GN=Gfap PE=1 SV=4	Gfap	_NIVVK[Acetyl (K)]TVEMR_	1	134.901	111.84	106.678	251.084	243.305	297.696	0.681821	0.588972	0.56627	1.31151	1.33107	1.52556
	P09103	67	K	1.91975	0.00113798	Up	Protein disulfide-isomerase OS=Mus musculus OX=10090 GN=P4hb PE=1 SV=2	P4hb	_ALAPEYAK[Acetyl (K)]AAAK_	1	92.1863	84.6607	109.761	132.701	149.214	156.028	0.672259	0.656061	0.8011	1.24588	1.37797	1.46412
	P09103	446	K	2.41317	0.000537769	Up	Protein disulfide-isomerase OS=Mus musculus OX=10090 GN=P4hb PE=1 SV=2	P4hb	_VHSFPTLK[Acetyl (K)]FFPASADR_	1	71.32	71.6701	57.8192	134.536	123.805	128.654	0.641088	0.684598	0.520173	1.55695	1.4093	1.48811
	P09671	68	K	1.52912	0.00645776	Up	Superoxide dismutase [Mn], mitochondrial OS=Mus musculus OX=10090 GN=Sod2 PE=1 SV=3	Sod2	_HHAAYVNNLNATEEK[Acetyl (K)]YHEALAK_	1	237.949	180.922	190.069	355.333	335.625	341.7	0.915675	0.707384	0.723984	1.19024	1.21436	1.18431
	P09671	75	K	4.38995	0.00617592	Up	Superoxide dismutase [Mn], mitochondrial OS=Mus musculus OX=10090 GN=Sod2 PE=1 SV=3	Sod2	_HHAAYVNNLNATEEK[Acetyl (K)]YHEALAK[Acetyl (K)]GDVTTQVALQPALK_	1	9.67877	9.93252	12.7087	61.9568	65.2142	29.7202	0.323145	0.336932	0.41999	1.80057	2.04717	0.8937
	P0C192	109	K	2.17407	0.00813989	Up	Leucine-rich repeat-containing protein 4B OS=Mus musculus OX=10090 GN=Lrrc4b PE=1 SV=1	Lrrc4b	_TDTFK[Acetyl (K)]HLR_	1	27.3893		39.7276	80.5816	63.4167	76.6347	0.572957		0.619571	1.38006	1.07107	1.43783
	P10518	184	K	1.9321	7.83196e-05	Up	Delta-aminolevulinic acid dehydratase OS=Mus musculus OX=10090 GN=Alad PE=1 SV=1	Alad	_AALLK[Acetyl (K)]HGLGNR_	1	237.614	217.555	235.803	372.521	398.301	390.357	0.715829	0.667735	0.709898	1.26532	1.36237	1.41708
	P16330	63	K	2.33009	6.90151e-07	Up	2',3'-cyclic-nucleotide 3'-phosphodiesterase OS=Mus musculus OX=10090 GN=Cnp PE=1 SV=3	Cnp	_GLPGSGK[Acetyl (K)]STLAR_	1	6195.64	6103.66	6013.01	14755.5	15009.5	15126.7	0.60408	0.587857	0.591947	1.35152	1.41442	1.39067
	P16330	73	K	3.2547	1.95027e-06	Up	2',3'-cyclic-nucleotide 3'-phosphodiesterase OS=Mus musculus OX=10090 GN=Cnp PE=1 SV=3	Cnp	_LILEK[Acetyl (K)]YHDGTK_	1	181.806	170.754	170.769	590.041	607.074	594.805	0.48391	0.448952	0.45893	1.47536	1.5617	1.4928
	P16330	79	K	1.57238	0.000496667	Up	2',3'-cyclic-nucleotide 3'-phosphodiesterase OS=Mus musculus OX=10090 GN=Cnp PE=1 SV=3	Cnp	_YHDGTK[Acetyl (K)]MVSADAYK_	1	294.717	311.077	299.097	543.379	485.556	468.412	0.756035	0.788276	0.774697	1.30949	1.20387	1.13301
	P16330	87	K	1.72537	0.00145276	Up	2',3'-cyclic-nucleotide 3'-phosphodiesterase OS=Mus musculus OX=10090 GN=Cnp PE=1 SV=3	Cnp	_MVSADAYK[Acetyl (K)]IIPGSR_	1	1941.87	1877.76	1846.84	3018.3	3518.6	3745.75	0.750301	0.71669	0.720491	1.09557	1.31398	1.36467
	P16330	101	K	2.15953	1.57082e-06	Up	2',3'-cyclic-nucleotide 3'-phosphodiesterase OS=Mus musculus OX=10090 GN=Cnp PE=1 SV=3	Cnp	_ADFSEAYK[Acetyl (K)]R_	1	1203.88	1260.92	1228.21	2750.05	2780.56	2860.07	0.613956	0.635206	0.632426	1.31751	1.37053	1.37531
	P16330	260	K	1.84416	0.00283179	Up	2',3'-cyclic-nucleotide 3'-phosphodiesterase OS=Mus musculus OX=10090 GN=Cnp PE=1 SV=3	Cnp	_FC[Carbamidomethyl (C)]DYGK[Acetyl (K)]AAGAEEYAQQEVVK_	1	194.244	165.537	144.94	301.569	342.6	334.312	0.807049	0.679394	0.60803	1.17706	1.37576	1.30971
	P16330	274	K	2.71335	9.32626e-05	Up	2',3'-cyclic-nucleotide 3'-phosphodiesterase OS=Mus musculus OX=10090 GN=Cnp PE=1 SV=3	Cnp	_AAGAEEYAQQEVVK[Acetyl (K)]R_	1	242.73	289.329	231.948	732.268	734.335	712.572	0.508228	0.598413	0.490352	1.44035	1.48605	1.40681
	P16330	279	K	1.52994	0.00274015	Up	2',3'-cyclic-nucleotide 3'-phosphodiesterase OS=Mus musculus OX=10090 GN=Cnp PE=1 SV=3	Cnp	_SYGK[Acetyl (K)]AFK_	1	137.573	139.051	141.718	239.23	235.247	198.788	0.776639	0.775416	0.807781	1.26871	1.28355	1.05815
	P16330	376	K	0.314784	0.0058062	Down	2',3'-cyclic-nucleotide 3'-phosphodiesterase OS=Mus musculus OX=10090 GN=Cnp PE=1 SV=3	Cnp	_LYSLGK[Acetyl (K)]GR_	1	8379.38	6749.41	12329.9	3245.07	2399.77	3486.4	1.41125	1.12287	2.09669	0.513424	0.390627	0.553655
	P18760	30	K	1.76816	0.00381968	Up	Cofilin-1 OS=Mus musculus OX=10090 GN=Cfl1 PE=1 SV=3	Cfl1	_SSTPEEVK[Acetyl (K)]K_	1	142.353	108.903	122.344	232.118	210.147	250.009	0.830618	0.622439	0.701109	1.2733	1.16773	1.36788
	P18760	92	K	2.57799	0.00041268	Up	Cofilin-1 OS=Mus musculus OX=10090 GN=Cfl1 PE=1 SV=3	Cfl1	_YALYDATYETK[Acetyl (K)]ESK_	1	34.3992	41.2027	43.7948	107.121	117.013	97.5478	0.485035	0.569079	0.606475	1.42	1.57125	1.28973
	P18760	114	K	2.36304	2.98244e-05	Up	Cofilin-1 OS=Mus musculus OX=10090 GN=Cfl1 PE=1 SV=3	Cfl1	_SK[Acetyl (K)]MIYASSK_	1	238.117	233.259	255.446	578.657	579.269	639.635	0.586645	0.562919	0.61809	1.34027	1.3591	1.47766
	P18760	132	K	1.98344	0.00061855	Up	Cofilin-1 OS=Mus musculus OX=10090 GN=Cfl1 PE=1 SV=3	Cfl1	_LTGIK[Acetyl (K)]HELQANC[Carbamidomethyl (C)]YEEVK_	1	219.92	219.22	184.175	449.336	439.817	404.828	0.713373	0.696553	0.586744	1.37028	1.35865	1.23134
	P18872	193	K	2.1156	5.78812e-05	Up	Guanine nucleotide-binding protein G(o) subunit alpha OS=Mus musculus OX=10090 GN=Gnao1 PE=1 SV=3	Gnao1	_TTGIVETHFTFK[Acetyl (K)]NLHFR_	1	2885.75	3134.45	3008.96	7058.58	7317.59	6880.22	0.594352	0.6561	0.640274	1.31922	1.40822	1.27259
	P18872	278	K	2.37149	0.000194819	Up	Guanine nucleotide-binding protein G(o) subunit alpha OS=Mus musculus OX=10090 GN=Gnao1 PE=1 SV=3	Gnao1	_DLFGEK[Acetyl (K)]IK_	1	622.41	510.271	605.629	1476.14	1555.2	1555.71	0.613778	0.5114	0.617032	1.32092	1.43298	1.37773
	P05132	48	K	2.70243	1.66052e-05	Up	cAMP-dependent protein kinase catalytic subunit alpha OS=Mus musculus OX=10090 GN=Prkaca PE=1 SV=3	Prkaca	_IK[Acetyl (K)]TLGTGSFGR_	1	232.595	259.745	243.49	742.559	709.891	746.344	0.493555	0.566862	0.524131	1.44644	1.42427	1.41142
	P05132	73	K	3.65519	0.00409209	Up	cAMP-dependent protein kinase catalytic subunit alpha OS=Mus musculus OX=10090 GN=Prkaca PE=1 SV=3	Prkaca	_ESGNHYAMK[Acetyl (K)]ILDK_	1	12.5396	18.1309	21.2064	53.6652	87.0513	68.5076	0.299063	0.444727	0.513063	1.17491	1.96299	1.45613
	P55096	631	K	1.80669	0.00928078	Up	ATP-binding cassette sub-family D member 3 OS=Mus musculus OX=10090 GN=Abcd3 PE=1 SV=2	Abcd3	_SLWK[Acetyl (K)]HHEYYLHMDGR_	1	43.7319	57.1914	40.9491	79.6536	76.5573	65.6826	0.680049	0.863547	0.642524	1.52269	1.30215	1.12481
	O35435	99	K	3.15566	0.00728362	Up	Dihydroorotate dehydrogenase (quinone), mitochondrial OS=Mus musculus OX=10090 GN=Dhodh PE=1 SV=2	Dhodh	_NPVGIAAGFDK[Acetyl (K)]HGEAVDGLYK_	1	32.3507	23.424		100.722	90.1537	79.5405	0.510287	0.350949		1.52916	1.40007	1.14742
	P56480	201	K	2.2962	1.08411e-06	Up	ATP synthase subunit beta, mitochondrial OS=Mus musculus OX=10090 GN=Atp5f1b PE=1 SV=2	Atp5f1b	_GGK[Acetyl (K)]IGLFGGAGVGK_	1	3342.99	3198.28	3362.89	7802.55	8041.54	8419.04	0.596395	0.593648	0.607396	1.33528	1.40827	1.38373
	Q3ULD5	151	K	1.666	0.00893329	Up	Methylcrotonoyl-CoA carboxylase beta chain, mitochondrial OS=Mus musculus OX=10090 GN=Mccc2 PE=1 SV=1	Mccc2	_GGTYYPVTVK[Acetyl (K)]K_	1	58.1148	69.299	76.6709	128.286	103.266	114.167	0.646625	0.75847	0.842317	1.42636	1.10308	1.21475
	Q3UMR5	331	K	1.53523	8.86784e-05	Up	Calcium uniporter protein, mitochondrial OS=Mus musculus OX=10090 GN=Mcu PE=1 SV=2	Mcu	_DAIAQAEMDLK[Acetyl (K)]R_	1	367.891	309.271	318.837	633.379	623.732	572.558	0.801201	0.752119	0.767482	1.21366	1.20662	1.1427
	Q60597	619	K	4.48369	0.00105919	Up	2-oxoglutarate dehydrogenase complex component E1 OS=Mus musculus OX=10090 GN=Ogdh PE=1 SV=3	Ogdh	_SMTC[Carbamidomethyl (C)]PSTGLEEDVLFHIGK[Acetyl (K)]VASSVPVENFTIHGGLSR_	1	22.7947	34.7747	19.5862	106.059	136.884	116.635	0.309964	0.482453	0.287421	1.44251	1.86733	1.53182
	Q61425	127	K	2.38228	1.8583e-05	Up	Hydroxyacyl-coenzyme A dehydrogenase, mitochondrial OS=Mus musculus OX=10090 GN=Hadh PE=1 SV=2	Hadh	_LK[Acetyl (K)]NELFQR_	1	796.74	693.646	700.208	1595	1600.85	1689.29	0.621285	0.587602	0.589675	1.47188	1.33907	1.47373
	Q61704	53	K	1.56005	0.020095	Up	Inter-alpha-trypsin inhibitor heavy chain H3 OS=Mus musculus OX=10090 GN=Itih3 PE=1 SV=3	Itih3	_ISC[Carbamidomethyl (C)]K[Acetyl (K)]VTSR_	1	57.758	47.2987	71.6595	103.381	102.591	106.506	0.838729	0.596671	0.879554	1.18115	1.20526	1.22502
	Q61704	172	K	2.28347	0.0365146	Up	Inter-alpha-trypsin inhibitor heavy chain H3 OS=Mus musculus OX=10090 GN=Itih3 PE=1 SV=3	Itih3	_YEMYLK[Acetyl (K)]VQPK_	1	34.5389	26.8544	15.888	77.4921	56.1257	71.2416	0.869629	0.587378	0.338123	1.53511	1.14327	1.42075
	Q62432	420	K	0.635373	0.00124453	Down	Mothers against decapentaplegic homolog 2 OS=Mus musculus OX=10090 GN=Smad2 PE=1 SV=2	Smad2	_MSFVK[Acetyl (K)]GWGAEYR_	1	2031.33	1810.29	1752.33	1237.11	1358.39	1316.57	1.25253	1.20969	1.25512	0.723157	0.767699	0.871048
	Q63932	187	K	2.62098	0.00266128	Up	Dual specificity mitogen-activated protein kinase kinase 2 OS=Mus musculus OX=10090 GN=Map2k2 PE=1 SV=2	Map2k2	_EK[Acetyl (K)]HQIMHR_	1	38.7916	24.5921	25.7685	69.9371	75.417	89.7424	0.717271	0.44704	0.488517	1.40178	1.39881	1.53143
	Q64332	280	K	2.03743	0.0324357	Up	Synapsin-2 OS=Mus musculus OX=10090 GN=Syn2 PE=1 SV=2	Syn2	_IGHAHSGMGK[Acetyl (K)]VK_	1	10.2241		10.7768	26.2162	29.323	19.5425	0.566559		0.617147	1.28001	1.43601	0.901552
	Q64332	319	K	2.35677	3.62037e-05	Up	Synapsin-2 OS=Mus musculus OX=10090 GN=Syn2 PE=1 SV=2	Syn2	_VQK[Acetyl (K)]IGNNYK_	1	207.901	189.706	215.88	557.433	587.572	569.427	0.570605	0.545848	0.612308	1.34802	1.42518	1.30109
	Q64433	40	K	0.561787	0.000330714	Down	10 kDa heat shock protein, mitochondrial OS=Mus musculus OX=10090 GN=Hspe1 PE=1 SV=2	Hspe1	_SQGK[Acetyl (K)]VLQATVVAVGSGGK_	1	13212.4	12114.1	12004.8	8234.45	8108.41	8088.42	1.4359	1.25874	1.23534	0.719151	0.759767	0.728894
	Q64433	56	K	0.644523	0.00054316	Down	10 kDa heat shock protein, mitochondrial OS=Mus musculus OX=10090 GN=Hspe1 PE=1 SV=2	Hspe1	_GK[Acetyl (K)]SGEIEPVSVK_	1	22925	22298.3	22065.4	16279.3	16825.4	17358.6	1.3068	1.21527	1.19097	0.745724	0.826927	0.820489
	Q64433	80	K	0.522927	0.00555669	Down	10 kDa heat shock protein, mitochondrial OS=Mus musculus OX=10090 GN=Hspe1 PE=1 SV=2	Hspe1	_VLLPEYGGTK[Acetyl (K)]VVLDDK_	1	379.336	358.393	355.169	179.916	236.971	246.641	1.44964	1.30948	1.28518	0.552523	0.780792	0.78156
	Q64521	113	K	2.19709	0.000116088	Up	Glycerol-3-phosphate dehydrogenase, mitochondrial OS=Mus musculus OX=10090 GN=Gpd2 PE=1 SV=2	Gpd2	_STK[Acetyl (K)]LIHGGVR_	1	85.8701	96.0136	99.4037	217.058	221.43	216.296	0.562154	0.630325	0.665201	1.40072	1.36372	1.31705
	Q64521	197	K	2.4537	4.05925e-06	Up	Glycerol-3-phosphate dehydrogenase, mitochondrial OS=Mus musculus OX=10090 GN=Gpd2 PE=1 SV=2	Gpd2	_SSYVLSK[Acetyl (K)]SR_	1	322.714	337.435	315.39	839.752	822.095	873.033	0.563353	0.590707	0.562792	1.44503	1.35008	1.41754
	Q64521	504	K	1.68201	0.000864076	Up	Glycerol-3-phosphate dehydrogenase, mitochondrial OS=Mus musculus OX=10090 GN=Gpd2 PE=1 SV=2	Gpd2	_TYGDK[Acetyl (K)]AFEVAK_	1	322.384	286.361	260.734	515.714	519.266	512.519	0.817378	0.728086	0.675748	1.2889	1.23855	1.20865
	Q64521	510	K	1.86546	0.00248419	Up	Glycerol-3-phosphate dehydrogenase, mitochondrial OS=Mus musculus OX=10090 GN=Gpd2 PE=1 SV=2	Gpd2	_AFEVAK[Acetyl (K)]MASVTGK_	1	60.1074	76.0483	77.6625	142.578	144.867	135.096	0.578825	0.734391	0.764483	1.35343	1.3124	1.21005
	Q64521	634	K	1.56636	0.0403478	Up	Glycerol-3-phosphate dehydrogenase, mitochondrial OS=Mus musculus OX=10090 GN=Gpd2 PE=1 SV=2	Gpd2	_FHK[Acetyl (K)]FDEDEK_	1	52.6851	42.4585	43.4785	92.4259	61.8177	74.7942	0.87814	0.709675	0.740778	1.51856	0.969314	1.15954
	Q66GT5	184	K	1.52962	0.00245599	Up	Phosphatidylglycerophosphatase and protein-tyrosine phosphatase 1 OS=Mus musculus OX=10090 GN=Ptpmt1 PE=1 SV=1	Ptpmt1	_EFHK[Acetyl (K)]EITAR_	1	190.993	204.844	226.609	274.016	275.904	284.814	0.830598	0.738843	0.842585	1.12476	1.24528	1.31945
	Q6P1B1	322	K	1.76589	0.000271965	Up	Xaa-Pro aminopeptidase 1 OS=Mus musculus OX=10090 GN=Xpnpep1 PE=1 SV=1	Xpnpep1	_AVK[Acetyl (K)]NSAESDGMR_	1	17.4258	16.8433	17.8753	31.429	29.0819	32.709	0.770954	0.686204	0.710424	1.27406	1.2057	1.34796
	Q6P3A8	239	K	0.39989	0.000416426	Down	2-oxoisovalerate dehydrogenase subunit beta, mitochondrial OS=Mus musculus OX=10090 GN=Bckdhb PE=1 SV=2	Bckdhb	_NPC[Carbamidomethyl (C)]IFFEPK[Acetyl (K)]ILYR_	1	177.262	177.879	209.218	73.0257	70.2201	68.8997	1.34851	1.37751	1.5267	0.516252	0.655836	0.528531
	Q71RI9	117	K	0.402936	0.000360659	Down	Kynurenine--oxoglutarate transaminase 3 OS=Mus musculus OX=10090 GN=Kyat3 PE=1 SV=1	Kyat3	_ALSC[Carbamidomethyl (C)]LYGK[Acetyl (K)]IYQR_	1	46671.5	42824.3	43773.5	18382	18996.6	20406.4	1.32961	1.52681	1.51434	0.562377	0.532047	0.666713
	P56379	8	K	0.469458	0.0344715	Down	ATP synthase subunit ATP5MPL, mitochondrial OS=Mus musculus OX=10090 GN=Atp5mpl PE=1 SV=1	Atp5mpl	_MFQTLIQK[Acetyl (K)]VWVPMK_	1	45.6184	56.5341	37.7506	14.8991	23.2846	28.404	1.35621	1.67946	1.08078	0.406993	0.702941	0.822569
	Q3U186	568	K	0.382479	0.000708777	Down	Probable arginine--tRNA ligase, mitochondrial OS=Mus musculus OX=10090 GN=Rars2 PE=1 SV=1	Rars2	_SVLANGMK[Acetyl (K)]LLGITPVC[Carbamidomethyl (C)]R_	1	6730.62	4903.29	5603.19	1997.12	2060.61	2017.87	1.65422	1.20984	1.40486	0.495543	0.573218	0.564012
	Q3TC72	233	K	0.654358	0.0161565	Down	Fumarylacetoacetate hydrolase domain-containing protein 2A OS=Mus musculus OX=10090 GN=Fahd2 PE=1 SV=1	Fahd2	_DTIADPHNLK[Acetyl (K)]IC[Carbamidomethyl (C)]C[Carbamidomethyl (C)]R_	1	19403.1	17851.9	15846	14091.8	13908.5	12436.1	1.40512	1.25983	1.03278	0.87263	0.819771	0.727239
	Q6PB66	1355	K	2.03032	0.000733049	Up	Leucine-rich PPR motif-containing protein, mitochondrial OS=Mus musculus OX=10090 GN=Lrpprc PE=1 SV=2	Lrpprc	_LDDLFLK[Acetyl (K)]R_	1	51.2823	51.7803	42.9577	87.5881	93.2798	104.925	0.659209	0.72705	0.606578	1.21754	1.35716	1.47139
	Q11136	110	K	1.92188	0.0372696	Up	Xaa-Pro dipeptidase OS=Mus musculus OX=10090 GN=Pepd PE=1 SV=3	Pepd	_LPDSYATWMGK[Acetyl (K)]IHSK_	1	23.2094	12.0191	26.9503	35.3929	36.8006	34.447	0.7637	0.423011	0.896222	1.35434	1.31493	1.33388
	P58281	204	K	2.40429	0.000225515	Up	Dynamin-like 120 kDa protein, mitochondrial OS=Mus musculus OX=10090 GN=Opa1 PE=1 SV=1	Opa1	_ATDHGSESDK[Acetyl (K)]HYR_	1	33.0509	30.9052	29.2767	94.521	79.7566	72.892	0.595345	0.570577	0.560134	1.55233	1.36476	1.23285
	Q2KN98	726	K	2.93882	0.0187586	Up	Cytospin-A OS=Mus musculus OX=10090 GN=Specc1l PE=1 SV=1	Specc1l	_LQDQK[Acetyl (K)]HDMER_	1	6.44594	16.5382	13.7333	34.0676	34.3497	27.7741	0.274414	0.719908	0.579297	1.42777	1.77231	1.4245
	P59999	128	K	1.60357	0.00352653	Up	Actin-related protein 2/3 complex subunit 4 OS=Mus musculus OX=10090 GN=Arpc4 PE=1 SV=3	Arpc4	_KPVEGYDISFLITNFHTEQMYK[Acetyl (K)]HK_	1	497.695	510.552	426.553	835.151	914.656	807.684	0.794599	0.794669	0.691043	1.27794	1.30233	1.07637
	P61021	183	K	0.623006	0.00148932	Down	Ras-related protein Rab-5B OS=Mus musculus OX=10090 GN=Rab5b PE=1 SV=1	Rab5b	_LPK[Acetyl (K)]SEPQNLGGAAGR_	1	119.825	102.637	105.918	69.14	60.9434	76.6672	1.33006	1.15949	1.20923	0.732424	0.732215	0.839726
	P61922	318	K	2.13072	0.000135361	Up	4-aminobutyrate aminotransferase, mitochondrial OS=Mus musculus OX=10090 GN=Abat PE=1 SV=1	Abat	_K[Acetyl (K)]HGC[Carbamidomethyl (C)]AFLVDEVQTGGGC[Carbamidomethyl (C)]TGK_	1	82.2637	81.1833	92.1708	214.063	169.373	201.899	0.588873	0.624533	0.676754	1.38139	1.25359	1.39243
	P62482	134	K	3.57638	0.00677106	Up	Voltage-gated potassium channel subunit beta-2 OS=Mus musculus OX=10090 GN=Kcnab2 PE=1 SV=1	Kcnab2	_K[Acetyl (K)]HIIEGLK_	1	23.4418	35.2191	55.6968	137.548	158.696	142.619	0.25592	0.423887	0.607574	1.46529	1.73181	1.40706
	P62743	56	K	1.67195	0.00197383	Up	AP-2 complex subunit sigma OS=Mus musculus OX=10090 GN=Ap2s1 PE=1 SV=1	Ap2s1	_NFK[Acetyl (K)]IIYR_	1	1020.5	1093.9	1264.77	2012.04	2102.48	2076.35	0.675607	0.720196	0.828103	1.31859	1.24737	1.15231
	P63038	218	K	1.82704	0.000245864	Up	60 kDa heat shock protein, mitochondrial OS=Mus musculus OX=10090 GN=Hspd1 PE=1 SV=1	Hspd1	_TLNDELEIIEGMK[Acetyl (K)]FDR_	1	148.092	119.188	129.277	270.662	256.482	254.468	0.753431	0.639618	0.704566	1.2987	1.28445	1.24928
	P63038	473	K	0.625793	0.00177165	Down	60 kDa heat shock protein, mitochondrial OS=Mus musculus OX=10090 GN=Hspd1 PE=1 SV=1	Hspd1	_ALK[Acetyl (K)]IPAMTIAK_	1	18271.2	17670.6	19515.4	11819.6	12097.7	13601.7	1.17791	1.20165	1.34776	0.718654	0.767712	0.846164
	Q7TNE1	322	K	0.641729	0.0480512	Down	Succinate--hydroxymethylglutarate CoA-transferase OS=Mus musculus OX=10090 GN=Sugct PE=1 SV=2	Sugct	_ELVK[Acetyl (K)]ILSAR_	1	394.81	412.674	480.781	358.227	376.665	373.175	1.07216	1.07111	1.67637	0.805092	0.822376	0.823704
	P70404	226	K	0.601175	0.00157547	Down	Isocitrate dehydrogenase [NAD] subunit gamma 1, mitochondrial OS=Mus musculus OX=10090 GN=Idh3g PE=1 SV=1	Idh3g	_ANIM[Oxidation (M)]K[Acetyl (K)]LGDGLFLQC[Carbamidomethyl (C)]C[Carbamidomethyl (C)]R_	1	2377.51	2128.32	2168.44	1518.06	1528.76	1584.55	1.32635	1.22839	1.27949	0.854867	0.763564	0.686604
	P70122	35	K	1.78211	0.0107844	Up	Ribosome maturation protein SBDS OS=Mus musculus OX=10090 GN=Sbds PE=1 SV=4	Sbds	_NK[Acetyl (K)]VVGWR_	1	105.969	77.7935	73.5835	139.911	123.906	150.954	0.863427	0.663573	0.662358	1.37614	1.0733	1.45223
	Q03265	167	K	1.60026	0.00608303	Up	ATP synthase subunit alpha, mitochondrial OS=Mus musculus OX=10090 GN=Atp5f1a PE=1 SV=1	Atp5f1a	_GPIGSK[Acetyl (K)]TR_	1	1843.68	2054.68	1695.69	3494.58	3101	2879.65	0.744831	0.85505	0.69489	1.34554	1.24638	1.0803
	Q03265	218	K	3.55265	9.05828e-05	Up	ATP synthase subunit alpha, mitochondrial OS=Mus musculus OX=10090 GN=Atp5f1a PE=1 SV=1	Atp5f1a	_QTGK[Acetyl (K)]TSIAIDTIINQK_	1	122.578	120.034	144.888	505.438	499.679	450.166	0.404951	0.408479	0.485533	1.59143	1.64232	1.38101
	Q03265	239	K	1.66589	6.08153e-05	Up	ATP synthase subunit alpha, mitochondrial OS=Mus musculus OX=10090 GN=Atp5f1a PE=1 SV=1	Atp5f1a	_FNDGTDEK[Acetyl (K)]K_	1	2944.34	3026.1	3065.79	5215.73	5347.97	5370.17	0.717849	0.759981	0.758199	1.21196	1.2972	1.21581
	Q03265	316	K	1.6616	0.0142718	Up	ATP synthase subunit alpha, mitochondrial OS=Mus musculus OX=10090 GN=Atp5f1a PE=1 SV=1	Atp5f1a	_HALIIYDDLSK[Acetyl (K)]QAVAYR_	1	66.3646	43.7024	58.4184	93.2719	104.287	97.8716	0.870888	0.590753	0.777627	1.16656	1.36154	1.19266
	P99029	70	K	2.46317	0.00239212	Up	Peroxiredoxin-5, mitochondrial OS=Mus musculus OX=10090 GN=Prdx5 PE=1 SV=2	Prdx5	_VGDAIPSVEVFEGEPGK[Acetyl (K)]K_	1	24.639	22.4602	34.0797	67.807	65.3094	71.1512	0.49099	0.498925	0.738033	1.47	1.38956	1.39667
	Q11011	456	K	1.91598	0.00231857	Up	Puromycin-sensitive aminopeptidase OS=Mus musculus OX=10090 GN=Npepps PE=1 SV=2	Npepps	_MLHDYIGDK[Acetyl (K)]DFK_	1	51.0965	47.9999	60.8006	112.499	90.8661	117.872	0.632716	0.62983	0.778231	1.39348	1.14338	1.37323
	Q11011	459	K	2.10026	0.00198464	Up	Puromycin-sensitive aminopeptidase OS=Mus musculus OX=10090 GN=Npepps PE=1 SV=2	Npepps	_MLHDYIGDKDFK[Acetyl (K)]K_	0.918284	15.672	14.0949		29.3502	31.1796	37.6074	0.608333	0.579756		1.13963	1.22987	1.37344
	Q11011	468	K	1.98874	0.0086757	Up	Puromycin-sensitive aminopeptidase OS=Mus musculus OX=10090 GN=Npepps PE=1 SV=2	Npepps	_GMNMYLTK[Acetyl (K)]FQQK_	1	99.5051	71.5309	119.457	185.203	192.375	226.875	0.662418	0.504598	0.822021	1.2333	1.30138	1.42099
	P80318	502	K	1.72307	0.0189878	Up	T-complex protein 1 subunit gamma OS=Mus musculus OX=10090 GN=Cct3 PE=1 SV=1	Cct3	_ELGIWEPLAVK[Acetyl (K)]LQTYK_	1	72.6061	58.2787	68.1357	88.2629	105.763	140.538	0.784559	0.664463	0.758519	1.02356	1.18899	1.5912
	P97450	41	K	1.76925	0.0298572	Up	ATP synthase-coupling factor 6, mitochondrial OS=Mus musculus OX=10090 GN=Atp5pf PE=1 SV=1	Atp5pf	_ELDPVQK[Acetyl (K)]LFVDK_	1	93.3495	97.6639	121.09	228.64	191.948	169.92	0.644336	0.694499	0.828791	1.58871	1.2985	0.94786
	P97807	169	K	1.64947	0.0166122	Up	Fumarate hydratase, mitochondrial OS=Mus musculus OX=10090 GN=Fh PE=1 SV=3	Fh	_AIEMLGGELGSK[Acetyl (K)]K_	1	232.72	181.553	140.675	313.72	310.268	310.564	0.934348	0.721379	0.599811	1.26709	1.26567	1.18768
	P97807	227	K	2.71902	0.000295429	Up	Fumarate hydratase, mitochondrial OS=Mus musculus OX=10090 GN=Fh PE=1 SV=3	Fh	_EFAQVIK[Acetyl (K)]IGR_	1	162.168	191.075	195.687	501.837	538.369	491.679	0.466066	0.543466	0.597266	1.45089	1.57206	1.34597
nucleus	Q8BHE3	251	K	1.79858	0.00116938	Up	Caytaxin OS=Mus musculus OX=10090 GN=Atcay PE=1 SV=1	Atcay	_MPGIGWLK[Acetyl (K)]K_	1	242.274	271.923	283.155	497.728	482.791	541.396	0.624801	0.726328	0.777218	1.29714	1.20113	1.32973
	Q8BTF8	192	K	0.573079	0.00710556	Down	RNA-binding Raly-like protein OS=Mus musculus OX=10090 GN=Ralyl PE=2 SV=1	Ralyl	_STVGGSSSSGSK[Acetyl (K)]LK_	1	330.711	340.299	328.058	223.737	224.161	247.469	1.0766	1.35161	1.52871	0.778958	0.70683	0.78184
	Q8BSS9	1064	K	1.80638	0.00452961	Up	Liprin-alpha-2 OS=Mus musculus OX=10090 GN=Ppfia2 PE=1 SV=2	Ppfia2	_VHLK[Acetyl (K)]MVDSFHR_	1	116.231	102.485	97.6038	195.954	165.211	223.87	0.756705	0.691841	0.682613	1.28	1.07308	1.49661
	Q8BRT1	266	K	2.18953	0.00152385	Up	CLIP-associating protein 2 OS=Mus musculus OX=10090 GN=Clasp2 PE=1 SV=1	Clasp2	_HAAVLVETIK[Acetyl (K)]K_	1	12.5672	11.0878	11.4911	31.1863	21.4653	23.1585	0.671079	0.590334	0.621321	1.63114	1.1922	1.29896
	Q8BRT1	865	K	1.63509	0.00550244	Up	CLIP-associating protein 2 OS=Mus musculus OX=10090 GN=Clasp2 PE=1 SV=1	Clasp2	_TFQDGATK[Acetyl (K)]LLHNHLR_	1	195.535	160.266	161.183	269.337	307.261	251.771	0.861142	0.703737	0.718769	1.16182	1.40746	1.16468
	Q8BQM8	175	K	0.285176	0.0162332	Down	Echinoderm microtubule-associated protein-like 5 OS=Mus musculus OX=10090 GN=Eml5 PE=2 SV=2	Eml5	_HIK[Acetyl (K)]FWSLC[Carbamidomethyl (C)]GNALTPK_	1	165.602	192.513	208.371	43.6523	36.9032	76.344	0.98329	2.28897	1.56527	0.447791	0.319095	0.612662
	Q8BPN8	316	K	4.31201	4.4782e-05	Up	DmX-like protein 2 OS=Mus musculus OX=10090 GN=Dmxl2 PE=1 SV=3	Dmxl2	_IQHALETIHHLK[Acetyl (K)]NLR_	1	73.7817	92.793	81.209	404.652	396.698	368.643	0.328844	0.414155	0.355906	1.64783	1.62369	1.46697
	Q8BPN8	2608	K	2.54948	0.00830561	Up	DmX-like protein 2 OS=Mus musculus OX=10090 GN=Dmxl2 PE=1 SV=3	Dmxl2	_DSSALPVK[Acetyl (K)]R_	1	14.4397		18.7468	54.0448	39.2431	45.1352	0.443084		0.565644	1.5152	1.10584	1.23656
	Q8BP27	149	K	0.56464	0.031639	Down	Swi5-dependent recombination DNA repair protein 1 homolog OS=Mus musculus OX=10090 GN=Sfr1 PE=1 SV=2	Sfr1	_SSSHSFC[Carbamidomethyl (C)]SVVK[Acetyl (K)]R_	1	4527.14	4653.35	4344.28	3192.14	3116.38	3035.4	1.78107	1.25632	1.00465	0.731552	0.769347	0.781401
	Q8BVQ5	121	K	2.05331	0.0269924	Up	Protein phosphatase methylesterase 1 OS=Mus musculus OX=10090 GN=Ppme1 PE=1 SV=5	Ppme1	_VK[Acetyl (K)]NSEDLSAETMAK_	1	10.5886	19.9543	14.1776	27.8712	27.7233	37.6801	0.454498	0.872633	0.636022	1.18146	1.19938	1.65011
	Q8BVQ5	281	K	2.34302	0.0278552	Up	Protein phosphatase methylesterase 1 OS=Mus musculus OX=10090 GN=Ppme1 PE=1 SV=5	Ppme1	_K[Acetyl (K)]DHPYTWR_	1	17.6462	25.7872		42.592	62.7951	48.0282	0.442482	0.658795		1.05473	1.58704	1.22871
	Q8BMG7	556	K	2.04912	0.00505716	Up	Rab3 GTPase-activating protein non-catalytic subunit OS=Mus musculus OX=10090 GN=Rab3gap2 PE=1 SV=2	Rab3gap2	_DLHLVK[Acetyl (K)]K_	1	29.151	19.7021	27.6254	48.0805	57.6529	55.4933	0.75146	0.505864	0.700346	1.22916	1.44781	1.33453
	Q8BMG7	1334	K	4.54655	0.000287531	Up	Rab3 GTPase-activating protein non-catalytic subunit OS=Mus musculus OX=10090 GN=Rab3gap2 PE=1 SV=2	Rab3gap2	_AMNPQDLQNTGVPIAATAK[Acetyl (K)]LVHK_	1	4.49499	6.09933	4.8775	26.9559	24.0812	21.0893	0.31443	0.42496	0.335541	1.86998	1.64101	1.37624
	Q8BL65	185	K	1.51381	0.00507529	Up	Actin-binding LIM protein 2 OS=Mus musculus OX=10090 GN=Ablim2 PE=1 SV=1	Ablim2	_TC[Carbamidomethyl (C)]GK[Acetyl (K)]LLNAEYISK_	1	84.7623	93.159	92.9018	120.627	163.961	146.476	0.744904	0.798805	0.827617	1.04523	1.30376	1.24074
	Q8BKX6	1796	K	2.49832	0.0205887	Up	Serine/threonine-protein kinase SMG1 OS=Mus musculus OX=10090 GN=Smg1 PE=1 SV=3	Smg1	_LLVK[Acetyl (K)]HAGELR_	1	33.7642	21.0866	35.0948	72.0781	62.6572	74.2529	0.677424	0.373133	0.728135	1.57483	1.1119	1.75701
	Q8BJH1	33	K	3.06527	0.000470687	Up	Zinc finger C2HC domain-containing protein 1A OS=Mus musculus OX=10090 GN=Zc2hc1a PE=1 SV=1	Zc2hc1a	_K[Acetyl (K)]HGPIC[Carbamidomethyl (C)]QK_	1	28.0708	25.5656	30.1765	69.0928	87.0852	85.9158	0.505587	0.439817	0.556073	1.2941	1.68021	1.62812
	Q8BJH1	83	K	4.44214	1.04833e-05	Up	Zinc finger C2HC domain-containing protein 1A OS=Mus musculus OX=10090 GN=Zc2hc1a PE=1 SV=1	Zc2hc1a	_K[Acetyl (K)]HEEFIATIR_	1	60.353	61.014	67.7434	264.063	266.43	261.229	0.361192	0.348774	0.41479	1.64339	1.70805	1.64488
	Q8BIZ1	1114	K	1.85624	0.00162463	Up	Ankyrin repeat and sterile alpha motif domain-containing protein 1B OS=Mus musculus OX=10090 GN=Anks1b PE=1 SV=3	Anks1b	_GVK[Acetyl (K)]FIDAANK_	1	120.311	95.2378	116.84	248.578	283.318	261.434	0.750389	0.597021	0.679888	1.25446	1.35872	1.14997
	Q8BMP6	106	K	2.9799	2.8504e-05	Up	Golgi resident protein GCP60 OS=Mus musculus OX=10090 GN=Acbd3 PE=1 SV=3	Acbd3	_AFHPTYEEK[Acetyl (K)]LK_	1	196.158	157.387	194.035	461.602	492.746	436.364	0.526972	0.484759	0.557215	1.64195	1.56025	1.47311
	Q8BMJ2	488	K	1.98791	0.000548449	Up	Leucine--tRNA ligase, cytoplasmic OS=Mus musculus OX=10090 GN=Lars1 PE=1 SV=2	Lars1	_GQK[Acetyl (K)]IQHVK_	1	24.6132	29.6858	28.3006	59.8479	46.9205	46.8834	0.61475	0.726903	0.684794	1.47312	1.28286	1.2724
	Q8BZ21	90	K	0.492728	0.00426265	Down	Histone acetyltransferase KAT6A OS=Mus musculus OX=10090 GN=Kat6a PE=1 SV=2	Kat6a	_NHGK[Acetyl (K)]LDTK_	1	95.24	125.689	124.089	87.3926	73.128	59.0856	1.34481	1.20725	1.70848	0.643776	0.787491	0.668021
	Q8BZ21	813	K	0.385134	0.0048332	Down	Histone acetyltransferase KAT6A OS=Mus musculus OX=10090 GN=Kat6a PE=1 SV=2	Kat6a	_VK[Acetyl (K)]VGK[Acetyl (K)]SVSR_	1	11392.1	11223.5	10554.6	5624.02	5347.6	5344.19	1.83537	1.23	1.65804	0.472699	0.65705	0.689394
	Q8BZ21	816	K	0.385134	0.0048332	Down	Histone acetyltransferase KAT6A OS=Mus musculus OX=10090 GN=Kat6a PE=1 SV=2	Kat6a	_VK[Acetyl (K)]VGK[Acetyl (K)]SVSR_	1	11392.1	11223.5	10554.6	5624.02	5347.6	5344.19	1.83537	1.23	1.65804	0.472699	0.65705	0.689394
	Q8BX94	203	K	1.71664	0.000290517	Up	Oxysterol-binding protein-related protein 2 OS=Mus musculus OX=10090 GN=Osbpl2 PE=1 SV=1	Osbpl2	_FHGSIYPK[Acetyl (K)]LK_	1	136.305	140.384	159.543	246.763	214.007	216.47	0.719336	0.739343	0.777734	1.37923	1.20998	1.24991
	Q8CIB5	408	K	1.74386	0.00254258	Up	Fermitin family homolog 2 OS=Mus musculus OX=10090 GN=Fermt2 PE=1 SV=1	Fermt2	_DTSISC[Carbamidomethyl (C)]YK[Acetyl (K)]SR_	1	59.4921	55.8974	58.2791	89.6874	102.866	84.6614	0.754427	0.719378	0.743233	1.25583	1.48471	1.12566
	S4R1M9	637	K	1.54115	0.0383914	Up	Oxysterol-binding protein-related protein 10 OS=Mus musculus OX=10090 GN=Osbpl10 PE=1 SV=1	Osbpl10	_PFYGGK[Acetyl (K)]VHR_	1	36.6679	33.3412	50.5372	71.073	74.1381	76.5174	0.670053	0.650376	1.00578	1.08543	1.25786	1.24175
	Q8JZP2	106	K	1.59205	0.0149582	Up	Synapsin-3 OS=Mus musculus OX=10090 GN=Syn3 PE=1 SV=2	Syn3	_ILLVIDDAHTDWSK[Acetyl (K)]YFHGK_	1	55.4999	59.7557	49.7431	108.997	91.0606	108.53	0.881863	0.784799	0.61988	1.31794	1.10448	1.21787
	Q8CI71	396	K	0.6342	0.0137365	Down	Syndetin OS=Mus musculus OX=10090 GN=Vps50 PE=1 SV=2	Vps50	_VK[Acetyl (K)]TYLLGTDLSIFK_	1	44.5627	52.9505	54.7278	37.3095	31.1484	44.2788	1.12043	1.31256	1.30069	0.825943	0.64718	0.894775
	Q8CI61	444	K	0.46032	0.0259018	Down	BAG family molecular chaperone regulator 4 OS=Mus musculus OX=10090 GN=Bag4 PE=1 SV=2	Bag4	_EAVC[Carbamidomethyl (C)]K[Acetyl (K)]IQAILEK_	1	42.8286	49.258	56.7281	23.9746	21.9751	40.3759	1.263	1.14176	1.93116	0.52554	0.591309	0.879066
	Q8CI03	261	K	0.644917	0.00179083	Down	FLYWCH-type zinc finger-containing protein 1 OS=Mus musculus OX=10090 GN=Flywch1 PE=1 SV=2	Flywch1	_TVGGK[Acetyl (K)]VYWTC[Carbamidomethyl (C)]R_	1	437.291	499.323	466.905	320.028	277.774	317.52	1.2783	1.26809	1.11653	0.748723	0.762495	0.851059
	Q8CHX7	90	K	1.59417	0.0217207	Up	Raftlin-2 OS=Mus musculus OX=10090 GN=Rftn2 PE=1 SV=3	Rftn2	_K[Acetyl (K)]HLPASHLYR_	1		27.0293	27.3405	41.7169	35.6174	50.1694		0.744951	0.736137	1.1104	1.05644	1.37483
	Q8CHI8	1050	K	0.520878	0.0250347	Down	E1A-binding protein p400 OS=Mus musculus OX=10090 GN=Ep400 PE=1 SV=3	Ep400	_MSIGK[Acetyl (K)]SNTK_	1	251.069	273.907	294.03	153.796	176.542	180.437	1.46695	1.52893	1.25837	0.762028	0.95019	0.503731
	Q8CHI8	2354	K	0.549222	0.0412348	Down	E1A-binding protein p400 OS=Mus musculus OX=10090 GN=Ep400 PE=1 SV=3	Ep400	_SK[Acetyl (K)]NNRPLR_	1	372.432	346.176	345.098	217.001	237.496	255.797	1.63116	1.44846	1.1071	0.805961	0.958179	0.535297
	Q8CHI8	2722	K	0.643453	0.0474955	Down	E1A-binding protein p400 OS=Mus musculus OX=10090 GN=Ep400 PE=1 SV=3	Ep400	_AVSK[Acetyl (K)]LGPEHIIK_	1	384.57	361.267	419.634	265.169	300.319	347.001	1.43794	1.29049	1.1493	0.840798	1.0344	0.619935
	Q8CHE4	155	K	3.5074	0.000591466	Up	PH domain leucine-rich repeat-containing protein phosphatase 1 OS=Mus musculus OX=10090 GN=Phlpp1 PE=1 SV=2	Phlpp1	_TLLLK[Acetyl (K)]HR_	1	7.8948		7.68075	31.0005	27.6907	22.7798	0.431205		0.360565	1.38788	1.47608	1.30162
	Q8CH09	233	K	0.65521	0.000533625	Down	SURP and G-patch domain-containing protein 2 OS=Mus musculus OX=10090 GN=Sugp2 PE=1 SV=2	Sugp2	_GVGK[Acetyl (K)]LITLK_	1	574.77	643.616	609.336	348.893	365.959	374.169	1.1115	1.27745	1.202	0.789448	0.768508	0.794872
	Q8CH09	379	K	1.89562	0.00928315	Up	SURP and G-patch domain-containing protein 2 OS=Mus musculus OX=10090 GN=Sugp2 PE=1 SV=2	Sugp2	_FLK[Acetyl (K)]HSALK_	1	25.9757	33.4428	26.4933	51.3378	40.8762	55.5997	0.626866	0.828346	0.652194	1.44964	1.07122	1.47399
	Q8CAK3	22	K	1.80956	0.0163516	Up	Shiftless antiviral inhibitor of ribosomal frameshifting protein homolog OS=Mus musculus OX=10090 GN=Shfl PE=2 SV=1	Shfl	_FHGK[Acetyl (K)]VSPK_	1	70.2237	47.6859	72.0271	123.422	95.6785	112.152	0.809982	0.556713	0.781061	1.51731	1.10832	1.26086
	Q8CAK3	51	K	2.372	0.0023328	Up	Shiftless antiviral inhibitor of ribosomal frameshifting protein homolog OS=Mus musculus OX=10090 GN=Shfl PE=2 SV=1	Shfl	_SIVYGVK[Acetyl (K)]QK_	1	26.7948	20.6764	31.1802	48.8769	65.9471	66.0786	0.620598	0.484712	0.678947	1.20657	1.53396	1.49173
	Q8C854	512	K	0.652174	0.0127874	Down	Myelin expression factor 2 OS=Mus musculus OX=10090 GN=Myef2 PE=1 SV=1	Myef2	_LGSK[Acetyl (K)]GNQIFVR_	1	149.847	117.251	147.862	87.1474	71.9548	99.6259	1.30728	1.04782	1.25274	0.831893	0.673918	0.84713
	Q8C0D7	127	K	0.480107	0.0236483	Down	Inhibitor of growth protein 4 OS=Mus musculus OX=10090 GN=Ing4 PE=1 SV=2	Ing4	_QIESSDYDSSSSK[Acetyl (K)]GK_	1	931.172	910.716	836.321	630.254	483.095	388.797	1.59246	1.24826	1.29794	0.789975		0.534692
	Q8C0D7	129	K	0.470082	0.0262841	Down	Inhibitor of growth protein 4 OS=Mus musculus OX=10090 GN=Ing4 PE=1 SV=2	Ing4	_QIESSDYDSSSSK[Acetyl (K)]GK[Acetyl (K)]K_	1	874.218	832	753.418	570.343	424.692	347.186	1.6439	1.2539	1.28569	0.786053		0.525
	Q8C0D7	146	K	0.561843	0.0112798	Down	Inhibitor of growth protein 4 OS=Mus musculus OX=10090 GN=Ing4 PE=1 SV=2	Ing4	_SK[Acetyl (K)]GK[Acetyl (K)]NSDEEAPK_	1	10809.7	10348.4	10621.1	7099.44	6871.52	6916.98	1.46732	1.12582	1.30836	0.70631		0.755041
	Q8C0D7	148	K	0.56353	0.011518	Down	Inhibitor of growth protein 4 OS=Mus musculus OX=10090 GN=Ing4 PE=1 SV=2	Ing4	_SK[Acetyl (K)]GK[Acetyl (K)]NSDEEAPK_	1	11251.7	10757.5	11040.2	7415.87	7191.96	7206.16	1.46618	1.12348	1.30554	0.708255		0.755117
	Q8C0D7	156	K	0.565099	0.0139112	Down	Inhibitor of growth protein 4 OS=Mus musculus OX=10090 GN=Ing4 PE=1 SV=2	Ing4	_GK[Acetyl (K)]NSDEEAPK[Acetyl (K)]AAQK_	1	6309.95	5983.07	5931.99	4030.01	3993.21	4051.46	1.48881	1.13141	1.27016	0.696914		0.768718
	Q8C0D7	236	K	0.558861	0.0117574	Down	Inhibitor of growth protein 4 OS=Mus musculus OX=10090 GN=Ing4 PE=1 SV=2	Ing4	_GK[Acetyl (K)]WFC[Carbamidomethyl (C)]PR_	1	10711.2	10398	10712.5	6861.16	6862.35	7074.3	1.45527	1.13224	1.3208	0.683222		0.772912
	Q8C078	307	K	1.86568	0.00984616	Up	Calcium/calmodulin-dependent protein kinase kinase 2 OS=Mus musculus OX=10090 GN=Camkk2 PE=1 SV=2	Camkk2	_GIEYLHYQK[Acetyl (K)]IIHR_	1	67.8329	80.5282	71.2496	193.377	166.183	132.75	0.616122	0.781966	0.642963	1.49761	1.28913	1.02121
	Q8BYK6	422	K	2.72629	0.00818735	Up	YTH domain-containing family protein 3 OS=Mus musculus OX=10090 GN=Ythdf3 PE=1 SV=2	Ythdf3	_VFIIK[Acetyl (K)]SYSEDDIHR_	1	17.3808	13.1719	18.5997	43.993	29.6842	53.125	0.537286	0.437529	0.658737	1.61246	1.04526	1.79582
	Q8BVU5	74	K	0.604477	0.000506788	Down	ADP-ribose pyrophosphatase, mitochondrial OS=Mus musculus OX=10090 GN=Nudt9 PE=1 SV=1	Nudt9	_TSPYPGSK[Acetyl (K)]VER_	1	476.234	422.279	477.706	302.758	284.827	270.535	1.23251	1.32667	1.20409	0.818248	0.719699	0.736864
	Q8CBE3	132	K	2.09099	2.2991e-05	Up	WD repeat-containing protein 37 OS=Mus musculus OX=10090 GN=Wdr37 PE=1 SV=1	Wdr37	_ASTSK[Acetyl (K)]IVSSFK_	1	196.816	171.736	156.807	356.203	336.733	362.285	0.68314	0.647324	0.622475	1.40376	1.31623	1.36359
	Q6NZC7	473	K	1.635	0.0127028	Up	SEC23-interacting protein OS=Mus musculus OX=10090 GN=Sec23ip PE=1 SV=2	Sec23ip	_VVSLK[Acetyl (K)]LLQTHFK_	1	53.0725	42.3953	49.65	56.8818	56.8947	76.3127	0.834651	0.668932	0.835684	1.13182	1.19228	1.50061
	Q8BH44	342	K	2.58158	0.000638724	Up	Coronin-2B OS=Mus musculus OX=10090 GN=Coro2b PE=1 SV=2	Coro2b	_FYK[Acetyl (K)]LVTLK_	1	76.9198	58.2898	76.5984	226.789	189.533	192.882	0.577412	0.456785	0.601585	1.52547	1.40776	1.28968
	Q6A065	111	K	3.20668	0.00013185	Up	Centrosomal protein of 170 kDa OS=Mus musculus OX=10090 GN=Cep170 PE=1 SV=2	Cep170	_VPEEALK[Acetyl (K)]HEK_	1	57.1501	68.7538	68.3838	190.859	213.774	199.059	0.425082	0.498831	0.515917	1.42255	1.70313	1.49139
	Q69ZH9	700	K	0.633031	0.000420885	Down	Rho GTPase-activating protein 23 OS=Mus musculus OX=10090 GN=Arhgap23 PE=1 SV=2	Arhgap23	_K[Acetyl (K)]GK[Acetyl (K)]K[Acetyl (K)]AGGGLR_	1	9943.29	10205.6	9700.41	6703.3	6680.78	6385.55	1.30946	1.2083	1.18137	0.819978	0.742373	0.779309
	Q69ZH9	702	K	0.632422	0.000498985	Down	Rho GTPase-activating protein 23 OS=Mus musculus OX=10090 GN=Arhgap23 PE=1 SV=2	Arhgap23	_KGK[Acetyl (K)]K[Acetyl (K)]AGGGLR_	1	15809.9	15758.9	15301.4	10353.9	10497.6	10178.2	1.32618	1.18843	1.18696	0.806728	0.743014	0.791208
	Q69ZH9	703	K	0.632422	0.000498985	Down	Rho GTPase-activating protein 23 OS=Mus musculus OX=10090 GN=Arhgap23 PE=1 SV=2	Arhgap23	_KGK[Acetyl (K)]K[Acetyl (K)]AGGGLR_	1	15809.9	15758.9	15301.4	10353.9	10497.6	10178.2	1.32618	1.18843	1.18696	0.806728	0.743014	0.791208
	Q68FF6	49	K	4.84728	0.00536536	Up	ARF GTPase-activating protein GIT1 OS=Mus musculus OX=10090 GN=Git1 PE=1 SV=1	Git1	_HISIVK[Acetyl (K)]HLR_	1	24.4619	35.5844		176.025	193.64	143.432	0.233849	0.340254		1.42923	1.66963	1.07539
	Q64524	44	K	0.360108	0.0269747	Down	Histone H2B type 2-E OS=Mus musculus OX=10090 GN=H2bc21 PE=1 SV=3	H2bc21	_ESYSIYVYK[Acetyl (K)]VLK[Acetyl (K)]QVHPDTGISSK_	1	49.3284	33.7592	17.7078	11.6947	8.95435	5.46085	1.90726	1.26576	0.840549	0.611082	0.49303	0.341211
	Q64524	47	K	0.360108	0.0269747	Down	Histone H2B type 2-E OS=Mus musculus OX=10090 GN=H2bc21 PE=1 SV=3	H2bc21	_ESYSIYVYK[Acetyl (K)]VLK[Acetyl (K)]QVHPDTGISSK_	1	49.3284	33.7592	17.7078	11.6947	8.95435	5.46085	1.90726	1.26576	0.840549	0.611082	0.49303	0.341211
	Q64213	174	K	0.644127	0.036116	Down	Splicing factor 1 OS=Mus musculus OX=10090 GN=Sf1 PE=1 SV=6	Sf1	_EC[Carbamidomethyl (C)]NAK[Acetyl (K)]IMIR_	1	299.053	314.709	264.459	219.48	177.703	192.644	1.18702	1.44847	1.06541	0.948682	0.645352	0.789819
	Q62421	67	K	2.65986	1.33121e-05	Up	Endophilin-A3 OS=Mus musculus OX=10090 GN=Sh3gl3 PE=1 SV=1	Sh3gl3	_AK[Acetyl (K)]LGMLNTVSK_	1	81.8328	80.468	86.5266	251.102	257.9	255.77	0.544242	0.495912	0.548538	1.37899	1.46437	1.38233
	Q6A0A9	110	K	4.37343	0.000143372	Up	Constitutive coactivator of PPAR-gamma-like protein 1 OS=Mus musculus OX=10090 GN=FAM120A PE=1 SV=2	FAM120A	_LHEWVK[Acetyl (K)]R_	1	89.8909	124.823	118.721	478.572	506.461	461.594	0.309423	0.416035	0.394278	1.62406	1.78081	1.49222
	Q62420	149	K	1.96104	0.00478541	Up	Endophilin-A1 OS=Mus musculus OX=10090 GN=Sh3gl2 PE=1 SV=2	Sh3gl2	_QNFIDPLQNLHDK[Acetyl (K)]DLR_	1	32.0235	36.6534	26.2302	82.1015	75.1472	78.2318	0.645045	0.786632	0.525528	1.36195	1.25762	1.21859
	Q62318	214	K	2.12877	0.00286906	Up	Transcription intermediary factor 1-beta OS=Mus musculus OX=10090 GN=Trim28 PE=1 SV=3	Trim28	_TVYC[Carbamidomethyl (C)]NVHK[Acetyl (K)]HEPLVLFC[Carbamidomethyl (C)]ESC[Carbamidomethyl (C)]DTLTC[Carbamidomethyl (C)]R_	1	59.7327	84.5412	70.0418	135.165	110.121	127.265	0.5493	0.79172	0.649533	1.50485	1.2742	1.45839
	Q62189	94	K	2.62342	0.00302636	Up	U1 small nuclear ribonucleoprotein A OS=Mus musculus OX=10090 GN=Snrpa PE=1 SV=3	Snrpa	_IQYAK[Acetyl (K)]TDSDIIAK_	1	23.1294	18.2785	26.428	57.8708	50.9203	55.6108	0.509554	0.476321	0.722278	1.49591	1.6985	1.2868
	Q62108	157	K	1.7699	0.0186388	Up	Disks large homolog 4 OS=Mus musculus OX=10090 GN=Dlg4 PE=1 SV=1	Dlg4	_RKPPAEK[Acetyl (K)]IIEIK_	0.999921	31.5588	43.5919	53.3641	91.2515	89.4903	91.4109	0.51769	0.713622	0.882994	1.25898	1.24212	1.24101
	Q62059	347	K	1.51042	0.00407894	Up	Versican core protein OS=Mus musculus OX=10090 GN=Vcan PE=1 SV=2	Vcan	_FDAYC[Carbamidomethyl (C)]FK[Acetyl (K)]PK_	1	37.6135	33.7875	36.8976	59.244	54.2012	65.4918	0.836221	0.751012	0.782688	1.15362	1.08768	1.3383
	Q62059	3288	K	2.36035	0.00163026	Up	Versican core protein OS=Mus musculus OX=10090 GN=Vcan PE=1 SV=2	Vcan	_YHC[Carbamidomethyl (C)]K[Acetyl (K)]DGFIQR_	1	72.5341	92.1049	77.4796	206.731	241.517	178.406	0.533152	0.676871	0.543388	1.33093	1.6024	1.20533
	Q8JZQ9	193	K	2.84312	8.82268e-05	Up	Eukaryotic translation initiation factor 3 subunit B OS=Mus musculus OX=10090 GN=Eif3b PE=1 SV=1	Eif3b	_LK[Acetyl (K)]NVIHK_	1	78.0807	68.1625	80.9545	160.07	200.7	213.384	0.537331	0.492745	0.573946	1.38249	1.62164	1.55629
	Q61937	27	K	1.84741	0.0261999	Up	Nucleophosmin OS=Mus musculus OX=10090 GN=Npm1 PE=1 SV=1	Npm1	_ADK[Acetyl (K)]DYHFK_	1	13.6776	16.1399	23.5093	34.6671	30.2142	32.7094	0.534613	0.601748	0.985778	1.31413	1.25318	1.35314
	Q61937	141	K	0.643636	0.000331412	Down	Nucleophosmin OS=Mus musculus OX=10090 GN=Npm1 PE=1 SV=1	Npm1	_LLGMSGK[Acetyl (K)]R_	1	10334.5	10410.8	9990.5	6429.12	6483.48	6449.96	1.21685	1.16926	1.26195	0.734156	0.810079	0.803791
	Q61937	265	K	0.64153	0.00272401	Down	Nucleophosmin OS=Mus musculus OX=10090 GN=Npm1 PE=1 SV=1	Npm1	_VEAK[Acetyl (K)]FINYVK_	1	36517.4	35290.9	35610.7	21460.5	22105.1	23867.8	1.23196	1.13565	1.28881	0.702149	0.791339	0.852216
	Q62419	28	K	1.5554	0.0121595	Up	Endophilin-A2 OS=Mus musculus OX=10090 GN=Sh3gl1 PE=1 SV=1	Sh3gl1	_VGGAEGTK[Acetyl (K)]LDDDFK_	1		22.4412	30.1612	43.5726	40.8949	40.788		0.677352	0.823659	1.21484	1.10316	1.184
	Q62419	67	K	1.9694	0.00391683	Up	Endophilin-A2 OS=Mus musculus OX=10090 GN=Sh3gl1 PE=1 SV=1	Sh3gl1	_AK[Acetyl (K)]LTMLNTVSK_	1	39.9826	48.4747	59.0534	99.4709	103.531	91.667	0.531743	0.706219	0.778393	1.33862	1.34801	1.28437
	Q62419	159	K	2.03785	0.00115708	Up	Endophilin-A2 OS=Mus musculus OX=10090 GN=Sh3gl1 PE=1 SV=1	Sh3gl1	_EIQHHLK[Acetyl (K)]K_	1	56.3705	66.2887	69.4828	132.672	128.088	136.249	0.56267	0.724829	0.68739	1.34002	1.25171	1.43279
	Q62419	171	K	2.46791	0.022884	Up	Endophilin-A2 OS=Mus musculus OX=10090 GN=Sh3gl1 PE=1 SV=1	Sh3gl1	_LDFDYK[Acetyl (K)]K_	1	28.3993	35.7743		74.8523	70.006	100.541	0.449564	0.620368		1.199	1.08496	1.67678
	Q6A4J8	210	K	1.97364	0.0183948	Up	Ubiquitin carboxyl-terminal hydrolase 7 OS=Mus musculus OX=10090 GN=Usp7 PE=1 SV=1	Usp7	_K[Acetyl (K)]HTGYVGLK_	1	21.5972	31.655	27.3467	39.6595	49.2305	72.9777	0.549124	0.762709	0.687141	1.025	1.23863	1.68163
	Q6A4J8	1085	K	0.645597	0.00910283	Down	Ubiquitin carboxyl-terminal hydrolase 7 OS=Mus musculus OX=10090 GN=Usp7 PE=1 SV=1	Usp7	_PWLGLDHFNK[Acetyl (K)]APK_	1	90.2954	98.173	94.1008	62.9751	66.1709	53.9573	1.19539	1.23163	1.23114	0.847453	0.866855	0.647385
	Q6IR34	90	K	2.6002	0.00268871	Up	G-protein-signaling modulator 1 OS=Mus musculus OX=10090 GN=Gpsm1 PE=1 SV=3	Gpsm1	_ALQFHK[Acetyl (K)]HDLLLAR_	1	100.046	133.939	138.673	243.709	294.495	340.034	0.473455	0.610075	0.620967	1.18527	1.49438	1.75239
	Q6NVF9	79	K	0.615822	0.0345817	Down	Cleavage and polyadenylation specificity factor subunit 6 OS=Mus musculus OX=10090 GN=Cpsf6 PE=1 SV=1	Cpsf6	_GAAPNVVYTYTGK[Acetyl (K)]R_	1	312.491	325.038	383.815	246.116	226.44	245.209	1.51008	1.04226	1.30352	0.724828	0.678068	0.97163
	Q8BG02	260	K	2.51466	0.00635062	Up	Serine/threonine-protein phosphatase 2A 55 kDa regulatory subunit B gamma isoform OS=Mus musculus OX=10090 GN=Ppp2r2c PE=1 SV=1	Ppp2r2c	_AAALC[Carbamidomethyl (C)]DK[Acetyl (K)]HSK_	1	27.9886	37.1212	43.8826	82.7426	77.3248	83.125	0.422225	0.580252	0.768806	1.60521	1.51055	1.33841
	Q811U4	77	K	1.71342	0.00151351	Up	Mitofusin-1 OS=Mus musculus OX=10090 GN=Mfn1 PE=1 SV=3	Mfn1	_HMK[Acetyl (K)]VAFFGR_	1	71.5529	97.7015	99.5716	132.728	137.669	135.889	0.653331	0.77768	0.812099	1.22956	1.2843	1.32952
	Q810J8	289	K	1.58095	0.0380786	Up	Zinc finger FYVE domain-containing protein 1 OS=Mus musculus OX=10090 GN=Zfyve1 PE=1 SV=2	Zfyve1	_FLGDASEAYLK[Acetyl (K)]HFTK_	1	19.6251	30.5893	27.2531	37.0859	37.9933	52.2924	0.594541	0.914061	0.799087	1.10002	1.11744	1.43089
	Q810J8	734	K	5.52461	0.00686992	Up	Zinc finger FYVE domain-containing protein 1 OS=Mus musculus OX=10090 GN=Zfyve1 PE=1 SV=2	Zfyve1	_LSK[Acetyl (K)]HHC[Carbamidomethyl (C)]R_	1	8.24398	6.98193	13.6218	47.8316		63.6089	0.30389	0.253859	0.485985	1.7263		2.11785
	Q80Y17	59	K	2.54982	0.0113631	Up	Lethal(2) giant larvae protein homolog 1 OS=Mus musculus OX=10090 GN=Llgl1 PE=1 SV=1	Llgl1	_SGAVK[Acetyl (K)]IYGAPGVEFTGLHR_	1	6.16345	11.202	7.10171	18.3553	17.6466	22.593	0.410462	0.824003	0.489718	1.43482	1.30677	1.65478
	Q80U56	123	K	0.482455	0.0258129	Down	Late secretory pathway protein AVL9 homolog OS=Mus musculus OX=10090 GN=Avl9 PE=1 SV=2	Avl9	_SVC[Carbamidomethyl (C)]VLSK[Acetyl (K)]LPLYGLLQAK_	1	340.79	311.33	214.979	175.37	168.773	156.573	1.65145	1.66056	0.910944	0.659777	0.703614	0.673989
	Q80TA6	139	K	0.618203	0.00147188	Down	Myotubularin-related protein 12 OS=Mus musculus OX=10090 GN=Mtmr12 PE=1 SV=2	Mtmr12	_KYPEK[Acetyl (K)]LVIHC[Carbamidomethyl (C)]K_	1	1938.76	1852.1	1844.39	1704.06	1707.36	1648.49	1.25967	1.18377	1.447	0.789755	0.788273	0.827058
	Q7TQF7	11	K	1.82242	0.000221568	Up	Amphiphysin OS=Mus musculus OX=10090 GN=Amph PE=1 SV=1	Amph	_TGIFAK[Acetyl (K)]NVQK_	1	160.024	158.135	139.827	323.531	307.494	311.716	0.721706	0.729424	0.638284	1.3048	1.28319	1.21979
	Q7TNC4	213	K	2.35588	0.00487554	Up	Putative RNA-binding protein Luc7-like 2 OS=Mus musculus OX=10090 GN=Luc7l2 PE=1 SV=1	Luc7l2	_LADHFGGK[Acetyl (K)]LHLGFIEIR_	1	42.4261	44.8414	66.7493	125.269	122.67	94.3587	0.531396	0.518804	0.754763	1.55467	1.53232	1.16528
	Q7TMK9	100	K	0.616078	0.00113792	Down	Heterogeneous nuclear ribonucleoprotein Q OS=Mus musculus OX=10090 GN=Syncrip PE=1 SV=2	Syncrip	_SAFLC[Carbamidomethyl (C)]GVMK[Acetyl (K)]TYR_	1	924.863	903.812	1000.21	516.188	568.952	542.641	1.15834	1.15898	1.37299	0.775542	0.745607	0.752367
	Q71LX4	539	K	1.75144	0.00152158	Up	Talin-2 OS=Mus musculus OX=10090 GN=Tln2 PE=1 SV=3	Tln2	_VWVQNK[Acetyl (K)]VDESK_	1	35.3011	27.152	27.3432	56.7284	56.3781	54.9635	0.823002	0.660043	0.676248	1.27006	1.30304	1.20878
	Q6ZQ58	941	K	2.3062	0.00726703	Up	La-related protein 1 OS=Mus musculus OX=10090 GN=Larp1 PE=1 SV=3	Larp1	_YYSYGLEK[Acetyl (K)]K_	1		30.3854	23.8056	60.8859	69.2017	57.2158		0.637755	0.493806	1.23133	1.48261	1.20047
	Q6ZPJ3	212	K	2.01849	0.000431861	Up	(E3-independent) E2 ubiquitin-conjugating enzyme UBE2O OS=Mus musculus OX=10090 GN=Ube2o PE=1 SV=3	Ube2o	_VYDLK[Acetyl (K)]NQIILK_	1	69.2401	63.834	77.0801	141.75	133.909	138.497	0.641371	0.608966	0.746883	1.3827	1.27959	1.36907
	Q6PDG5	101	K	1.70828	0.00173028	Up	SWI/SNF complex subunit SMARCC2 OS=Mus musculus OX=10090 GN=Smarcc2 PE=1 SV=2	Smarcc2	_FK[Acetyl (K)]SDQGWR_	1	161.373	219.317	165.562	290.665	286.88	288.431	0.671088	0.850906	0.711191	1.27531	1.29673	1.24286
	Q6P9K8	616	K	2.22084	0.000213604	Up	Caskin-1 OS=Mus musculus OX=10090 GN=Caskin1 PE=1 SV=2	Caskin1	_AEYSK[Acetyl (K)]YEGGPLR_	1	57.6353	53.3444	60.1772	133.643	118.078	142.491	0.627268	0.579954	0.642549	1.38003	1.23779	1.49024
	Q6P5E8	252	K	1.72593	0.0159895	Up	Diacylglycerol kinase theta OS=Mus musculus OX=10090 GN=Dgkq PE=1 SV=1	Dgkq	_NFSK[Acetyl (K)]MHC[Carbamidomethyl (C)]FR_	1	51.2997	47.2815	61.1726	107.418	83.3552	85.854	0.665167	0.646626	0.897409	1.49918	1.1241	1.18965
	Q8BH66	285	K	1.67578	0.00589443	Up	Atlastin-1 OS=Mus musculus OX=10090 GN=Atl1 PE=1 SV=1	Atl1	_VATNPNFDGK[Acetyl (K)]LK_	1	120.868	140.854	163.562	271.68	236.018	235.112	0.618618	0.775739	0.8365	1.3387	1.20638	1.19334
	Q8BH66	334	K	1.58161	6.03775e-05	Up	Atlastin-1 OS=Mus musculus OX=10090 GN=Atl1 PE=1 SV=1	Atl1	_AYIK[Acetyl (K)]IYQGEELPHPK_	1	317.386	286.645	320.984	511.674	483.483	526.013	0.775685	0.753839	0.783891	1.20395	1.18008	1.2749
	Q8K0T0	646	K	1.56057	1.87021e-06	Up	Reticulon-1 OS=Mus musculus OX=10090 GN=Rtn1 PE=1 SV=1	Rtn1	_IYK[Acetyl (K)]SVLQAVQK_	1	1942.75	1961.61	1962.46	3257.38	3309.25	3451.64	0.767651	0.768661	0.783963	1.19728	1.19722	1.22646
	Q8K0T0	654	K	3.85044	0.00240888	Up	Reticulon-1 OS=Mus musculus OX=10090 GN=Rtn1 PE=1 SV=1	Rtn1	_SVLQAVQK[Acetyl (K)]TDEGHPFK_	1	25.4499	49.4478	28.1476	140.546	150.364	142.309	0.297883	0.573958	0.333078	1.53022	1.61139	1.49785
	Q8K0T0	767	K	1.8306	3.78901e-05	Up	Reticulon-1 OS=Mus musculus OX=10090 GN=Rtn1 PE=1 SV=1	Rtn1	_THINTVVAK[Acetyl (K)]IQAK_	1	244.688	263.048	249.489	518.637	503.516	493.46	0.675743	0.720408	0.696575	1.33233	1.27315	1.22546
	Q8K0T0	771	K	1.78326	0.00053456	Up	Reticulon-1 OS=Mus musculus OX=10090 GN=Rtn1 PE=1 SV=1	Rtn1	_IQAK[Acetyl (K)]IPGAK_	1	212.751	230.141	254.551	448.667	441.115	471.588	0.648624	0.695809	0.784589	1.2724	1.23132	1.29289
	Q9Z280	329	K	1.93001	0.0193657	Up	Phospholipase D1 OS=Mus musculus OX=10090 GN=Pld1 PE=1 SV=1	Pld1	_K[Acetyl (K)]HGADFLK_	1	84.6991	68.6178	65.8542	98.1858	116.253	102.03	0.816285	0.709293	0.649555	1.1711	1.85944	1.16749
	Q8K3E5	388	K	1.51789	0.0124706	Up	Jouberin OS=Mus musculus OX=10090 GN=Ahi1 PE=1 SV=2	Ahi1	_GLK[Acetyl (K)]VPDC[Carbamidomethyl (C)]IKPSYR_	0.994352	194.373	146.262	193.8	210.186	218.583	244.437	0.868745	0.676387	0.882671	1.14368	1.20335	1.3381
	Q8K3E5	450	K	1.96889	0.00859577	Up	Jouberin OS=Mus musculus OX=10090 GN=Ahi1 PE=1 SV=2	Ahi1	_IPNK[Acetyl (K)]HLFSLNAGER_	1	52.4048	44.5747	32.8504	64.3446	70.7456	77.0907	0.827039	0.727862	0.528306	1.23626	1.37523	1.49012
	Q8K3E5	554	K	2.35109	0.000450519	Up	Jouberin OS=Mus musculus OX=10090 GN=Ahi1 PE=1 SV=2	Ahi1	_VLPHPSFVYTAK[Acetyl (K)]FHPATR_	1	324.993	362.533	399.881	661.603	692.868	771.687	0.54586	0.63003	0.684428	1.35284	1.43344	1.5875
	Q8K3E5	576	K	1.7676	0.00196653	Up	Jouberin OS=Mus musculus OX=10090 GN=Ahi1 PE=1 SV=2	Ahi1	_IWK[Acetyl (K)]IDAR_	1	245.256	297.476	242.275	370.949	378.022	405.566	0.68252	0.856551	0.687058	1.25676	1.29578	1.38236
	Q8K3E5	670	K	1.86345	0.00569268	Up	Jouberin OS=Mus musculus OX=10090 GN=Ahi1 PE=1 SV=2	Ahi1	_LLIHTK[Acetyl (K)]DSTLR_	1	57.2341	68.6751	83.9827	113.123	105.435	106.917	0.57703	0.716388	0.862825	1.38847	1.30933	1.32025
	Q8K3E5	1028	K	1.90785	0.00456401	Up	Jouberin OS=Mus musculus OX=10090 GN=Ahi1 PE=1 SV=2	Ahi1	_GHK[Acetyl (K)]VDMETK_	1	17.6081	21.9237	22.3831	37.0358	32.7623	28.531	0.593096	0.76407	0.768284	1.51872	1.35928	1.17705
	Q9QYB5	167	K	1.63792	0.0278862	Up	Gamma-adducin OS=Mus musculus OX=10090 GN=Add3 PE=1 SV=2	Add3	_ISK[Acetyl (K)]EQDHIIIIPR_	1	116.686	74.0107	98.9292	145.65	166.329	177.58	0.922109	0.577455	0.768144	1.09599	1.25461	1.36372
	Q9QYB5	287	K	1.62053	0.00571853	Up	Gamma-adducin OS=Mus musculus OX=10090 GN=Add3 PE=1 SV=2	Add3	_VLGPSC[Carbamidomethyl (C)]K[Acetyl (K)]VLVLR_	1	126.463	95.3003	118.907	190.049	184.701	194.986	0.855331	0.636389	0.790187	1.22396	1.19238	1.28156
	Q9QYB8	715	K	2.19617	0.00780424	Up	Beta-adducin OS=Mus musculus OX=10090 GN=Add2 PE=1 SV=4	Add2	_TPSFLK[Acetyl (K)]K_	1	31.6098	31.6757	51.1999	103.939	101.953	88.8271	0.499527	0.517568	0.805055	1.39942	1.41409	1.18824
	Q9QYC0	140	K	1.62683	0.0244552	Up	Alpha-adducin OS=Mus musculus OX=10090 GN=Add1 PE=1 SV=2	Add1	_GSDSIAYDK[Acetyl (K)]GEK_	1	39.228	41.8157	58.8215	74.1217	82.3851	93.1572	0.645884	0.670237	0.942943	1.06758	1.23222	1.37532
	Q9QYC0	148	K	1.5632	0.000668221	Up	Alpha-adducin OS=Mus musculus OX=10090 GN=Add1 PE=1 SV=2	Add1	_C[Carbamidomethyl (C)]K[Acetyl (K)]LAAFYR_	1	382.026	365.257	380.347	608.656	645.208	684.02	0.799259	0.743917	0.774758	1.11395	1.22624	1.2832
	Q9QYC0	288	K	1.50737	0.00104085	Up	Alpha-adducin OS=Mus musculus OX=10090 GN=Add1 PE=1 SV=2	Add1	_ILIQK[Acetyl (K)]NLGPK_	1	409.322	374.223	415.743	638.468	683.071	666.087	0.823745	0.733143	0.814599	1.12399	1.24875	1.20195
	Q9QYC0	439	K	3.69308	0.00331247	Up	Alpha-adducin OS=Mus musculus OX=10090 GN=Add1 PE=1 SV=2	Add1	_HSFQK[Acetyl (K)]QQR_	1	28.7342	56.123	30.1717	151.059	145.595	169.487	0.317098	0.602928	0.324179	1.45827	1.45957	1.67711
	Q9QYR6	282	K	1.79559	0.00217597	Up	Microtubule-associated protein 1A OS=Mus musculus OX=10090 GN=Map1a PE=1 SV=2	Map1a	_ILEGLEK[Acetyl (K)]LR_	1	171.541	207.869	156.997	356.992	338.596	326.343	0.678649	0.820216	0.629311	1.31324	1.30886	1.19923
	Q9QYR6	682	K	1.8997	0.0088344	Up	Microtubule-associated protein 1A OS=Mus musculus OX=10090 GN=Map1a PE=1 SV=2	Map1a	_AESFYQK[Acetyl (K)]HMQEALK_	1	49.354	58.885	42.8603	83.4247	106.283	114.556	0.668195	0.795146	0.587943	1.05023	1.40598	1.44062
	Q9QYX7	4053	K	4.11461	0.000104848	Up	Protein piccolo OS=Mus musculus OX=10090 GN=Pclo PE=1 SV=4	Pclo	_LLK[Acetyl (K)]HQIK_	1	26.3507	21.8835	30.3286	125.664	133.891	125.897	0.376635	0.312656	0.423976	1.47424	1.60791	1.49852
	Q9QZE7	14	K	1.82716	0.00853089	Up	Translin-associated protein X OS=Mus musculus OX=10090 GN=Tsnax PE=1 SV=1	Tsnax	_K[Acetyl (K)]HDTFPHNQR_	1	78.1398	48.6694	60.7107	94.2631	100.36	97.1406	0.900032	0.578005	0.692929	1.31781	1.3251	1.32381
	Q9QXS1	311	K	1.68199	0.0153418	Up	Plectin OS=Mus musculus OX=10090 GN=Plec PE=1 SV=3	Plec	_EK[Acetyl (K)]LLLWSQR_	1	52.6842	63.8195	45.3984	86.1744	82.415	109.296	0.709035	0.889339	0.632519	1.15248	1.13876	1.46111
	Q9QZQ1	1237	K	0.660694	0.000984404	Down	Afadin OS=Mus musculus OX=10090 GN=Afdn PE=1 SV=3	Afdn	_EYFTFPASK[Acetyl (K)]SQDR_	1	263.753	282.799	246.4	174.115	167.793	183.07	1.18441	1.30055	1.12901	0.797336	0.762664	0.827726
	Q9WVQ1	738	K	0.529903	0.0183941	Down	Membrane-associated guanylate kinase, WW and PDZ domain-containing protein 2 OS=Mus musculus OX=10090 GN=Magi2 PE=1 SV=2	Magi2	_K[Acetyl (K)]PDPYELYEK_	1	40.901	65.6246	44.4293	30.3083	30.7685	29.7875	1.00695	1.73691	1.26677	0.693878	0.702734	0.72863
	Q9Z0H8	617	K	3.77986	0.000662335	Up	CAP-Gly domain-containing linker protein 2 OS=Mus musculus OX=10090 GN=Clip2 PE=1 SV=2	Clip2	_SK[Acetyl (K)]LDSLASDHQK_	1	20.0727	21.2943	13.937	65.1616	75.0144	70.6091	0.460471	0.479751	0.313017	1.55349	1.68593	1.49765
	Q9Z0J4	406	K	3.24092	0.00143332	Up	Nitric oxide synthase, brain OS=Mus musculus OX=10090 GN=Nos1 PE=1 SV=1	Nos1	_DTELIYGAK[Acetyl (K)]HAWR_	1	41.384	25.3607	30.0212	118.284	103.12	114.482	0.592037	0.352216	0.4464	1.51947	1.42075	1.56676
	Q9Z0J4	469	K	2.113	0.000497501	Up	Nitric oxide synthase, brain OS=Mus musculus OX=10090 GN=Nos1 PE=1 SV=1	Nos1	_TDGK[Acetyl (K)]HDFR_	1	50.1579	59.5786	56.5096	118.735	122.515	133.486	0.573868	0.661749	0.672008	1.21983	1.34996	1.46103
	Q9Z0U1	94	K	2.58385	0.000166286	Up	Tight junction protein ZO-2 OS=Mus musculus OX=10090 GN=Tjp2 PE=1 SV=2	Tjp2	_IAAIVVK[Acetyl (K)]R_	1	7.89816	9.31929		23.4731	19.8893	25.1013	0.498374	0.540056		1.33644	1.29592	1.39236
	Q9Z140	277	K	1.64534	0.0122018	Up	Copine-6 OS=Mus musculus OX=10090 GN=Cpne6 PE=1 SV=1	Cpne6	_NYK[Acetyl (K)]SSGTVVLAQC[Carbamidomethyl (C)]TVEK_	1	41.3462	35.4797	38.027	74.0609	53.9393	77.9974	0.803269	0.688561	0.750064	1.3239	0.990533	1.37425
	Q9Z1B3	1127	K	1.56298	0.00566459	Up	1-phosphatidylinositol 4,5-bisphosphate phosphodiesterase beta-1 OS=Mus musculus OX=10090 GN=Plcb1 PE=1 SV=2	Plcb1	_LVEK[Acetyl (K)]HNEIR_	1	73.0224	68.9344	90.8668	160.824	162.098	182.118	0.701162	0.681999	0.875581	1.13679	1.15254	1.24104
	Q9WV92	136	K	2.01372	0.00515812	Up	Band 4.1-like protein 3 OS=Mus musculus OX=10090 GN=Epb41l3 PE=1 SV=1	Epb41l3	_VTLLDGSEYGC[Carbamidomethyl (C)]DVDK[Acetyl (K)]R_	1	29.0831	21.0976	27.8057	58.1159	49.7055	65.1848	0.714753	0.530873	0.713364	1.32715	1.13102	1.48668
	Q9WV92	146	K	1.63711	0.00297931	Up	Band 4.1-like protein 3 OS=Mus musculus OX=10090 GN=Epb41l3 PE=1 SV=1	Epb41l3	_GQVLFDK[Acetyl (K)]VC[Carbamidomethyl (C)]EHLNLLEK_	1	162.854	127.155	140.211	237.504	265.299	272.667	0.833179	0.666066	0.748833	1.12907	1.25668	1.29458
	Q9WV92	280	K	1.51565	0.00207334	Up	Band 4.1-like protein 3 OS=Mus musculus OX=10090 GN=Epb41l3 PE=1 SV=1	Epb41l3	_VIELHK[Acetyl (K)]SHR_	1	472.112	551.091	521.739	858.615	896.475	827.993	0.705469	0.84314	0.813858	1.19218	1.24029	1.1482
	Q9WV92	300	K	0.640924	0.0259276	Down	Band 4.1-like protein 3 OS=Mus musculus OX=10090 GN=Epb41l3 PE=1 SV=1	Epb41l3	_K[Acetyl (K)]LSMYGVDLHHAK_	1	225.947	167.443	162.023	120.275	154.234	116.956	1.47194	1.11684	1.10184	0.728064	0.930276	0.707068
	Q9WV92	347	K	1.53903	1.31762e-05	Up	Band 4.1-like protein 3 OS=Mus musculus OX=10090 GN=Epb41l3 PE=1 SV=1	Epb41l3	_VLK[Acetyl (K)]ISYK_	1	1106.92	1051.81	1090.82	1840.91	1825.59	1845.48	0.779316	0.758184	0.801696	1.20432	1.19001	1.20576
	Q9WV92	358	K	1.86609	0.000845116	Up	Band 4.1-like protein 3 OS=Mus musculus OX=10090 GN=Epb41l3 PE=1 SV=1	Epb41l3	_NNFYIK[Acetyl (K)]IR_	1	104.739	105.372	98.1736	225.183	224.86	183.823	0.68575	0.706354	0.670984	1.36994	1.36307	1.1169
	Q9WV92	386	K	1.68708	0.00523189	Up	Band 4.1-like protein 3 OS=Mus musculus OX=10090 GN=Epb41l3 PE=1 SV=1	Epb41l3	_RLWK[Acetyl (K)]VC[Carbamidomethyl (C)]VEHHTFFR_	1	335.184	337.614	360.451	733.259	645.23	543.862	0.699541	0.721429	0.785304	1.422	1.2468	1.05336
	Q9WV92	413	K	1.53001	0.00390002	Up	Band 4.1-like protein 3 OS=Mus musculus OX=10090 GN=Epb41l3 PE=1 SV=1	Epb41l3	_FLTLGSK[Acetyl (K)]FR_	1	645.087	553.508	693.379	1036.31	1075.74	1080.35	0.782629	0.687551	0.878153	1.16826	1.20836	1.21635
	Q9WV92	569	K	2.31668	0.00304664	Up	Band 4.1-like protein 3 OS=Mus musculus OX=10090 GN=Epb41l3 PE=1 SV=1	Epb41l3	_TQDELMK[Acetyl (K)]HQTNISELK_	1	48.9758	35.344	30.635	99.0044	103.739	89.8033	0.741359	0.547779	0.48409	1.39256	1.45391	1.26153
	Q9WV92	913	K	2.44948	0.000291832	Up	Band 4.1-like protein 3 OS=Mus musculus OX=10090 GN=Epb41l3 PE=1 SV=1	Epb41l3	_EQHPDMSVTK[Acetyl (K)]VVVHK_	1	100.948	91.6384	78.8209	227.947	266.953	236.707	0.620823	0.577017	0.506025	1.30261	1.52003	1.35095
	Q9Z1D1	153	K	2.05038	0.0172771	Up	Eukaryotic translation initiation factor 3 subunit G OS=Mus musculus OX=10090 GN=Eif3g PE=1 SV=2	Eif3g	_GQK[Acetyl (K)]IVSC[Carbamidomethyl (C)]R_	1	105.777	93.9322	64.1937	141.159	175.584	164.642	0.805171	0.740779	0.470319	1.16257	1.56112	1.41044
	Q9JMG7	18	K	2.1488	0.0102674	Up	Hepatoma-derived growth factor-related protein 3 OS=Mus musculus OX=10090 GN=Hdgfl3 PE=1 SV=2	Hdgfl3	_AGDLVFAK[Acetyl (K)]MK_	1	98.2932	165.038	136.288	256.195	279.073	305.236	0.452231	0.81534	0.650905	1.3073	1.39627	1.41884
	Q9JMA1	313	K	1.75105	0.00587833	Up	Ubiquitin carboxyl-terminal hydrolase 14 OS=Mus musculus OX=10090 GN=Usp14 PE=1 SV=3	Usp14	_NALYIK[Acetyl (K)]SSK_	1	84.2567	121.89	91.2812	182.406	172.43	156.216	0.628668	0.868652	0.685896	1.33752	1.32003	1.16535
	Q61771	613	K	1.66439	0.046688	Up	Kinesin-like protein KIF3B OS=Mus musculus OX=10090 GN=Kif3b PE=1 SV=1	Kif3b	_SFFDDEEDHWK[Acetyl (K)]LHPITR_	1	47.1627	32.2314	28.9214	56.1183	73.8827	56.0796	0.994423	0.655338	0.59793	1.13769	1.50058	1.10275
	Q9D855	83	K	1.5167	0.000270491	Up	Cytochrome b-c1 complex subunit 7 OS=Mus musculus OX=10090 GN=Uqcrb PE=1 SV=3	Uqcrb	_DQWTK[Acetyl (K)]YEEDK_	1	1155.82	1125.98	1015.91	1794.86	1787.96	1854.6	0.799413	0.822819	0.741442	1.18277	1.17119	1.23102
	Q9D898	69	K	1.60897	0.00284406	Up	Actin-related protein 2/3 complex subunit 5-like protein OS=Mus musculus OX=10090 GN=Arpc5l PE=1 SV=1	Arpc5l	_NSPINTK[Acetyl (K)]NQAVK_	1	117.353	132.344	124.296	225.314	243.713	216.697	0.777383	0.76737	0.727888	1.12774	1.39314	1.13573
	Q9D8B3	6	K	0.455498	0.000241473	Down	Charged multivesicular body protein 4b OS=Mus musculus OX=10090 GN=Chmp4b PE=1 SV=2	Chmp4b	_[Acetyl (Protein N-term)]SVFGK[Acetyl (K)]LFGAGGGK_	1	1349.21	1202.71	1194.15	521.083	465.444	471.568	1.48449	1.26025	1.26316	0.648084	0.583702	0.593805
	Q9D8B3	14	K	0.623388	2.77314e-05	Down	Charged multivesicular body protein 4b OS=Mus musculus OX=10090 GN=Chmp4b PE=1 SV=2	Chmp4b	_LFGAGGGK[Acetyl (K)]AGK_	1	964.451	961.451	938.795	504.355	515.531	504.129	1.25832	1.19464	1.17756	0.743831	0.766639	0.752757
	Q9DBC7	24	K	1.52939	0.0256647	Up	cAMP-dependent protein kinase type I-alpha regulatory subunit OS=Mus musculus OX=10090 GN=Prkar1a PE=1 SV=3	Prkar1a	_EC[Carbamidomethyl (C)]ELYVQK[Acetyl (K)]HNIQALLK_	1	50.9405	40.3164	36.0113	67.7806	81.4484	64.2232	0.910721	0.747573	0.69214	1.08448	1.42445	1.0858
	Q9DBG5	199	K	1.73111	0.00649374	Up	Perilipin-3 OS=Mus musculus OX=10090 GN=Plin3 PE=1 SV=1	Plin3	_VLVK[Acetyl (K)]SEAWADNR_	1	32.6387	29.4775	33.6854	68.5015	58.9938	53.9655	0.743455	0.732538	0.706418	1.52259	1.08829	1.16713
	Q9DBG5	261	K	2.19184	0.00878229	Up	Perilipin-3 OS=Mus musculus OX=10090 GN=Plin3 PE=1 SV=1	Plin3	_NHAYEHSLGK[Acetyl (K)]LQNAR_	1	25.3115		35.0227	73.0835	68.8884	65.4289	0.497558		0.633833	1.40187	1.0967	1.22117
	Q9JME5	219	K	2.48872	0.006894	Up	AP-3 complex subunit beta-2 OS=Mus musculus OX=10090 GN=Ap3b2 PE=1 SV=2	Ap3b2	_IDLIHK[Acetyl (K)]NYR_	1	62.5069	75.9799	112.317	204.319	211.013	238.278	0.415305	0.518973	0.770716	1.33389	1.39886	1.5105
	Q9JME5	486	K	2.76533	0.00171932	Up	AP-3 complex subunit beta-2 OS=Mus musculus OX=10090 GN=Ap3b2 PE=1 SV=2	Ap3b2	_LLQMQPAQHGEIIK[Acetyl (K)]HLAK_	1	58.5995	75.393	91.1462	217.812	205.613	227.982	0.401722	0.531337	0.645326	1.46718	1.4064	1.49118
	Q9DBY8	155	K	0.505499	0.00834105	Down	Nuclear valosin-containing protein-like OS=Mus musculus OX=10090 GN=Nvl PE=1 SV=1	Nvl	_EATTSTPLLTSK[Acetyl (K)]TGSVPLK_	1	250.476	193.526	224.054	116.286	118.186	115.693	1.43743	1.12887	1.50148	0.828012	0.662308	0.565938
	Q9DCT8	10	K	2.40275	0.00762944	Up	Cysteine-rich protein 2 OS=Mus musculus OX=10090 GN=Crip2 PE=1 SV=1	Crip2	_C[Carbamidomethyl (C)]DK[Acetyl (K)]TVYFAEK_	1	19.2679		20.1911	43.7345	55.1481	54.9934	0.542332		0.524871	1.03126	1.42681	1.38826
	Q9DCT8	17	K	2.14524	7.92133e-05	Up	Cysteine-rich protein 2 OS=Mus musculus OX=10090 GN=Crip2 PE=1 SV=1	Crip2	_TVYFAEK[Acetyl (K)]VSSLGK_	1	75.6006	74.7009	78.6953	200.726	157.903	175.39	0.647015	0.608419	0.622012	1.43915	1.24217	1.34624
	Q9DCT8	27	K	1.82272	0.000713678	Up	Cysteine-rich protein 2 OS=Mus musculus OX=10090 GN=Crip2 PE=1 SV=1	Crip2	_DWHK[Acetyl (K)]FC[Carbamidomethyl (C)]LK_	1	141.617	164.182	161.534	291.288	298	331.041	0.666429	0.735278	0.702044	1.14835	1.28902	1.39717
	Q9DCT8	138	K	1.50289	0.0120444	Up	Cysteine-rich protein 2 OS=Mus musculus OX=10090 GN=Crip2 PE=1 SV=1	Crip2	_VYFAEK[Acetyl (K)]VTSLGK_	1	107.742	150.78	138.012	208.5	221.972	212.333	0.676939	0.901566	0.800834	1.09745	1.28194	1.1965
	Q9ER72	363	K	1.74942	0.024388	Up	Cysteine--tRNA ligase, cytoplasmic OS=Mus musculus OX=10090 GN=Cars1 PE=1 SV=2	Cars1	_FAASEK[Acetyl (K)]HSYGK_	1	32.5686	24.4562	26.2107	52.8721	43.7969	37.6396	0.898357	0.637626	0.680378	1.54379	1.30578	1.02777
	Q9ESN9	1067	K	1.67759	0.0414108	Up	C-Jun-amino-terminal kinase-interacting protein 3 OS=Mus musculus OX=10090 GN=Mapk8ip3 PE=1 SV=1	Mapk8ip3	_NK[Acetyl (K)]VHVIQPK_	1	12.9554	22.7677	12.7532	26.5126	28.6968	28.9201	0.608878	1.03629	0.583568	1.19235	1.24533	1.30124
	Q9ESU6	1233	K	0.600183	0.0178038	Down	Bromodomain-containing protein 4 OS=Mus musculus OX=10090 GN=Brd4 PE=1 SV=2	Brd4	_IK[Acetyl (K)]NMGSWASLVQK_	1	217.024	215.068	254.394	142.341	129.62	130.739	1.47435	1.09845	1.22273	0.900111	0.636266	0.74164
	Q9JI90	245	K	1.94354	0.00309437	Up	E3 ubiquitin-protein ligase RNF14 OS=Mus musculus OX=10090 GN=Rnf14 PE=1 SV=2	Rnf14	_HVYC[Carbamidomethyl (C)]K[Acetyl (K)]AC[Carbamidomethyl (C)]LK_	1	46.9645	44.1336	48.8924	80.8044	94.4373	87.6654	0.668204	0.629008	0.763756	1.11578	1.45127	1.43851
	Q9JLV5	68	K	2.25969	0.00042471	Up	Cullin-3 OS=Mus musculus OX=10090 GN=Cul3 PE=1 SV=1	Cul3	_NAYTMVLHK[Acetyl (K)]HGEK_	1	62.1407	59.4559	63.8404	168.677	134.507	139.11	0.602124	0.582037	0.6382	1.57008	1.29673	1.25116
	Q9JLV5	72	K	2.92906	0.000644589	Up	Cullin-3 OS=Mus musculus OX=10090 GN=Cul3 PE=1 SV=1	Cul3	_HGEK[Acetyl (K)]LYTGLR_	1	89.0483	69.755	78.3384	218.553	278.661	233.547	0.559599	0.442867	0.507899	1.31936	1.7423	1.36229
	Q9JLV5	271	K	2.85503	0.00012152	Up	Cullin-3 OS=Mus musculus OX=10090 GN=Cul3 PE=1 SV=1	Cul3	_ELISK[Acetyl (K)]HMK_	1	49.3642	42.2324	45.3694	147.649	137.386	126.978	0.54694	0.472737	0.518611	1.57149	1.51449	1.30587
	Q9JLV5	700	K	1.52073	0.00787225	Up	Cullin-3 OS=Mus musculus OX=10090 GN=Cul3 PE=1 SV=1	Cul3	_K[Acetyl (K)]HEIEAAIVR_	1	110.541	135.122	141.814	199.896	203.451	219.51	0.66549	0.821847	0.880822	1.15605	1.21864	1.22664
	Q9DC07	50	K	2.9209	0.0133616	Up	LIM zinc-binding domain-containing Nebulette OS=Mus musculus OX=10090 GN=Nebl PE=1 SV=1	Nebl	_K[Acetyl (K)]PYC[Carbamidomethyl (C)]NAHYPK_	1	12.7215	4.86112	7.42933	26.8974	22.7758	26.1377	0.759509	0.29906	0.453451	1.50107	1.41063	1.50477
	Q9Z204	198	K	1.59111	0.0302695	Up	Heterogeneous nuclear ribonucleoproteins C1/C2 OS=Mus musculus OX=10090 GN=Hnrnpc PE=1 SV=1	Hnrnpc	_LKGDDLQAIK[Acetyl (K)]K_	0.999995	8.38253	10.4005	7.83064	13.0662	11.0771	13.8182	0.678352	0.98231	0.698531	1.35534	1.0577	1.34071
	Q9Z2H5	95	K	1.62113	0.00016791	Up	Band 4.1-like protein 1 OS=Mus musculus OX=10090 GN=Epb41l1 PE=1 SV=2	Epb41l1	_FK[Acetyl (K)]SAIC[Carbamidomethyl (C)]R_	1	1156.18	1185.96	1166.6	1980.65	2018.04	2076.83	0.729644	0.791666	0.751981	1.16653	1.27289	1.24589
	Q9Z2H5	259	K	2.76615	0.000709239	Up	Band 4.1-like protein 1 OS=Mus musculus OX=10090 GN=Epb41l1 PE=1 SV=2	Epb41l1	_IMELHK[Acetyl (K)]TYR_	1	118.059	124.286	158.066	371.931	422.275	386.76	0.451554	0.502825	0.617511	1.32762	1.61428	1.40618
	Q9Z2H5	365	K	1.8367	0.00647534	Up	Band 4.1-like protein 1 OS=Mus musculus OX=10090 GN=Epb41l1 PE=1 SV=2	Epb41l1	_RLWK[Acetyl (K)]VC[Carbamidomethyl (C)]IEHHTFFR_	1	207.294	177.164	180.882	421.684	388.807	296.786	0.74961	0.677655	0.668098	1.42311	1.40526	1.02019
	Q9D1R9	36	K	0.619257	0.00173424	Down	60S ribosomal protein L34 OS=Mus musculus OX=10090 GN=Rpl34 PE=1 SV=2	Rpl34	_IVYLYTK[Acetyl (K)]K_	1	3017.14	3170.34	3014.02	1561.26	1672.26	1755.56	1.21479	1.24207	1.1986	0.687847	0.724819	0.851008
	Q91WQ3	374	K	2.87262	0.000117969	Up	Tyrosine--tRNA ligase, cytoplasmic OS=Mus musculus OX=10090 GN=Yars1 PE=1 SV=3	Yars1	_VGK[Acetyl (K)]ILSVEK_	1	40.6802	47.9401	44.6676	136.058	114.097	128.476	0.468177	0.559526	0.526171	1.62196	1.37674	1.465
	Q91W89	811	K	5.22298	0.000125168	Up	Alpha-mannosidase 2C1 OS=Mus musculus OX=10090 GN=Man2c1 PE=1 SV=1	Man2c1	_FLK[Acetyl (K)]VEFPAR_	1	21.8995	26.1375		109.006	116.867	133.322	0.274146	0.299624		1.47106	1.40425	1.61988
	Q91W50	758	K	1.92478	0.000633171	Up	Cold shock domain-containing protein E1 OS=Mus musculus OX=10090 GN=Csde1 PE=1 SV=1	Csde1	_LK[Acetyl (K)]NITLDDASAPR_	1	82.0229	85.7008	98.3903	172.127	157.866	148.062	0.636117	0.681324	0.756347	1.43212	1.33423	1.22523
	Q8WTY4	245	K	0.425658	0.0223459	Down	Anamorsin OS=Mus musculus OX=10090 GN=Ciapin1 PE=1 SV=1	Ciapin1	_AC[Carbamidomethyl (C)]K[Acetyl (K)]NC[Carbamidomethyl (C)]TC[Carbamidomethyl (C)]GLAEELER_	1	45.8837	41.628	30.5163	20.836	10.68	16.3121	1.6281	1.47848	1.07592	0.809927	0.392897	0.577492
	Q8VIJ6	311	K	0.625037	0.007151	Down	Splicing factor, proline- and glutamine-rich OS=Mus musculus OX=10090 GN=Sfpq PE=1 SV=1	Sfpq	_LFAK[Acetyl (K)]YGEPGEVFINK_	1	111.487	119.924	120.672	56.073	69.951	77.0528	1.13769	1.26582	1.25431	0.64371	0.772535	0.870029
	Q8VHP7	260	K	3.1766	0.000718818	Up	Leukocyte elastase inhibitor B OS=Mus musculus OX=10090 GN=Serpinb1b PE=1 SV=1	Serpinb1b	_LHEWTK[Acetyl (K)]HENLR_	1	77.7415	82.2356	68.8969	210.317	199.225	242.789	0.508594	0.550581	0.427053	1.47954	1.36038	1.88123
	Q8VHP7	317	K	1.7231	0.00327842	Up	Leukocyte elastase inhibitor B OS=Mus musculus OX=10090 GN=Serpinb1b PE=1 SV=1	Serpinb1b	_DLFVSK[Acetyl (K)]IVHK_	1	130.469	147.001	152.942	214.379	212.079	237.965	0.686995	0.792154	0.763024	1.21385	1.16558	1.48407
	Q91YM2	1353	K	4.92123	0.00138731	Up	Rho GTPase-activating protein 35 OS=Mus musculus OX=10090 GN=Arhgap35 PE=1 SV=3	Arhgap35	_EQK[Acetyl (K)]LHALK_	1	12.5509	20.0326	17.2703	62.8018	83.5524	88.9495	0.254491	0.419811	0.35889	1.27801	1.77415	2.03242
	Q91YM2	1381	K	2.88256	0.00573613	Up	Rho GTPase-activating protein 35 OS=Mus musculus OX=10090 GN=Arhgap35 PE=1 SV=3	Arhgap35	_YVISHLNK[Acetyl (K)]VSHNNK_	1	28.2067	24.7439	46.7738	91.0738	88.5183	96.8207	0.433597	0.393118	0.736889	1.40506	1.42496	1.67717
	Q8VHK9	940	K	1.87408	0.00212263	Up	ATP-dependent DNA/RNA helicase DHX36 OS=Mus musculus OX=10090 GN=Dhx36 PE=1 SV=2	Dhx36	_IAHLVK[Acetyl (K)]GLR_	1	114.861	94.4509	125.128	188.791	200.556	226.83	0.709607	0.619163	0.762978	1.18652	1.26048	1.4731
	Q8VHI6	102	K	1.92002	0.00712031	Up	Actin-binding protein WASF3 OS=Mus musculus OX=10090 GN=Wasf3 PE=1 SV=1	Wasf3	_AFK[Acetyl (K)]SSTIQDQQVVSK_	1	56.3164	73.3614	53.3364	106.771	106.462	106.391	0.61469	0.885307	0.59668	1.43299	1.27154	1.32113
	Q8VEK3	181	K	0.422678	0.000592292	Down	Heterogeneous nuclear ribonucleoprotein U OS=Mus musculus OX=10090 GN=Hnrnpu PE=1 SV=1	Hnrnpu	_EAAGK[Acetyl (K)]SSGPTSLFAVTVAPPGAR_	1	5920.32	6274.04	7324.07	2261.15	2579.38	2586.53	1.21813	1.343	1.5721	0.531208	0.611767	0.604051
	Q8VEK3	492	K	3.10615	0.00127498	Up	Heterogeneous nuclear ribonucleoprotein U OS=Mus musculus OX=10090 GN=Hnrnpu PE=1 SV=1	Hnrnpu	_TTWVTK[Acetyl (K)]HAAENPGK_	1	45.2868	63.1819	62.2425	148.432	145.846	184.078	0.386826	0.561459	0.554642	1.44763	1.43602	1.78466
	Q8VEK3	519	K	1.81192	0.0429549	Up	Heterogeneous nuclear ribonucleoprotein U OS=Mus musculus OX=10090 GN=Hnrnpu PE=1 SV=1	Hnrnpu	_MMVAGFK[Acetyl (K)]K_	1	28.233	22.7023	40.9503	45.7742	61.1792	42.7921	0.647796	0.541916	0.980209	1.19919	1.61811	1.11443
	Q8R3B7	7	K	0.662751	0.0432702	Down	Bromodomain-containing protein 8 OS=Mus musculus OX=10090 GN=Brd8 PE=1 SV=2	Brd8	_[Acetyl (Protein N-term)]ATGTGK[Acetyl (K)]HK_	1	5732.71	5471.85	5585.12	3723.32	3676.25	3807.46	1.42056	1.32339	0.933455	0.879016	0.784938	0.773255
	Q8R317	61	K	2.749	0.0011549	Up	Ubiquilin-1 OS=Mus musculus OX=10090 GN=Ubqln1 PE=1 SV=1	Ubqln1	_FK[Acetyl (K)]SHIDQLVLIFAGK_	1	38.984	35.8621	40.2373	75.8627	74.6429	82.3076	0.703775	0.543391	0.500487	1.5096	1.47288	1.82181
	Q8R0A7	284	K	1.75744	0.00813316	Up	Uncharacterized protein KIAA0513 OS=Mus musculus OX=10090 GN=Kiaa0513 PE=1 SV=1	Kiaa0513	_GEK[Acetyl (K)]VYLYTHLR_	1	54.8877	72.1146	58.8963	119.774	121.732	128.983	0.607692	0.884004	0.65617	1.18618	1.30308	1.2855
	Q8K4G5	302	K	2.92205	0.000717291	Up	Actin-binding LIM protein 1 OS=Mus musculus OX=10090 GN=Ablim1 PE=1 SV=1	Ablim1	_VLEAGDK[Acetyl (K)]HYHPSC[Carbamidomethyl (C)]AR_	1	55.2213	49.0213	52.5424	153.158	164.284	178.637	0.535807	0.469122	0.506475	1.18307	1.55066	1.68268
	Q8VHJ5	93	K	2.79235	0.00243545	Up	Serine/threonine-protein kinase MARK1 OS=Mus musculus OX=10090 GN=Mark1 PE=1 SV=2	Mark1	_IIDK[Acetyl (K)]TQLNPTSLQK_	1	28.2753	27.9525	46.2412	86.2733	99.5691	104.208	0.438118	0.446564	0.687661	1.37088	1.42648	1.59318
	Q8VHJ5	112	K	2.063	0.0386345	Up	Serine/threonine-protein kinase MARK1 OS=Mus musculus OX=10090 GN=Mark1 PE=1 SV=2	Mark1	_IMK[Acetyl (K)]ILNHPNIVK_	1	23.9728	22.7894	13.8286	29.7267	51.5972	47.7543	0.76872	0.753458	0.425588	0.977537	1.52979	1.51092
	Q91ZR2	304	K	2.05005	0.0383276	Up	Sorting nexin-18 OS=Mus musculus OX=10090 GN=Snx18 PE=1 SV=1	Snx18	_YK[Acetyl (K)]HFDWLYAR_	1	14.7049	10.7699	6.41359	18.6305	19.1649	25.1823	0.946608	0.62909	0.404349	1.26312	1.26242	1.53365
	Q91ZR3	7	K	0.419966	0.000221401	Down	CREB/ATF bZIP transcription factor OS=Mus musculus OX=10090 GN=Crebzf PE=1 SV=2	Crebzf	_HSLTK[Acetyl (K)]LLAASGR_	1	98.955	109.371	115.251	40.4156	39.7712	36.4431	1.21023	1.41748	1.47924	0.592307	0.540786	0.591683
	Q920R0	527	K	0.616087	4.68026e-05	Down	Alsin OS=Mus musculus OX=10090 GN=Als2 PE=1 SV=3	Als2	_TEVWTWGK[Acetyl (K)]GK_	1	3518.36	3183.74	3344.3	2123.13	2120.29	2240.94	1.27297	1.21077	1.25177	0.76362	0.796844	0.740934
	Q9CZM2	83	K	3.00397	0.000262818	Up	60S ribosomal protein L15 OS=Mus musculus OX=10090 GN=Rpl15 PE=1 SV=4	Rpl15	_GATYGK[Acetyl (K)]PVHHGVNQLK_	1	56.6442	56.8775	73.1163	144.042	141.149	137.684	0.479281	0.497083	0.636498	1.58168	1.67706	1.58625
	Q9CZM2	179	K	2.97683	0.00143289	Up	60S ribosomal protein L15 OS=Mus musculus OX=10090 GN=Rpl15 PE=1 SV=4	Rpl15	_GHK[Acetyl (K)]FHHTIGGSR_	1	183.339	249.261	168.273	420.566	424.069	504.014	0.485004	0.681079	0.457988	1.44384	1.57529	1.81545
	Q9CZ44	311	K	2.38966	0.00307479	Up	NSFL1 cofactor p47 OS=Mus musculus OX=10090 GN=Nsfl1c PE=1 SV=1	Nsfl1c	_LVQK[Acetyl (K)]FNHSHR_	1	184.494	112.326	150.839	365.895	342.373	383.58	0.722232	0.450953	0.587601	1.39228	1.34148	1.47392
	Q9CYR0	113	K	2.1589	0.000861786	Up	Single-stranded DNA-binding protein, mitochondrial OS=Mus musculus OX=10090 GN=Ssbp1 PE=1 SV=1	Ssbp1	_IFVEGK[Acetyl (K)]VDYGEYMDK_	1	358.717	324.292	269.646	641.963	642.159	564.571	0.726375	0.659924	0.550335	1.38422	1.46977	1.32702
	Q9CY58	328	K	2.69294	0.000508554	Up	Plasminogen activator inhibitor 1 RNA-binding protein OS=Mus musculus OX=10090 GN=Serbp1 PE=1 SV=2	Serbp1	_SK[Acetyl (K)]SEEAHAEDSVMDHHFR_	1	21.4193	24.352	28.901	52.8381	64.9671	53.9331	0.484088	0.569083	0.630561	1.39098	1.68888	1.45432
	Q9CX86	159	K	3.09717	0.0020795	Up	Heterogeneous nuclear ribonucleoprotein A0 OS=Mus musculus OX=10090 GN=Hnrnpa0 PE=1 SV=1	Hnrnpa0	_AAVVK[Acetyl (K)]FHPIQGHR_	1	847.079	860.947	797.14	1920.43	1973.03	2009.45	0.530039	0.572073	0.501978	1.27981	1.54033	2.148
	Q9CQC6	191	K	2.21863	0.00118176	Up	eIF5-mimic protein 2 OS=Mus musculus OX=10090 GN=Bzw1 PE=1 SV=1	Bzw1	_LFK[Acetyl (K)]SWINEK_	1	191.499	174.259	222.269	340.227	360.132	378.47	0.627515	0.558736	0.75222	1.41059	1.33499	1.55517
	Q9CQC6	390	K	2.01494	0.00711648	Up	eIF5-mimic protein 2 OS=Mus musculus OX=10090 GN=Bzw1 PE=1 SV=1	Bzw1	_GK[Acetyl (K)]SVFLEQMK_	1	76.4808	60.4006	70.4689	99.9712	106.858	137.533	0.757174	0.585109	0.720527	1.25225	1.19676	1.70741
	Q99MR6	734	K	3.12125	0.000180737	Up	Serrate RNA effector molecule homolog OS=Mus musculus OX=10090 GN=Srrt PE=1 SV=1	Srrt	_HIFNK[Acetyl (K)]HAEK_	1	38.7548	26.8065	30.9454	85.2367	84.4334	82.4241	0.592888	0.446099	0.48359	1.60461	1.60463	1.54311
	Q99MD9	241	K	0.535123	0.00287037	Down	Nuclear autoantigenic sperm protein OS=Mus musculus OX=10090 GN=Nasp PE=1 SV=2	Nasp	_GK[Acetyl (K)]SISGAYVQNK_	1	178.26	199.542	184.888	81.9302	75.218	111.945	1.49461	1.26533	1.1069	0.68992	0.643531	0.735777
	Q99MD9	251	K	0.558154	0.00946844	Down	Nuclear autoantigenic sperm protein OS=Mus musculus OX=10090 GN=Nasp PE=1 SV=2	Nasp	_SISGAYVQNK[Acetyl (K)]EFR_	1	74.8175	100.383	82.91	32.1025	43.704	51.46	1.35394	1.37389	1.07135	0.583469	0.807037	0.730022
	Q99LE6	466	K	2.78996	0.037458	Up	ATP-binding cassette sub-family F member 2 OS=Mus musculus OX=10090 GN=Abcf2 PE=1 SV=1	Abcf2	_HSHVK[Acetyl (K)]IGR_	1	24.5647	7.9648	20.4296	38.3556	62.6914	48.0946	0.676127	0.236474	0.662019	1.22249	1.78913	1.3815
	Q99L47	229	K	2.98009	0.00225003	Up	Hsc70-interacting protein OS=Mus musculus OX=10090 GN=St13 PE=1 SV=1	St13	_AQK[Acetyl (K)]IAEHR_	1	23.7965	38.4322	35.6002	99.6247	95.9056	93.2752	0.362371	0.613726	0.537704	1.58274	1.47468	1.45385
	Q99K48	98	K	1.54683	0.00378364	Up	Non-POU domain-containing octamer-binding protein OS=Mus musculus OX=10090 GN=Nono PE=1 SV=3	Nono	_LFEK[Acetyl (K)]YGK_	1	67.7597	55.9579	59.5412	93.0154	86.2419	79.7704	0.862657	0.744823	0.7718	1.32731	1.25654	1.09648
	Q99K48	245	K	2.03021	0.000394478	Up	Non-POU domain-containing octamer-binding protein OS=Mus musculus OX=10090 GN=Nono PE=1 SV=3	Nono	_LVIK[Acetyl (K)]NQQFHK_	1	86.197	89.6092	100.01	184.296	163.375	165.225	0.615381	0.668852	0.726966	1.47475	1.33484	1.27356
	Q99JY0	409	K	1.7194	0.00744094	Up	Trifunctional enzyme subunit beta, mitochondrial OS=Mus musculus OX=10090 GN=Hadhb PE=1 SV=1	Hadhb	_TK[Acetyl (K)]VGSPPLEK_	1	83.4724	57.9495	78.4741	122.025	106.468	110.708	0.825127	0.601728	0.809482	1.38705	1.2316	1.2265
	Q99JT2	139	K	1.70727	0.00940862	Up	Serine/threonine-protein kinase 26 OS=Mus musculus OX=10090 GN=Stk26 PE=1 SV=1	Stk26	_GLDYLHSEK[Acetyl (K)]K_	1	63.6979	40.9268	60.2442	83.2457	100.938	96.7542	0.835119	0.645066	0.747412	1.25926	1.08441	1.45945
	Q99JF8	358	K	5.03279	3.86445e-05	Up	PC4 and SFRS1-interacting protein OS=Mus musculus OX=10090 GN=Psip1 PE=1 SV=1	Psip1	_IHAEIK[Acetyl (K)]NSLK_	1	68.644	63.7829	74.421	311.666	347.856	309.217	0.339423	0.314985	0.366837	1.66505	1.94013	1.53453
	Q922U2	172	K	0.602269	0.00580165	Down	Keratin, type II cytoskeletal 5 OS=Mus musculus OX=10090 GN=Krt5 PE=1 SV=1	Krt5	_TLNNK[Acetyl (K)]FASFIDK_	1	607.274	632.068	660.096	228.511	238.464	298.578	1.06712	1.18827	1.32544	0.719998	0.630581	0.806042
	Q8K310	524	K	2.6937	1.59486e-05	Up	Matrin-3 OS=Mus musculus OX=10090 GN=Matr3 PE=1 SV=1	Matr3	_IK[Acetyl (K)]NYILMR_	1	142.312	156.565	145.046	377.518	378	417.043	0.514917	0.584196	0.532765	1.43363	1.45885	1.50332
	Q61656	56	K	1.73545	0.00728188	Up	Probable ATP-dependent RNA helicase DDX5 OS=Mus musculus OX=10090 GN=Ddx5 PE=1 SV=2	Ddx5	_FEK[Acetyl (K)]NFYQEHPDLAR_	1	20.1304	19.2504	24.7161	36.5533	33.9941	29.8758	0.716311	0.64529	0.865849	1.4371	1.29412	1.13441
	Q61656	388	K	2.82996	0.000135939	Up	Probable ATP-dependent RNA helicase DDX5 OS=Mus musculus OX=10090 GN=Ddx5 PE=1 SV=2	Ddx5	_DWVLNEFK[Acetyl (K)]HGK_	1	125.413	108.783	113.575	269.09	298.412	323.103	0.592866	0.484441	0.528581	1.40548	1.50923	1.62989
	P97351	56	K	2.64871	0.000264016	Up	40S ribosomal protein S3a OS=Mus musculus OX=10090 GN=Rps3a PE=1 SV=3	Rps3a	_TQGTK[Acetyl (K)]IASDGLK_	1	84.1052	94.5941	102.086	181.544	213.699	224.286	0.515883	0.571474	0.627445	1.34805	1.61697	1.577
	Q61481	375	K	2.22513	2.40038e-05	Up	Dual specificity calcium/calmodulin-dependent 3',5'-cyclic nucleotide phosphodiesterase 1A OS=Mus musculus OX=10090 GN=Pde1a PE=1 SV=3	Pde1a	_TWK[Acetyl (K)]LHYR_	1	283.139	262.979	298.77	836.192	832.629	855.138	0.576132	0.577354	0.611071	1.33281	1.36118	1.23238
	P10637	551	K	1.67048	0.00320134	Up	Microtubule-associated protein tau OS=Mus musculus OX=10090 GN=Mapt PE=1 SV=3	Mapt	_SK[Acetyl (K)]IGSTENLK_	1	197.833	175.646	222.083	328.163	320.117	332.308	0.739362	0.650198	0.864079	1.25358	1.25559	1.25549
	P10637	559	K	2.51619	1.04379e-05	Up	Microtubule-associated protein tau OS=Mus musculus OX=10090 GN=Mapt PE=1 SV=3	Mapt	_IGSTENLK[Acetyl (K)]HQPGGGK_	1	557.529	628.171	566.23	1419.7	1425.11	1488.65	0.539677	0.602274	0.57061	1.40465	1.44776	1.45672
	P10637	590	K	2.12698	7.93573e-05	Up	Microtubule-associated protein tau OS=Mus musculus OX=10090 GN=Mapt PE=1 SV=3	Mapt	_DNIK[Acetyl (K)]HVPGGGSVQIVYKPVDLSK_	1	440.677	386.963	415.187	848.955	868.214	883.33	0.675411	0.587445	0.662478	1.32996	1.39655	1.36863
	P10637	667	K	1.95648	9.78652e-05	Up	Microtubule-associated protein tau OS=Mus musculus OX=10090 GN=Mapt PE=1 SV=3	Mapt	_IETHK[Acetyl (K)]LTFR_	1	660.896	655.321	611.637	1161.93	1304.43	1238.6	0.691134	0.678787	0.665891	1.24198	1.43164	1.30941
	P10637	677	K	2.02129	0.000415355	Up	Microtubule-associated protein tau OS=Mus musculus OX=10090 GN=Mapt PE=1 SV=3	Mapt	_AK[Acetyl (K)]TDHGAEIVYK_	1	455.869	408.911	365.638	877.635	786.268	778.776	0.731077	0.649534	0.610454	1.4386	1.32335	1.26256
	P10922	55	K	2.72363	0.000648663	Up	Histone H1.0 OS=Mus musculus OX=10090 GN=H1-0 PE=2 SV=4	H1-0	_YIK[Acetyl (K)]SHYK_	1	254.975	280.731	327.976	714.889	678.723	721.731	0.456075	0.556198	0.645097	1.52072	1.41956	1.57378
	P12849	24	K	2.28544	0.0363239	Up	cAMP-dependent protein kinase type I-beta regulatory subunit OS=Mus musculus OX=10090 GN=Prkar1b PE=1 SV=2	Prkar1b	_GC[Carbamidomethyl (C)]EMYVQK[Acetyl (K)]HGIQQVLK_	1	6.43363	8.43424	5.16502	11.7177	20.4582	14.4398	0.543357	0.81716	0.483496	0.950535	1.94821	1.31564
	P14873	98	K	2.60926	0.000295567	Up	Microtubule-associated protein 1B OS=Mus musculus OX=10090 GN=Map1b PE=1 SV=2	Map1b	_FSPEVPGQK[Acetyl (K)]ILHHR_	1	801.842	686.667	890.895	2021.28	2163.62	2030.24	0.550342	0.484469	0.627897	1.43156	1.53484	1.37204
	P14873	506	K	2.31944	0.000324279	Up	Microtubule-associated protein 1B OS=Mus musculus OX=10090 GN=Map1b PE=1 SV=2	Map1b	_LK[Acetyl (K)]HLDFLK_	1	438.471	432.679	526.521	1108.33	1082.21	1056.7	0.55684	0.564846	0.68663	1.45244	1.42048	1.32135
	P14873	512	K	1.71798	0.01831	Up	Microtubule-associated protein 1B OS=Mus musculus OX=10090 GN=Map1b PE=1 SV=2	Map1b	_HLDFLK[Acetyl (K)]QPLATQK_	1	86.4025	106.906	136.038	202.645	177.741	187.286	0.568188	0.722673	0.918634	1.37512	1.20806	1.21268
	P14873	2374	K	3.93327	0.000107896	Up	Microtubule-associated protein 1B OS=Mus musculus OX=10090 GN=Map1b PE=1 SV=2	Map1b	_NVDVEFFK[Acetyl (K)]R_	1	86.7842	94.0719	112.459	406.174	369.997	380.212	0.353126	0.393482	0.469895	1.70546	1.55605	1.52332
	P15508	561	K	1.79809	0.0216007	Up	Spectrin beta chain, erythrocytic OS=Mus musculus OX=10090 GN=Sptb PE=1 SV=4	Sptb	_HLLEVEDLLQK[Acetyl (K)]HK_	1	20.3321	29.1432	31.7165	42.1853	56.6561	48.0855	0.52852	0.780996	0.833978	1.09902	1.45224	1.30293
	P16546	296	K	1.65365	0.000750501	Up	Spectrin alpha chain, non-erythrocytic 1 OS=Mus musculus OX=10090 GN=Sptan1 PE=1 SV=4	Sptan1	_K[Acetyl (K)]HEGLER_	1	480.851	462.068	410.972	824.16	877.639	845.823	0.785787	0.766467	0.674059	1.19082	1.29273	1.198
	P16546	508	K	1.93626	0.000399393	Up	Spectrin alpha chain, non-erythrocytic 1 OS=Mus musculus OX=10090 GN=Sptan1 PE=1 SV=4	Sptan1	_K[Acetyl (K)]HEDFEK_	1	252.844	253.748	302.046	614.096	581.77	586.025	0.62229	0.633919	0.746111	1.33633	1.29059	1.25008
	P16546	719	K	2.41605	3.30776e-05	Up	Spectrin alpha chain, non-erythrocytic 1 OS=Mus musculus OX=10090 GN=Sptan1 PE=1 SV=4	Sptan1	_K[Acetyl (K)]HALLEADVAAHQDR_	1	218.053	237.159	209.187	592.688	604.901	630.454	0.557783	0.615792	0.537067	1.3405	1.39471	1.39778
	P16546	825	K	2.76897	0.000154454	Up	Spectrin alpha chain, non-erythrocytic 1 OS=Mus musculus OX=10090 GN=Sptan1 PE=1 SV=4	Sptan1	_K[Acetyl (K)]HQALQAEIAGHEPR_	1	104.611	112.213	131.803	380.535	341.5	377.375	0.4606	0.501515	0.582459	1.48143	1.3553	1.44014
	P16546	931	K	3.0434	8.47539e-05	Up	Spectrin alpha chain, non-erythrocytic 1 OS=Mus musculus OX=10090 GN=Sptan1 PE=1 SV=4	Sptan1	_K[Acetyl (K)]HEALMSDLSAYGSSIQALR_	1	83.6493	84.7248	75.8766	298.967	291.037	255.461	0.489415	0.503173	0.445568	1.54659	1.53483	1.29545
	P16546	1274	K	1.74419	7.78769e-07	Up	Spectrin alpha chain, non-erythrocytic 1 OS=Mus musculus OX=10090 GN=Sptan1 PE=1 SV=4	Sptan1	_K[Acetyl (K)]HEGFER_	1	1345.05	1339.57	1375.82	2702.36	2658.02	2700.93	0.707458	0.715189	0.7263	1.25674	1.26014	1.23129
	P16546	1486	K	4.38127	3.16741e-05	Up	Spectrin alpha chain, non-erythrocytic 1 OS=Mus musculus OX=10090 GN=Sptan1 PE=1 SV=4	Sptan1	_K[Acetyl (K)]HEDFDK_	1	44.0047	37.0837	37.3822	208.725	199.194	182.3	0.395887	0.338647	0.337543	1.6603	1.61527	1.42148
	P16546	1591	K	2.00472	0.00048502	Up	Spectrin alpha chain, non-erythrocytic 1 OS=Mus musculus OX=10090 GN=Sptan1 PE=1 SV=4	Sptan1	_HQK[Acetyl (K)]HQAFEAELHANADR_	1	322.986	361.167	374.844	839.935	829.611	745.589	0.592741	0.672794	0.690436	1.36291	1.37232	1.18594
	P16546	1699	K	1.88939	0.000137248	Up	Spectrin alpha chain, non-erythrocytic 1 OS=Mus musculus OX=10090 GN=Sptan1 PE=1 SV=4	Sptan1	_K[Acetyl (K)]HQLLEADISAHEDR_	1	91.5796	99.5217	105.859	209.859	208.419	220.629	0.623897	0.688215	0.723821	1.2641	1.27982	1.30274
	P16546	1911	K	1.72586	6.75958e-07	Up	Spectrin alpha chain, non-erythrocytic 1 OS=Mus musculus OX=10090 GN=Sptan1 PE=1 SV=4	Sptan1	_K[Acetyl (K)]HEAFETDFTVHK_	1	434.328	422.772	435.224	854.34	835.78	848.464	0.722844	0.714207	0.726993	1.25717	1.25377	1.22389
	P16546	2047	K	1.60795	0.000448602	Up	Spectrin alpha chain, non-erythrocytic 1 OS=Mus musculus OX=10090 GN=Sptan1 PE=1 SV=4	Sptan1	_DQLLAAK[Acetyl (K)]HIQSK_	1	276.577	279.447	293.209	519.597	543.168	490.375	0.734013	0.7528	0.78101	1.21925	1.29933	1.12797
	P16546	2349	K	3.40138	3.60049e-05	Up	Spectrin alpha chain, non-erythrocytic 1 OS=Mus musculus OX=10090 GN=Sptan1 PE=1 SV=4	Sptan1	_LNHQEFK[Acetyl (K)]SC[Carbamidomethyl (C)]LR_	1	460.743	436.134	379.768	1711.99	1575.78	1656.1	0.472238	0.453747	0.390671	1.55146	1.45578	1.4712
	P16546	2404	K	3.14836	0.00783638	Up	Spectrin alpha chain, non-erythrocytic 1 OS=Mus musculus OX=10090 GN=Sptan1 PE=1 SV=4	Sptan1	_ETENVK[Acetyl (K)]SSEEIESAFR_	1	21.6391	9.20416	14.8524	54.7102	51.4126	57.4111	0.659392	0.284696	0.454247	1.47405	1.41212	1.5163
	P20357	666	K	1.80924	0.0436555	Up	Microtubule-associated protein 2 OS=Mus musculus OX=10090 GN=Map2 PE=1 SV=2	Map2	_MFTIDPK[Acetyl (K)]VYGEK_	1	57.8366	38.7314	82.2616	116.291	101.191	116.418	0.684268	0.465012	0.975269	1.32338	1.17028	1.35015
	P20357	679	K	2.35563	0.00100581	Up	Microtubule-associated protein 2 OS=Mus musculus OX=10090 GN=Map2 PE=1 SV=2	Map2	_NK[Acetyl (K)]DDLTLSR_	1	245.32	175.366	228.02	510.993	519.007	547.302	0.668525	0.484962	0.622676	1.33941	1.38257	1.46201
	P20357	1672	K	1.89513	0.00028007	Up	Microtubule-associated protein 2 OS=Mus musculus OX=10090 GN=Map2 PE=1 SV=2	Map2	_LINQPLPDLK[Acetyl (K)]NVK_	1	144.178	159.789	139.227	278.508	288.331	301.149	0.667032	0.750196	0.645472	1.23937	1.30397	1.36574
	P20357	1762	K	1.65823	8.81827e-05	Up	Microtubule-associated protein 2 OS=Mus musculus OX=10090 GN=Map2 PE=1 SV=2	Map2	_IDSQK[Acetyl (K)]LNFR_	1	471.358	444.858	453.502	831.722	776.298	739.535	0.769198	0.736693	0.741601	1.30551	1.23835	1.18299
	P23116	45	K	1.64141	0.0123041	Up	Eukaryotic translation initiation factor 3 subunit A OS=Mus musculus OX=10090 GN=Eif3a PE=1 SV=5	Eif3a	_TWQK[Acetyl (K)]IHEPIMLK_	1	69.1502	73.0668	56.5319	84.1635	91.1523	115.653	0.774211	0.860368	0.667421	1.14437	1.14763	1.48652
	P23116	95	K	1.6024	0.0131715	Up	Eukaryotic translation initiation factor 3 subunit A OS=Mus musculus OX=10090 GN=Eif3a PE=1 SV=5	Eif3a	_AYLK[Acetyl (K)]LAEEK_	1	60.0435	81.0953	64.3403	98.5412	92.037	103.158	0.659462	0.936738	0.745157	1.31437	1.13672	1.30069
	P26645	158	K	2.23003	0.00610114	Up	Myristoylated alanine-rich C-kinase substrate OS=Mus musculus OX=10090 GN=Marcks PE=1 SV=2	Marcks	_SFK[Acetyl (K)]LSGFSFK_	1	93.6218	148.274	132.548	254.912	262.283	289.376	0.475923	0.735397	0.662991	1.22399	1.35018	1.60559
	P26645	165	K	1.81248	0.0016316	Up	Myristoylated alanine-rich C-kinase substrate OS=Mus musculus OX=10090 GN=Marcks PE=1 SV=2	Marcks	_LSGFSFK[Acetyl (K)]K_	1	168.981	164.014	172.415	285.972	283.122	317.888	0.728603	0.689971	0.73148	1.16468	1.23621	1.49603
	P27546	1033	K	1.50317	0.00849002	Up	Microtubule-associated protein 4 OS=Mus musculus OX=10090 GN=Map4 PE=1 SV=3	Map4	_IESQK[Acetyl (K)]LNFK_	1	124.858	131.13	107.892	177.74	189.823	153.941	0.826165	0.875207	0.707146	1.24071	1.30004	1.07966
	P27671	513	K	2.7333	0.0167377	Up	Ras-specific guanine nucleotide-releasing factor 1 OS=Mus musculus OX=10090 GN=Rasgrf1 PE=1 SV=2	Rasgrf1	_GSGGK[Acetyl (K)]LHLTK_	1	18.8721	41.7351	29.9837	66.1567	77.4121	67.9585	0.328372	0.822996	0.534306	1.44932	1.7053	1.45284
	P28660	1121	K	2.008	0.0231896	Up	Nck-associated protein 1 OS=Mus musculus OX=10090 GN=Nckap1 PE=1 SV=2	Nckap1	_NAYHAVYK[Acetyl (K)]QSVTSSA_	1	18.8353	23.4663	30.8824	44.6423	48.3497	71.9661	0.506955	0.624707	0.820847	1.07638	1.16802	1.67624
	P30681	12	K	0.427438	0.0043317	Down	High mobility group protein B2 OS=Mus musculus OX=10090 GN=Hmgb2 PE=1 SV=3	Hmgb2	_GK[Acetyl (K)]MSSYAFFVQTC[Carbamidomethyl (C)]R_	1	242.139	319.157	349.316	81.8711	97.1365	127.759	1.11706	1.34102	1.54246	0.464815	0.557683	0.687485
	P31938	97	K	4.57527	0.00805575	Up	Dual specificity mitogen-activated protein kinase kinase 1 OS=Mus musculus OX=10090 GN=Map2k1 PE=1 SV=2	Map2k1	_K[Acetyl (K)]LIHLEIKPAIR_	0.999928	12.9052	6.23708	18.5478	67.9411	69.9295	62.0895	0.344311	0.169684	0.51654	1.64525	1.66636	1.40337
	P31938	175	K	1.56576	0.000649041	Up	Dual specificity mitogen-activated protein kinase kinase 1 OS=Mus musculus OX=10090 GN=Map2k1 PE=1 SV=2	Map2k1	_VSIAVIK[Acetyl (K)]GLTYLR_	1	399.07	422.058	432.134	749.276	778.303	743.389	0.717972	0.774293	0.81153	1.22353	1.25063	1.13303
	P32067	340	K	2.1608	0.0164394	Up	Lupus La protein homolog OS=Mus musculus OX=10090 GN=Ssb PE=1 SV=1	Ssb	_FK[Acetyl (K)]GSHVFTAAR_	1	32.2319	47.9439	30.9758	53.5204	79.7896	67.2374	0.574808	0.853026	0.540178	1.09299	1.72207	1.43742
	P35550	90	K	0.64257	0.00209052	Down	rRNA 2'-O-methyltransferase fibrillarin OS=Mus musculus OX=10090 GN=Fbl PE=1 SV=2	Fbl	_GNQSGK[Acetyl (K)]NVMVEPHR_	1	226.176	212.72	180.408	111.163	139.047	121.981	1.30976	1.22292	1.08938	0.766546	0.821815	0.739069
	P36552	360	K	1.97879	0.00606027	Up	Oxygen-dependent coproporphyrinogen-III oxidase, mitochondrial OS=Mus musculus OX=10090 GN=Cpox PE=1 SV=2	Cpox	_K[Acetyl (K)]HC[Carbamidomethyl (C)]DDSYTPR_	1	21.5414	19.6593	22.7807	28.1189	31.1817	44.9202	0.701483	0.644943	0.728702	1.16608	1.22667	1.71349
	P36916	158	K	3.23211	0.0110161	Up	Guanine nucleotide-binding protein-like 1 OS=Mus musculus OX=10090 GN=Gnl1 PE=1 SV=4	Gnl1	_SFQEYLGK[Acetyl (K)]IHGAYTSEK_	1	7.3679	6.21367	2.921	17.7933	16.3211	14.339	0.608947	0.570027	0.270366	1.78439	1.57258	1.32746
	P42232	232	K	5.69587	0.0033392	Up	Signal transducer and activator of transcription 5B OS=Mus musculus OX=10090 GN=Stat5b PE=1 SV=1	Stat5b	_VELAEK[Acetyl (K)]HQK_	1	7.27171	12.4403	21.6089	72.781	61.686	64.7346	0.17735	0.298399	0.467782	2.0623	1.65783	1.6541
	P43274	90	K	0.520526	0.00340945	Down	Histone H1.4 OS=Mus musculus OX=10090 GN=H1-4 PE=1 SV=2	H1-4	_SLVSK[Acetyl (K)]GTLVQTK_	1	120.139	129.027	141.089	51.9397	59.6588	52.5306	1.11217	1.28343	1.43943	0.630071	0.765229	0.600934
	P43274	168	K	0.636582	0.0119244	Down	Histone H1.4 OS=Mus musculus OX=10090 GN=H1-4 PE=1 SV=2	H1-4	_KPAAAAGAK[Acetyl (K)]K_	1	4238.69	4094.91	3708.39	2498.53	1797.24	1890.84	1.19337	1.23877	1.15065	0.921789	0.7011	0.657851
	P45481	1584	K	0.579696	0.0478775	Down	Histone lysine acetyltransferase CREBBP OS=Mus musculus OX=10090 GN=Crebbp PE=1 SV=3	Crebbp	_KKEESTAASETPEGSQGDSK[Acetyl (K)]NAK[Acetyl (K)]K_	1	1542.47	1612.46	1126.67	582.279	815.271	1027.95	1.17712	1.59834	1.02185	0.547776	0.769371	0.884135
	P45481	1587	K	0.579696	0.0478775	Down	Histone lysine acetyltransferase CREBBP OS=Mus musculus OX=10090 GN=Crebbp PE=1 SV=3	Crebbp	_KKEESTAASETPEGSQGDSK[Acetyl (K)]NAK[Acetyl (K)]K_	1	1542.47	1612.46	1126.67	582.279	815.271	1027.95	1.17712	1.59834	1.02185	0.547776	0.769371	0.884135
	P45481	1592	K	0.626787	0.00439341	Down	Histone lysine acetyltransferase CREBBP OS=Mus musculus OX=10090 GN=Crebbp PE=1 SV=3	Crebbp	_NNK[Acetyl (K)]K[Acetyl (K)]TNK[Acetyl (K)]NK[Acetyl (K)]SSISR_	1	11768.7	11650	11007.7	7092.63	6856.8	6954.87	1.08869	1.39982	1.21019	0.808811	0.784374	0.725112
	P45481	1593	K	0.64945	0.00601662	Down	Histone lysine acetyltransferase CREBBP OS=Mus musculus OX=10090 GN=Crebbp PE=1 SV=3	Crebbp	_NNK[Acetyl (K)]K[Acetyl (K)]TNK[Acetyl (K)]NK[Acetyl (K)]SSISR_	1	16393.7	16196.4	15465.7	10242.8	10006.3	9978.69	1.07188	1.37551	1.20177	0.825568	0.809041	0.735336
	P45481	1596	K	0.655335	0.00702587	Down	Histone lysine acetyltransferase CREBBP OS=Mus musculus OX=10090 GN=Crebbp PE=1 SV=3	Crebbp	_TNK[Acetyl (K)]NK[Acetyl (K)]SSISR_	1	16875.2	16787.3	16001.8	10690.9	10430.1	10411.6	1.06377	1.37453	1.19882	0.830772	0.813051	0.739709
	P45481	1598	K	0.649256	0.00746008	Down	Histone lysine acetyltransferase CREBBP OS=Mus musculus OX=10090 GN=Crebbp PE=1 SV=3	Crebbp	_TNK[Acetyl (K)]NK[Acetyl (K)]SSISR_	1	12569.8	12575.5	11800.2	7916.79	7700.21	7621.72	1.06902	1.38917	1.1927	0.829989	0.809819	0.730555
[truncated: 439 more rows]
