# Supplementary material for: Acetylome Analyses Provide New Insights into the Effect of Chronic Intermittent Hypoxia on Hypothalamus-Dependent Endocrine Metabolism Impairment
Source: Biology (Basel). 2024 Jul 24;13(8):559. doi: 10.3390/biology13080559 (PMC11351355; doi:10.3390/biology13080559)
Supplement: Supplementary file 1 [file biology-13-00559-s001.zip › S9-GO_CC.xlsx]

## Sheet: CC
GO Terms Level 1	GO Terms ID	GO Terms Level	GO Terms Description	Fold Enrichment	Fisher's exact test p value	Protein accession	Position	Amino acid	case/con Ratio	case/con P value	Regulated Type	Protein description	Gene name	Modified sequence	Localization probability	Intensity con1	Intensity con2	Intensity con3	Intensity case1	Intensity case2	Intensity case3	con1	con2	con3	case1	case2	case3
Cellular Component	GO:0016323	4	basolateral plasma membrane	1.6	1.3314e-05	P14094	14	K	4.25507	0.0143481	Up	Sodium/potassium-transporting ATPase subunit beta-1 OS=Mus musculus OX=10090 GN=Atp1b1 PE=1 SV=1	Atp1b1	_K[Acetyl (K)]FIWNSEK_	1	33.4404		65.5897	264.628	194.394	240.254	0.213002		0.438733	1.55055	1.15367	1.45554
Cellular Component	GO:0016323	4	basolateral plasma membrane	1.6	1.3314e-05	P26041	165	K	2.11345	0.000158592	Up	Moesin OS=Mus musculus OX=10090 GN=Msn PE=1 SV=3	Msn	_LNK[Acetyl (K)]DQWEER_	1	124.141	140.687	116.969	235.76	251.542	256.483	0.65955	0.696422	0.599357	1.29132	1.42078	1.4204
Cellular Component	GO:0016323	4	basolateral plasma membrane	1.6	1.3314e-05	P26040	143	K	1.94494	0.00602098	Up	Ezrin OS=Mus musculus OX=10090 GN=Ezr PE=1 SV=3	Ezr	_EMHK[Acetyl (K)]SGYLSSER_	1	26.9949	19.6236	18.7067	37.7328	40.1563	44.9887	0.834558	0.655999	0.559235	1.20251	1.35203	1.43217
Cellular Component	GO:0016323	4	basolateral plasma membrane	1.6	1.3314e-05	P23506	4	K	1.72479	1.09121e-05	Up	Protein-L-isoaspartate(D-aspartate) O-methyltransferase OS=Mus musculus OX=10090 GN=Pcmt1 PE=1 SV=3	Pcmt1	_[Acetyl (Protein N-term)]AWK[Acetyl (K)]SGGASHSELIHNLR_	1	723.057	656.914	746.508	1284.85	1348.52	1321.1	0.73375	0.701395	0.744191	1.23492	1.27434	1.24964
Cellular Component	GO:0016323	4	basolateral plasma membrane	1.6	1.3314e-05	P17427	857	K	3.34577	0.000798524	Up	AP-2 complex subunit alpha-2 OS=Mus musculus OX=10090 GN=Ap2a2 PE=1 SV=2	Ap2a2	_AK[Acetyl (K)]HPMDTEITK_	1	13.5241	11.4372	17.8139	56.8314	48.6923	56.4704	0.418195	0.362714	0.554396	1.58427	1.35111	1.53224
Cellular Component	GO:0016323	4	basolateral plasma membrane	1.6	1.3314e-05	P17427	569	K	2.18779	0.000579934	Up	AP-2 complex subunit alpha-2 OS=Mus musculus OX=10090 GN=Ap2a2 PE=1 SV=2	Ap2a2	_SDSQLK[Acetyl (K)]NADVELQQR_	1	52.0463	57.802	66.3938	144.609	152.758	139.388	0.537608	0.612342	0.690232	1.34661	1.41593	1.26339
Cellular Component	GO:0016323	4	basolateral plasma membrane	1.6	1.3314e-05	P16546	2404	K	3.14836	0.00783638	Up	Spectrin alpha chain, non-erythrocytic 1 OS=Mus musculus OX=10090 GN=Sptan1 PE=1 SV=4	Sptan1	_ETENVK[Acetyl (K)]SSEEIESAFR_	1	21.6391	9.20416	14.8524	54.7102	51.4126	57.4111	0.659392	0.284696	0.454247	1.47405	1.41212	1.5163
Cellular Component	GO:0016323	4	basolateral plasma membrane	1.6	1.3314e-05	P16546	2349	K	3.40138	3.60049e-05	Up	Spectrin alpha chain, non-erythrocytic 1 OS=Mus musculus OX=10090 GN=Sptan1 PE=1 SV=4	Sptan1	_LNHQEFK[Acetyl (K)]SC[Carbamidomethyl (C)]LR_	1	460.743	436.134	379.768	1711.99	1575.78	1656.1	0.472238	0.453747	0.390671	1.55146	1.45578	1.4712
Cellular Component	GO:0016323	4	basolateral plasma membrane	1.6	1.3314e-05	P16546	2047	K	1.60795	0.000448602	Up	Spectrin alpha chain, non-erythrocytic 1 OS=Mus musculus OX=10090 GN=Sptan1 PE=1 SV=4	Sptan1	_DQLLAAK[Acetyl (K)]HIQSK_	1	276.577	279.447	293.209	519.597	543.168	490.375	0.734013	0.7528	0.78101	1.21925	1.29933	1.12797
Cellular Component	GO:0016323	4	basolateral plasma membrane	1.6	1.3314e-05	P16546	1911	K	1.72586	6.75958e-07	Up	Spectrin alpha chain, non-erythrocytic 1 OS=Mus musculus OX=10090 GN=Sptan1 PE=1 SV=4	Sptan1	_K[Acetyl (K)]HEAFETDFTVHK_	1	434.328	422.772	435.224	854.34	835.78	848.464	0.722844	0.714207	0.726993	1.25717	1.25377	1.22389
Cellular Component	GO:0016323	4	basolateral plasma membrane	1.6	1.3314e-05	P16546	1699	K	1.88939	0.000137248	Up	Spectrin alpha chain, non-erythrocytic 1 OS=Mus musculus OX=10090 GN=Sptan1 PE=1 SV=4	Sptan1	_K[Acetyl (K)]HQLLEADISAHEDR_	1	91.5796	99.5217	105.859	209.859	208.419	220.629	0.623897	0.688215	0.723821	1.2641	1.27982	1.30274
Cellular Component	GO:0016323	4	basolateral plasma membrane	1.6	1.3314e-05	P16546	1486	K	4.38127	3.16741e-05	Up	Spectrin alpha chain, non-erythrocytic 1 OS=Mus musculus OX=10090 GN=Sptan1 PE=1 SV=4	Sptan1	_K[Acetyl (K)]HEDFDK_	1	44.0047	37.0837	37.3822	208.725	199.194	182.3	0.395887	0.338647	0.337543	1.6603	1.61527	1.42148
Cellular Component	GO:0016323	4	basolateral plasma membrane	1.6	1.3314e-05	P16546	1274	K	1.74419	7.78769e-07	Up	Spectrin alpha chain, non-erythrocytic 1 OS=Mus musculus OX=10090 GN=Sptan1 PE=1 SV=4	Sptan1	_K[Acetyl (K)]HEGFER_	1	1345.05	1339.57	1375.82	2702.36	2658.02	2700.93	0.707458	0.715189	0.7263	1.25674	1.26014	1.23129
Cellular Component	GO:0016323	4	basolateral plasma membrane	1.6	1.3314e-05	P27671	513	K	2.7333	0.0167377	Up	Ras-specific guanine nucleotide-releasing factor 1 OS=Mus musculus OX=10090 GN=Rasgrf1 PE=1 SV=2	Rasgrf1	_GSGGK[Acetyl (K)]LHLTK_	1	18.8721	41.7351	29.9837	66.1567	77.4121	67.9585	0.328372	0.822996	0.534306	1.44932	1.7053	1.45284
Cellular Component	GO:0016323	4	basolateral plasma membrane	1.6	1.3314e-05	P16546	825	K	2.76897	0.000154454	Up	Spectrin alpha chain, non-erythrocytic 1 OS=Mus musculus OX=10090 GN=Sptan1 PE=1 SV=4	Sptan1	_K[Acetyl (K)]HQALQAEIAGHEPR_	1	104.611	112.213	131.803	380.535	341.5	377.375	0.4606	0.501515	0.582459	1.48143	1.3553	1.44014
Cellular Component	GO:0016323	4	basolateral plasma membrane	1.6	1.3314e-05	P16546	719	K	2.41605	3.30776e-05	Up	Spectrin alpha chain, non-erythrocytic 1 OS=Mus musculus OX=10090 GN=Sptan1 PE=1 SV=4	Sptan1	_K[Acetyl (K)]HALLEADVAAHQDR_	1	218.053	237.159	209.187	592.688	604.901	630.454	0.557783	0.615792	0.537067	1.3405	1.39471	1.39778
Cellular Component	GO:0016323	4	basolateral plasma membrane	1.6	1.3314e-05	P16546	508	K	1.93626	0.000399393	Up	Spectrin alpha chain, non-erythrocytic 1 OS=Mus musculus OX=10090 GN=Sptan1 PE=1 SV=4	Sptan1	_K[Acetyl (K)]HEDFEK_	1	252.844	253.748	302.046	614.096	581.77	586.025	0.62229	0.633919	0.746111	1.33633	1.29059	1.25008
Cellular Component	GO:0016323	4	basolateral plasma membrane	1.6	1.3314e-05	P16546	296	K	1.65365	0.000750501	Up	Spectrin alpha chain, non-erythrocytic 1 OS=Mus musculus OX=10090 GN=Sptan1 PE=1 SV=4	Sptan1	_K[Acetyl (K)]HEGLER_	1	480.851	462.068	410.972	824.16	877.639	845.823	0.785787	0.766467	0.674059	1.19082	1.29273	1.198
Cellular Component	GO:0016323	4	basolateral plasma membrane	1.6	1.3314e-05	P14094	289	K	2.87716	2.01765e-06	Up	Sodium/potassium-transporting ATPase subunit beta-1 OS=Mus musculus OX=10090 GN=Atp1b1 PE=1 SV=1	Atp1b1	_AYGENIGYSEK[Acetyl (K)]DR_	1	283.242	273.949	285.228	876.617	916.397	900.929	0.488725	0.503991	0.516834	1.39141	1.47325	1.47856
Cellular Component	GO:0016323	4	basolateral plasma membrane	1.6	1.3314e-05	P14094	179	K	2.34468	0.00015887	Up	Sodium/potassium-transporting ATPase subunit beta-1 OS=Mus musculus OX=10090 GN=Atp1b1 PE=1 SV=1	Atp1b1	_EGKPC[Carbamidomethyl (C)]IIIK[Acetyl (K)]LNR_	1	270.846	312.462	288.183	759.928	746.495	768.758	0.525211	0.646035	0.586856	1.35557	1.34873	1.41789
Cellular Component	GO:0016323	4	basolateral plasma membrane	1.6	1.3314e-05	P14094	21	K	1.50534	0.000107252	Up	Sodium/potassium-transporting ATPase subunit beta-1 OS=Mus musculus OX=10090 GN=Atp1b1 PE=1 SV=1	Atp1b1	_FIWNSEK[Acetyl (K)]K_	1	3464.34	3354.69	3434.53	5607.08	5669.42	5875.66	0.771335	0.796382	0.803049	1.14841	1.17611	1.24428
Cellular Component	GO:0016323	4	basolateral plasma membrane	1.6	1.3314e-05	P16546	1591	K	2.00472	0.00048502	Up	Spectrin alpha chain, non-erythrocytic 1 OS=Mus musculus OX=10090 GN=Sptan1 PE=1 SV=4	Sptan1	_HQK[Acetyl (K)]HQAFEAELHANADR_	1	322.986	361.167	374.844	839.935	829.611	745.589	0.592741	0.672794	0.690436	1.36291	1.37232	1.18594
Cellular Component	GO:0016323	4	basolateral plasma membrane	1.6	1.3314e-05	P16546	931	K	3.0434	8.47539e-05	Up	Spectrin alpha chain, non-erythrocytic 1 OS=Mus musculus OX=10090 GN=Sptan1 PE=1 SV=4	Sptan1	_K[Acetyl (K)]HEALMSDLSAYGSSIQALR_	1	83.6493	84.7248	75.8766	298.967	291.037	255.461	0.489415	0.503173	0.445568	1.54659	1.53483	1.29545
Cellular Component	GO:0016323	4	basolateral plasma membrane	1.6	1.3314e-05	P43006	40	K	1.69282	0.000318949	Up	Excitatory amino acid transporter 2 OS=Mus musculus OX=10090 GN=Slc1a2 PE=1 SV=1	Slc1a2	_MC[Carbamidomethyl (C)]DK[Acetyl (K)]LGK_	1	267.926	290.005	253.801	535.048	527.655	512.444	0.7064	0.788438	0.696092	1.21778	1.29283	1.19825
Cellular Component	GO:0016323	4	basolateral plasma membrane	1.6	1.3314e-05	P14094	13	K	2.78662	1.30767e-05	Up	Sodium/potassium-transporting ATPase subunit beta-1 OS=Mus musculus OX=10090 GN=Atp1b1 PE=1 SV=1	Atp1b1	_AKEEGSWK[Acetyl (K)]K_	1	191.261	194.768	205.693	622.981	594.532	616.713	0.48107	0.522332	0.543317	1.44143	1.3933	1.47539
Cellular Component	GO:0016323	4	basolateral plasma membrane	1.6	1.3314e-05	Q6PIE5	154	K	1.62302	2.58037e-05	Up	Sodium/potassium-transporting ATPase subunit alpha-2 OS=Mus musculus OX=10090 GN=Atp1a2 PE=1 SV=1	Atp1a2	_SSK[Acetyl (K)]IMDSFK_	1	550.596	548.911	525.52	946.228	878.903	942.877	0.757147	0.777034	0.740076	1.26538	1.19289	1.2329
Cellular Component	GO:0016323	4	basolateral plasma membrane	1.6	1.3314e-05	Q6PIC6	940	K	1.50745	0.00315867	Up	Sodium/potassium-transporting ATPase subunit alpha-3 OS=Mus musculus OX=10090 GN=Atp1a3 PE=1 SV=1	Atp1a3	_NSVFQQGMK[Acetyl (K)]NK_	1	169.693	194.342	196.368	287.193	310.403	304.057	0.708947	0.846795	0.823661	1.12919	1.27086	1.18678
Cellular Component	GO:0016323	4	basolateral plasma membrane	1.6	1.3314e-05	Q6PIC6	763	K	2.4672	2.07007e-05	Up	Sodium/potassium-transporting ATPase subunit alpha-3 OS=Mus musculus OX=10090 GN=Atp1a3 PE=1 SV=1	Atp1a3	_LIFDNLK[Acetyl (K)]K_	1	1916.43	2055.12	2011.14	5081.86	5217.77	5461.04	0.538368	0.602123	0.567226	1.34355	1.43646	1.43327
Cellular Component	GO:0016323	4	basolateral plasma membrane	1.6	1.3314e-05	Q6PIC6	688	K	2.57262	6.37645e-06	Up	Sodium/potassium-transporting ATPase subunit alpha-3 OS=Mus musculus OX=10090 GN=Atp1a3 PE=1 SV=1	Atp1a3	_TSPQQK[Acetyl (K)]LIIVEGC[Carbamidomethyl (C)]QR_	1	11019.4	10688.7	10619.2	28386.7	29908.6	30430.9	0.556025	0.562498	0.537969	1.34802	1.47896	1.43455
Cellular Component	GO:0016323	4	basolateral plasma membrane	1.6	1.3314e-05	Q6PIC6	615	K	2.09394	0.00066303	Up	Sodium/potassium-transporting ATPase subunit alpha-3 OS=Mus musculus OX=10090 GN=Atp1a3 PE=1 SV=1	Atp1a3	_VIMVTGDHPITAK[Acetyl (K)]AIAK_	1	7.62953	8.86262	7.42004	18.647	16.0783	18.864	0.601313	0.728496	0.587133	1.38311	1.24185	1.389
Cellular Component	GO:0016323	4	basolateral plasma membrane	1.6	1.3314e-05	Q6PIC6	602	K	2.55567	0.00142898	Up	Sodium/potassium-transporting ATPase subunit alpha-3 OS=Mus musculus OX=10090 GN=Atp1a3 PE=1 SV=1	Atp1a3	_SAGIK[Acetyl (K)]VIMVTGDHPITAK_	1	321.083	336.483	465.412	948.759	1054.69	1054.48	0.469095	0.512706	0.682666	1.3045	1.51005	1.43928
Cellular Component	GO:0016323	4	basolateral plasma membrane	1.6	1.3314e-05	Q6PIC6	146	K	1.83847	0.000103399	Up	Sodium/potassium-transporting ATPase subunit alpha-3 OS=Mus musculus OX=10090 GN=Atp1a3 PE=1 SV=1	Atp1a3	_SSK[Acetyl (K)]IMESFK_	1	773.775	821.526	789.75	1525.15	1491.86	1667.78	0.668526	0.740264	0.685047	1.24012	1.26315	1.3462
Cellular Component	GO:0016323	4	basolateral plasma membrane	1.6	1.3314e-05	Q62351	380	K	2.45264	0.00957239	Up	Transferrin receptor protein 1 OS=Mus musculus OX=10090 GN=Tfrc PE=1 SV=1	Tfrc	_LIVK[Acetyl (K)]NVLK_	1	42.4169	37.3118	23.6212	82.7196	60.495	78.2954	0.741828	0.629586	0.415606	1.60479	1.19901	1.5791
Cellular Component	GO:0016323	4	basolateral plasma membrane	1.6	1.3314e-05	Q62351	191	K	2.0489	0.0179011	Up	Transferrin receptor protein 1 OS=Mus musculus OX=10090 GN=Tfrc PE=1 SV=1	Tfrc	_DEHYVK[Acetyl (K)]IQVK_	1	21.3951	40.7113	25.0856	58.1266	52.8522	44.7854	0.500319	0.918526	0.590164	1.50784	1.40067	1.20776
Cellular Component	GO:0016323	4	basolateral plasma membrane	1.6	1.3314e-05	Q62108	157	K	1.7699	0.0186388	Up	Disks large homolog 4 OS=Mus musculus OX=10090 GN=Dlg4 PE=1 SV=1	Dlg4	_RKPPAEK[Acetyl (K)]IIEIK_	0.999921	31.5588	43.5919	53.3641	91.2515	89.4903	91.4109	0.51769	0.713622	0.882994	1.25898	1.24212	1.24101
Cellular Component	GO:0016323	4	basolateral plasma membrane	1.6	1.3314e-05	Q61301	892	K	2.73115	0.0104253	Up	Catenin alpha-2 OS=Mus musculus OX=10090 GN=Ctnna2 PE=1 SV=3	Ctnna2	_YQK[Acetyl (K)]VYGTAAVNSPVVSWK_	1	16.0548	7.37843	11.2129	34.4658	34.9804	30.0429	0.751372	0.341405	0.498336	1.48031	1.53483	1.33043
Cellular Component	GO:0016323	4	basolateral plasma membrane	1.6	1.3314e-05	Q61301	15	K	2.24391	0.00154932	Up	Catenin alpha-2 OS=Mus musculus OX=10090 GN=Ctnna2 PE=1 SV=3	Ctnna2	_WDPK[Acetyl (K)]SLEIR_	1	70.5287	82.1812	80.7735	167.085	164.584	216.708	0.566278	0.652367	0.615866	1.23117	1.2389	1.64641
Cellular Component	GO:0016323	4	basolateral plasma membrane	1.6	1.3314e-05	Q60634	350	K	1.5494	0.0038772	Up	Flotillin-2 OS=Mus musculus OX=10090 GN=Flot2 PE=1 SV=2	Flot2	_AEAYQK[Acetyl (K)]YGDAAK_	1	84.6627	72.6376	77.5372	108.643	126.491	123.336	0.823944	0.729456	0.806886	1.10448	1.36461	1.18795
Cellular Component	GO:0016323	4	basolateral plasma membrane	1.6	1.3314e-05	Q5SYD0	758	K	1.73987	0.000440182	Up	Unconventional myosin-Id OS=Mus musculus OX=10090 GN=Myo1d PE=1 SV=1	Myo1d	_DYGK[Acetyl (K)]HVK_	1	147.623	134.358	152.412	275.314	296.378	292.731	0.754987	0.644949	0.752463	1.24107	1.26195	1.24186
Cellular Component	GO:0016323	4	basolateral plasma membrane	1.6	1.3314e-05	Q5DTL9	34	K	3.32912	0.00377203	Up	Sodium-driven chloride bicarbonate exchanger OS=Mus musculus OX=10090 GN=Slc4a10 PE=1 SV=2	Slc4a10	_SILK[Acetyl (K)]THFEK_	1	33.394	53.3689	65.6162	169.576	197.034	197.185	0.294493	0.492883	0.560005	1.3322	1.5867	1.56669
Cellular Component	GO:0016323	4	basolateral plasma membrane	1.6	1.3314e-05	Q02248	288	K	1.62006	0.00913821	Up	Catenin beta-1 OS=Mus musculus OX=10090 GN=Ctnnb1 PE=1 SV=1	Ctnnb1	_MVALLNK[Acetyl (K)]TNVK_	1	168.995	126.11	180.192	244.041	262.786	263.908	0.807419	0.618577	0.86184	1.17834	1.26426	1.26383
Cellular Component	GO:0016323	4	basolateral plasma membrane	1.6	1.3314e-05	P61264	71	K	1.8564	0.000884609	Up	Syntaxin-1B OS=Mus musculus OX=10090 GN=Stx1b PE=1 SV=1	Stx1b	_TK[Acetyl (K)]QELEDLTADIK_	1	46.6292	48.6599	49.1911	90.079	110.487	97.1299	0.65778	0.696822	0.714831	1.16312	1.44452	1.23406
Cellular Component	GO:0016323	4	basolateral plasma membrane	1.6	1.3314e-05	P61264	54	K	2.50639	0.000357411	Up	Syntaxin-1B OS=Mus musculus OX=10090 GN=Stx1b PE=1 SV=1	Stx1b	_LSEDVEQVK[Acetyl (K)]K_	1	38.5237	31.6061	35.9333	100.871	86.1201	108.368	0.598611	0.498557	0.575185	1.4347	1.24025	1.51662
Cellular Component	GO:0016323	4	basolateral plasma membrane	1.6	1.3314e-05	P56564	191	K	1.98638	0.000138296	Up	Excitatory amino acid transporter 1 OS=Mus musculus OX=10090 GN=Slc1a3 PE=1 SV=2	Slc1a3	_QFK[Acetyl (K)]TSYEK_	1	367.355	322.74	316.137	621.478	677.12	631.314	0.715777	0.623743	0.681922	1.28616	1.40527	1.32393
Cellular Component	GO:0016323	4	basolateral plasma membrane	1.6	1.3314e-05	P56564	152	K	3.79842	0.000287314	Up	Excitatory amino acid transporter 1 OS=Mus musculus OX=10090 GN=Slc1a3 PE=1 SV=2	Slc1a3	_GTK[Acetyl (K)]ENMYR_	1	96.4899	88.2697	114.873	360.238	367.61	379.034	0.39247	0.356121	0.517263	1.55629	1.59262	1.65933
Cellular Component	GO:0016323	4	basolateral plasma membrane	1.6	1.3314e-05	P56564	118	K	1.8125	0.00325027	Up	Excitatory amino acid transporter 1 OS=Mus musculus OX=10090 GN=Slc1a3 PE=1 SV=2	Slc1a3	_ASGK[Acetyl (K)]MGMR_	1	830.195	655.887	800.824	1304.99	1344.48	1368.27	0.753336	0.590335	0.804476	1.25774	1.29946	1.33632
Cellular Component	GO:0016323	4	basolateral plasma membrane	1.6	1.3314e-05	P56564	42	K	1.91076	0.00503949	Up	Excitatory amino acid transporter 1 OS=Mus musculus OX=10090 GN=Slc1a3 PE=1 SV=2	Slc1a3	_EDVK[Acetyl (K)]SYLFR_	1	376.639	321.94	426.748	656.534	727.06	706.871	0.67005	0.568091	0.840466	1.24055	1.37769	1.35347
Cellular Component	GO:0016323	4	basolateral plasma membrane	1.6	1.3314e-05	P56528	133	K	2.7035	4.35459e-05	Up	ADP-ribosyl cyclase/cyclic ADP-ribose hydrolase 1 OS=Mus musculus OX=10090 GN=Cd38 PE=1 SV=2	Cd38	_SK[Acetyl (K)]HLAHQYTWIQGK_	1	47.4667	49.7898	55.1437	133.107	110.949	125.833	0.523091	0.541627	0.596116	1.6	1.45324	1.43683
Cellular Component	GO:0101002	9	ficolin-1-rich granule	1.64	1.30664e-05	P70168	859	K	2.40868	0.00112367	Up	Importin subunit beta-1 OS=Mus musculus OX=10090 GN=Kpnb1 PE=1 SV=2	Kpnb1	_AK[Acetyl (K)]TLATWATK_	1	54.3544	62.4649	68.4677	126.679	154.015	163.091	0.519044	0.597992	0.645831	1.19312	1.4908	1.56226
Cellular Component	GO:0016323	4	basolateral plasma membrane	1.6	1.3314e-05	P43006	569	K	2.2241	0.000974679	Up	Excitatory amino acid transporter 2 OS=Mus musculus OX=10090 GN=Slc1a2 PE=1 SV=1	Slc1a2	_SADC[Carbamidomethyl (C)]SVEEEPWK[Acetyl (K)]R_	1	116.673	142.72	111.609	347.329	312.405	287.381	0.557034	0.702623	0.554304	1.43151	1.38607	1.21685
Cellular Component	GO:0016323	4	basolateral plasma membrane	1.6	1.3314e-05	P43006	29	K	3.89691	3.7447e-06	Up	Excitatory amino acid transporter 2 OS=Mus musculus OX=10090 GN=Slc1a2 PE=1 SV=1	Slc1a2	_MHDSHLSSDEPK[Acetyl (K)]HR_	1	259.39	241.88	221.605	1086.48	1025.09	1116.92	0.413116	0.397233	0.367143	1.49376	1.51717	1.57764
Cellular Component	GO:0016323	4	basolateral plasma membrane	1.6	1.3314e-05	P11499	577	K	1.59041	0.000195386	Up	Heat shock protein HSP 90-beta OS=Mus musculus OX=10090 GN=Hsp90ab1 PE=1 SV=3	Hsp90ab1	_KVEK[Acetyl (K)]VTISNR_	1	644.35	627.908	605.299	966.872	968.931	903.298	0.785194	0.787467	0.757694	1.25027	1.29685	1.15909
Cellular Component	GO:0016323	4	basolateral plasma membrane	1.6	1.3314e-05	P11499	347	K	1.50489	0.0359355	Up	Heat shock protein HSP 90-beta OS=Mus musculus OX=10090 GN=Hsp90ab1 PE=1 SV=3	Hsp90ab1	_APFDLFENK[Acetyl (K)]K_	1	117.709	154.732	180.871	206.825	216.758	226.813	0.612977	0.82927	0.96755	1.14293	1.23981	1.24375
Cellular Component	GO:0016323	4	basolateral plasma membrane	1.6	1.3314e-05	P11499	438	K	2.66883	5.76765e-05	Up	Heat shock protein HSP 90-beta OS=Mus musculus OX=10090 GN=Hsp90ab1 PE=1 SV=3	Hsp90ab1	_NLK[Acetyl (K)]LGIHEDSTNR_	1	323.464	291.732	265.675	714.983	744.606	775.259	0.596702	0.553856	0.503443	1.39961	1.50869	1.50594
Cellular Component	GO:0101002	9	ficolin-1-rich granule	1.64	1.30664e-05	Q9CPW4	67	K	2.12253	0.0213825	Up	Actin-related protein 2/3 complex subunit 5 OS=Mus musculus OX=10090 GN=Arpc5 PE=1 SV=3	Arpc5	_NPPINTK[Acetyl (K)]SQAVK_	1	72.0091	37.4423	41.101	94.2409	108.733	128.7	0.898719	0.48985	0.517406	1.19967	1.24796	1.59786
Cellular Component	GO:0101002	9	ficolin-1-rich granule	1.64	1.30664e-05	Q99JI4	346	K	2.73461	2.72503e-06	Up	26S proteasome non-ATPase regulatory subunit 6 OS=Mus musculus OX=10090 GN=Psmd6 PE=1 SV=1	Psmd6	_LHC[Carbamidomethyl (C)]K[Acetyl (K)]IDK_	1	88.87	99.8895	91.1887	220.789	240.334	227.763	0.527026	0.56201	0.557756	1.5088	1.5395	1.45503
Cellular Component	GO:0101002	9	ficolin-1-rich granule	1.64	1.30664e-05	Q99JI4	165	K	1.55858	0.025405	Up	26S proteasome non-ATPase regulatory subunit 6 OS=Mus musculus OX=10090 GN=Psmd6 PE=1 SV=1	Psmd6	_AK[Acetyl (K)]SLIEEGGDWDR_	1	32.3981	39.2511	37.5974	38.6702	59.3626	55.9689	0.707098	0.812755	0.84634	0.972555	1.39947	1.31589
Cellular Component	GO:0101002	9	ficolin-1-rich granule	1.64	1.30664e-05	Q91V92	488	K	2.4926	0.000574961	Up	ATP-citrate synthase OS=Mus musculus OX=10090 GN=Acly PE=1 SV=1	Acly	_HTK[Acetyl (K)]AIVWGMQTR_	1	18.7244	17.3165	17.9681	40.8165	53.2283	44.5208	0.568206	0.560492	0.581208	1.27399	1.68742	1.30071
Cellular Component	GO:0101002	9	ficolin-1-rich granule	1.64	1.30664e-05	Q91V92	166	K	2.06216	0.000581475	Up	ATP-citrate synthase OS=Mus musculus OX=10090 GN=Acly PE=1 SV=1	Acly	_LNTEDIK[Acetyl (K)]R_	1	211.033	222.981	201.831	473.72	460.222	416.776	0.620789	0.699642	0.632869	1.43334	1.41431	1.18036
Cellular Component	GO:0101002	9	ficolin-1-rich granule	1.64	1.30664e-05	Q8BG32	358	K	2.22971	0.00471456	Up	26S proteasome non-ATPase regulatory subunit 11 OS=Mus musculus OX=10090 GN=Psmd11 PE=1 SV=3	Psmd11	_LSK[Acetyl (K)]ADVER_	1	88.4597	67.4939	98.4042	182.506	165.792	162.786	0.62622	0.527603	0.751592	1.70269	1.28945	1.25639
Cellular Component	GO:0101002	9	ficolin-1-rich granule	1.64	1.30664e-05	Q8BG32	32	K	2.70861	0.000235417	Up	26S proteasome non-ATPase regulatory subunit 11 OS=Mus musculus OX=10090 GN=Psmd11 PE=1 SV=3	Psmd11	_EASIDILHSIVK[Acetyl (K)]R_	1	72.2805	71.1272	68.486	174.771	161.527	184.24	0.534746	0.581064	0.546658	1.704	1.3129	1.48606
Cellular Component	GO:0101002	9	ficolin-1-rich granule	1.64	1.30664e-05	Q810U3	546	K	2.0167	0.00145249	Up	Neurofascin OS=Mus musculus OX=10090 GN=Nfasc PE=1 SV=1	Nfasc	_VK[Acetyl (K)]HDPSLK_	1	140.434	164.561	169.751	335.537	361.689	352.544	0.558921	0.67944	0.725178	1.21313	1.41766	1.32908
Cellular Component	GO:0101002	9	ficolin-1-rich granule	1.64	1.30664e-05	Q810U3	299	K	2.83066	0.00127436	Up	Neurofascin OS=Mus musculus OX=10090 GN=Nfasc PE=1 SV=1	Nfasc	_FENFNK[Acetyl (K)]ALR_	1	60.4542	76.4454	72.5003	190.79	243.89	213.659	0.427644	0.560986	0.550488	1.22602	1.69906	1.43164
Cellular Component	GO:0101002	9	ficolin-1-rich granule	1.64	1.30664e-05	Q810U3	232	K	1.95819	0.000715569	Up	Neurofascin OS=Mus musculus OX=10090 GN=Nfasc PE=1 SV=1	Nfasc	_NPFTLK[Acetyl (K)]VLTTR_	1	102.51	112.517	120.117	238.472	242.082	239.362	0.589521	0.671267	0.741465	1.24583	1.37105	1.30391
Cellular Component	GO:0101002	9	ficolin-1-rich granule	1.64	1.30664e-05	Q7TMY8	2172	K	2.60328	0.00767963	Up	E3 ubiquitin-protein ligase HUWE1 OS=Mus musculus OX=10090 GN=Huwe1 PE=1 SV=5	Huwe1	_ALAMAESTEK[Acetyl (K)]HAR_	1	27.4476	39.6756	21.321	91.2404	76.2322	65.1973	0.516151	0.745622	0.397703	1.6556	1.39567	1.26882
Cellular Component	GO:0101002	9	ficolin-1-rich granule	1.64	1.30664e-05	Q9CQI6	72	K	1.75735	0.0331065	Up	Coactosin-like protein OS=Mus musculus OX=10090 GN=Cotl1 PE=1 SV=3	Cotl1	_FTTGDAMSK[Acetyl (K)]R_	1	55.9668	38.9093	37.4624	64.9792	91.1733	83.7599	0.93536	0.620856	0.616619	1.00688	1.46971	1.34184
Cellular Component	GO:0101002	9	ficolin-1-rich granule	1.64	1.30664e-05	P80560	879	K	1.64228	0.00922025	Up	Receptor-type tyrosine-protein phosphatase N2 OS=Mus musculus OX=10090 GN=Ptprn2 PE=1 SV=2	Ptprn2	_SFYLK[Acetyl (K)]NLQTNETR_	1	159.575	130.374	142.631	238.655	215.843	193.896	0.840839	0.703166	0.757416	1.45958	1.25236	1.06764
Cellular Component	GO:0101002	9	ficolin-1-rich granule	1.64	1.30664e-05	Q60854	177	K	1.74641	0.000939603	Up	Serpin B6 OS=Mus musculus OX=10090 GN=Serpinb6 PE=1 SV=1	Serpinb6	_GNWEK[Acetyl (K)]QFNK_	1	192.273	207.519	209.452	346.516	309.31	361.088	0.687832	0.697356	0.816837	1.29065	1.20648	1.3485
Cellular Component	GO:0101002	9	ficolin-1-rich granule	1.64	1.30664e-05	Q3UHX2	132	K	1.87796	0.0105579	Up	28 kDa heat- and acid-stable phosphoprotein OS=Mus musculus OX=10090 GN=Pdap1 PE=1 SV=1	Pdap1	_MHLAGK[Acetyl (K)]TEQAK_	1	70.7932	103.839	111.791	180.585	173.78	154.646	0.531573	0.819043	0.752331	1.40625	1.3578	1.18519
Cellular Component	GO:0101002	9	ficolin-1-rich granule	1.64	1.30664e-05	Q06138	328	K	1.98308	0.000897215	Up	Calcium-binding protein 39 OS=Mus musculus OX=10090 GN=Cab39 PE=1 SV=2	Cab39	_TYLVK[Acetyl (K)]QIR_	1	82.3065	68.0752	68.0955	144.556	128.419	147.159	0.752335	0.634368	0.635627	1.44549	1.20718	1.35777
Cellular Component	GO:0101002	9	ficolin-1-rich granule	1.64	1.30664e-05	Q06138	196	K	1.652	0.00184437	Up	Calcium-binding protein 39 OS=Mus musculus OX=10090 GN=Cab39 PE=1 SV=2	Cab39	_HK[Acetyl (K)]LLSAEFLEQHYDR_	1	61.6591	64.1965	58.0431	97.2916	88.0822	109.847	0.75122	0.797363	0.72215	1.29672	1.10364	1.35089
Cellular Component	GO:0101002	9	ficolin-1-rich granule	1.64	1.30664e-05	Q01853	505	K	1.91796	0.000115198	Up	Transitional endoplasmic reticulum ATPase OS=Mus musculus OX=10090 GN=Vcp PE=1 SV=4	Vcp	_FLK[Acetyl (K)]FGMTPSK_	1	561.351	541.424	588.192	993.5	1029.36	1123.87	0.674368	0.655741	0.736216	1.27419	1.30032	1.38861
Cellular Component	GO:0101002	9	ficolin-1-rich granule	1.64	1.30664e-05	Q01853	386	K	1.75418	0.00192188	Up	Transitional endoplasmic reticulum ATPase OS=Mus musculus OX=10090 GN=Vcp PE=1 SV=4	Vcp	_LEILQIHTK[Acetyl (K)]NMK_	1	39.7807	40.6057	32.4234	67.8293	58.0521	65.5287	0.759952	0.782046	0.64535	1.38336	1.16614	1.2875
Cellular Component	GO:0101002	9	ficolin-1-rich granule	1.64	1.30664e-05	Q01768	39	K	1.78848	0.00426553	Up	Nucleoside diphosphate kinase B OS=Mus musculus OX=10090 GN=Nme2 PE=1 SV=1	Nme2	_LVAMK[Acetyl (K)]FLR_	1	139.041	116.424	154.938	251.608	235.007	248.708	0.721773	0.594988	0.837742	1.32121	1.23597	1.29611
Cellular Component	GO:0101002	9	ficolin-1-rich granule	1.64	1.30664e-05	Q01768	31	K	2.3423	1.65689e-05	Up	Nucleoside diphosphate kinase B OS=Mus musculus OX=10090 GN=Nme2 PE=1 SV=1	Nme2	_FEQK[Acetyl (K)]GFR_	1	462.854	521.635	466.48	1168.8	1106.66	1117.2	0.568344	0.630582	0.596616	1.45177	1.37673	1.37719
Cellular Component	GO:0101002	9	ficolin-1-rich granule	1.64	1.30664e-05	Q01768	26	K	1.6376	6.60938e-07	Up	Nucleoside diphosphate kinase B OS=Mus musculus OX=10090 GN=Nme2 PE=1 SV=1	Nme2	_GLVGEIIK[Acetyl (K)]R_	1	1740.54	1804.32	1713.61	2844.72	2846.47	2909.27	0.746951	0.762308	0.765973	1.23492	1.23761	1.25339
Cellular Component	GO:0101002	9	ficolin-1-rich granule	1.64	1.30664e-05	P63085	270	K	1.86639	0.0123225	Up	Mitogen-activated protein kinase 1 OS=Mus musculus OX=10090 GN=Mapk1 PE=1 SV=3	Mapk1	_NK[Acetyl (K)]VPWNR_	1	193.211	143.066	123.481	273.2	309.159	371.383	0.869693	0.62874	0.558769	1.14601	1.26119	1.43235
Cellular Component	GO:0101002	9	ficolin-1-rich granule	1.64	1.30664e-05	P63085	136	K	1.62155	0.0101235	Up	Mitogen-activated protein kinase 1 OS=Mus musculus OX=10090 GN=Mapk1 PE=1 SV=3	Mapk1	_GLK[Acetyl (K)]YIHSANVLHR_	1	122.243	107.347	86.9644	177.268	204.437	186.109	0.87947	0.754029	0.628977	1.1885	1.33297	1.14725
Cellular Component	GO:0101002	9	ficolin-1-rich granule	1.64	1.30664e-05	Q61206	36	K	1.73945	0.0422349	Up	Platelet-activating factor acetylhydrolase IB subunit alpha2 OS=Mus musculus OX=10090 GN=Pafah1b2 PE=1 SV=2	Pafah1b2	_FVLDC[Carbamidomethyl (C)]K[Acetyl (K)]DK_	1	67.1445	67.3802	118.069	133.528	122.298	149.256	0.588608	0.57439	1.05606	1.32442	1.2018	1.33371
Cellular Component	GO:0101002	9	ficolin-1-rich granule	1.64	1.30664e-05	Q9D0F9	349	K	1.73459	0.0312826	Up	Phosphoglucomutase-1 OS=Mus musculus OX=10090 GN=Pgm1 PE=1 SV=4	Pgm1	_VANATK[Acetyl (K)]IALYETPTGWK_	1	97.7643	106.918	127.754	148.962	170.537	233.053	0.640548	0.707521	0.862912	1.00463	1.20418	1.62633
Cellular Component	GO:0101002	9	ficolin-1-rich granule	1.64	1.30664e-05	Q9DBJ1	39	K	2.09377	0.0188843	Up	Phosphoglycerate mutase 1 OS=Mus musculus OX=10090 GN=Pgam1 PE=1 SV=3	Pgam1	_FSGWYDADLSPAGHEEAK[Acetyl (K)]R_	1	201.088	184.717	129.468	454.426	377.297	293.113	0.737537	0.70139	0.489323	1.66323	1.35791	1.01618
Cellular Component	GO:0101002	9	ficolin-1-rich granule	1.64	1.30664e-05	Q9DBJ1	106	K	2.25174	5.93455e-05	Up	Phosphoglycerate mutase 1 OS=Mus musculus OX=10090 GN=Pgam1 PE=1 SV=3	Pgam1	_AETAAK[Acetyl (K)]HGEAQVK_	1	390.382	380.028	424.653	969.353	909.568	942.034	0.584743	0.589312	0.655458	1.44893	1.33691	1.33376
Cellular Component	GO:0016323	4	basolateral plasma membrane	1.6	1.3314e-05	P11499	180	K	2.66823	8.30076e-05	Up	Heat shock protein HSP 90-beta OS=Mus musculus OX=10090 GN=Hsp90ab1 PE=1 SV=3	Hsp90ab1	_GTK[Acetyl (K)]VILHLK_	1	1028.8	981.752	1138.7	2515.57	2779.87	2696.41	0.530754	0.521248	0.603445	1.37715	1.57518	1.46479
Cellular Component	GO:0016323	4	basolateral plasma membrane	1.6	1.3314e-05	P11499	148	K	5.66592	7.73464e-05	Up	Heat shock protein HSP 90-beta OS=Mus musculus OX=10090 GN=Hsp90ab1 PE=1 SV=3	Hsp90ab1	_VVVITK[Acetyl (K)]HNDDEQYAWESSAGGSFTVR_	1	51.7658	35.8733	41.164	231.869	240.361	220.336	0.362238	0.258347	0.295895	1.72177	1.84739	1.62355
Cellular Component	GO:0016323	4	basolateral plasma membrane	1.6	1.3314e-05	P11499	107	K	2.42901	6.72378e-05	Up	Heat shock protein HSP 90-beta OS=Mus musculus OX=10090 GN=Hsp90ab1 PE=1 SV=3	Hsp90ab1	_ADLINNLGTIAK[Acetyl (K)]SGTK_	1	528.302	538.359	583.46	1192.97	1295.96	1325.28	0.555693	0.582781	0.630423	1.33157	1.49723	1.46788
Cellular Component	GO:0016323	4	basolateral plasma membrane	1.6	1.3314e-05	P07901	447	K	3.9659	0.000197433	Up	Heat shock protein HSP 90-alpha OS=Mus musculus OX=10090 GN=Hsp90aa1 PE=1 SV=4	Hsp90aa1	_NIK[Acetyl (K)]LGIHEDSQNR_	1	91.3247	117.343	98.6596	376.027	440.231	400.385	0.350301	0.471982	0.38909	1.47193	1.79217	1.54008
Cellular Component	GO:0016323	4	basolateral plasma membrane	1.6	1.3314e-05	P07901	209	K	2.34605	0.000237044	Up	Heat shock protein HSP 90-alpha OS=Mus musculus OX=10090 GN=Hsp90aa1 PE=1 SV=4	Hsp90aa1	_K[Acetyl (K)]HSQFIGYPITLFVEK_	1	286.447	252.412	238.259	649.869	605.963	559.805	0.645822	0.596751	0.552301	1.49523	1.44997	1.26566
Cellular Component	GO:0016323	4	basolateral plasma membrane	1.6	1.3314e-05	P04919	618	K	1.96476	0.000839166	Up	Band 3 anion transport protein OS=Mus musculus OX=10090 GN=Slc4a1 PE=1 SV=1	Slc4a1	_NSTYFPGK[Acetyl (K)]LR_	1	184.309	175.694	195.514	243.149	257.387	246.217	0.728347	0.682844	0.750402	1.33294	1.61613	1.29794
Cellular Component	GO:0016323	4	basolateral plasma membrane	1.6	1.3314e-05	P04919	610	K	1.66233	0.0105096	Up	Band 3 anion transport protein OS=Mus musculus OX=10090 GN=Slc4a1 PE=1 SV=1	Slc4a1	_FK[Acetyl (K)]NSTYFPGK_	1	166.477	213.687	151.681	209.443	197.195	200.242	0.752364	0.949783	0.665778	1.31306	1.41601	1.20719
Cellular Component	GO:0016323	4	basolateral plasma membrane	1.6	1.3314e-05	O88703	303	K	1.50901	0.0255974	Up	Potassium/sodium hyperpolarization-activated cyclic nucleotide-gated channel 2 OS=Mus musculus OX=10090 GN=Hcn2 PE=1 SV=1	Hcn2	_FTK[Acetyl (K)]ILSLLR_	1	178.142	220.106	180.646	325.192	367.502	379.578	0.746218	0.927029	0.680696	1.01188	1.2439	1.29634
Cellular Component	GO:0016323	4	basolateral plasma membrane	1.6	1.3314e-05	O88343	934	K	1.81682	0.00420584	Up	Electrogenic sodium bicarbonate cotransporter 1 OS=Mus musculus OX=10090 GN=Slc4a4 PE=1 SV=2	Slc4a4	_LLLMPLK[Acetyl (K)]HQPDFIYLR_	1	718.338	684.175	620.635	1478.25	1095.59	1144.17	0.729308	0.720038	0.677286	1.54989	1.15319	1.16063
Cellular Component	GO:0016323	4	basolateral plasma membrane	1.6	1.3314e-05	O88343	927	K	2.01602	0.000150028	Up	Electrogenic sodium bicarbonate cotransporter 1 OS=Mus musculus OX=10090 GN=Slc4a4 PE=1 SV=2	Slc4a4	_LK[Acetyl (K)]LLLMPLK_	1	217.524	231.422	240.46	467.94	466.492	476.767	0.603593	0.665653	0.717189	1.3409	1.34199	1.3218
Cellular Component	GO:0016323	4	basolateral plasma membrane	1.6	1.3314e-05	O88343	37	K	3.26899	0.000793819	Up	Electrogenic sodium bicarbonate cotransporter 1 OS=Mus musculus OX=10090 GN=Slc4a4 PE=1 SV=2	Slc4a4	_HVC[Carbamidomethyl (C)]DEEEVEGHHTIYIGVHVPK[Acetyl (K)]SYR_	1	82.5051	98.7124	67.7499	289.356	296.484	236.272	0.448993	0.556849	0.396298	1.62616	1.67275	1.28468
Cellular Component	GO:0016323	4	basolateral plasma membrane	1.6	1.3314e-05	O70589	393	K	3.58896	0.0184263	Up	Peripheral plasma membrane protein CASK OS=Mus musculus OX=10090 GN=Cask PE=1 SV=2	Cask	_INTK[Acetyl (K)]SSPQIR_	1	20.8987	8.01666	25.883	66.3532	80.9075	68.6555	0.483333	0.189078	0.600094	1.45095	1.71951	1.39651
Cellular Component	GO:0016323	4	basolateral plasma membrane	1.6	1.3314e-05	O35526	57	K	2.83564	0.00013562	Up	Syntaxin-1A OS=Mus musculus OX=10090 GN=Stx1a PE=1 SV=3	Stx1a	_K[Acetyl (K)]HSAILASPNPDEK_	1	49.3717	43.7966	35.3798	161.732	158.345	163.959	0.538681	0.499689	0.42513	1.37213	1.34084	1.43698
Cellular Component	GO:0016323	4	basolateral plasma membrane	1.6	1.3314e-05	O35526	55	K	1.90975	0.00436329	Up	Syntaxin-1A OS=Mus musculus OX=10090 GN=Stx1a PE=1 SV=3	Stx1a	_IAENVEEVK[Acetyl (K)]R_	1	66.1926	50.9162	70.534	170.729	158.136	150.579	0.663201	0.533455	0.778302	1.33012	1.22967	1.21189
Cellular Component	GO:0016323	4	basolateral plasma membrane	1.6	1.3314e-05	G5E829	773	K	3.00705	2.03768e-05	Up	Plasma membrane calcium-transporting ATPase 1 OS=Mus musculus OX=10090 GN=Atp2b1 PE=1 SV=1	Atp2b1	_SSPTDK[Acetyl (K)]HTLVK_	1	881.08	818.887	891.184	3189.43	3271.76	3152.42	0.480965	0.444786	0.49852	1.40816	1.51885	1.35585
Cellular Component	GO:0016323	4	basolateral plasma membrane	1.6	1.3314e-05	G5E829	590	K	1.62961	0.000558195	Up	Plasma membrane calcium-transporting ATPase 1 OS=Mus musculus OX=10090 GN=Atp2b1 PE=1 SV=1	Atp2b1	_SMSTVLK[Acetyl (K)]NSDGSFR_	1	316.579	307.66	324.58	652.85	647.886	606.419	0.738509	0.714123	0.775912	1.23176	1.28531	1.11459
Cellular Component	GO:0016323	4	basolateral plasma membrane	1.6	1.3314e-05	G5E829	365	K	1.58022	0.000213004	Up	Plasma membrane calcium-transporting ATPase 1 OS=Mus musculus OX=10090 GN=Atp2b1 PE=1 SV=1	Atp2b1	_SVLQGK[Acetyl (K)]LTK_	1	538.374	564.641	583.658	1118.15	1078.1	1094.69	0.720593	0.751984	0.800538	1.21045	1.22716	1.15443
Cellular Component	GO:0016323	4	basolateral plasma membrane	1.6	1.3314e-05	G5E829	62	K	1.51139	0.00133833	Up	Plasma membrane calcium-transporting ATPase 1 OS=Mus musculus OX=10090 GN=Atp2b1 PE=1 SV=1	Atp2b1	_IQESYGDVYGIC[Carbamidomethyl (C)]TK[Acetyl (K)]LK_	1	67.7508	64.9193	68.9448	137.829	113.465	125.449	0.780451	0.744105	0.813861	1.28413	1.11155	1.13859
Cellular Component	GO:0101002	9	ficolin-1-rich granule	1.64	1.30664e-05	Q9Z1G4	674	K	2.17942	1.81822e-06	Up	V-type proton ATPase 116 kDa subunit a 1 OS=Mus musculus OX=10090 GN=Atp6v0a1 PE=1 SV=3	Atp6v0a1	_K[Acetyl (K)]HLGTLNFGGIR_	1	517.295	555.361	519.062	1322.63	1361.13	1337.33	0.607944	0.631803	0.597015	1.32336	1.35439	1.32533
Cellular Component	GO:0101002	9	ficolin-1-rich granule	1.64	1.30664e-05	Q9Z1G4	376	K	2.07078	0.00655535	Up	V-type proton ATPase 116 kDa subunit a 1 OS=Mus musculus OX=10090 GN=Atp6v0a1 PE=1 SV=3	Atp6v0a1	_TNK[Acetyl (K)]FTHGFQNIVDAYGIGTYR_	1	22.7418	23.8703		54.3096	48.8154	65.04	0.582051	0.591392		1.18339	1.05782	1.4037
Cellular Component	GO:0101002	9	ficolin-1-rich granule	1.64	1.30664e-05	Q9WV54	309	K	1.78883	0.0078176	Up	Acid ceramidase OS=Mus musculus OX=10090 GN=Asah1 PE=1 SV=1	Asah1	_ESLDVYELDPK[Acetyl (K)]HGR_	1	114.423	110.498	103.341	162.846	209.116	215.892	0.767398	0.748558	0.641156	1.03881	1.41478	1.40512
Cellular Component	GO:0016323	4	basolateral plasma membrane	1.6	1.3314e-05	Q6PIE5	523	K	1.55723	0.00289223	Up	Sodium/potassium-transporting ATPase subunit alpha-2 OS=Mus musculus OX=10090 GN=Atp1a2 PE=1 SV=1	Atp1a2	_C[Carbamidomethyl (C)]STILVQGK[Acetyl (K)]EIPLDK_	1	80.7849	63.581	73.552	112.572	122.843	120.207	0.850899	0.689392	0.793383	1.15307	1.27705	1.20394
Cellular Component	GO:0101002	9	ficolin-1-rich granule	1.64	1.30664e-05	Q9ET01	42	K	2.09376	7.67404e-05	Up	Glycogen phosphorylase, liver form OS=Mus musculus OX=10090 GN=Pygl PE=1 SV=4	Pygl	_HLHFTLVK[Acetyl (K)]DR_	1	303.386	318.509	291.759	613.722	619.837	607.313	0.648916	0.657869	0.648959	1.4119	1.43504	1.24793
Cellular Component	GO:0101002	9	ficolin-1-rich granule	1.64	1.30664e-05	Q9DBJ1	251	K	2.78279	0.0423912	Up	Phosphoglycerate mutase 1 OS=Mus musculus OX=10090 GN=Pgam1 PE=1 SV=3	Pgam1	_AMEAVAAQGK[Acetyl (K)]VK_	1	13.8869	11.9338	23.7425	28.966	41.1268	76.0101	0.426934	0.37983	0.752171	0.888657	1.24071	2.20883
Cellular Component	GO:0101002	9	ficolin-1-rich granule	1.64	1.30664e-05	Q9DBJ1	113	K	2.35783	0.000709128	Up	Phosphoglycerate mutase 1 OS=Mus musculus OX=10090 GN=Pgam1 PE=1 SV=3	Pgam1	_HGEAQVK[Acetyl (K)]IWR_	1	85.4918	73.8935	86.1948	223.876	201.619	179.981	0.604278	0.540721	0.627811	1.5791	1.39841	1.20247
Cellular Component	GO:0016323	4	basolateral plasma membrane	1.6	1.3314e-05	P11499	531	K	1.86043	0.00420477	Up	Heat shock protein HSP 90-beta OS=Mus musculus OX=10090 GN=Hsp90ab1 PE=1 SV=3	Hsp90ab1	_EFDGK[Acetyl (K)]SLVSVTK_	1	59.9031	62.5652	44.6854	103.421	90.4193	102.162	0.743381	0.799055	0.569634	1.36192	1.23244	1.335
Cellular Component	GO:0016323	4	basolateral plasma membrane	1.6	1.3314e-05	P00920	251	K	1.84629	0.00841813	Up	Carbonic anhydrase 2 OS=Mus musculus OX=10090 GN=Ca2 PE=1 SV=4	Ca2	_PAQPLK[Acetyl (K)]NR_	1	251.773	256.205	314.493	639.687	682.434	491.183	0.630626	0.629699	0.794732	1.38655	1.38108	1.02659
Cellular Component	GO:0016323	4	basolateral plasma membrane	1.6	1.3314e-05	Q921I1	572	K	2.64771	0.00016223	Up	Serotransferrin OS=Mus musculus OX=10090 GN=Tf PE=1 SV=1	Tf	_NPAEWAK[Acetyl (K)]NLK_	1	61.1434	49.6017	58.3476	102.457	114.709	122.894	0.615564	0.520511	0.615736	1.42354	1.56166	1.65309
Cellular Component	GO:0016323	4	basolateral plasma membrane	1.6	1.3314e-05	Q6Q477	356	K	1.71641	0.000916522	Up	Plasma membrane calcium-transporting ATPase 4 OS=Mus musculus OX=10090 GN=Atp2b4 PE=1 SV=1	Atp2b4	_SVLQGK[Acetyl (K)]LTR_	1	467.707	517.347	533.674	956.065	918.912	994.524	0.664261	0.750897	0.768841	1.1829	1.21241	1.35334
Cellular Component	GO:0099513	5	polymeric cytoskeletal fiber	1.43	1.4115e-05	P26645	158	K	2.23003	0.00610114	Up	Myristoylated alanine-rich C-kinase substrate OS=Mus musculus OX=10090 GN=Marcks PE=1 SV=2	Marcks	_SFK[Acetyl (K)]LSGFSFK_	1	93.6218	148.274	132.548	254.912	262.283	289.376	0.475923	0.735397	0.662991	1.22399	1.35018	1.60559
Cellular Component	GO:0099513	5	polymeric cytoskeletal fiber	1.43	1.4115e-05	P26041	165	K	2.11345	0.000158592	Up	Moesin OS=Mus musculus OX=10090 GN=Msn PE=1 SV=3	Msn	_LNK[Acetyl (K)]DQWEER_	1	124.141	140.687	116.969	235.76	251.542	256.483	0.65955	0.696422	0.599357	1.29132	1.42078	1.4204
Cellular Component	GO:0099513	5	polymeric cytoskeletal fiber	1.43	1.4115e-05	P26040	143	K	1.94494	0.00602098	Up	Ezrin OS=Mus musculus OX=10090 GN=Ezr PE=1 SV=3	Ezr	_EMHK[Acetyl (K)]SGYLSSER_	1	26.9949	19.6236	18.7067	37.7328	40.1563	44.9887	0.834558	0.655999	0.559235	1.20251	1.35203	1.43217
Cellular Component	GO:0099513	5	polymeric cytoskeletal fiber	1.43	1.4115e-05	P23242	144	K	1.98823	0.0179273	Up	Gap junction alpha-1 protein OS=Mus musculus OX=10090 GN=Gja1 PE=1 SV=2	Gja1	_YGIEEHGK[Acetyl (K)]VK_	1	62.3768	95.7792	66.5188	141.761	187.794	170.965	0.530282	0.857622	0.591432	1.05823	1.5137	1.36345
Cellular Component	GO:0099513	5	polymeric cytoskeletal fiber	1.43	1.4115e-05	P23116	95	K	1.6024	0.0131715	Up	Eukaryotic translation initiation factor 3 subunit A OS=Mus musculus OX=10090 GN=Eif3a PE=1 SV=5	Eif3a	_AYLK[Acetyl (K)]LAEEK_	1	60.0435	81.0953	64.3403	98.5412	92.037	103.158	0.659462	0.936738	0.745157	1.31437	1.13672	1.30069
Cellular Component	GO:0099513	5	polymeric cytoskeletal fiber	1.43	1.4115e-05	P23116	45	K	1.64141	0.0123041	Up	Eukaryotic translation initiation factor 3 subunit A OS=Mus musculus OX=10090 GN=Eif3a PE=1 SV=5	Eif3a	_TWQK[Acetyl (K)]IHEPIMLK_	1	69.1502	73.0668	56.5319	84.1635	91.1523	115.653	0.774211	0.860368	0.667421	1.14437	1.14763	1.48652
Cellular Component	GO:0099513	5	polymeric cytoskeletal fiber	1.43	1.4115e-05	P21107	153	K	1.82389	0.0123708	Up	Tropomyosin alpha-3 chain OS=Mus musculus OX=10090 GN=Tpm3 PE=1 SV=3	Tpm3	_EAK[Acetyl (K)]HIAEEADR_	1	56.2276	44.6766	35.9661	98.7643	72.8661	86.5255	0.852215	0.700112	0.557696	1.43373	1.12518	1.28954
Cellular Component	GO:0099513	5	polymeric cytoskeletal fiber	1.43	1.4115e-05	P19246	437	K	2.70115	0.000291481	Up	Neurofilament heavy polypeptide OS=Mus musculus OX=10090 GN=Nefh PE=1 SV=3	Nefh	_VK[Acetyl (K)]SEEMIK_	1	81.0207	93.9083	85.4151	160.963	185.87	180.945	0.53499	0.641335	0.561585	1.37135	1.65803	1.66497
Cellular Component	GO:0099513	5	polymeric cytoskeletal fiber	1.43	1.4115e-05	P19246	435	K	2.97736	0.00110075	Up	Neurofilament heavy polypeptide OS=Mus musculus OX=10090 GN=Nefh PE=1 SV=3	Nefh	_IPSISTHIK[Acetyl (K)]VK_	1	42.391	57.7862	61.2899	117.91	133.89	109.685	0.421847	0.594753	0.607297	1.51392	1.79996	1.52103
Cellular Component	GO:0099513	5	polymeric cytoskeletal fiber	1.43	1.4115e-05	P16330	279	K	1.52994	0.00274015	Up	2',3'-cyclic-nucleotide 3'-phosphodiesterase OS=Mus musculus OX=10090 GN=Cnp PE=1 SV=3	Cnp	_SYGK[Acetyl (K)]AFK_	1	137.573	139.051	141.718	239.23	235.247	198.788	0.776639	0.775416	0.807781	1.26871	1.28355	1.05815
Cellular Component	GO:0099513	5	polymeric cytoskeletal fiber	1.43	1.4115e-05	P16330	274	K	2.71335	9.32626e-05	Up	2',3'-cyclic-nucleotide 3'-phosphodiesterase OS=Mus musculus OX=10090 GN=Cnp PE=1 SV=3	Cnp	_AAGAEEYAQQEVVK[Acetyl (K)]R_	1	242.73	289.329	231.948	732.268	734.335	712.572	0.508228	0.598413	0.490352	1.44035	1.48605	1.40681
Cellular Component	GO:0099513	5	polymeric cytoskeletal fiber	1.43	1.4115e-05	P26645	165	K	1.81248	0.0016316	Up	Myristoylated alanine-rich C-kinase substrate OS=Mus musculus OX=10090 GN=Marcks PE=1 SV=2	Marcks	_LSGFSFK[Acetyl (K)]K_	1	168.981	164.014	172.415	285.972	283.122	317.888	0.728603	0.689971	0.73148	1.16468	1.23621	1.49603
Cellular Component	GO:0099513	5	polymeric cytoskeletal fiber	1.43	1.4115e-05	P16330	260	K	1.84416	0.00283179	Up	2',3'-cyclic-nucleotide 3'-phosphodiesterase OS=Mus musculus OX=10090 GN=Cnp PE=1 SV=3	Cnp	_FC[Carbamidomethyl (C)]DYGK[Acetyl (K)]AAGAEEYAQQEVVK_	1	194.244	165.537	144.94	301.569	342.6	334.312	0.807049	0.679394	0.60803	1.17706	1.37576	1.30971
Cellular Component	GO:0099513	5	polymeric cytoskeletal fiber	1.43	1.4115e-05	P16330	87	K	1.72537	0.00145276	Up	2',3'-cyclic-nucleotide 3'-phosphodiesterase OS=Mus musculus OX=10090 GN=Cnp PE=1 SV=3	Cnp	_MVSADAYK[Acetyl (K)]IIPGSR_	1	1941.87	1877.76	1846.84	3018.3	3518.6	3745.75	0.750301	0.71669	0.720491	1.09557	1.31398	1.36467
Cellular Component	GO:0099513	5	polymeric cytoskeletal fiber	1.43	1.4115e-05	P16330	79	K	1.57238	0.000496667	Up	2',3'-cyclic-nucleotide 3'-phosphodiesterase OS=Mus musculus OX=10090 GN=Cnp PE=1 SV=3	Cnp	_YHDGTK[Acetyl (K)]MVSADAYK_	1	294.717	311.077	299.097	543.379	485.556	468.412	0.756035	0.788276	0.774697	1.30949	1.20387	1.13301
Cellular Component	GO:0099513	5	polymeric cytoskeletal fiber	1.43	1.4115e-05	P16330	73	K	3.2547	1.95027e-06	Up	2',3'-cyclic-nucleotide 3'-phosphodiesterase OS=Mus musculus OX=10090 GN=Cnp PE=1 SV=3	Cnp	_LILEK[Acetyl (K)]YHDGTK_	1	181.806	170.754	170.769	590.041	607.074	594.805	0.48391	0.448952	0.45893	1.47536	1.5617	1.4928
Cellular Component	GO:0099513	5	polymeric cytoskeletal fiber	1.43	1.4115e-05	P16330	63	K	2.33009	6.90151e-07	Up	2',3'-cyclic-nucleotide 3'-phosphodiesterase OS=Mus musculus OX=10090 GN=Cnp PE=1 SV=3	Cnp	_GLPGSGK[Acetyl (K)]STLAR_	1	6195.64	6103.66	6013.01	14755.5	15009.5	15126.7	0.60408	0.587857	0.591947	1.35152	1.41442	1.39067
Cellular Component	GO:0099513	5	polymeric cytoskeletal fiber	1.43	1.4115e-05	P14873	2374	K	3.93327	0.000107896	Up	Microtubule-associated protein 1B OS=Mus musculus OX=10090 GN=Map1b PE=1 SV=2	Map1b	_NVDVEFFK[Acetyl (K)]R_	1	86.7842	94.0719	112.459	406.174	369.997	380.212	0.353126	0.393482	0.469895	1.70546	1.55605	1.52332
Cellular Component	GO:0099513	5	polymeric cytoskeletal fiber	1.43	1.4115e-05	P14873	512	K	1.71798	0.01831	Up	Microtubule-associated protein 1B OS=Mus musculus OX=10090 GN=Map1b PE=1 SV=2	Map1b	_HLDFLK[Acetyl (K)]QPLATQK_	1	86.4025	106.906	136.038	202.645	177.741	187.286	0.568188	0.722673	0.918634	1.37512	1.20806	1.21268
Cellular Component	GO:0099513	5	polymeric cytoskeletal fiber	1.43	1.4115e-05	P14873	506	K	2.31944	0.000324279	Up	Microtubule-associated protein 1B OS=Mus musculus OX=10090 GN=Map1b PE=1 SV=2	Map1b	_LK[Acetyl (K)]HLDFLK_	1	438.471	432.679	526.521	1108.33	1082.21	1056.7	0.55684	0.564846	0.68663	1.45244	1.42048	1.32135
Cellular Component	GO:0099513	5	polymeric cytoskeletal fiber	1.43	1.4115e-05	P14873	98	K	2.60926	0.000295567	Up	Microtubule-associated protein 1B OS=Mus musculus OX=10090 GN=Map1b PE=1 SV=2	Map1b	_FSPEVPGQK[Acetyl (K)]ILHHR_	1	801.842	686.667	890.895	2021.28	2163.62	2030.24	0.550342	0.484469	0.627897	1.43156	1.53484	1.37204
Cellular Component	GO:0099513	5	polymeric cytoskeletal fiber	1.43	1.4115e-05	P11983	538	K	1.97222	0.00244284	Up	T-complex protein 1 subunit alpha OS=Mus musculus OX=10090 GN=Tcp1 PE=1 SV=3	Tcp1	_LHPESK[Acetyl (K)]DDK_	1	29.0555		27.2615	47.4725	53.0011	60.6712	0.646365		0.617387	1.13244	1.24401	1.36213
Cellular Component	GO:0099513	5	polymeric cytoskeletal fiber	1.43	1.4115e-05	P10637	677	K	2.02129	0.000415355	Up	Microtubule-associated protein tau OS=Mus musculus OX=10090 GN=Mapt PE=1 SV=3	Mapt	_AK[Acetyl (K)]TDHGAEIVYK_	1	455.869	408.911	365.638	877.635	786.268	778.776	0.731077	0.649534	0.610454	1.4386	1.32335	1.26256
Cellular Component	GO:0099513	5	polymeric cytoskeletal fiber	1.43	1.4115e-05	P10637	667	K	1.95648	9.78652e-05	Up	Microtubule-associated protein tau OS=Mus musculus OX=10090 GN=Mapt PE=1 SV=3	Mapt	_IETHK[Acetyl (K)]LTFR_	1	660.896	655.321	611.637	1161.93	1304.43	1238.6	0.691134	0.678787	0.665891	1.24198	1.43164	1.30941
Cellular Component	GO:0099513	5	polymeric cytoskeletal fiber	1.43	1.4115e-05	P16330	101	K	2.15953	1.57082e-06	Up	2',3'-cyclic-nucleotide 3'-phosphodiesterase OS=Mus musculus OX=10090 GN=Cnp PE=1 SV=3	Cnp	_ADFSEAYK[Acetyl (K)]R_	1	1203.88	1260.92	1228.21	2750.05	2780.56	2860.07	0.613956	0.635206	0.632426	1.31751	1.37053	1.37531
Cellular Component	GO:0099513	5	polymeric cytoskeletal fiber	1.43	1.4115e-05	P28660	1121	K	2.008	0.0231896	Up	Nck-associated protein 1 OS=Mus musculus OX=10090 GN=Nckap1 PE=1 SV=2	Nckap1	_NAYHAVYK[Acetyl (K)]QSVTSSA_	1	18.8353	23.4663	30.8824	44.6423	48.3497	71.9661	0.506955	0.624707	0.820847	1.07638	1.16802	1.67624
Cellular Component	GO:0099513	5	polymeric cytoskeletal fiber	1.43	1.4115e-05	P28738	845	K	1.63522	0.000793276	Up	Kinesin heavy chain isoform 5C OS=Mus musculus OX=10090 GN=Kif5c PE=1 SV=3	Kif5c	_ISFLENNLEQLTK[Acetyl (K)]VHK_	1	33.3181	29.9023	26.6563	51.7302	49.444	52.245	0.818447	0.754575	0.691196	1.29073	1.19701	1.21475
Cellular Component	GO:0099513	5	polymeric cytoskeletal fiber	1.43	1.4115e-05	P31938	97	K	4.57527	0.00805575	Up	Dual specificity mitogen-activated protein kinase kinase 1 OS=Mus musculus OX=10090 GN=Map2k1 PE=1 SV=2	Map2k1	_K[Acetyl (K)]LIHLEIKPAIR_	0.999928	12.9052	6.23708	18.5478	67.9411	69.9295	62.0895	0.344311	0.169684	0.51654	1.64525	1.66636	1.40337
Cellular Component	GO:0099513	5	polymeric cytoskeletal fiber	1.43	1.4115e-05	P80313	287	K	1.6709	0.0323062	Up	T-complex protein 1 subunit eta OS=Mus musculus OX=10090 GN=Cct7 PE=1 SV=1	Cct7	_IHQSGAK[Acetyl (K)]VILSK_	1	20.6025	16.5507	14.0689	29.8148	31.4858	22.2261	0.8866	0.736925	0.63107	1.37463	1.42532	0.96725
Cellular Component	GO:0099513	5	polymeric cytoskeletal fiber	1.43	1.4115e-05	P80313	401	K	1.78744	0.00777553	Up	T-complex protein 1 subunit eta OS=Mus musculus OX=10090 GN=Cct7 PE=1 SV=1	Cct7	_AIK[Acetyl (K)]NDSVVAGGGAIEMELSK_	1	59.2199	76.6318	71.3667	122.47	133.814	107.353	0.601554	0.805407	0.755637	1.33285	1.42986	1.10278
Cellular Component	GO:0099513	5	polymeric cytoskeletal fiber	1.43	1.4115e-05	P80314	50	K	3.20557	9.90779e-06	Up	T-complex protein 1 subunit beta OS=Mus musculus OX=10090 GN=Cct2 PE=1 SV=4	Cct2	_GMDK[Acetyl (K)]ILLSSGR_	1	267.127	300.436	302.958	897.387	855.877	910.944	0.442379	0.50484	0.497026	1.5538	1.53026	1.54557
Cellular Component	GO:0099513	5	polymeric cytoskeletal fiber	1.43	1.4115e-05	P80313	280	K	2.40009	7.47966e-05	Up	T-complex protein 1 subunit eta OS=Mus musculus OX=10090 GN=Cct7 PE=1 SV=1	Cct7	_LEK[Acetyl (K)]IHQSGAK_	1	39.151	40.3623	40.8549	92.2548	101.312	89.9754	0.56207	0.599546	0.611366	1.419	1.53002	1.30629
Cellular Component	GO:0099513	5	polymeric cytoskeletal fiber	1.43	1.4115e-05	P80313	67	K	2.4897	0.00287627	Up	T-complex protein 1 subunit eta OS=Mus musculus OX=10090 GN=Cct7 PE=1 SV=1	Cct7	_ATISNDGATILK[Acetyl (K)]LLDVVHPAAK_	1	33.0967	36.1007	27.1619	85.2937	85.5753	63.7637	0.579829	0.654381	0.496005	1.60096	1.57707	1.12968
Cellular Component	GO:0101002	9	ficolin-1-rich granule	1.64	1.30664e-05	P63017	328	K	2.87959	0.000110266	Up	Heat shock cognate 71 kDa protein OS=Mus musculus OX=10090 GN=Hspa8 PE=1 SV=1	Hspa8	_LDK[Acetyl (K)]SQIHDIVLVGGSTR_	1	254.122	209.113	195.975	645.794	623.678	575.177	0.587283	0.48643	0.482136	1.54103	1.52646	1.41272
Cellular Component	GO:0099513	5	polymeric cytoskeletal fiber	1.43	1.4115e-05	P80313	47	K	2.68467	0.000212763	Up	T-complex protein 1 subunit eta OS=Mus musculus OX=10090 GN=Cct7 PE=1 SV=1	Cct7	_GMDK[Acetyl (K)]LIVDGR_	1	93.1056	105.116	108.573	257.68	293.256	258.295	0.483765	0.5651	0.58802	1.43446	1.60285	1.35719
Cellular Component	GO:0099513	5	polymeric cytoskeletal fiber	1.43	1.4115e-05	P63017	328	K	2.87959	0.000110266	Up	Heat shock cognate 71 kDa protein OS=Mus musculus OX=10090 GN=Hspa8 PE=1 SV=1	Hspa8	_LDK[Acetyl (K)]SQIHDIVLVGGSTR_	1	254.122	209.113	195.975	645.794	623.678	575.177	0.587283	0.48643	0.482136	1.54103	1.52646	1.41272
Cellular Component	GO:0099513	5	polymeric cytoskeletal fiber	1.43	1.4115e-05	P63017	71	K	3.4812	5.55338e-05	Up	Heat shock cognate 71 kDa protein OS=Mus musculus OX=10090 GN=Hspa8 PE=1 SV=1	Hspa8	_NQVAMNPTNTVFDAK[Acetyl (K)]R_	1	103.844	108.426	94.8126	309.181	357.41	371.689	0.446641	0.469401	0.434116	1.3731	1.62803	1.69904
Cellular Component	GO:0099513	5	polymeric cytoskeletal fiber	1.43	1.4115e-05	P63005	368	K	1.56927	0.000589831	Up	Platelet-activating factor acetylhydrolase IB subunit beta OS=Mus musculus OX=10090 GN=Pafah1b1 PE=1 SV=2	Pafah1b1	_VWDYK[Acetyl (K)]NK_	1	319.728	339.998	363.682	510.96	539.117	557.972	0.720255	0.786308	0.828871	1.17516	1.25969	1.23008
Cellular Component	GO:0099513	5	polymeric cytoskeletal fiber	1.43	1.4115e-05	P63005	228	K	1.81608	0.00170043	Up	Platelet-activating factor acetylhydrolase IB subunit beta OS=Mus musculus OX=10090 GN=Pafah1b1 PE=1 SV=2	Pafah1b1	_MWEVQTGYC[Carbamidomethyl (C)]VK[Acetyl (K)]TFTGHR_	1	62.071	66.6071	69.4793	122.459	128.945	108.109	0.659801	0.726869	0.747205	1.32899	1.42168	1.12461
Cellular Component	GO:0099513	5	polymeric cytoskeletal fiber	1.43	1.4115e-05	P62827	134	K	1.54577	0.00173162	Up	GTP-binding nuclear protein Ran OS=Mus musculus OX=10090 GN=Ran PE=1 SV=3	Ran	_AK[Acetyl (K)]SIVFHR_	1	707.969	777.181	777.989	1188.68	1127.17	1189.05	0.703216	0.811258	0.846401	1.17385	1.24178	1.23375
Cellular Component	GO:0099513	5	polymeric cytoskeletal fiber	1.43	1.4115e-05	P62827	23	K	2.09211	0.0214496	Up	GTP-binding nuclear protein Ran OS=Mus musculus OX=10090 GN=Ran PE=1 SV=3	Ran	_LVLVGDGGTGK[Acetyl (K)]TTFVK_	1	77.8846	40.4007	74.7747	140.345	122.873	141.01	0.747086	0.407258	0.785601	1.3384	1.30724	1.41293
Cellular Component	GO:0099513	5	polymeric cytoskeletal fiber	1.43	1.4115e-05	P62627	9	K	2.07614	0.000970804	Up	Dynein light chain roadblock-type 1 OS=Mus musculus OX=10090 GN=Dynlrb1 PE=1 SV=3	Dynlrb1	_[Acetyl (Protein N-term)]AEVEETLK[Acetyl (K)]R_	1	250.573	312.787	333.679	612.719	546.804	614.487	0.572964	0.655189	0.738043	1.40675	1.24804	1.4273
Cellular Component	GO:0099513	5	polymeric cytoskeletal fiber	1.43	1.4115e-05	P61161	388	K	3.64794	4.11732e-06	Up	Actin-related protein 2 OS=Mus musculus OX=10090 GN=Actr2 PE=1 SV=1	Actr2	_VLEK[Acetyl (K)]LGVTVR_	1	260.827	252.734	267.226	1094.99	1040.73	979.981	0.424328	0.39911	0.435572	1.56789	1.57491	1.44999
Cellular Component	GO:0099513	5	polymeric cytoskeletal fiber	1.43	1.4115e-05	P61161	299	K	3.14475	0.000245798	Up	Actin-related protein 2 OS=Mus musculus OX=10090 GN=Actr2 PE=1 SV=1	Actr2	_SEFYK[Acetyl (K)]HIVLSGGSTMYPGLPSR_	1	377.833	332.633	314.79	1092.25	1314.09	1112.42	0.527089	0.450432	0.439983	1.3411	1.7052	1.4114
Cellular Component	GO:0099513	5	polymeric cytoskeletal fiber	1.43	1.4115e-05	P61161	219	K	1.9858	0.00116521	Up	Actin-related protein 2 OS=Mus musculus OX=10090 GN=Actr2 PE=1 SV=1	Actr2	_EK[Acetyl (K)]LC[Carbamidomethyl (C)]YVGYNIEQEQK_	1	89.0742	71.6952	79.1859	193.502	167.106	161.498	0.740943	0.5789	0.659951	1.41669	1.29298	1.2218
Cellular Component	GO:0099513	5	polymeric cytoskeletal fiber	1.43	1.4115e-05	P61161	46	K	2.19381	8.05631e-05	Up	Actin-related protein 2 OS=Mus musculus OX=10090 GN=Actr2 PE=1 SV=1	Actr2	_STTK[Acetyl (K)]VGNIEIK_	1	436.353	421.889	448.713	994.383	1065.43	1072.81	0.623044	0.584735	0.641919	1.24966	1.41506	1.39316
Cellular Component	GO:0099513	5	polymeric cytoskeletal fiber	1.43	1.4115e-05	P60764	183	K	2.34378	0.00153771	Up	Ras-related C3 botulinum toxin substrate 3 OS=Mus musculus OX=10090 GN=Rac3 PE=1 SV=1	Rac3	_AVLC[Carbamidomethyl (C)]PPPVK[Acetyl (K)]K_	1	222.398	186.33	231.84	437.749	424.731	385.576	0.623258	0.528131	0.721333	1.43476	1.64252	1.31198
Cellular Component	GO:0099513	5	polymeric cytoskeletal fiber	1.43	1.4115e-05	P58771	152	K	2.085	0.00293338	Up	Tropomyosin alpha-1 chain OS=Mus musculus OX=10090 GN=Tpm1 PE=1 SV=1	Tpm1	_EAK[Acetyl (K)]HIAEDADR_	1	14.4608	15.3828	13.1983	34.1979	27.656	36.5134	0.593823	0.687269	0.641822	1.54991	1.0876	1.37176
Cellular Component	GO:0099513	5	polymeric cytoskeletal fiber	1.43	1.4115e-05	P54823	104	K	1.78932	0.0147917	Up	Probable ATP-dependent RNA helicase DDX6 OS=Mus musculus OX=10090 GN=Ddx6 PE=1 SV=1	Ddx6	_GNEFEDYC[Carbamidomethyl (C)]LK[Acetyl (K)]R_	1	92.3438	92.4013	66.5369	139.067	124.352	135.922	0.812401	0.842619	0.543424	1.41416	1.24266	1.27689
Cellular Component	GO:0099513	5	polymeric cytoskeletal fiber	1.43	1.4115e-05	P42932	466	K	1.60646	0.000395137	Up	T-complex protein 1 subunit theta OS=Mus musculus OX=10090 GN=Cct8 PE=1 SV=3	Cct8	_ANEVISK[Acetyl (K)]LYSVHQEGNK_	1	327.203	291.197	276.447	461.039	451.947	453.246	0.831231	0.743459	0.740832	1.28982	1.23057	1.19939
Cellular Component	GO:0099513	5	polymeric cytoskeletal fiber	1.43	1.4115e-05	P39054	393	K	1.83977	0.0485531	Up	Dynamin-2 OS=Mus musculus OX=10090 GN=Dnm2 PE=1 SV=2	Dnm2	_EISYAIK[Acetyl (K)]NIHGVR_	1	41.4738	40.3466	23.1968	69.4355	73.9631	50.7313	0.838984	0.80353	0.471989	1.51783	1.37086	1.00151
Cellular Component	GO:0099513	5	polymeric cytoskeletal fiber	1.43	1.4115e-05	P33173	588	K	3.20424	0.00309708	Up	Kinesin-like protein KIF1A OS=Mus musculus OX=10090 GN=Kif1a PE=1 SV=2	Kif1a	_IIMGK[Acetyl (K)]SHVFR_	1	65.1855	105.796	115.026	299.185	305.694	327.086	0.317567	0.53272	0.57267	1.44696	1.53115	1.58139
Cellular Component	GO:0099513	5	polymeric cytoskeletal fiber	1.43	1.4115e-05	P31938	175	K	1.56576	0.000649041	Up	Dual specificity mitogen-activated protein kinase kinase 1 OS=Mus musculus OX=10090 GN=Map2k1 PE=1 SV=2	Map2k1	_VSIAVIK[Acetyl (K)]GLTYLR_	1	399.07	422.058	432.134	749.276	778.303	743.389	0.717972	0.774293	0.81153	1.22353	1.25063	1.13303
Cellular Component	GO:0099513	5	polymeric cytoskeletal fiber	1.43	1.4115e-05	P10637	590	K	2.12698	7.93573e-05	Up	Microtubule-associated protein tau OS=Mus musculus OX=10090 GN=Mapt PE=1 SV=3	Mapt	_DNIK[Acetyl (K)]HVPGGGSVQIVYKPVDLSK_	1	440.677	386.963	415.187	848.955	868.214	883.33	0.675411	0.587445	0.662478	1.32996	1.39655	1.36863
Cellular Component	GO:0016323	4	basolateral plasma membrane	1.6	1.3314e-05	Q6PIE5	1016	K	1.92592	0.00012347	Up	Sodium/potassium-transporting ATPase subunit alpha-2 OS=Mus musculus OX=10090 GN=Atp1a2 PE=1 SV=1	Atp1a2	_RYPGGWVEK[Acetyl (K)]ETYY_	1	476.903	415.548	477.064	888.674	929.805	947.891	0.696583	0.624821	0.713609	1.26231	1.34044	1.31652
Cellular Component	GO:0099513	5	polymeric cytoskeletal fiber	1.43	1.4115e-05	P10637	559	K	2.51619	1.04379e-05	Up	Microtubule-associated protein tau OS=Mus musculus OX=10090 GN=Mapt PE=1 SV=3	Mapt	_IGSTENLK[Acetyl (K)]HQPGGGK_	1	557.529	628.171	566.23	1419.7	1425.11	1488.65	0.539677	0.602274	0.57061	1.40465	1.44776	1.45672
Cellular Component	GO:0099513	5	polymeric cytoskeletal fiber	1.43	1.4115e-05	P0DP26	95	K	2.04418	0.000336103	Up	Calmodulin-1 OS=Mus musculus OX=10090 GN=Calm1 PE=1 SV=1	Calm1	_VFDK[Acetyl (K)]DGNGYISAAELR_	1	1541.49	1294.68	1264.6	2924.3	2930.74	3066.62	0.731773	0.61773	0.60073	1.29583	1.35167	1.33913
Cellular Component	GO:0016323	4	basolateral plasma membrane	1.6	1.3314e-05	Q921I1	299	K	1.56412	0.0171346	Up	Serotransferrin OS=Mus musculus OX=10090 GN=Tf PE=1 SV=1	Tf	_SK[Acetyl (K)]DFQLFSSPLGK_	1	250.203	291.935	322.824	290.299	372.558	368.341	0.676378	0.822609	0.914767	1.08305	1.36192	1.33042
Cellular Component	GO:0016323	4	basolateral plasma membrane	1.6	1.3314e-05	Q91ZU6	3832	K	2.17015	0.00603045	Up	Dystonin OS=Mus musculus OX=10090 GN=Dst PE=1 SV=2	Dst	_VHYEK[Acetyl (K)]VLAEC[Carbamidomethyl (C)]EK_	1	13.4838	14.6867		26.3253	34.5127	29.5558	0.549582	0.627601		1.10982	1.44637	1.27581
Cellular Component	GO:0016323	4	basolateral plasma membrane	1.6	1.3314e-05	Q91XM9	752	K	1.53052	0.0335054	Up	Disks large homolog 2 OS=Mus musculus OX=10090 GN=Dlg2 PE=1 SV=2	Dlg2	_GK[Acetyl (K)]HC[Carbamidomethyl (C)]ILDVSGNAIK_	1	106.795	76.1469	111.767	193.452	184.165	166.188	0.839484	0.592266	0.896497	1.27312	1.21401	1.07629
Cellular Component	GO:0016323	4	basolateral plasma membrane	1.6	1.3314e-05	Q91XM9	511	K	1.72976	0.00149284	Up	Disks large homolog 2 OS=Mus musculus OX=10090 GN=Dlg2 PE=1 SV=2	Dlg2	_FEAK[Acetyl (K)]IHDLR_	1	94.626	89.0766	101.032	188.323	218.159	186.74	0.710408	0.661707	0.773984	1.18369	1.37349	1.15506
Cellular Component	GO:0016323	4	basolateral plasma membrane	1.6	1.3314e-05	Q8VHJ5	112	K	2.063	0.0386345	Up	Serine/threonine-protein kinase MARK1 OS=Mus musculus OX=10090 GN=Mark1 PE=1 SV=2	Mark1	_IMK[Acetyl (K)]ILNHPNIVK_	1	23.9728	22.7894	13.8286	29.7267	51.5972	47.7543	0.76872	0.753458	0.425588	0.977537	1.52979	1.51092
Cellular Component	GO:0016323	4	basolateral plasma membrane	1.6	1.3314e-05	Q8VHJ5	93	K	2.79235	0.00243545	Up	Serine/threonine-protein kinase MARK1 OS=Mus musculus OX=10090 GN=Mark1 PE=1 SV=2	Mark1	_IIDK[Acetyl (K)]TQLNPTSLQK_	1	28.2753	27.9525	46.2412	86.2733	99.5691	104.208	0.438118	0.446564	0.687661	1.37088	1.42648	1.59318
Cellular Component	GO:0016323	4	basolateral plasma membrane	1.6	1.3314e-05	Q8VDN2	1019	K	2.70443	0.000102915	Up	Sodium/potassium-transporting ATPase subunit alpha-1 OS=Mus musculus OX=10090 GN=Atp1a1 PE=1 SV=1	Atp1a1	_RPGGWVEK[Acetyl (K)]ETYY_	1	75.8333	65.117	80.3703	225.138	211.49	225.935	0.53273	0.469693	0.580221	1.44624	1.36989	1.46403
Cellular Component	GO:0016323	4	basolateral plasma membrane	1.6	1.3314e-05	Q8VDN2	502	K	2.91193	0.000529582	Up	Sodium/potassium-transporting ATPase subunit alpha-1 OS=Mus musculus OX=10090 GN=Atp1a1 PE=1 SV=1	Atp1a1	_NPNASEPK[Acetyl (K)]HLLVMK_	1	49.947	40.2739	35.2657	128.483	148.126	127.195	0.585946	0.485114	0.42516	1.37828	1.60224	1.37637
Cellular Component	GO:0016323	4	basolateral plasma membrane	1.6	1.3314e-05	Q8VDN2	476	K	1.63213	0.00109895	Up	Sodium/potassium-transporting ATPase subunit alpha-1 OS=Mus musculus OX=10090 GN=Atp1a1 PE=1 SV=1	Atp1a1	_YSK[Acetyl (K)]IVEIPFNSTNK_	1	1301.11	1101.16	1173.37	2067.38	2059.21	2328.59	0.805417	0.69989	0.746434	1.17023	1.17531	1.32959
Cellular Component	GO:0016323	4	basolateral plasma membrane	1.6	1.3314e-05	Q8R5M8	417	K	3.0388	0.00266709	Up	Cell adhesion molecule 1 OS=Mus musculus OX=10090 GN=Cadm1 PE=1 SV=2	Cadm1	_HK[Acetyl (K)]GTYFTHEAK_	1	24.4629	41.2314	37.2577	100.183	108.496	123.356	0.351946	0.623669	0.489964	1.37512	1.48702	1.59147
Cellular Component	GO:0016323	4	basolateral plasma membrane	1.6	1.3314e-05	Q8K596	348	K	3.79238	0.00337824	Up	Sodium/calcium exchanger 2 OS=Mus musculus OX=10090 GN=Slc8a2 PE=1 SV=1	Slc8a2	_YYALLHQQK[Acetyl (K)]SR_	1	30.6619		21.8212	135.811	154.079	117.403	0.392085		0.282572	1.30258	1.43269	1.10256
Cellular Component	GO:0016323	4	basolateral plasma membrane	1.6	1.3314e-05	Q924N4	772	K	1.94889	0.00658504	Up	Solute carrier family 12 member 6 OS=Mus musculus OX=10090 GN=Slc12a6 PE=1 SV=2	Slc12a6	_LDEDLHVK[Acetyl (K)]HPR_	1	40.0305	41.4461	57.0868	97.5549	88.7878	104.383	0.585735	0.575952	0.852295	1.30131	1.24017	1.38354
Cellular Component	GO:0016323	4	basolateral plasma membrane	1.6	1.3314e-05	Q8K4G5	302	K	2.92205	0.000717291	Up	Actin-binding LIM protein 1 OS=Mus musculus OX=10090 GN=Ablim1 PE=1 SV=1	Ablim1	_VLEAGDK[Acetyl (K)]HYHPSC[Carbamidomethyl (C)]AR_	1	55.2213	49.0213	52.5424	153.158	164.284	178.637	0.535807	0.469122	0.506475	1.18307	1.55066	1.68268
Cellular Component	GO:0016323	4	basolateral plasma membrane	1.6	1.3314e-05	Q8C8R3	3579	K	2.17502	0.0275846	Up	Ankyrin-2 OS=Mus musculus OX=10090 GN=Ank2 PE=1 SV=2	Ank2	_DGK[Acetyl (K)]HATDTILIEC[Carbamidomethyl (C)]LTK_	1	24.387	18.9092	41.4052	74.173	64.6685	58.4015	0.523774	0.421726	0.923035	1.51312	1.37184	1.17913
Cellular Component	GO:0016323	4	basolateral plasma membrane	1.6	1.3314e-05	Q8C8R3	1965	K	2.39237	0.0093355	Up	Ankyrin-2 OS=Mus musculus OX=10090 GN=Ank2 PE=1 SV=2	Ank2	_AFQSGQDPSK[Acetyl (K)]HK_	1	36.1989	23.5777	41.4084	99.713	85.0086	73.7463	0.609481	0.412229	0.723656	1.59463	1.41369	1.16724
Cellular Component	GO:0016323	4	basolateral plasma membrane	1.6	1.3314e-05	Q8C8R3	1920	K	2.19573	0.00160282	Up	Ankyrin-2 OS=Mus musculus OX=10090 GN=Ank2 PE=1 SV=2	Ank2	_HEK[Acetyl (K)]HLPVSPGK_	1	41.1134	48.621	36.1072	94.5126	106.486	94.1197	0.591412	0.726281	0.539113	1.29134	1.51296	1.27275
Cellular Component	GO:0016323	4	basolateral plasma membrane	1.6	1.3314e-05	Q8C8R3	1884	K	1.8515	0.0230574	Up	Ankyrin-2 OS=Mus musculus OX=10090 GN=Ank2 PE=1 SV=2	Ank2	_TEK[Acetyl (K)]HPPVSPGK_	1	60.2914	63.0881	41.1591	98.7528	130.03	95.521	0.746852	0.811522	0.529205	1.16191	1.59092	1.11233
Cellular Component	GO:0016323	4	basolateral plasma membrane	1.6	1.3314e-05	Q8C8R3	1837	K	2.14664	0.0010376	Up	Ankyrin-2 OS=Mus musculus OX=10090 GN=Ank2 PE=1 SV=2	Ank2	_HSPVFSGKPEK[Acetyl (K)]HSPGSPSTK_	0.98933	40.4536	40.1356	37.7158	77.0782	89.7078	104.808	0.62828	0.64729	0.607992	1.13703	1.37611	1.53019
Cellular Component	GO:0016323	4	basolateral plasma membrane	1.6	1.3314e-05	Q8C8R3	1639	K	2.53088	0.000150021	Up	Ankyrin-2 OS=Mus musculus OX=10090 GN=Ank2 PE=1 SV=2	Ank2	_SGETSQASAVGK[Acetyl (K)]SSESNK_	1	8.50659	7.707	8.31678	24.0439	22.3661	19.8957	0.567081	0.533517	0.575471	1.52244	1.47267	1.24682
Cellular Component	GO:0016323	4	basolateral plasma membrane	1.6	1.3314e-05	Q8C8R3	1302	K	1.93042	0.0150932	Up	Ankyrin-2 OS=Mus musculus OX=10090 GN=Ank2 PE=1 SV=2	Ank2	_FVVFAK[Acetyl (K)]SHDPIEAR_	1	76.4483	75.4068	46.5533	128.798	146.935	132.493	0.763113	0.781637	0.482336	1.22116	1.44868	1.24328
Cellular Component	GO:0016323	4	basolateral plasma membrane	1.6	1.3314e-05	Q8C8R3	580	K	1.50866	0.0061031	Up	Ankyrin-2 OS=Mus musculus OX=10090 GN=Ank2 PE=1 SV=2	Ank2	_YGSLDVAK[Acetyl (K)]LLLQR_	1	108.171	116.933	130.714	183.033	201.99	189.049	0.704415	0.790727	0.883521	1.13212	1.29919	1.1573
Cellular Component	GO:0016323	4	basolateral plasma membrane	1.6	1.3314e-05	Q8BL65	185	K	1.51381	0.00507529	Up	Actin-binding LIM protein 2 OS=Mus musculus OX=10090 GN=Ablim2 PE=1 SV=1	Ablim2	_TC[Carbamidomethyl (C)]GK[Acetyl (K)]LLNAEYISK_	1	84.7623	93.159	92.9018	120.627	163.961	146.476	0.744904	0.798805	0.827617	1.04523	1.30376	1.24074
Cellular Component	GO:0016323	4	basolateral plasma membrane	1.6	1.3314e-05	Q80Y17	59	K	2.54982	0.0113631	Up	Lethal(2) giant larvae protein homolog 1 OS=Mus musculus OX=10090 GN=Llgl1 PE=1 SV=1	Llgl1	_SGAVK[Acetyl (K)]IYGAPGVEFTGLHR_	1	6.16345	11.202	7.10171	18.3553	17.6466	22.593	0.410462	0.824003	0.489718	1.43482	1.30677	1.65478
Cellular Component	GO:0016323	4	basolateral plasma membrane	1.6	1.3314e-05	Q6ZQK5	450	K	1.7423	0.000780633	Up	Arf-GAP with coiled-coil, ANK repeat and PH domain-containing protein 2 OS=Mus musculus OX=10090 GN=Acap2 PE=1 SV=2	Acap2	_SLGVHFSK[Acetyl (K)]VR_	1	68.5273	70.3423	80.0739	138.135	148.35	136.394	0.689987	0.689667	0.77953	1.21215	1.36672	1.18308
Cellular Component	GO:0016323	4	basolateral plasma membrane	1.6	1.3314e-05	Q8JZS0	49	K	12.3179	0.0360324	Up	Protein lin-7 homolog A OS=Mus musculus OX=10090 GN=Lin7a PE=1 SV=2	Lin7a	_LQESGEVPVHK[Acetyl (K)]LQSLK_	1	1	4.10745	13.7059	30.7949	63.3519	157.886	0.0226033	0.0925092	0.323035	0.640473	1.4342	3.32239
Cellular Component	GO:0016323	4	basolateral plasma membrane	1.6	1.3314e-05	Q99MK8	399	K	2.3797	0.0104307	Up	Beta-adrenergic receptor kinase 1 OS=Mus musculus OX=10090 GN=Grk2 PE=1 SV=2	Grk2	_DK[Acetyl (K)]HEIDR_	1		35.3163	51.6283	106.046	108.723	96.3515		0.460833	0.635617	1.45978	1.31683	1.13723
Cellular Component	GO:0016323	4	basolateral plasma membrane	1.6	1.3314e-05	Q9EPC1	274	K	1.63363	0.017204	Up	Alpha-parvin OS=Mus musculus OX=10090 GN=Parva PE=1 SV=1	Parva	_TLITFVNK[Acetyl (K)]HLNK_	1	86.431	92.8595	101.503	120.17	113.393	116.393	0.640178	0.816649	0.923136	1.32814	1.13496	1.42487
Cellular Component	GO:0016323	4	basolateral plasma membrane	1.6	1.3314e-05	Q9JIS8	688	K	3.90757	0.0233994	Up	Solute carrier family 12 member 4 OS=Mus musculus OX=10090 GN=Slc12a4 PE=1 SV=2	Slc12a4	_LEEGPPHTK[Acetyl (K)]NWR_	1	31.301		26.6054	142.335	129.778	104.124	0.36896		0.413308	1.6725	1.9955	0.917151
Cellular Component	GO:0099513	5	polymeric cytoskeletal fiber	1.43	1.4115e-05	P08553	834	K	2.09394	0.0138425	Up	Neurofilament medium polypeptide OS=Mus musculus OX=10090 GN=Nefm PE=1 SV=4	Nefm	_KVEK[Acetyl (K)]VTSHAIVK_	0.999999	88.7755	45.8155	71.9991	125.836	110.293	109.74	0.834351	0.455456	0.723207	1.4662	1.37318	1.37576
Cellular Component	GO:0099513	5	polymeric cytoskeletal fiber	1.43	1.4115e-05	P08553	807	K	2.00078	0.000487833	Up	Neurofilament medium polypeptide OS=Mus musculus OX=10090 GN=Nefm PE=1 SV=4	Nefm	_YITK[Acetyl (K)]SVTVTQK_	1	136.183	152.89	153.786	242.896	224.214	244.945	0.612249	0.727049	0.738931	1.35382	1.33535	1.46891
Cellular Component	GO:0099513	5	polymeric cytoskeletal fiber	1.43	1.4115e-05	P08553	261	K	2.76287	0.000225567	Up	Neurofilament medium polypeptide OS=Mus musculus OX=10090 GN=Nefm PE=1 SV=4	Nefm	_DYLK[Acetyl (K)]TDISTALK_	1	166.143	195.587	188.684	422.854	429.991	370.285	0.486404	0.605665	0.590375	1.53475	1.66762	1.44601
Cellular Component	GO:0099513	5	polymeric cytoskeletal fiber	1.43	1.4115e-05	P08553	116	K	1.78524	1.2656e-05	Up	Neurofilament medium polypeptide OS=Mus musculus OX=10090 GN=Nefm PE=1 SV=4	Nefm	_FAGYIEK[Acetyl (K)]VHYLEQQNK_	1	322.191	299.696	298.887	444.881	427.294	445.16	0.74746	0.735418	0.741074	1.27953	1.31319	1.37756
Cellular Component	GO:0099513	5	polymeric cytoskeletal fiber	1.43	1.4115e-05	P08553	53	K	1.87959	0.00192618	Up	Neurofilament medium polypeptide OS=Mus musculus OX=10090 GN=Nefm PE=1 SV=4	Nefm	_GSPSTVSSSYK[Acetyl (K)]R_	1	77.2228	61.0352	59.767	113.471	86.1781	98.7464	0.807703	0.67525	0.668109	1.47138	1.19406	1.37768
Cellular Component	GO:0099513	5	polymeric cytoskeletal fiber	1.43	1.4115e-05	P08551	363	K	2.49043	0.000962284	Up	Neurofilament light polypeptide OS=Mus musculus OX=10090 GN=Nefl PE=1 SV=5	Nefl	_STK[Acetyl (K)]SEMAR_	1	485.7	388.024	478.564	791.81	889.309	998.229	0.644687	0.516212	0.647061	1.30848	1.50601	1.68811
Cellular Component	GO:0099513	5	polymeric cytoskeletal fiber	1.43	1.4115e-05	P05213	401	K	2.01628	1.50315e-06	Up	Tubulin alpha-1B chain OS=Mus musculus OX=10090 GN=Tuba1b PE=1 SV=2	Tuba1b	_FDLMYAK[Acetyl (K)]R_	1	11906	11515.5	11357.2	22733	23604.2	24612.7	0.676723	0.648545	0.659819	1.31649	1.32652	1.35948
Cellular Component	GO:0099513	5	polymeric cytoskeletal fiber	1.43	1.4115e-05	P05213	394	K	3.36382	2.60399e-05	Up	Tubulin alpha-1B chain OS=Mus musculus OX=10090 GN=Tuba1b PE=1 SV=2	Tuba1b	_LDHK[Acetyl (K)]FDLMYAK_	1	285.831	304.372	251.768	986.128	937.055	936.829	0.463995	0.489574	0.417744	1.63099	1.50401	1.47786
Cellular Component	GO:0099513	5	polymeric cytoskeletal fiber	1.43	1.4115e-05	P05213	163	K	1.54664	2.61578e-05	Up	Tubulin alpha-1B chain OS=Mus musculus OX=10090 GN=Tuba1b PE=1 SV=2	Tuba1b	_LSVDYGK[Acetyl (K)]K_	1	16097.7	16049.3	16568.9	25029.7	25373.9	25825.1	0.774258	0.764867	0.814554	1.22657	1.20667	1.20707
Cellular Component	GO:0099513	5	polymeric cytoskeletal fiber	1.43	1.4115e-05	P05213	60	K	2.56108	4.24495e-05	Up	Tubulin alpha-1B chain OS=Mus musculus OX=10090 GN=Tuba1b PE=1 SV=2	Tuba1b	_TIGGGDDSFNTFFSETGAGK[Acetyl (K)]HVPR_	1	1542.55	1568.59	1633.37	3762.13	4453.53	4085.76	0.543821	0.547944	0.588585	1.35134	1.5524	1.39978
Cellular Component	GO:0099513	5	polymeric cytoskeletal fiber	1.43	1.4115e-05	P03995	408	K	2.26892	0.000381091	Up	Glial fibrillary acidic protein OS=Mus musculus OX=10090 GN=Gfap PE=1 SV=4	Gfap	_NIVVK[Acetyl (K)]TVEMR_	1	134.901	111.84	106.678	251.084	243.305	297.696	0.681821	0.588972	0.56627	1.31151	1.33107	1.52556
Cellular Component	GO:0099513	5	polymeric cytoskeletal fiber	1.43	1.4115e-05	P03995	276	K	1.61387	0.00233038	Up	Glial fibrillary acidic protein OS=Mus musculus OX=10090 GN=Gfap PE=1 SV=4	Gfap	_QAK[Acetyl (K)]HEANDYR_	1	76.1482	70.399	86.1606	131.421	114.622	125.676	0.729404	0.702617	0.866782	1.30098	1.18842	1.22057
Cellular Component	GO:0099513	5	polymeric cytoskeletal fiber	1.43	1.4115e-05	P03995	83	K	2.03292	1.82259e-05	Up	Glial fibrillary acidic protein OS=Mus musculus OX=10090 GN=Gfap PE=1 SV=4	Gfap	_FASYIEK[Acetyl (K)]VR_	1	192.384	188.002	198.117	377.136	379.621	406.002	0.639672	0.65132	0.691835	1.29594	1.36626	1.36873
Cellular Component	GO:0099513	5	polymeric cytoskeletal fiber	1.43	1.4115e-05	O89053	339	K	2.47272	5.79357e-05	Up	Coronin-1A OS=Mus musculus OX=10090 GN=Coro1a PE=1 SV=5	Coro1a	_FYK[Acetyl (K)]LHER_	1	594.529	672.62	594.313	1745.62	1851.17	1718.07	0.534299	0.614218	0.528651	1.34805	1.4231	1.37602
Cellular Component	GO:0099513	5	polymeric cytoskeletal fiber	1.43	1.4115e-05	O88342	321	K	1.67469	0.00480421	Up	WD repeat-containing protein 1 OS=Mus musculus OX=10090 GN=Wdr1 PE=1 SV=3	Wdr1	_GHSK[Acetyl (K)]SIQC[Carbamidomethyl (C)]LTVHR_	1	147.55	177.946	162.246	295.417	294.772	259.896	0.646589	0.835732	0.754331	1.30907	1.31707	1.11955
Cellular Component	GO:0099513	5	polymeric cytoskeletal fiber	1.43	1.4115e-05	O88342	256	K	1.60629	0.0198829	Up	WD repeat-containing protein 1 OS=Mus musculus OX=10090 GN=Wdr1 PE=1 SV=3	Wdr1	_AHDGGIYAISWSPDSTHLLSASGDK[Acetyl (K)]TSK_	1	42.5423	58.71	57.136	91.462	89.9098	84.0457	0.588495	0.870409	0.838553	1.27939	1.26813	1.14286
Cellular Component	GO:0099513	5	polymeric cytoskeletal fiber	1.43	1.4115e-05	O88342	21	K	2.08762	2.91838e-05	Up	WD repeat-containing protein 1 OS=Mus musculus OX=10090 GN=Wdr1 PE=1 SV=3	Wdr1	_GVSK[Acetyl (K)]ILGGDPK_	1	488.923	485.475	516.08	1083.34	1075.06	1076.61	0.606573	0.645505	0.679294	1.35909	1.35991	1.31297
Cellular Component	GO:0099513	5	polymeric cytoskeletal fiber	1.43	1.4115e-05	O35874	31	K	2.52969	0.000966604	Up	Neutral amino acid transporter A OS=Mus musculus OX=10090 GN=Slc1a4 PE=1 SV=1	Slc1a4	_TPETAMGK[Acetyl (K)]SQR_	1	86.395	80.3657	65.4325	179.054	171.961	195.104	0.654682	0.606239	0.471229	1.34114	1.51848	1.52218
Cellular Component	GO:0099513	5	polymeric cytoskeletal fiber	1.43	1.4115e-05	O08553	368	K	2.08685	9.15311e-06	Up	Dihydropyrimidinase-related protein 2 OS=Mus musculus OX=10090 GN=Dpysl2 PE=1 SV=2	Dpysl2	_MSVIWDK[Acetyl (K)]AVVTGK_	1	2409.41	2228.26	2403.77	4994.87	5186.86	5408.62	0.655516	0.609298	0.659002	1.33391	1.35302	1.32778
Cellular Component	GO:0099513	5	polymeric cytoskeletal fiber	1.43	1.4115e-05	O08553	258	K	1.95764	2.56739e-05	Up	Dihydropyrimidinase-related protein 2 OS=Mus musculus OX=10090 GN=Dpysl2 PE=1 SV=2	Dpysl2	_VMSK[Acetyl (K)]SAAEVIAQAR_	1	6206.2	5773.61	5666.93	12102.2	12104.8	12415.4	0.70415	0.658381	0.6479	1.34782	1.3168	1.27106
Cellular Component	GO:0016323	4	basolateral plasma membrane	1.6	1.3314e-05	Q9Z0U1	94	K	2.58385	0.000166286	Up	Tight junction protein ZO-2 OS=Mus musculus OX=10090 GN=Tjp2 PE=1 SV=2	Tjp2	_IAAIVVK[Acetyl (K)]R_	1	7.89816	9.31929		23.4731	19.8893	25.1013	0.498374	0.540056		1.33644	1.29592	1.39236
Cellular Component	GO:0016323	4	basolateral plasma membrane	1.6	1.3314e-05	Q9WU78	614	K	1.67501	0.00511195	Up	Programmed cell death 6-interacting protein OS=Mus musculus OX=10090 GN=Pdcd6ip PE=1 SV=3	Pdcd6ip	_IYGGLTSK[Acetyl (K)]VQESLK_	1	26.1012	21.5991	29.8842	41.7784	46.5146	40.5865	0.740151	0.637997	0.865549	1.22301	1.3346	1.20059
Cellular Component	GO:0016323	4	basolateral plasma membrane	1.6	1.3314e-05	Q9QXS1	311	K	1.68199	0.0153418	Up	Plectin OS=Mus musculus OX=10090 GN=Plec PE=1 SV=3	Plec	_EK[Acetyl (K)]LLLWSQR_	1	52.6842	63.8195	45.3984	86.1744	82.415	109.296	0.709035	0.889339	0.632519	1.15248	1.13876	1.46111
Cellular Component	GO:0016323	4	basolateral plasma membrane	1.6	1.3314e-05	Q9JM63	216	K	1.92067	3.45039e-05	Up	ATP-sensitive inward rectifier potassium channel 10 OS=Mus musculus OX=10090 GN=Kcnj10 PE=1 SV=1	Kcnj10	_SLLIGC[Carbamidomethyl (C)]QVTGK[Acetyl (K)]LLQTHQTK_	1	215.441	227.426	220.156	390.946	385.2	410.364	0.665911	0.722142	0.689947	1.30228	1.29962	1.38925
Cellular Component	GO:0016323	4	basolateral plasma membrane	1.6	1.3314e-05	Q9JM63	6	K	3.93667	5.14609e-06	Up	ATP-sensitive inward rectifier potassium channel 10 OS=Mus musculus OX=10090 GN=Kcnj10 PE=1 SV=1	Kcnj10	_[Acetyl (Protein N-term)]TSVAK[Acetyl (K)]VYYSQTTQTESR_	1	431.474	433.234	471.501	1567.95	1627.44	1704.02	0.395572	0.408026	0.438279	1.54918	1.62861	1.71107
Cellular Component	GO:0099513	5	polymeric cytoskeletal fiber	1.43	1.4115e-05	P10637	551	K	1.67048	0.00320134	Up	Microtubule-associated protein tau OS=Mus musculus OX=10090 GN=Mapt PE=1 SV=3	Mapt	_SK[Acetyl (K)]IGSTENLK_	1	197.833	175.646	222.083	328.163	320.117	332.308	0.739362	0.650198	0.864079	1.25358	1.25559	1.25549
Cellular Component	GO:0099513	5	polymeric cytoskeletal fiber	1.43	1.4115e-05	P08553	372	K	1.83879	0.00103878	Up	Neurofilament medium polypeptide OS=Mus musculus OX=10090 GN=Nefm PE=1 SV=4	Nefm	_GTK[Acetyl (K)]WEMAR_	1	163.537	176.545	196.113	275.121	262.724	255.171	0.63882	0.72945	0.818745	1.33235	1.35952	1.32958
Cellular Component	GO:0031984	2	organelle subcompartment	1.32	1.29027e-05	Q8K596	348	K	3.79238	0.00337824	Up	Sodium/calcium exchanger 2 OS=Mus musculus OX=10090 GN=Slc8a2 PE=1 SV=1	Slc8a2	_YYALLHQQK[Acetyl (K)]SR_	1	30.6619		21.8212	135.811	154.079	117.403	0.392085		0.282572	1.30258	1.43269	1.10256
Cellular Component	GO:0101002	9	ficolin-1-rich granule	1.64	1.30664e-05	P61161	388	K	3.64794	4.11732e-06	Up	Actin-related protein 2 OS=Mus musculus OX=10090 GN=Actr2 PE=1 SV=1	Actr2	_VLEK[Acetyl (K)]LGVTVR_	1	260.827	252.734	267.226	1094.99	1040.73	979.981	0.424328	0.39911	0.435572	1.56789	1.57491	1.44999
Cellular Component	GO:0031984	2	organelle subcompartment	1.32	1.29027e-05	Q68FD5	1529	K	1.6334	0.00232776	Up	Clathrin heavy chain 1 OS=Mus musculus OX=10090 GN=Cltc PE=1 SV=3	Cltc	_QSVELC[Carbamidomethyl (C)]K[Acetyl (K)]K_	1	52.0816	51.8835	49.5654	98.5121	94.3036	80.7063	0.750807	0.773762	0.731789	1.32325	1.29593	1.06637
Cellular Component	GO:0031984	2	organelle subcompartment	1.32	1.29027e-05	Q68FD5	1397	K	2.82036	0.00354831	Up	Clathrin heavy chain 1 OS=Mus musculus OX=10090 GN=Cltc PE=1 SV=3	Cltc	_DIITK[Acetyl (K)]VANVELYYK_	1	43.9255	69.6257	70.3095	204.667	187.762	175.038	0.359926	0.5902	0.590029	1.56261	1.4666	1.31457
Cellular Component	GO:0031984	2	organelle subcompartment	1.32	1.29027e-05	Q68FD5	806	K	1.52626	0.0156993	Up	Clathrin heavy chain 1 OS=Mus musculus OX=10090 GN=Cltc PE=1 SV=3	Cltc	_YIEIYVQK[Acetyl (K)]VNPSR_	1	703.05	711.547	640.365	1262.92	1207.32	949.062	0.790653	0.827822	0.737548	1.32338	1.29429	0.978249
Cellular Component	GO:0031984	2	organelle subcompartment	1.32	1.29027e-05	Q68FD5	637	K	2.58167	1.30644e-05	Up	Clathrin heavy chain 1 OS=Mus musculus OX=10090 GN=Cltc PE=1 SV=3	Cltc	_ALEHFTDLYDIK[Acetyl (K)]R_	1	749.017	791.645	718.042	2140.28	2126.42	2100.54	0.534577	0.584498	0.524846	1.4233	1.44669	1.37406
Cellular Component	GO:0031984	2	organelle subcompartment	1.32	1.29027e-05	Q68FD5	506	K	2.20001	4.11822e-05	Up	Clathrin heavy chain 1 OS=Mus musculus OX=10090 GN=Cltc PE=1 SV=3	Cltc	_IVLYAK[Acetyl (K)]K_	1	436.159	376.883	378.321	941.755	957.945	959.101	0.662976	0.592643	0.588947	1.33383	1.38804	1.3362
Cellular Component	GO:0031984	2	organelle subcompartment	1.32	1.29027e-05	Q68FD5	487	K	1.75481	0.000322803	Up	Clathrin heavy chain 1 OS=Mus musculus OX=10090 GN=Cltc PE=1 SV=3	Cltc	_ANVPNK[Acetyl (K)]VIQC[Carbamidomethyl (C)]FAETGQVQK_	1	77.7574	72.3201	68.3657	129.355	141.839	147.145	0.751755	0.723315	0.676917	1.16527	1.30719	1.30387
Cellular Component	GO:0031984	2	organelle subcompartment	1.32	1.29027e-05	Q68FD5	227	K	2.18926	0.00584231	Up	Clathrin heavy chain 1 OS=Mus musculus OX=10090 GN=Cltc PE=1 SV=3	Cltc	_GQAGGK[Acetyl (K)]LHIIEVGTPPTGNQPFPK_	1	82.2485	59.8482	91.8577	217.326	172.005	169.225	0.638923	0.480956	0.7308	1.57304	1.27371	1.20487
Cellular Component	GO:0031984	2	organelle subcompartment	1.32	1.29027e-05	Q68ED2	71	K	1.70695	0.0105276	Up	Metabotropic glutamate receptor 7 OS=Mus musculus OX=10090 GN=Grm7 PE=1 SV=1	Grm7	_GPSGVPC[Carbamidomethyl (C)]GDIK[Acetyl (K)]R_	1	173.239	208.006	174.423	342.979	333.297	352.311	0.652553	0.897117	0.66142	1.11444	1.31732	1.34246
Cellular Component	GO:0031984	2	organelle subcompartment	1.32	1.29027e-05	Q64331	564	K	1.77081	0.00021271	Up	Unconventional myosin-VI OS=Mus musculus OX=10090 GN=Myo6 PE=1 SV=2	Myo6	_SK[Acetyl (K)]LAVHR_	1	137.605	124.357	130.644	218.521	225.806	237.942	0.761057	0.689227	0.72159	1.19949	1.30119	1.34528
Cellular Component	GO:0031984	2	organelle subcompartment	1.32	1.29027e-05	Q62420	149	K	1.96104	0.00478541	Up	Endophilin-A1 OS=Mus musculus OX=10090 GN=Sh3gl2 PE=1 SV=2	Sh3gl2	_QNFIDPLQNLHDK[Acetyl (K)]DLR_	1	32.0235	36.6534	26.2302	82.1015	75.1472	78.2318	0.645045	0.786632	0.525528	1.36195	1.25762	1.21859
Cellular Component	GO:0031984	2	organelle subcompartment	1.32	1.29027e-05	Q61161	132	K	3.21692	0.000466244	Up	Mitogen-activated protein kinase kinase kinase kinase 2 OS=Mus musculus OX=10090 GN=Map4k2 PE=1 SV=1	Map4k2	_GLHHLHSQGK[Acetyl (K)]IHR_	1	98.4719	73.048	70.1908	221.956	218.74	234.565	0.584698	0.439927	0.455018	1.59128	1.4028	1.76581
Cellular Component	GO:0031984	2	organelle subcompartment	1.32	1.29027e-05	Q68FD5	1609	K	2.30515	1.76432e-06	Up	Clathrin heavy chain 1 OS=Mus musculus OX=10090 GN=Cltc PE=1 SV=3	Cltc	_EYLTK[Acetyl (K)]VDK_	1	1031.08	1005.42	991.76	2468.11	2483.14	2672.02	0.595947	0.601167	0.587061	1.32919	1.36812	1.41549
Cellular Component	GO:0031984	2	organelle subcompartment	1.32	1.29027e-05	Q60870	25	K	1.68141	2.70169e-05	Up	Receptor expression-enhancing protein 5 OS=Mus musculus OX=10090 GN=Reep5 PE=1 SV=1	Reep5	_LEAK[Acetyl (K)]TGVNR_	1	436.658	426.586	444.666	673.118	712.066	686.638	0.74697	0.749091	0.760151	1.31867	1.25845	1.2165
Cellular Component	GO:0031984	2	organelle subcompartment	1.32	1.29027e-05	Q3UPL0	71	K	3.23916	0.00112868	Up	Protein transport protein Sec31A OS=Mus musculus OX=10090 GN=Sec31a PE=1 SV=2	Sec31a	_YHK[Acetyl (K)]LIWGPHK_	1	98.8327	88.3968	128.399	312.801	278.965	351.433	0.461391	0.392955	0.594497	1.56382	1.36246	1.76675
Cellular Component	GO:0031984	2	organelle subcompartment	1.32	1.29027e-05	Q3TDQ1	751	K	2.92467	0.00194245	Up	Dolichyl-diphosphooligosaccharide--protein glycosyltransferase subunit STT3B OS=Mus musculus OX=10090 GN=Stt3b PE=1 SV=2	Stt3b	_FK[Acetyl (K)]HLEEAFTSEHWLVR_	1	24.1507	20.3098	23.3639	49.0187	55.5286	69.0068	0.60505	0.476072	0.508463	1.21016	1.55339	1.88547
Cellular Component	GO:0031984	2	organelle subcompartment	1.32	1.29027e-05	Q01853	505	K	1.91796	0.000115198	Up	Transitional endoplasmic reticulum ATPase OS=Mus musculus OX=10090 GN=Vcp PE=1 SV=4	Vcp	_FLK[Acetyl (K)]FGMTPSK_	1	561.351	541.424	588.192	993.5	1029.36	1123.87	0.674368	0.655741	0.736216	1.27419	1.30032	1.38861
Cellular Component	GO:0031984	2	organelle subcompartment	1.32	1.29027e-05	Q01853	386	K	1.75418	0.00192188	Up	Transitional endoplasmic reticulum ATPase OS=Mus musculus OX=10090 GN=Vcp PE=1 SV=4	Vcp	_LEILQIHTK[Acetyl (K)]NMK_	1	39.7807	40.6057	32.4234	67.8293	58.0521	65.5287	0.759952	0.782046	0.64535	1.38336	1.16614	1.2875
Cellular Component	GO:0031984	2	organelle subcompartment	1.32	1.29027e-05	Q01405	392	K	1.72609	0.0041794	Up	Protein transport protein Sec23A OS=Mus musculus OX=10090 GN=Sec23a PE=1 SV=2	Sec23a	_VFTK[Acetyl (K)]DIHGQFK_	1	44.8654	52.9436	49.5523	84.4086	86.6284	68.6604	0.676858	0.789756	0.752888	1.38737	1.36194	1.08174
Cellular Component	GO:0031984	2	organelle subcompartment	1.32	1.29027e-05	P84096	183	K	4.14439	0.000129182	Up	Rho-related GTP-binding protein RhoG OS=Mus musculus OX=10090 GN=Rhog PE=1 SV=1	Rhog	_AVLNPTPIK[Acetyl (K)]R_	1	27.7893	26.9762	31.882	114.969	144.071	130.788	0.346054	0.364158	0.42973	1.40382	1.79597	1.52457
Cellular Component	GO:0031984	2	organelle subcompartment	1.32	1.29027e-05	P70704	1111	K	3.28338	2.12688e-05	Up	Phospholipid-transporting ATPase IA OS=Mus musculus OX=10090 GN=Atp8a1 PE=1 SV=2	Atp8a1	_AQLLK[Acetyl (K)]NVFK_	1	120.766	115.675	132.257	437.825	425.949	424.617	0.449022	0.427838	0.50191	1.56312	1.51151	1.45239
Cellular Component	GO:0031984	2	organelle subcompartment	1.32	1.29027e-05	P70704	1101	K	2.30183	0.00192625	Up	Phospholipid-transporting ATPase IA OS=Mus musculus OX=10090 GN=Atp8a1 PE=1 SV=2	Atp8a1	_SQDPGAVVLGK[Acetyl (K)]SLTER_	1	34.5312	51.4697	39.7487	104.831	97.1168	105.849	0.490733	0.727615	0.576555	1.43051	1.31722	1.38383
Cellular Component	GO:0031984	2	organelle subcompartment	1.32	1.29027e-05	P70392	512	K	1.50705	0.0119271	Up	Ras-specific guanine nucleotide-releasing factor 2 OS=Mus musculus OX=10090 GN=Rasgrf2 PE=1 SV=2	Rasgrf2	_SSGGK[Acetyl (K)]LHLLK_	1	112.349	86.6847	79.5938	128.818	136.769	130.097	0.925561	0.809909	0.671404	1.20445	1.25687	1.16596
Cellular Component	GO:0031984	2	organelle subcompartment	1.32	1.29027e-05	P70205	457	K	2.66889	0.000172107	Up	Pituitary adenylate cyclase-activating polypeptide type I receptor OS=Mus musculus OX=10090 GN=Adcyap1r1 PE=1 SV=1	Adcyap1r1	_YFTMDFK[Acetyl (K)]HR_	1	371.222	320.802	395.31	962.807	951.978	1020.03	0.525597	0.507939	0.600892	1.31312	1.49126	1.55773
Cellular Component	GO:0031984	2	organelle subcompartment	1.32	1.29027e-05	P70168	859	K	2.40868	0.00112367	Up	Importin subunit beta-1 OS=Mus musculus OX=10090 GN=Kpnb1 PE=1 SV=2	Kpnb1	_AK[Acetyl (K)]TLATWATK_	1	54.3544	62.4649	68.4677	126.679	154.015	163.091	0.519044	0.597992	0.645831	1.19312	1.4908	1.56226
Cellular Component	GO:0031984	2	organelle subcompartment	1.32	1.29027e-05	Q3UUQ7	187	K	2.12532	0.00141462	Up	GPI inositol-deacylase OS=Mus musculus OX=10090 GN=Pgap1 PE=1 SV=3	Pgap1	_ALLTLK[Acetyl (K)]NFK_	1	23.2115	31.3512	29.5912	49.4357	47.3641	55.4739	0.549126	0.737878	0.688787	1.38318	1.31821	1.4978
Cellular Component	GO:0031984	2	organelle subcompartment	1.32	1.29027e-05	P67984	84	K	2.31178	0.00026752	Up	60S ribosomal protein L22 OS=Mus musculus OX=10090 GN=Rpl22 PE=1 SV=2	Rpl22	_YLK[Acetyl (K)]YLTK_	1	83.9209	83.7682	95.1545	165.867	177.564	183.628	0.567239	0.60119	0.700852	1.45461	1.50458	1.36217
Cellular Component	GO:0031984	2	organelle subcompartment	1.32	1.29027e-05	Q6GQT9	53	K	2.25703	0.00309874	Up	Nodal modulator 1 OS=Mus musculus OX=10090 GN=Nomo1 PE=1 SV=1	Nomo1	_LYTK[Acetyl (K)]HGTLK_	1	51.8185	67.7493	69.1946	119.906	122.753	124.98	0.498011	0.689131	0.718952	1.38386	1.32198	1.59628
Cellular Component	GO:0031984	2	organelle subcompartment	1.32	1.29027e-05	Q6R0H7	835	K	3.0201	0.00117394	Up	Guanine nucleotide-binding protein G(s) subunit alpha isoforms XLas OS=Mus musculus OX=10090 GN=Gnas PE=1 SV=1	Gnas	_VQDIK[Acetyl (K)]NNLK_	1	110.737	169.141	127.081	399.915	397.169	425.751	0.396129	0.63094	0.469503	1.50387	1.49156	1.52437
Cellular Component	GO:0031984	2	organelle subcompartment	1.32	1.29027e-05	Q8K0T0	654	K	3.85044	0.00240888	Up	Reticulon-1 OS=Mus musculus OX=10090 GN=Rtn1 PE=1 SV=1	Rtn1	_SVLQAVQK[Acetyl (K)]TDEGHPFK_	1	25.4499	49.4478	28.1476	140.546	150.364	142.309	0.297883	0.573958	0.333078	1.53022	1.61139	1.49785
Cellular Component	GO:0031984	2	organelle subcompartment	1.32	1.29027e-05	Q8K0T0	646	K	1.56057	1.87021e-06	Up	Reticulon-1 OS=Mus musculus OX=10090 GN=Rtn1 PE=1 SV=1	Rtn1	_IYK[Acetyl (K)]SVLQAVQK_	1	1942.75	1961.61	1962.46	3257.38	3309.25	3451.64	0.767651	0.768661	0.783963	1.19728	1.19722	1.22646
Cellular Component	GO:0031984	2	organelle subcompartment	1.32	1.29027e-05	Q8K0C4	261	K	3.45391	0.00358475	Up	Lanosterol 14-alpha demethylase OS=Mus musculus OX=10090 GN=Cyp51a1 PE=1 SV=1	Cyp51a1	_EIK[Acetyl (K)]NIFYK_	1	64.1381	44.6517	33.3825	114.585	108.448	107.878	0.726767	0.428337	0.365463	1.76832	1.66634	1.81723
Cellular Component	GO:0031984	2	organelle subcompartment	1.32	1.29027e-05	Q8CIE6	438	K	2.52598	0.00977138	Up	Coatomer subunit alpha OS=Mus musculus OX=10090 GN=Copa PE=1 SV=2	Copa	_MHSLLIK[Acetyl (K)]NLK_	1	29.9008	15.6622	15.9756	39.4939	43.5541	44.0496	0.845538	0.444185	0.486507	1.33788	1.59508	1.55376
Cellular Component	GO:0031984	2	organelle subcompartment	1.32	1.29027e-05	Q8CFE4	493	K	1.60907	0.044448	Up	SCY1-like protein 2 OS=Mus musculus OX=10090 GN=Scyl2 PE=1 SV=1	Scyl2	_IK[Acetyl (K)]NAC[Carbamidomethyl (C)]LQTSSLAVR_	1	20.4404	17.4416	15.4497	29.668	36.41	25.741	0.947085	0.751878	0.598302	1.16609	1.4797	1.05066
Cellular Component	GO:0031984	2	organelle subcompartment	1.32	1.29027e-05	Q8CCB4	253	K	3.6858	0.000213548	Up	Vacuolar protein sorting-associated protein 53 homolog OS=Mus musculus OX=10090 GN=Vps53 PE=1 SV=1	Vps53	_IK[Acetyl (K)]QEIIK_	1	23.8146	17.2671	22.6272	78.6819	82.835	80.3131	0.495499	0.359751	0.417484	1.66539	1.58939	1.43626
Cellular Component	GO:0031984	2	organelle subcompartment	1.32	1.29027e-05	Q8BXZ1	270	K	2.30753	0.00117875	Up	Protein disulfide-isomerase TMX3 OS=Mus musculus OX=10090 GN=Tmx3 PE=1 SV=2	Tmx3	_LK[Acetyl (K)]SIIQEVAR_	1	58.0176	59.9799	50.8102	119.642	111.706	133.423	0.685415	0.654255	0.505534	1.40981	1.32908	1.51899
Cellular Component	GO:0031984	2	organelle subcompartment	1.32	1.29027e-05	Q8BRT1	865	K	1.63509	0.00550244	Up	CLIP-associating protein 2 OS=Mus musculus OX=10090 GN=Clasp2 PE=1 SV=1	Clasp2	_TFQDGATK[Acetyl (K)]LLHNHLR_	1	195.535	160.266	161.183	269.337	307.261	251.771	0.861142	0.703737	0.718769	1.16182	1.40746	1.16468
Cellular Component	GO:0031984	2	organelle subcompartment	1.32	1.29027e-05	Q8BRT1	266	K	2.18953	0.00152385	Up	CLIP-associating protein 2 OS=Mus musculus OX=10090 GN=Clasp2 PE=1 SV=1	Clasp2	_HAAVLVETIK[Acetyl (K)]K_	1	12.5672	11.0878	11.4911	31.1863	21.4653	23.1585	0.671079	0.590334	0.621321	1.63114	1.1922	1.29896
Cellular Component	GO:0031984	2	organelle subcompartment	1.32	1.29027e-05	Q8BPQ7	260	K	2.20936	0.0196991	Up	Small G protein signaling modulator 1 OS=Mus musculus OX=10090 GN=Sgsm1 PE=1 SV=2	Sgsm1	_ATLLYGK[Acetyl (K)]NNVLVQPR_	1	30.7752	25.1317	16.8583	57.0232	54.894	46.5341	0.852851	0.618656	0.417538	1.50874	1.47657	1.18827
Cellular Component	GO:0031984	2	organelle subcompartment	1.32	1.29027e-05	Q8BMP6	106	K	2.9799	2.8504e-05	Up	Golgi resident protein GCP60 OS=Mus musculus OX=10090 GN=Acbd3 PE=1 SV=3	Acbd3	_AFHPTYEEK[Acetyl (K)]LK_	1	196.158	157.387	194.035	461.602	492.746	436.364	0.526972	0.484759	0.557215	1.64195	1.56025	1.47311
Cellular Component	GO:0031984	2	organelle subcompartment	1.32	1.29027e-05	Q6IR34	90	K	2.6002	0.00268871	Up	G-protein-signaling modulator 1 OS=Mus musculus OX=10090 GN=Gpsm1 PE=1 SV=3	Gpsm1	_ALQFHK[Acetyl (K)]HDLLLAR_	1	100.046	133.939	138.673	243.709	294.495	340.034	0.473455	0.610075	0.620967	1.18527	1.49438	1.75239
Cellular Component	GO:0031984	2	organelle subcompartment	1.32	1.29027e-05	Q8BMG7	1334	K	4.54655	0.000287531	Up	Rab3 GTPase-activating protein non-catalytic subunit OS=Mus musculus OX=10090 GN=Rab3gap2 PE=1 SV=2	Rab3gap2	_AMNPQDLQNTGVPIAATAK[Acetyl (K)]LVHK_	1	4.49499	6.09933	4.8775	26.9559	24.0812	21.0893	0.31443	0.42496	0.335541	1.86998	1.64101	1.37624
Cellular Component	GO:0031984	2	organelle subcompartment	1.32	1.29027e-05	Q8BH66	334	K	1.58161	6.03775e-05	Up	Atlastin-1 OS=Mus musculus OX=10090 GN=Atl1 PE=1 SV=1	Atl1	_AYIK[Acetyl (K)]IYQGEELPHPK_	1	317.386	286.645	320.984	511.674	483.483	526.013	0.775685	0.753839	0.783891	1.20395	1.18008	1.2749
Cellular Component	GO:0031984	2	organelle subcompartment	1.32	1.29027e-05	Q8BH66	285	K	1.67578	0.00589443	Up	Atlastin-1 OS=Mus musculus OX=10090 GN=Atl1 PE=1 SV=1	Atl1	_VATNPNFDGK[Acetyl (K)]LK_	1	120.868	140.854	163.562	271.68	236.018	235.112	0.618618	0.775739	0.8365	1.3387	1.20638	1.19334
Cellular Component	GO:0031984	2	organelle subcompartment	1.32	1.29027e-05	Q8BGH4	123	K	2.77639	0.00309728	Up	Receptor expression-enhancing protein 1 OS=Mus musculus OX=10090 GN=Reep1 PE=1 SV=1	Reep1	_SYDALVHFGK[Acetyl (K)]R_	1	38.8209	37.4831	56.5258	131.125	110.71	159.628	0.466076	0.439788	0.652274	1.58187	1.15942	1.58471
Cellular Component	GO:0031984	2	organelle subcompartment	1.32	1.29027e-05	Q8BFZ9	232	K	2.39418	0.00042121	Up	Erlin-2 OS=Mus musculus OX=10090 GN=Erlin2 PE=1 SV=1	Erlin2	_VAQVAEITYGQK[Acetyl (K)]VMEK_	1	19.765	23.0125	18.1463	37.5467	49.7213	50.593	0.577075	0.647417	0.558784	1.2402	1.48804	1.54124
Cellular Component	GO:0031984	2	organelle subcompartment	1.32	1.29027e-05	Q8BFZ9	192	K	1.52673	0.0166582	Up	Erlin-2 OS=Mus musculus OX=10090 GN=Erlin2 PE=1 SV=1	Erlin2	_TK[Acetyl (K)]LLIAAQK_	1	75.5975	82.4141	94.5262	114.362	112.236	138.434	0.710463	0.746309	0.936923	1.21591	1.08119	1.35744
Cellular Component	GO:0031984	2	organelle subcompartment	1.32	1.29027e-05	Q810J8	734	K	5.52461	0.00686992	Up	Zinc finger FYVE domain-containing protein 1 OS=Mus musculus OX=10090 GN=Zfyve1 PE=1 SV=2	Zfyve1	_LSK[Acetyl (K)]HHC[Carbamidomethyl (C)]R_	1	8.24398	6.98193	13.6218	47.8316		63.6089	0.30389	0.253859	0.485985	1.7263		2.11785
Cellular Component	GO:0031984	2	organelle subcompartment	1.32	1.29027e-05	Q810J8	289	K	1.58095	0.0380786	Up	Zinc finger FYVE domain-containing protein 1 OS=Mus musculus OX=10090 GN=Zfyve1 PE=1 SV=2	Zfyve1	_FLGDASEAYLK[Acetyl (K)]HFTK_	1	19.6251	30.5893	27.2531	37.0859	37.9933	52.2924	0.594541	0.914061	0.799087	1.10002	1.11744	1.43089
Cellular Component	GO:0031984	2	organelle subcompartment	1.32	1.29027e-05	Q80Y17	59	K	2.54982	0.0113631	Up	Lethal(2) giant larvae protein homolog 1 OS=Mus musculus OX=10090 GN=Llgl1 PE=1 SV=1	Llgl1	_SGAVK[Acetyl (K)]IYGAPGVEFTGLHR_	1	6.16345	11.202	7.10171	18.3553	17.6466	22.593	0.410462	0.824003	0.489718	1.43482	1.30677	1.65478
Cellular Component	GO:0031984	2	organelle subcompartment	1.32	1.29027e-05	Q80X80	645	K	3.25475	0.000145295	Up	Phospholipid transfer protein C2CD2L OS=Mus musculus OX=10090 GN=C2cd2l PE=1 SV=3	C2cd2l	_SGTK[Acetyl (K)]LIFR_	1		23.8119	25.286	96.8364	113.488	104.33		0.383029	0.397958	1.19132	1.34573	1.27583
Cellular Component	GO:0031984	2	organelle subcompartment	1.32	1.29027e-05	Q80TT2	161	K	1.6244	0.00198528	Up	BAI1-associated protein 3 OS=Mus musculus OX=10090 GN=Baiap3 PE=1 SV=4	Baiap3	_APTYALK[Acetyl (K)]VSVMR_	1	115.148	131.487	119.505	199.152	159.962	196.782	0.718666	0.854164	0.731554	1.27959	1.15221	1.31145
Cellular Component	GO:0031984	2	organelle subcompartment	1.32	1.29027e-05	Q7TQ95	319	K	3.16241	0.00384211	Up	Endoplasmic reticulum junction formation protein lunapark OS=Mus musculus OX=10090 GN=Lnpk PE=1 SV=1	Lnpk	_LPEFSFEK[Acetyl (K)]R_	1	28.5391	26.4419	33.0847	87.6187	67.1421	105.434	0.459956	0.447953	0.570448	1.60301	1.09899	1.97318
Cellular Component	GO:0031984	2	organelle subcompartment	1.32	1.29027e-05	Q8BMG7	556	K	2.04912	0.00505716	Up	Rab3 GTPase-activating protein non-catalytic subunit OS=Mus musculus OX=10090 GN=Rab3gap2 PE=1 SV=2	Rab3gap2	_DLHLVK[Acetyl (K)]K_	1	29.151	19.7021	27.6254	48.0805	57.6529	55.4933	0.75146	0.505864	0.700346	1.22916	1.44781	1.33453
Cellular Component	GO:0031984	2	organelle subcompartment	1.32	1.29027e-05	Q8K0T0	767	K	1.8306	3.78901e-05	Up	Reticulon-1 OS=Mus musculus OX=10090 GN=Rtn1 PE=1 SV=1	Rtn1	_THINTVVAK[Acetyl (K)]IQAK_	1	244.688	263.048	249.489	518.637	503.516	493.46	0.675743	0.720408	0.696575	1.33233	1.27315	1.22546
Cellular Component	GO:0031984	2	organelle subcompartment	1.32	1.29027e-05	P63276	49	K	1.75322	2.38507e-05	Up	40S ribosomal protein S17 OS=Mus musculus OX=10090 GN=Rps17 PE=1 SV=2	Rps17	_NK[Acetyl (K)]IAGYVTHLMK_	1	129.073	135.043	135.24	198.251	204.286	204.767	0.708413	0.745496	0.769235	1.30115	1.31525	1.28126
Cellular Component	GO:0031984	2	organelle subcompartment	1.32	1.29027e-05	P63037	130	K	2.82373	0.00467691	Up	DnaJ homolog subfamily A member 1 OS=Mus musculus OX=10090 GN=Dnaja1 PE=1 SV=1	Dnaja1	_LALQK[Acetyl (K)]NVIC[Carbamidomethyl (C)]DK_	1	42.3441	22.8026	33.1589	84.0045	87.1423	90.7124	0.697717	0.365697	0.530066	1.44998	1.51023	1.53935
Cellular Component	GO:0031984	2	organelle subcompartment	1.32	1.29027e-05	P46460	529	K	2.77653	0.000873358	Up	Vesicle-fusing ATPase OS=Mus musculus OX=10090 GN=Nsf PE=1 SV=2	Nsf	_VLDDGELLVQQTK[Acetyl (K)]NSDR_	1	47.6036	49.9922	35.193	140.224	134.971	128.869	0.552433	0.591575	0.411955	1.50786	1.46137	1.35095
Cellular Component	GO:0031984	2	organelle subcompartment	1.32	1.29027e-05	P46460	462	K	2.31614	3.75379e-05	Up	Vesicle-fusing ATPase OS=Mus musculus OX=10090 GN=Nsf PE=1 SV=2	Nsf	_ASTK[Acetyl (K)]VEVDMEK_	1	377.156	345.548	331.852	867.731	923.721	884.553	0.629857	0.588433	0.559009	1.34279	1.43927	1.33442
Cellular Component	GO:0031984	2	organelle subcompartment	1.32	1.29027e-05	P46460	251	K	2.63781	0.000606975	Up	Vesicle-fusing ATPase OS=Mus musculus OX=10090 GN=Nsf PE=1 SV=2	Nsf	_VFPPEIVEQMGC[Carbamidomethyl (C)]K[Acetyl (K)]HVK_	1	1388.06	1902.57	1750.36	4765.39	4827.19	4999.92	0.440461	0.615609	0.560244	1.40119	1.42914	1.43321
Cellular Component	GO:0031984	2	organelle subcompartment	1.32	1.29027e-05	P40142	264	K	1.83731	0.0469465	Up	Transketolase OS=Mus musculus OX=10090 GN=Tkt PE=1 SV=1	Tkt	_PLPK[Acetyl (K)]NMAEQIIQEIYSQVQSK_	1	17.5791	20.1713		45.6706	31.9588	28.7386	0.611863	0.710475		1.5508	1.09294	1.00057
Cellular Component	GO:0031984	2	organelle subcompartment	1.32	1.29027e-05	P40142	144	K	4.0623	0.0442121	Up	Transketolase OS=Mus musculus OX=10090 GN=Tkt PE=1 SV=1	Tkt	_YFDK[Acetyl (K)]ASYR_	1	373.454	350.705	65.1039	1075.18	1124.63	1072.04	0.553543	0.526034	0.097596	1.55473	1.63784	1.58945
Cellular Component	GO:0031984	2	organelle subcompartment	1.32	1.29027e-05	P39054	393	K	1.83977	0.0485531	Up	Dynamin-2 OS=Mus musculus OX=10090 GN=Dnm2 PE=1 SV=2	Dnm2	_EISYAIK[Acetyl (K)]NIHGVR_	1	41.4738	40.3466	23.1968	69.4355	73.9631	50.7313	0.838984	0.80353	0.471989	1.51783	1.37086	1.00151
Cellular Component	GO:0031984	2	organelle subcompartment	1.32	1.29027e-05	P37040	610	K	2.2905	0.00539023	Up	NADPH--cytochrome P450 reductase OS=Mus musculus OX=10090 GN=Por PE=1 SV=2	Por	_VYVQHLLK[Acetyl (K)]R_	1	35.5694	29.8723	22.9804	71.8101	62.555	57.4662	0.733692	0.645831	0.466581	1.606	1.37334	1.24917
Cellular Component	GO:0031984	2	organelle subcompartment	1.32	1.29027e-05	P37040	602	K	2.51022	0.0222464	Up	NADPH--cytochrome P450 reductase OS=Mus musculus OX=10090 GN=Por PE=1 SV=2	Por	_EQAHK[Acetyl (K)]VYVQHLLK_	1	13.0831	24.6229	11.5168	33.4486	37.701	47.1503	0.451468	0.890566	0.391182	1.25145	1.38467	1.71464
Cellular Component	GO:0031984	2	organelle subcompartment	1.32	1.29027e-05	P35564	218	K	2.93866	8.83519e-06	Up	Calnexin OS=Mus musculus OX=10090 GN=Canx PE=1 SV=1	Canx	_TGVYEEK[Acetyl (K)]HAK_	1	134.382	145.382	147.377	384.33	385.222	392.379	0.487709	0.514797	0.551029	1.5031	1.50037	1.56185
Cellular Component	GO:0031984	2	organelle subcompartment	1.32	1.29027e-05	P35564	171	K	1.83451	9.80489e-05	Up	Calnexin OS=Mus musculus OX=10090 GN=Canx PE=1 SV=1	Canx	_LLSK[Acetyl (K)]TAELSLDQFHDK_	1	309.407	321.466	335.51	543.059	570.88	528.121	0.684089	0.693463	0.764206	1.29388	1.35454	1.28065
Cellular Component	GO:0031984	2	organelle subcompartment	1.32	1.29027e-05	P35564	135	K	2.17723	0.00200139	Up	Calnexin OS=Mus musculus OX=10090 GN=Canx PE=1 SV=1	Canx	_HHAISAK[Acetyl (K)]LNKPFLFDTK_	1	110.523	86.1726	101.723	212.938	175.464	213.432	0.70803	0.538611	0.671339	1.46999	1.20629	1.49959
Cellular Component	GO:0031984	2	organelle subcompartment	1.32	1.29027e-05	P46460	639	K	2.43475	0.00517818	Up	Vesicle-fusing ATPase OS=Mus musculus OX=10090 GN=Nsf PE=1 SV=2	Nsf	_K[Acetyl (K)]LLIIGTTSR_	1	77.7122	116.93	130.057	302.512	266.856	298.477	0.405985	0.622895	0.685342	1.46442	1.3007	1.40857
Cellular Component	GO:0031984	2	organelle subcompartment	1.32	1.29027e-05	P35564	128	K	15.3672	0.00729001	Up	Calnexin OS=Mus musculus OX=10090 GN=Canx PE=1 SV=1	Canx	_AK[Acetyl (K)]HHAISAK_	1	15.3598		22.8647	360.871	144.152	322.264	0.0852897		0.130797	2.15936	0.859006	1.96262
Cellular Component	GO:0031984	2	organelle subcompartment	1.32	1.29027e-05	P35564	48	K	1.86873	0.000885243	Up	Calnexin OS=Mus musculus OX=10090 GN=Canx PE=1 SV=1	Canx	_SK[Acetyl (K)]SDASTPPSPK_	1	100.257	126.414	108.734	185.295	209.538	184.748	0.631923	0.77741	0.706053	1.25856	1.41735	1.27716
Cellular Component	GO:0031984	2	organelle subcompartment	1.32	1.29027e-05	P35282	155	K	1.88803	0.0310616	Up	Ras-related protein Rab-21 OS=Mus musculus OX=10090 GN=Rab21 PE=1 SV=4	Rab21	_HVSIQEAESYAESVGAK[Acetyl (K)]HYHTSAK_	1	79.6705	43.3504	57.7753	124.501	89.9323	116.204	0.87804	0.493008	0.717414	1.55644	1.076	1.31063
Cellular Component	GO:0031984	2	organelle subcompartment	1.32	1.29027e-05	P35282	45	K	1.51329	0.0396848	Up	Ras-related protein Rab-21 OS=Mus musculus OX=10090 GN=Rab21 PE=1 SV=4	Rab21	_FNDK[Acetyl (K)]HITTLQASFLTK_	1	165.288	145.801	182.082	263.158	254.839	208.223	0.764019	0.695451	0.948289	1.37982	1.27882	0.984998
Cellular Component	GO:0031984	2	organelle subcompartment	1.32	1.29027e-05	P27773	366	K	2.38384	0.000431986	Up	Protein disulfide-isomerase A3 OS=Mus musculus OX=10090 GN=Pdia3 PE=1 SV=2	Pdia3	_YLK[Acetyl (K)]SEPIPESNEGPVK_	1	78.8528	66.5536	80.2761	160.111	162.639	133.263	0.63566	0.552958	0.645466	1.52631	1.56844	1.27741
Cellular Component	GO:0031984	2	organelle subcompartment	1.32	1.29027e-05	P27773	218	K	2.35895	0.0008969	Up	Protein disulfide-isomerase A3 OS=Mus musculus OX=10090 GN=Pdia3 PE=1 SV=2	Pdia3	_FEDK[Acetyl (K)]TVAYTEK_	1	71.3401	58.9331	73.5879	118.833	153.131	135.398	0.641405	0.546099	0.659909	1.26342	1.64702	1.44752
Cellular Component	GO:0031984	2	organelle subcompartment	1.32	1.29027e-05	P27671	513	K	2.7333	0.0167377	Up	Ras-specific guanine nucleotide-releasing factor 1 OS=Mus musculus OX=10090 GN=Rasgrf1 PE=1 SV=2	Rasgrf1	_GSGGK[Acetyl (K)]LHLTK_	1	18.8721	41.7351	29.9837	66.1567	77.4121	67.9585	0.328372	0.822996	0.534306	1.44932	1.7053	1.45284
Cellular Component	GO:0031984	2	organelle subcompartment	1.32	1.29027e-05	P23242	144	K	1.98823	0.0179273	Up	Gap junction alpha-1 protein OS=Mus musculus OX=10090 GN=Gja1 PE=1 SV=2	Gja1	_YGIEEHGK[Acetyl (K)]VK_	1	62.3768	95.7792	66.5188	141.761	187.794	170.965	0.530282	0.857622	0.591432	1.05823	1.5137	1.36345
Cellular Component	GO:0031984	2	organelle subcompartment	1.32	1.29027e-05	P22892	797	K	1.63032	0.0470172	Up	AP-1 complex subunit gamma-1 OS=Mus musculus OX=10090 GN=Ap1g1 PE=1 SV=3	Ap1g1	_IK[Acetyl (K)]LTYNHK_	1	79.9238	41.4775	64.7901	98.4171	91.0042	90.7178	0.965849	0.530112	0.802392	1.3552	1.18357	1.20828
Cellular Component	GO:0031984	2	organelle subcompartment	1.32	1.29027e-05	P20029	524	K	1.52356	0.000178365	Up	Endoplasmic reticulum chaperone BiP OS=Mus musculus OX=10090 GN=Hspa5 PE=1 SV=3	Hspa5	_NK[Acetyl (K)]ITITNDQNR_	1	85.3646	86.2433	89.9027	119.947	115.418	114.499	0.774478	0.808814	0.827662	1.27536	1.22652	1.17136
Cellular Component	GO:0031984	2	organelle subcompartment	1.32	1.29027e-05	P20029	269	K	2.66743	0.000126771	Up	Endoplasmic reticulum chaperone BiP OS=Mus musculus OX=10090 GN=Hspa5 PE=1 SV=3	Hspa5	_VMEHFIK[Acetyl (K)]LYK_	1	231.202	208.522	263.307	532.353	566.843	546.759	0.545945	0.508982	0.630913	1.47323	1.5678	1.45583
Cellular Component	GO:0031984	2	organelle subcompartment	1.32	1.29027e-05	P16054	421	K	2.16529	0.0200413	Up	Protein kinase C epsilon type OS=Mus musculus OX=10090 GN=Prkce PE=1 SV=1	Prkce	_GSFGK[Acetyl (K)]VMLAELK_	1	40.3914	55.9538	84.1927	160.953	177.339	162.702	0.406143	0.553638	0.855089	1.24879	1.3974	1.28353
Cellular Component	GO:0031984	2	organelle subcompartment	1.32	1.29027e-05	P35564	104	K	2.52151	0.000282604	Up	Calnexin OS=Mus musculus OX=10090 GN=Canx PE=1 SV=1	Canx	_YDGK[Acetyl (K)]WEVDEMK_	1	40.8086	40.8589	36.5449	79.7556	95.4221	100.297	0.597813	0.58399	0.551522	1.25903	1.50013	1.61144
Cellular Component	GO:0031984	2	organelle subcompartment	1.32	1.29027e-05	P63037	296	K	2.72214	8.58902e-05	Up	DnaJ homolog subfamily A member 1 OS=Mus musculus OX=10090 GN=Dnaja1 PE=1 SV=1	Dnaja1	_TIVITSHPGQIVK[Acetyl (K)]HGDIK_	1	270.592	249.374	224.841	632.362	630.544	646.157	0.605095	0.542762	0.487785	1.48131	1.48303	1.48809
Cellular Component	GO:0031984	2	organelle subcompartment	1.32	1.29027e-05	P46460	708	K	2.02785	5.86486e-05	Up	Vesicle-fusing ATPase OS=Mus musculus OX=10090 GN=Nsf PE=1 SV=2	Nsf	_VWIGIK[Acetyl (K)]K_	1	554.556	582.436	597.974	1203.66	1290.56	1364.51	0.617649	0.661473	0.671787	1.24223	1.34108	1.37284
Cellular Component	GO:0031984	2	organelle subcompartment	1.32	1.29027e-05	P47911	48	K	3.71199	0.0337617	Up	60S ribosomal protein L6 OS=Mus musculus OX=10090 GN=Rpl6 PE=1 SV=3	Rpl6	_AK[Acetyl (K)]PHC[Carbamidomethyl (C)]SR_	1	40.753	10.4164	14.0277	94.6312	49.4522	62.0131	0.845026	0.208541	0.28623	2.27996	1.22468	1.46867
Cellular Component	GO:0031984	2	organelle subcompartment	1.32	1.29027e-05	P63037	32	K	1.71939	0.00925849	Up	DnaJ homolog subfamily A member 1 OS=Mus musculus OX=10090 GN=Dnaja1 PE=1 SV=1	Dnaja1	_LALK[Acetyl (K)]YHPDK_	1	90.6818	70.4427	101.65	136.021	152.193	136.717	0.782539	0.591659	0.851011	1.2296	1.38137	1.21504
Cellular Component	GO:0031984	2	organelle subcompartment	1.32	1.29027e-05	P62983	48	K	1.99281	0.000632818	Up	Ubiquitin-40S ribosomal protein S27a OS=Mus musculus OX=10090 GN=Rps27a PE=1 SV=2	Rps27a	_LIFAGK[Acetyl (K)]QLEDGR_	1	2966.66	2929.51	2826.89	5853.33	6108.43	6168.98	0.650158	0.666747	0.682326	1.15303	1.44345	1.38762
Cellular Component	GO:0031984	2	organelle subcompartment	1.32	1.29027e-05	P62911	67	K	2.31558	0.00188769	Up	60S ribosomal protein L32 OS=Mus musculus OX=10090 GN=Rpl32 PE=1 SV=2	Rpl32	_TK[Acetyl (K)]HMLPSGFR_	1	234.038	225.474	178.557	414.057	455.303	402.605	0.710905	0.663166	0.496887	1.4817	1.51747	1.33319
Cellular Component	GO:0031984	2	organelle subcompartment	1.32	1.29027e-05	P62908	75	K	1.73498	0.0219906	Up	40S ribosomal protein S3 OS=Mus musculus OX=10090 GN=Rps3 PE=1 SV=1	Rps3	_ELTAVVQK[Acetyl (K)]R_	1	77.8956	53.6458	85.3858	91.8946	120.777	107.356	0.79612	0.562564	0.881744	1.14961	1.47987	1.25761
Cellular Component	GO:0031984	2	organelle subcompartment	1.32	1.29027e-05	P62855	82	K	1.66762	0.00419314	Up	40S ribosomal protein S26 OS=Mus musculus OX=10090 GN=Rps26 PE=1 SV=3	Rps26	_LHYC[Carbamidomethyl (C)]VSC[Carbamidomethyl (C)]AIHSK[Acetyl (K)]VVR_	1	219.059	240.569	225.266	331.017	284.073	332.986	0.744359	0.810883	0.752695	1.32657	1.08903	1.43315
Cellular Component	GO:0031984	2	organelle subcompartment	1.32	1.29027e-05	P62843	77	K	2.70816	9.60232e-06	Up	40S ribosomal protein S15 OS=Mus musculus OX=10090 GN=Rps15 PE=1 SV=2	Rps15	_EAPPMEKPEVVK[Acetyl (K)]THLR_	0.999973	168.507	176.899	197.95	394.361	448.574	440.127	0.588066	0.537135	0.550202	1.58248	1.47317	1.48162
Cellular Component	GO:0031984	2	organelle subcompartment	1.32	1.29027e-05	P62821	191	K	2.34705	0.00174321	Up	Ras-related protein Rab-1A OS=Mus musculus OX=10090 GN=Rab1A PE=1 SV=3	Rab1A	_SNVK[Acetyl (K)]IQSTPVK_	1	130.247	108.29	119	321.994	330.119	315.709	0.640661	0.555966	0.566875	1.12065	1.41922	1.59915
Cellular Component	GO:0031984	2	organelle subcompartment	1.32	1.29027e-05	P62821	187	K	3.83808	0.00240532	Up	Ras-related protein Rab-1A OS=Mus musculus OX=10090 GN=Rab1A PE=1 SV=3	Rab1A	_MGPGATAGGAEK[Acetyl (K)]SNVK_	1	18.965	17.627	13.7791	68.4731	71.0624	81.6312	0.455318	0.441716	0.320378	1.16318	1.49115	2.01819
Cellular Component	GO:0031984	2	organelle subcompartment	1.32	1.29027e-05	P62492	95	K	3.53249	0.0246431	Up	Ras-related protein Rab-11A OS=Mus musculus OX=10090 GN=Rab11a PE=1 SV=3	Rab11a	_GAVGALLVYDIAK[Acetyl (K)]HLTYENVER_	1	9.84161	12.0261	16.5728	38.8075	26.7069	46.9908	0.237706	0.498677	0.824912	2.2665	1.86118	1.38758
Cellular Component	GO:0031984	2	organelle subcompartment	1.32	1.29027e-05	P62274	48	K	2.81865	0.018585	Up	40S ribosomal protein S29 OS=Mus musculus OX=10090 GN=Rps29 PE=1 SV=2	Rps29	_QYAK[Acetyl (K)]DIGFIK_	1	27.9754	50.9185	52.1487	92.309	90.7939	103.162	0.318536	0.661171	0.735212	1.30015	1.86796	1.66565
Cellular Component	GO:0031984	2	organelle subcompartment	1.32	1.29027e-05	P62267	25	K	2.07514	0.000339529	Up	40S ribosomal protein S23 OS=Mus musculus OX=10090 GN=Rps23 PE=1 SV=3	Rps23	_WHDK[Acetyl (K)]QYK_	1	185.934	167.532	151.682	265.804	292.177	296.456	0.708955	0.686424	0.630303	1.33236	1.55457	1.31665
Cellular Component	GO:0031984	2	organelle subcompartment	1.32	1.29027e-05	P46638	95	K	2.95219	0.007954	Up	Ras-related protein Rab-11B OS=Mus musculus OX=10090 GN=Rab11b PE=1 SV=3	Rab11b	_GAVGALLVYDIAK[Acetyl (K)]HLTYENVER_	1	9.84161	12.0261	16.5728	38.8075	26.7069	46.9908	0.374041	0.500164	0.646654	1.49294	1.10956	1.88737
Cellular Component	GO:0031984	2	organelle subcompartment	1.32	1.29027e-05	P61205	36	K	1.88247	0.000175572	Up	ADP-ribosylation factor 3 OS=Mus musculus OX=10090 GN=Arf3 PE=2 SV=2	Arf3	_TTILYK[Acetyl (K)]LK_	1	309.101	255.64	280.145	582.397	538.65	585.653	0.739792	0.632988	0.685493	1.32504	1.26384	1.28576
Cellular Component	GO:0031984	2	organelle subcompartment	1.32	1.29027e-05	P61022	114	K	3.28175	0.00269389	Up	Calcineurin B homologous protein 1 OS=Mus musculus OX=10090 GN=Chp1 PE=1 SV=2	Chp1	_SNK[Acetyl (K)]LHFAFR_	1		83.0939	69.1702	243.771	267.735	256.821		0.478726	0.374529	1.22488	1.56199	1.41339
Cellular Component	GO:0031984	2	organelle subcompartment	1.32	1.29027e-05	P60879	96	K	1.58073	0.000226183	Up	Synaptosomal-associated protein 25 OS=Mus musculus OX=10090 GN=Snap25 PE=1 SV=1	Snap25	_LK[Acetyl (K)]SSDAYK_	1	355.432	373.594	367.556	611.65	641.104	638.492	0.734962	0.791751	0.776962	1.1461	1.24018	1.25521
Cellular Component	GO:0031984	2	organelle subcompartment	1.32	1.29027e-05	P60867	59	K	2.23813	0.00245964	Up	40S ribosomal protein S20 OS=Mus musculus OX=10090 GN=Rps20 PE=1 SV=1	Rps20	_MPTK[Acetyl (K)]TLR_	1	120.587	74.7394	94.2954	170.559	193.082	192.108	0.762765	0.514514	0.625951	1.30989	1.47993	1.46986
Cellular Component	GO:0031984	2	organelle subcompartment	1.32	1.29027e-05	P56695	109	K	5.05349	0.0372538	Up	Wolframin OS=Mus musculus OX=10090 GN=Wfs1 PE=1 SV=1	Wfs1	_AQTEVGK[Acetyl (K)]HYLR_	1	3.85446	11.176	31.8186	90.0513	140.079	121.746	0.0703145	0.195344	0.622433	1.13944	1.65321	1.69531
Cellular Component	GO:0031984	2	organelle subcompartment	1.32	1.29027e-05	P56528	133	K	2.7035	4.35459e-05	Up	ADP-ribosyl cyclase/cyclic ADP-ribose hydrolase 1 OS=Mus musculus OX=10090 GN=Cd38 PE=1 SV=2	Cd38	_SK[Acetyl (K)]HLAHQYTWIQGK_	1	47.4667	49.7898	55.1437	133.107	110.949	125.833	0.523091	0.541627	0.596116	1.6	1.45324	1.43683
Cellular Component	GO:0031984	2	organelle subcompartment	1.32	1.29027e-05	P56395	33	K	1.81157	0.00422646	Up	Cytochrome b5 OS=Mus musculus OX=10090 GN=Cyb5a PE=1 SV=2	Cyb5a	_STWVILHHK[Acetyl (K)]VYDLTK_	1	143.568	129.962	128.472	196.343	216.042	212.229	0.778984	0.719446	0.697571	1.16306	1.58235	1.23279
Cellular Component	GO:0031984	2	organelle subcompartment	1.32	1.29027e-05	P56395	24	K	1.85809	0.00127642	Up	Cytochrome b5 OS=Mus musculus OX=10090 GN=Cyb5a PE=1 SV=2	Cyb5a	_DSK[Acetyl (K)]STWVILHHK_	1	166.984	189.399	160.474	287.251	263.455	278.801	0.690858	0.799479	0.664399	1.29746	1.47135	1.23488
Cellular Component	GO:0031984	2	organelle subcompartment	1.32	1.29027e-05	P49025	1168	K	1.5107	0.00807117	Up	Citron Rho-interacting kinase OS=Mus musculus OX=10090 GN=Cit PE=1 SV=3	Cit	_K[Acetyl (K)]HAMLEMNAR_	1	26.9821	35.6809	33.4423	50.702	55.2834	53.4227	0.661662	0.84352	0.862699	1.18259	1.2191	1.17546
Cellular Component	GO:0031984	2	organelle subcompartment	1.32	1.29027e-05	P47915	101	K	1.79227	0.0019759	Up	60S ribosomal protein L29 OS=Mus musculus OX=10090 GN=Rpl29 PE=1 SV=2	Rpl29	_LAFIAHPK[Acetyl (K)]LGK_	1	86.7299	84.1133	110.663	130.943	123.737	140.002	0.682697	0.69714	0.84407	1.36471	1.21266	1.40847
Cellular Component	GO:0031984	2	organelle subcompartment	1.32	1.29027e-05	P47911	218	K	1.62383	0.0103065	Up	60S ribosomal protein L6 OS=Mus musculus OX=10090 GN=Rpl6 PE=1 SV=3	Rpl6	_IPK[Acetyl (K)]HLTDAYFK_	1	216.139	196.614	231.61	302.711	326.815	251.515	0.797073	0.700073	0.840502	1.29711	1.43945	1.0594
Cellular Component	GO:0031984	2	organelle subcompartment	1.32	1.29027e-05	P47911	200	K	2.94509	9.82686e-05	Up	60S ribosomal protein L6 OS=Mus musculus OX=10090 GN=Rpl6 PE=1 SV=3	Rpl6	_THQK[Acetyl (K)]FVIATSTK_	1	61.0795	71.0284	73.6989	177.684	174.79	157.797	0.479828	0.538749	0.569729	1.62188	1.63997	1.41586
Cellular Component	GO:0031984	2	organelle subcompartment	1.32	1.29027e-05	P61027	49	K	1.63085	0.00175032	Up	Ras-related protein Rab-10 OS=Mus musculus OX=10090 GN=Rab10 PE=1 SV=1	Rab10	_IK[Acetyl (K)]TVELQGK_	1	156.762	148.252	171.928	240.703	266.074	245.792	0.732868	0.730578	0.828774	1.14728	1.36608	1.22491
Cellular Component	GO:0031984	2	organelle subcompartment	1.32	1.29027e-05	Q8K0T0	771	K	1.78326	0.00053456	Up	Reticulon-1 OS=Mus musculus OX=10090 GN=Rtn1 PE=1 SV=1	Rtn1	_IQAK[Acetyl (K)]IPGAK_	1	212.751	230.141	254.551	448.667	441.115	471.588	0.648624	0.695809	0.784589	1.2724	1.23132	1.29289
Cellular Component	GO:0031984	2	organelle subcompartment	1.32	1.29027e-05	Q8K1M6	103	K	2.00924	0.000806834	Up	Dynamin-1-like protein OS=Mus musculus OX=10090 GN=Dnm1l PE=1 SV=2	Dnm1l	_FLHTK[Acetyl (K)]NK_	1	143.805	165.547	158.373	331.97	333.075	280.639	0.623852	0.711026	0.658031	1.41693	1.42305	1.16425
Cellular Component	GO:0031984	2	organelle subcompartment	1.32	1.29027e-05	Q8K1M6	105	K	4.217	0.000248819	Up	Dynamin-1-like protein OS=Mus musculus OX=10090 GN=Dnm1l PE=1 SV=2	Dnm1l	_NK[Acetyl (K)]LYTDFDEIR_	1	31.1819	32.0794	44.1678	168.968	145.483	140.429	0.340019	0.346325	0.461278	1.81279	1.56237	1.46436
Cellular Component	GO:0101002	9	ficolin-1-rich granule	1.64	1.30664e-05	P11499	107	K	2.42901	6.72378e-05	Up	Heat shock protein HSP 90-beta OS=Mus musculus OX=10090 GN=Hsp90ab1 PE=1 SV=3	Hsp90ab1	_ADLINNLGTIAK[Acetyl (K)]SGTK_	1	528.302	538.359	583.46	1192.97	1295.96	1325.28	0.555693	0.582781	0.630423	1.33157	1.49723	1.46788
Cellular Component	GO:0101002	9	ficolin-1-rich granule	1.64	1.30664e-05	P10518	184	K	1.9321	7.83196e-05	Up	Delta-aminolevulinic acid dehydratase OS=Mus musculus OX=10090 GN=Alad PE=1 SV=1	Alad	_AALLK[Acetyl (K)]HGLGNR_	1	237.614	217.555	235.803	372.521	398.301	390.357	0.715829	0.667735	0.709898	1.26532	1.36237	1.41708
Cellular Component	GO:0101002	9	ficolin-1-rich granule	1.64	1.30664e-05	P09528	69	K	3.04268	2.50574e-07	Up	Ferritin heavy chain OS=Mus musculus OX=10090 GN=Fth1 PE=1 SV=2	Fth1	_EHAEK[Acetyl (K)]LMK_	1	456.498	440.78	466.433	1428.42	1466	1517.78	0.477915	0.485389	0.498155	1.45272	1.49032	1.50371
Cellular Component	GO:0101002	9	ficolin-1-rich granule	1.64	1.30664e-05	P07901	447	K	3.9659	0.000197433	Up	Heat shock protein HSP 90-alpha OS=Mus musculus OX=10090 GN=Hsp90aa1 PE=1 SV=4	Hsp90aa1	_NIK[Acetyl (K)]LGIHEDSQNR_	1	91.3247	117.343	98.6596	376.027	440.231	400.385	0.350301	0.471982	0.38909	1.47193	1.79217	1.54008
Cellular Component	GO:0101002	9	ficolin-1-rich granule	1.64	1.30664e-05	P07901	209	K	2.34605	0.000237044	Up	Heat shock protein HSP 90-alpha OS=Mus musculus OX=10090 GN=Hsp90aa1 PE=1 SV=4	Hsp90aa1	_K[Acetyl (K)]HSQFIGYPITLFVEK_	1	286.447	252.412	238.259	649.869	605.963	559.805	0.645822	0.596751	0.552301	1.49523	1.44997	1.26566
Cellular Component	GO:0101002	9	ficolin-1-rich granule	1.64	1.30664e-05	P07758	186	K	2.24856	8.78731e-05	Up	Alpha-1-antitrypsin 1-1 OS=Mus musculus OX=10090 GN=Serpina1a PE=1 SV=4	Serpina1a	_GTQGK[Acetyl (K)]IAEAVK_	1	35.7576	41.9447	43.7153	74.9804	76.2303	79.9488	0.583715	0.643873	0.679129	1.36401	1.44245	1.48092
Cellular Component	GO:0101002	9	ficolin-1-rich granule	1.64	1.30664e-05	P06745	461	K	1.6253	0.00034894	Up	Glucose-6-phosphate isomerase OS=Mus musculus OX=10090 GN=Gpi PE=1 SV=4	Gpi	_SPEDLEK[Acetyl (K)]LLPHK_	1	344.811	369.576	369.662	619.788	642.68	647.565	0.694443	0.783911	0.78708	1.20437	1.25822	1.21943
Cellular Component	GO:0101002	9	ficolin-1-rich granule	1.64	1.30664e-05	P06745	241	K	2.7344	8.33996e-05	Up	Glucose-6-phosphate isomerase OS=Mus musculus OX=10090 GN=Gpi PE=1 SV=4	Gpi	_DPSAVAK[Acetyl (K)]HFVALSTNTAK_	1	448.976	494.775	509.97	1385.85	1489.82	1434.65	0.469696	0.54514	0.564022	1.39885	1.51506	1.40332
Cellular Component	GO:0101002	9	ficolin-1-rich granule	1.64	1.30664e-05	P06745	25	K	1.51197	4.5817e-05	Up	Glucose-6-phosphate isomerase OS=Mus musculus OX=10090 GN=Gpi PE=1 SV=4	Gpi	_ANSANLK[Acetyl (K)]LR_	1	2199.74	2136.42	2137.4	3431.57	3620.21	3544.74	0.777061	0.794836	0.798231	1.1696	1.24315	1.17081
Cellular Component	GO:0101002	9	ficolin-1-rich granule	1.64	1.30664e-05	P05064	99	K	2.49736	0.000298712	Up	Fructose-bisphosphate aldolase A OS=Mus musculus OX=10090 GN=Aldoa PE=1 SV=2	Aldoa	_PFPQVIK[Acetyl (K)]SK_	1	88.2242	110.242	99.8902	274.574	248.124	265.514	0.488078	0.63563	0.572633	1.44043	1.37072	1.42523
Cellular Component	GO:0101002	9	ficolin-1-rich granule	1.64	1.30664e-05	P05063	330	K	4.71667	5.99546e-06	Up	Fructose-bisphosphate aldolase C OS=Mus musculus OX=10090 GN=Aldoc PE=1 SV=4	Aldoc	_DNAGAATEEFIK[Acetyl (K)]R_	1	66.0354	71.2118	64.6231	287.97	292.12	314.797	0.339373	0.387479	0.344966	1.60821	1.68767	1.75953
Cellular Component	GO:0101002	9	ficolin-1-rich granule	1.64	1.30664e-05	P11499	148	K	5.66592	7.73464e-05	Up	Heat shock protein HSP 90-beta OS=Mus musculus OX=10090 GN=Hsp90ab1 PE=1 SV=3	Hsp90ab1	_VVVITK[Acetyl (K)]HNDDEQYAWESSAGGSFTVR_	1	51.7658	35.8733	41.164	231.869	240.361	220.336	0.362238	0.258347	0.295895	1.72177	1.84739	1.62355
Cellular Component	GO:0101002	9	ficolin-1-rich granule	1.64	1.30664e-05	P02089	121	K	3.91893	0.00282425	Up	Hemoglobin subunit beta-2 OS=Mus musculus OX=10090 GN=Hbb-b2 PE=1 SV=2	Hbb-b2	_LLGNAIVIVLGHHLGK[Acetyl (K)]DFTPAAQAAFQK_	1	1281.15	836.798	915.102	799.206	1044.81	1011.76	0.74942	0.596839	0.574182	1.68944	2.67838	3.15826
Cellular Component	GO:0101002	9	ficolin-1-rich granule	1.64	1.30664e-05	O08739	431	K	1.51521	0.0460315	Up	AMP deaminase 3 OS=Mus musculus OX=10090 GN=Ampd3 PE=1 SV=2	Ampd3	_ELEDSK[Acetyl (K)]YQYSEPR_	1	24.3207	25.0597	33.0145	29.8753	34.8375	42.6248	0.735562	0.729944	0.958092	0.995624	1.20562	1.47102
Cellular Component	GO:0101002	9	ficolin-1-rich granule	1.64	1.30664e-05	A2AN08	4086	K	2.78248	0.00770542	Up	E3 ubiquitin-protein ligase UBR4 OS=Mus musculus OX=10090 GN=Ubr4 PE=1 SV=1	Ubr4	_SPSK[Acetyl (K)]SELHR_	1	12.564	21.1884	26.4083	54.8351	57.7017	49.8532	0.339402	0.574825	0.68009	1.49793	1.58242	1.35581
Cellular Component	GO:0031984	2	organelle subcompartment	1.32	1.29027e-05	Q9Z280	329	K	1.93001	0.0193657	Up	Phospholipase D1 OS=Mus musculus OX=10090 GN=Pld1 PE=1 SV=1	Pld1	_K[Acetyl (K)]HGADFLK_	1	84.6991	68.6178	65.8542	98.1858	116.253	102.03	0.816285	0.709293	0.649555	1.1711	1.85944	1.16749
Cellular Component	GO:0031984	2	organelle subcompartment	1.32	1.29027e-05	Q9Z1Z0	586	K	2.67929	0.0105648	Up	General vesicular transport factor p115 OS=Mus musculus OX=10090 GN=Uso1 PE=1 SV=2	Uso1	_LGFISK[Acetyl (K)]HELYSR_	1		13.7633	15.2526	44.3746	36.7666	30.971		0.476154	0.533671	1.67618	1.3012	1.08105
Cellular Component	GO:0031984	2	organelle subcompartment	1.32	1.29027e-05	Q9Z0R9	398	K	5.31575	0.000648344	Up	Acyl-CoA 6-desaturase OS=Mus musculus OX=10090 GN=Fads2 PE=1 SV=1	Fads2	_HNLHK[Acetyl (K)]IAPLVK_	1	22.442	25.4923	26.761	107.664	95.582	124.976	0.262972	0.416182	0.356936	2.16161	1.48195	1.86403
Cellular Component	GO:0031984	2	organelle subcompartment	1.32	1.29027e-05	Q9Z0J4	469	K	2.113	0.000497501	Up	Nitric oxide synthase, brain OS=Mus musculus OX=10090 GN=Nos1 PE=1 SV=1	Nos1	_TDGK[Acetyl (K)]HDFR_	1	50.1579	59.5786	56.5096	118.735	122.515	133.486	0.573868	0.661749	0.672008	1.21983	1.34996	1.46103
Cellular Component	GO:0031984	2	organelle subcompartment	1.32	1.29027e-05	Q9Z0J4	406	K	3.24092	0.00143332	Up	Nitric oxide synthase, brain OS=Mus musculus OX=10090 GN=Nos1 PE=1 SV=1	Nos1	_DTELIYGAK[Acetyl (K)]HAWR_	1	41.384	25.3607	30.0212	118.284	103.12	114.482	0.592037	0.352216	0.4464	1.51947	1.42075	1.56676
Cellular Component	GO:0031984	2	organelle subcompartment	1.32	1.29027e-05	Q9WVK8	453	K	1.68859	0.0129699	Up	Cholesterol 24-hydroxylase OS=Mus musculus OX=10090 GN=Cyp46a1 PE=1 SV=1	Cyp46a1	_VVMAK[Acetyl (K)]LLQR_	1	117.603	155.72	174.829	307.671	308.892	308.424	0.560352	0.795937	0.822969	1.17508	1.2905	1.21428
Cellular Component	GO:0031984	2	organelle subcompartment	1.32	1.29027e-05	Q9WV18	302	K	1.96188	0.00477465	Up	Gamma-aminobutyric acid type B receptor subunit 1 OS=Mus musculus OX=10090 GN=Gabbr1 PE=1 SV=1	Gabbr1	_LFEK[Acetyl (K)]WGWK_	1	41.1034	35.9577	45.2674	75.2322	94.3832	86.5847	0.65236	0.549034	0.814577	1.3046	1.41574	1.23475
Cellular Component	GO:0031984	2	organelle subcompartment	1.32	1.29027e-05	Q9WTL7	190	K	1.75503	0.000772714	Up	Acyl-protein thioesterase 2 OS=Mus musculus OX=10090 GN=Lypla2 PE=1 SV=1	Lypla2	_FGALTAEK[Acetyl (K)]LR_	1	123.232	115.994	104.089	218.687	206.602	247.582	0.753041	0.728489	0.663491	1.30326	1.13837	1.32294
Cellular Component	GO:0031984	2	organelle subcompartment	1.32	1.29027e-05	Q9QYX7	4053	K	4.11461	0.000104848	Up	Protein piccolo OS=Mus musculus OX=10090 GN=Pclo PE=1 SV=4	Pclo	_LLK[Acetyl (K)]HQIK_	1	26.3507	21.8835	30.3286	125.664	133.891	125.897	0.376635	0.312656	0.423976	1.47424	1.60791	1.49852
Cellular Component	GO:0101002	9	ficolin-1-rich granule	1.64	1.30664e-05	P02088	121	K	2.13219	0.020834	Up	Hemoglobin subunit beta-1 OS=Mus musculus OX=10090 GN=Hbb-b1 PE=1 SV=2	Hbb-b1	_LLGNMIVIVLGHHLGK[Acetyl (K)]DFTPAAQAAFQK_	1	148.766	164.762	84.8003	247.265	267.125	217.208	0.75805	0.787534	0.422637	1.46326	1.52262	1.21075
Cellular Component	GO:0031984	2	organelle subcompartment	1.32	1.29027e-05	Q9QYB1	199	K	2.49021	0.0277642	Up	Chloride intracellular channel protein 4 OS=Mus musculus OX=10090 GN=Clic4 PE=1 SV=3	Clic4	_LHIVK[Acetyl (K)]VVAK_	1	25.6741	36.9145	58.1044	92.3174	127.594	86.8849	0.353167	0.538037	0.82841	1.26305	1.83688	1.18227
Cellular Component	GO:0101002	9	ficolin-1-rich granule	1.64	1.30664e-05	P11499	180	K	2.66823	8.30076e-05	Up	Heat shock protein HSP 90-beta OS=Mus musculus OX=10090 GN=Hsp90ab1 PE=1 SV=3	Hsp90ab1	_GTK[Acetyl (K)]VILHLK_	1	1028.8	981.752	1138.7	2515.57	2779.87	2696.41	0.530754	0.521248	0.603445	1.37715	1.57518	1.46479
Cellular Component	GO:0101002	9	ficolin-1-rich granule	1.64	1.30664e-05	P11499	438	K	2.66883	5.76765e-05	Up	Heat shock protein HSP 90-beta OS=Mus musculus OX=10090 GN=Hsp90ab1 PE=1 SV=3	Hsp90ab1	_NLK[Acetyl (K)]LGIHEDSTNR_	1	323.464	291.732	265.675	714.983	744.606	775.259	0.596702	0.553856	0.503443	1.39961	1.50869	1.50594
Cellular Component	GO:0101002	9	ficolin-1-rich granule	1.64	1.30664e-05	P61161	299	K	3.14475	0.000245798	Up	Actin-related protein 2 OS=Mus musculus OX=10090 GN=Actr2 PE=1 SV=1	Actr2	_SEFYK[Acetyl (K)]HIVLSGGSTMYPGLPSR_	1	377.833	332.633	314.79	1092.25	1314.09	1112.42	0.527089	0.450432	0.439983	1.3411	1.7052	1.4114
Cellular Component	GO:0101002	9	ficolin-1-rich granule	1.64	1.30664e-05	P61161	219	K	1.9858	0.00116521	Up	Actin-related protein 2 OS=Mus musculus OX=10090 GN=Actr2 PE=1 SV=1	Actr2	_EK[Acetyl (K)]LC[Carbamidomethyl (C)]YVGYNIEQEQK_	1	89.0742	71.6952	79.1859	193.502	167.106	161.498	0.740943	0.5789	0.659951	1.41669	1.29298	1.2218
Cellular Component	GO:0101002	9	ficolin-1-rich granule	1.64	1.30664e-05	P61161	46	K	2.19381	8.05631e-05	Up	Actin-related protein 2 OS=Mus musculus OX=10090 GN=Actr2 PE=1 SV=1	Actr2	_STTK[Acetyl (K)]VGNIEIK_	1	436.353	421.889	448.713	994.383	1065.43	1072.81	0.623044	0.584735	0.641919	1.24966	1.41506	1.39316
Cellular Component	GO:0101002	9	ficolin-1-rich granule	1.64	1.30664e-05	P58252	426	K	1.66495	0.000105044	Up	Elongation factor 2 OS=Mus musculus OX=10090 GN=Eef2 PE=1 SV=2	Eef2	_VFSGVVSTGLK[Acetyl (K)]VR_	1	131.041	119.136	129.616	191.488	184.671	180.478	0.779483	0.723543	0.784835	1.29683	1.29446	1.21789
Cellular Component	GO:0101002	9	ficolin-1-rich granule	1.64	1.30664e-05	P58252	32	K	2.86412	0.0196571	Up	Elongation factor 2 OS=Mus musculus OX=10090 GN=Eef2 PE=1 SV=2	Eef2	_NMSVIAHVDHGK[Acetyl (K)]STLTDSLVC[Carbamidomethyl (C)]K_	1	17.7704	41.4605	19.5891	74.6267	71.9155	52.4842	0.356261	0.84865	0.399765	1.70336	1.69896	1.19366
Cellular Component	GO:0101002	9	ficolin-1-rich granule	1.64	1.30664e-05	P46471	356	K	1.71599	0.00215261	Up	26S proteasome regulatory subunit 7 OS=Mus musculus OX=10090 GN=Psmc2 PE=1 SV=5	Psmc2	_THIFK[Acetyl (K)]IHAR_	1	179.918	158.246	188.897	295.621	272.718	273.758	0.739361	0.669319	0.825597	1.37764	1.28667	1.16968
Cellular Component	GO:0101002	9	ficolin-1-rich granule	1.64	1.30664e-05	P46471	110	K	1.93157	0.0167362	Up	26S proteasome regulatory subunit 7 OS=Mus musculus OX=10090 GN=Psmc2 PE=1 SV=5	Psmc2	_IINADSEDPK[Acetyl (K)]YIINVK_	1	24.4329	39.1713	28.1405	62.4223	52.1118	50.2658	0.535856	0.884218	0.656393	1.5525	1.31214	1.14621
Cellular Component	GO:0101002	9	ficolin-1-rich granule	1.64	1.30664e-05	P42932	466	K	1.60646	0.000395137	Up	T-complex protein 1 subunit theta OS=Mus musculus OX=10090 GN=Cct8 PE=1 SV=3	Cct8	_ANEVISK[Acetyl (K)]LYSVHQEGNK_	1	327.203	291.197	276.447	461.039	451.947	453.246	0.831231	0.743459	0.740832	1.28982	1.23057	1.19939
Cellular Component	GO:0101002	9	ficolin-1-rich granule	1.64	1.30664e-05	P34884	78	K	2.96338	0.0003223	Up	Macrophage migration inhibitory factor OS=Mus musculus OX=10090 GN=Mif PE=1 SV=2	Mif	_NYSK[Acetyl (K)]LLC[Carbamidomethyl (C)]GLLSDR_	1	404.696	343.149	410.631	1383.71	1154.49	1108.19	0.527512	0.433201	0.531712	1.65632	1.44744	1.31886
Cellular Component	GO:0101002	9	ficolin-1-rich granule	1.64	1.30664e-05	P26516	279	K	1.76602	0.000149182	Up	26S proteasome non-ATPase regulatory subunit 7 OS=Mus musculus OX=10090 GN=Psmd7 PE=1 SV=2	Psmd7	_SVVALHNLINNK[Acetyl (K)]IANR_	1	124.554	121.331	137.449	191.264	197.531	206.057	0.693156	0.730862	0.78614	1.29298	1.34462	1.26559
Cellular Component	GO:0101002	9	ficolin-1-rich granule	1.64	1.30664e-05	P24547	422	K	3.4239	0.0347383	Up	Inosine-5'-monophosphate dehydrogenase 2 OS=Mus musculus OX=10090 GN=Impdh2 PE=1 SV=2	Impdh2	_GMGSLDAMDK[Acetyl (K)]HLSSQNR_	1		8.33452	5.09429	25.0185	14.5998	33.4634		0.470813	0.307927	1.32548	0.848637	1.82537
Cellular Component	GO:0101002	9	ficolin-1-rich granule	1.64	1.30664e-05	P11499	347	K	1.50489	0.0359355	Up	Heat shock protein HSP 90-beta OS=Mus musculus OX=10090 GN=Hsp90ab1 PE=1 SV=3	Hsp90ab1	_APFDLFENK[Acetyl (K)]K_	1	117.709	154.732	180.871	206.825	216.758	226.813	0.612977	0.82927	0.96755	1.14293	1.23981	1.24375
Cellular Component	GO:0101002	9	ficolin-1-rich granule	1.64	1.30664e-05	P24527	580	K	6.60749	0.00441432	Up	Leukotriene A-4 hydrolase OS=Mus musculus OX=10090 GN=Lta4h PE=1 SV=4	Lta4h	_DLAAFDK[Acetyl (K)]SHDQAVHTYQEHK_	1	3.79386	11.0041	7.57851	60.484	39.2053	45.7361	0.13308	0.393801	0.267463	2.17613	1.45479	1.6177
Cellular Component	GO:0101002	9	ficolin-1-rich granule	1.64	1.30664e-05	P24270	233	K	3.86342	0.0147597	Up	Catalase OS=Mus musculus OX=10090 GN=Cat PE=1 SV=4	Cat	_LVNADGEAVYC[Carbamidomethyl (C)]K[Acetyl (K)]FHYK_	1	13.9721	6.52902	21.3075	33.5979	45.6189	44.0834	0.447533	0.211308	0.678745	1.4528	1.98691	1.72795
Cellular Component	GO:0101002	9	ficolin-1-rich granule	1.64	1.30664e-05	P18242	355	K	2.17156	0.000111085	Up	Cathepsin D OS=Mus musculus OX=10090 GN=Ctsd PE=1 SV=1	Ctsd	_YILK[Acetyl (K)]VSQGGK_	1	378.786	380.304	380.499	735.616	738.281	799.896	0.620325	0.663806	0.640611	1.27337	1.40922	1.49711
Cellular Component	GO:0101002	9	ficolin-1-rich granule	1.64	1.30664e-05	P18242	127	K	2.14346	0.00207299	Up	Cathepsin D OS=Mus musculus OX=10090 GN=Ctsd PE=1 SV=1	Ctsd	_YNSDK[Acetyl (K)]SSTYVK_	1	57.118	74.5182	67.5818	126.527	136.461	130.201	0.538968	0.749441	0.655596	1.26198	1.50083	1.4041
Cellular Component	GO:0101002	9	ficolin-1-rich granule	1.64	1.30664e-05	P18242	122	K	2.50143	0.000815452	Up	Cathepsin D OS=Mus musculus OX=10090 GN=Ctsd PE=1 SV=1	Ctsd	_ILDIAC[Carbamidomethyl (C)]WVHHK[Acetyl (K)]YNSDK_	1	320.987	238.485	223.29	606.144	582.257	606.91	0.695989	0.551138	0.497738	1.38921	1.47151	1.50395
Cellular Component	GO:0101002	9	ficolin-1-rich granule	1.64	1.30664e-05	P17742	49	K	1.80289	0.000258578	Up	Peptidyl-prolyl cis-trans isomerase A OS=Mus musculus OX=10090 GN=Ppia PE=1 SV=2	Ppia	_GFGYK[Acetyl (K)]GSSFHR_	1	2398.47	2590.15	2390.86	4317.12	4557.6	4507.19	0.723998	0.722672	0.698051	1.39464	1.28545	1.18661
Cellular Component	GO:0101002	9	ficolin-1-rich granule	1.64	1.30664e-05	P17742	31	K	1.7339	0.000650478	Up	Peptidyl-prolyl cis-trans isomerase A OS=Mus musculus OX=10090 GN=Ppia PE=1 SV=2	Ppia	_VPK[Acetyl (K)]TAENFR_	1	9604.43	9965.97	9488	16615.5	17181.2	16856.5	0.755109	0.724222	0.721511	1.39803	1.26214	1.15586
Cellular Component	GO:0101002	9	ficolin-1-rich granule	1.64	1.30664e-05	P17427	857	K	3.34577	0.000798524	Up	AP-2 complex subunit alpha-2 OS=Mus musculus OX=10090 GN=Ap2a2 PE=1 SV=2	Ap2a2	_AK[Acetyl (K)]HPMDTEITK_	1	13.5241	11.4372	17.8139	56.8314	48.6923	56.4704	0.418195	0.362714	0.554396	1.58427	1.35111	1.53224
Cellular Component	GO:0101002	9	ficolin-1-rich granule	1.64	1.30664e-05	P17427	569	K	2.18779	0.000579934	Up	AP-2 complex subunit alpha-2 OS=Mus musculus OX=10090 GN=Ap2a2 PE=1 SV=2	Ap2a2	_SDSQLK[Acetyl (K)]NADVELQQR_	1	52.0463	57.802	66.3938	144.609	152.758	139.388	0.537608	0.612342	0.690232	1.34661	1.41593	1.26339
Cellular Component	GO:0101002	9	ficolin-1-rich granule	1.64	1.30664e-05	P12382	392	K	1.56667	0.0013323	Up	ATP-dependent 6-phosphofructokinase, liver type OS=Mus musculus OX=10090 GN=Pfkl PE=1 SV=4	Pfkl	_LLAHQK[Acetyl (K)]VSK_	1	432.834	377.338	442.372	699.234	717.108	716.464	0.805148	0.695874	0.816732	1.19321	1.26724	1.17072
Cellular Component	GO:0101002	9	ficolin-1-rich granule	1.64	1.30664e-05	P11499	577	K	1.59041	0.000195386	Up	Heat shock protein HSP 90-beta OS=Mus musculus OX=10090 GN=Hsp90ab1 PE=1 SV=3	Hsp90ab1	_KVEK[Acetyl (K)]VTISNR_	1	644.35	627.908	605.299	966.872	968.931	903.298	0.785194	0.787467	0.757694	1.25027	1.29685	1.15909
Cellular Component	GO:0101002	9	ficolin-1-rich granule	1.64	1.30664e-05	P11499	531	K	1.86043	0.00420477	Up	Heat shock protein HSP 90-beta OS=Mus musculus OX=10090 GN=Hsp90ab1 PE=1 SV=3	Hsp90ab1	_EFDGK[Acetyl (K)]SLVSVTK_	1	59.9031	62.5652	44.6854	103.421	90.4193	102.162	0.743381	0.799055	0.569634	1.36192	1.23244	1.335
Cellular Component	GO:0101002	9	ficolin-1-rich granule	1.64	1.30664e-05	P24270	237	K	1.76598	0.00781093	Up	Catalase OS=Mus musculus OX=10090 GN=Cat PE=1 SV=4	Cat	_FHYK[Acetyl (K)]TDQGIK_	1	159.127	165.627	163.679	230.455	239.027	186.226	0.735526	0.773554	0.752418	1.43803	1.50235	1.05339
Cellular Component	GO:0031984	2	organelle subcompartment	1.32	1.29027e-05	Q9QXS1	311	K	1.68199	0.0153418	Up	Plectin OS=Mus musculus OX=10090 GN=Plec PE=1 SV=3	Plec	_EK[Acetyl (K)]LLLWSQR_	1	52.6842	63.8195	45.3984	86.1744	82.415	109.296	0.709035	0.889339	0.632519	1.15248	1.13876	1.46111
Cellular Component	GO:0031984	2	organelle subcompartment	1.32	1.29027e-05	Q9JME5	486	K	2.76533	0.00171932	Up	AP-3 complex subunit beta-2 OS=Mus musculus OX=10090 GN=Ap3b2 PE=1 SV=2	Ap3b2	_LLQMQPAQHGEIIK[Acetyl (K)]HLAK_	1	58.5995	75.393	91.1462	217.812	205.613	227.982	0.401722	0.531337	0.645326	1.46718	1.4064	1.49118
Cellular Component	GO:0031984	2	organelle subcompartment	1.32	1.29027e-05	Q9JME5	219	K	2.48872	0.006894	Up	AP-3 complex subunit beta-2 OS=Mus musculus OX=10090 GN=Ap3b2 PE=1 SV=2	Ap3b2	_IDLIHK[Acetyl (K)]NYR_	1	62.5069	75.9799	112.317	204.319	211.013	238.278	0.415305	0.518973	0.770716	1.33389	1.39886	1.5105
Cellular Component	GO:0031984	2	organelle subcompartment	1.32	1.29027e-05	Q9CXW4	159	K	2.40297	0.00511654	Up	60S ribosomal protein L11 OS=Mus musculus OX=10090 GN=Rpl11 PE=1 SV=4	Rpl11	_ISK[Acetyl (K)]EEAMR_	1	80.6404	90.7554	63.7196	176.049	166.704	142.436	0.601931	0.739072	0.490464	1.71146	1.49522	1.19427
Cellular Component	GO:0031984	2	organelle subcompartment	1.32	1.29027e-05	Q9CPU4	111	K	1.70148	0.00306912	Up	Microsomal glutathione S-transferase 3 OS=Mus musculus OX=10090 GN=Mgst3 PE=1 SV=1	Mgst3	_VLYAYGYYTGDPSK[Acetyl (K)]R_	1	92.0635	110.775	97.3094	185.525	190.977	192.72	0.633191	0.845657	0.716429	1.2271	1.24681	1.26131
Cellular Component	GO:0031984	2	organelle subcompartment	1.32	1.29027e-05	Q99P72	1153	K	2.48734	0.00029667	Up	Reticulon-4 OS=Mus musculus OX=10090 GN=Rtn4 PE=1 SV=2	Rtn4	_IQAK[Acetyl (K)]IPGLK_	1	458.224	356.107	432.218	1063.79	1058.11	1072.71	0.622634	0.48656	0.600807	1.39129	1.44755	1.41451
Cellular Component	GO:0031984	2	organelle subcompartment	1.32	1.29027e-05	Q99P72	1036	K	3.22573	0.0160307	Up	Reticulon-4 OS=Mus musculus OX=10090 GN=Rtn4 PE=1 SV=2	Rtn4	_GVIQAIQK[Acetyl (K)]SDEGHPFR_	1	47.2867	19.8049	50.434	115.321	137.583	137.757	0.561523	0.236484	0.612673	1.31808	1.6449	1.5875
Cellular Component	GO:0031984	2	organelle subcompartment	1.32	1.29027e-05	Q99P72	760	K	2.47912	5.8859e-05	Up	Reticulon-4 OS=Mus musculus OX=10090 GN=Rtn4 PE=1 SV=2	Rtn4	_ESLTEVSETVTQHK[Acetyl (K)]HK_	1	196.038	204.248	169.847	490.574	482.96	481.73	0.584093	0.611929	0.517698	1.40686	1.44877	1.39289
Cellular Component	GO:0031984	2	organelle subcompartment	1.32	1.29027e-05	Q99LH2	259	K	2.3572	0.000616276	Up	Phosphatidylserine synthase 1 OS=Mus musculus OX=10090 GN=Ptdss1 PE=1 SV=1	Ptdss1	_DIHTTTGK[Acetyl (K)]IK_	1	27.302	30.6982	25.5198	59.418	46.6909	58.2177	0.560406	0.681208	0.616408	1.64989	1.31288	1.41696
Cellular Component	GO:0031984	2	organelle subcompartment	1.32	1.29027e-05	Q99LF4	504	K	2.77116	0.000600365	Up	RNA-splicing ligase RtcB homolog OS=Mus musculus OX=10090 GN=Rtcb PE=1 SV=1	Rtcb	_LRPIAVIK[Acetyl (K)]G_	1	45.5935	34.721	46.8069	98.3234	103.784	112.033	0.566511	0.442079	0.627893	1.47981	1.51755	1.53761
Cellular Component	GO:0031984	2	organelle subcompartment	1.32	1.29027e-05	Q99L43	252	K	2.11551	0.00220476	Up	Phosphatidate cytidylyltransferase 2 OS=Mus musculus OX=10090 GN=Cds2 PE=1 SV=1	Cds2	_TPLIK[Acetyl (K)]LSPK_	1	29.2602	30.1718	29.3843	71.2398	74.9597	57.0373	0.611207	0.648528	0.649287	1.22677	1.63605	1.17574
Cellular Component	GO:0031984	2	organelle subcompartment	1.32	1.29027e-05	Q99L43	163	K	2.05374	0.00481063	Up	Phosphatidate cytidylyltransferase 2 OS=Mus musculus OX=10090 GN=Cds2 PE=1 SV=1	Cds2	_ILSK[Acetyl (K)]YHR_	1	112.986	127.047	145.982	274.508	288.213	294.111	0.554601	0.641707	0.757992	1.11081	1.47818	1.42464
Cellular Component	GO:0031984	2	organelle subcompartment	1.32	1.29027e-05	Q99KH8	139	K	1.69436	0.0192222	Up	Serine/threonine-protein kinase 24 OS=Mus musculus OX=10090 GN=Stk24 PE=1 SV=1	Stk24	_GLDYLHSEK[Acetyl (K)]K_	1	63.6979	40.9268	60.2442	83.2457	100.938	96.7542	0.853268	0.588211	0.782607	1.05727	1.39236	1.31876
Cellular Component	GO:0031984	2	organelle subcompartment	1.32	1.29027e-05	Q99KF1	226	K	2.34686	0.00636091	Up	Transmembrane emp24 domain-containing protein 9 OS=Mus musculus OX=10090 GN=Tmed9 PE=1 SV=2	Tmed9	_HLK[Acetyl (K)]SFFEAK_	1	13.7314	25.0851	15.2397	39.9174	35.9868	37.3936	0.526419	0.814759	0.48913	1.58381	1.35471	1.35697
Cellular Component	GO:0031984	2	organelle subcompartment	1.32	1.29027e-05	Q9CY27	2	K	1.61675	0.00173007	Up	Very-long-chain enoyl-CoA reductase OS=Mus musculus OX=10090 GN=Tecr PE=1 SV=1	Tecr	_MK[Acetyl (K)]HYEVEIR_	1	204.186	159.955	177.214	267.65	257.809	239.507	0.848568	0.704309	0.775103	1.29815	1.29938	1.16624
Cellular Component	GO:0031984	2	organelle subcompartment	1.32	1.29027e-05	Q99JY8	282	K	1.75686	0.00582505	Up	Phospholipid phosphatase 3 OS=Mus musculus OX=10090 GN=Plpp3 PE=1 SV=1	Plpp3	_TK[Acetyl (K)]TSLSLPAPAIR_	1	285.737	263.474	310.153	436.789	471.733	520.685	0.765841	0.653948	0.782446	1.07591	1.37074	1.42238
Cellular Component	GO:0031984	2	organelle subcompartment	1.32	1.29027e-05	Q99JT2	139	K	1.70727	0.00940862	Up	Serine/threonine-protein kinase 26 OS=Mus musculus OX=10090 GN=Stk26 PE=1 SV=1	Stk26	_GLDYLHSEK[Acetyl (K)]K_	1	63.6979	40.9268	60.2442	83.2457	100.938	96.7542	0.835119	0.645066	0.747412	1.25926	1.08441	1.45945
Cellular Component	GO:0031984	2	organelle subcompartment	1.32	1.29027e-05	Q91ZU6	3832	K	2.17015	0.00603045	Up	Dystonin OS=Mus musculus OX=10090 GN=Dst PE=1 SV=2	Dst	_VHYEK[Acetyl (K)]VLAEC[Carbamidomethyl (C)]EK_	1	13.4838	14.6867		26.3253	34.5127	29.5558	0.549582	0.627601		1.10982	1.44637	1.27581
Cellular Component	GO:0031984	2	organelle subcompartment	1.32	1.29027e-05	Q91ZR2	304	K	2.05005	0.0383276	Up	Sorting nexin-18 OS=Mus musculus OX=10090 GN=Snx18 PE=1 SV=1	Snx18	_YK[Acetyl (K)]HFDWLYAR_	1	14.7049	10.7699	6.41359	18.6305	19.1649	25.1823	0.946608	0.62909	0.404349	1.26312	1.26242	1.53365
Cellular Component	GO:0031984	2	organelle subcompartment	1.32	1.29027e-05	Q91YX5	165	K	3.07395	0.00125712	Up	Acyl-CoA:lysophosphatidylglycerol acyltransferase 1 OS=Mus musculus OX=10090 GN=Lpgat1 PE=1 SV=1	Lpgat1	_K[Acetyl (K)]HLEHNYR_	1	34.3917	29.5581	34.3576	129.747	87.0395	103.632	0.538099	0.433084	0.483391	1.85724	1.23454	1.37951
Cellular Component	GO:0031984	2	organelle subcompartment	1.32	1.29027e-05	Q91YQ5	188	K	1.61627	0.00010572	Up	Dolichyl-diphosphooligosaccharide--protein glycosyltransferase subunit 1 OS=Mus musculus OX=10090 GN=Rpn1 PE=1 SV=1	Rpn1	_NVESYTK[Acetyl (K)]LGNPSR_	1	134.414	123.772	126.543	173.95	179.096	166.094	0.81843	0.745665	0.779669	1.3035	1.23827	1.24638
Cellular Component	GO:0031984	2	organelle subcompartment	1.32	1.29027e-05	Q91WC3	386	K	1.77506	0.0258195	Up	Long-chain-fatty-acid--CoA ligase 6 OS=Mus musculus OX=10090 GN=Acsl6 PE=1 SV=1	Acsl6	_IFHQADTSLK[Acetyl (K)]R_	1	90.4488	73.4117	54.262	151.8	130.524	120.31	0.883014	0.722359	0.548286	1.50387	1.24148	1.07752
Cellular Component	GO:0031984	2	organelle subcompartment	1.32	1.29027e-05	Q91WC3	306	K	1.67236	0.00299593	Up	Long-chain-fatty-acid--CoA ligase 6 OS=Mus musculus OX=10090 GN=Acsl6 PE=1 SV=1	Acsl6	_VTEK[Acetyl (K)]VIFPR_	1	132.125	168.148	144.27	257.268	266.367	254.549	0.654852	0.839983	0.740085	1.29395	1.28623	1.1574
Cellular Component	GO:0031984	2	organelle subcompartment	1.32	1.29027e-05	Q91V41	34	K	2.07572	0.00241738	Up	Ras-related protein Rab-14 OS=Mus musculus OX=10090 GN=Rab14 PE=1 SV=3	Rab14	_SC[Carbamidomethyl (C)]LLHQFTEK[Acetyl (K)]K_	1	96.4392	79.1137	71.47	173.666	203.099	187.781	0.759204	0.629554	0.532392	1.23691	1.37069	1.38016
Cellular Component	GO:0031984	2	organelle subcompartment	1.32	1.29027e-05	Q8VBT0	82	K	2.28098	0.00760988	Up	Thioredoxin-related transmembrane protein 1 OS=Mus musculus OX=10090 GN=Tmx1 PE=1 SV=1	Tmx1	_VAK[Acetyl (K)]VDVTEQTGLSGR_	1	14.8521	8.3696	9.92751	23.6735	18.5876	17.4121	0.832742	0.551743	0.528613	1.70536	1.27914	1.37923
Cellular Component	GO:0031984	2	organelle subcompartment	1.32	1.29027e-05	Q8R317	61	K	2.749	0.0011549	Up	Ubiquilin-1 OS=Mus musculus OX=10090 GN=Ubqln1 PE=1 SV=1	Ubqln1	_FK[Acetyl (K)]SHIDQLVLIFAGK_	1	38.984	35.8621	40.2373	75.8627	74.6429	82.3076	0.703775	0.543391	0.500487	1.5096	1.47288	1.82181
Cellular Component	GO:0031984	2	organelle subcompartment	1.32	1.29027e-05	Q8K4X7	201	K	6.58817	0.000808969	Up	1-acyl-sn-glycerol-3-phosphate acyltransferase delta OS=Mus musculus OX=10090 GN=Agpat4 PE=1 SV=1	Agpat4	_GLPSLK[Acetyl (K)]HHLLPR_	1	21.7539	26.1652		136.305	113.659	146.768	0.229093	0.263642		1.68753	1.33516	1.84664
Cellular Component	GO:0031984	2	organelle subcompartment	1.32	1.29027e-05	Q99JY8	112	K	2.16357	0.00200324	Up	Phospholipid phosphatase 3 OS=Mus musculus OX=10090 GN=Plpp3 PE=1 SV=1	Plpp3	_IYYLK[Acetyl (K)]EK_	1	115.308	114.475	86.3178	237.284	210.902	203.976	0.73047	0.671564	0.514694	1.38148	1.44848	1.31701
Cellular Component	GO:0031984	2	organelle subcompartment	1.32	1.29027e-05	Q9CY27	38	K	2.73524	3.27639e-05	Up	Very-long-chain enoyl-CoA reductase OS=Mus musculus OX=10090 GN=Tecr PE=1 SV=1	Tecr	_TLFTK[Acetyl (K)]THPQWYPAR_	1	257.845	270.15	280.872	630.815	623.459	686.524	0.509083	0.565119	0.583632	1.45355	1.49285	1.58816
Cellular Component	GO:0031984	2	organelle subcompartment	1.32	1.29027e-05	Q9CYL5	53	K	2.39037	0.00718695	Up	Golgi-associated plant pathogenesis-related protein 1 OS=Mus musculus OX=10090 GN=Glipr2 PE=1 SV=3	Glipr2	_ILK[Acetyl (K)]HSPESSR_	1	24.0634	23.5575	16.598	62.2094	64.0342	49.2503	0.628743	0.694937	0.40929	1.3763	1.54666	1.21947
Cellular Component	GO:0031984	2	organelle subcompartment	1.32	1.29027e-05	Q9D0F3	454	K	3.96428	0.000347847	Up	Protein ERGIC-53 OS=Mus musculus OX=10090 GN=Lman1 PE=1 SV=1	Lman1	_EHLHVVK[Acetyl (K)]R_	1	42.011	33.1043	48.7733	106.285	111.064	102.153	0.462074	0.37162	0.551305	1.87339	1.94422	1.67291
Cellular Component	GO:0031984	2	organelle subcompartment	1.32	1.29027e-05	Q9ESN9	1067	K	1.67759	0.0414108	Up	C-Jun-amino-terminal kinase-interacting protein 3 OS=Mus musculus OX=10090 GN=Mapk8ip3 PE=1 SV=1	Mapk8ip3	_NK[Acetyl (K)]VHVIQPK_	1	12.9554	22.7677	12.7532	26.5126	28.6968	28.9201	0.608878	1.03629	0.583568	1.19235	1.24533	1.30124
Cellular Component	GO:0031984	2	organelle subcompartment	1.32	1.29027e-05	Q9ES97	954	K	1.81879	0.00287513	Up	Reticulon-3 OS=Mus musculus OX=10090 GN=Rtn3 PE=1 SV=2	Rtn3	_IQAK[Acetyl (K)]LPGIAK_	1	945.324	799.238		1664.04	1796.23	1904.45	0.701938	0.606795		1.14077	1.17	1.2597
Cellular Component	GO:0031984	2	organelle subcompartment	1.32	1.29027e-05	Q9ES97	950	K	1.70466	0.000594911	Up	Reticulon-3 OS=Mus musculus OX=10090 GN=Rtn3 PE=1 SV=2	Rtn3	_SIVEK[Acetyl (K)]IQAK_	1	189.95	166.838	198.759	355.551	371.149	332.173	0.745328	0.669348	0.77144	1.28804	1.27751	1.16105
Cellular Component	GO:0031984	2	organelle subcompartment	1.32	1.29027e-05	Q9ES97	837	K	2.45122	0.000323162	Up	Reticulon-3 OS=Mus musculus OX=10090 GN=Rtn3 PE=1 SV=2	Rtn3	_SVIQAVQK[Acetyl (K)]SEEGHPFK_	1	22.9044	26.6651	25.8605	75.0212	65.3327	66.3486	0.51427	0.612157	0.574349	1.55515	1.28679	1.32703
Cellular Component	GO:0031984	2	organelle subcompartment	1.32	1.29027e-05	Q9ES97	829	K	1.68177	0.000258456	Up	Reticulon-3 OS=Mus musculus OX=10090 GN=Rtn3 PE=1 SV=2	Rtn3	_VYK[Acetyl (K)]SVIQAVQK_	1	1105.83	1170.38	1273.22	2198.19	2187.67	2292.14	0.684932	0.741198	0.780061	1.25702	1.18863	1.26467
Cellular Component	GO:0031984	2	organelle subcompartment	1.32	1.29027e-05	Q9ES97	758	K	2.34038	0.00286759	Up	Reticulon-3 OS=Mus musculus OX=10090 GN=Rtn3 PE=1 SV=2	Rtn3	_IDSISSLTK[Acetyl (K)]TEMVNK_	1	38.9959	31.5366	26.5035	87.6299	75.7568	90.6243	0.703686	0.581865	0.473075	1.45992	1.19919	1.45674
Cellular Component	GO:0031984	2	organelle subcompartment	1.32	1.29027e-05	Q9EPN1	2019	K	2.45496	0.00268238	Up	Neurobeachin OS=Mus musculus OX=10090 GN=Nbea PE=1 SV=1	Nbea	_MC[Carbamidomethyl (C)]DHLISAAK[Acetyl (K)]HR_	1	26.216	24.5275	31.5091	88.677	62.3497	71.8989	0.532166	0.523766	0.647422	1.69046	1.13369	1.35753
Cellular Component	GO:0031984	2	organelle subcompartment	1.32	1.29027e-05	Q9EPN1	1884	K	1.62201	0.0400196	Up	Neurobeachin OS=Mus musculus OX=10090 GN=Nbea PE=1 SV=1	Nbea	_ALEK[Acetyl (K)]VAPLLR_	1	70.8673	72.6295	46.5644	114.554	130.206	97.9632	0.824005	0.888379	0.548035	1.25085	1.3561	1.05948
Cellular Component	GO:0031984	2	organelle subcompartment	1.32	1.29027e-05	Q9EPN1	409	K	1.67821	0.000583197	Up	Neurobeachin OS=Mus musculus OX=10090 GN=Nbea PE=1 SV=1	Nbea	_FK[Acetyl (K)]SESDIHLAEHHK_	1	44.2184	39.4935	40.8045	75.6045	85.8919	70.2149	0.768972	0.722494	0.718267	1.23471	1.33794	1.13575
Cellular Component	GO:0031984	2	organelle subcompartment	1.32	1.29027e-05	Q9EPE9	616	K	2.69262	0.00570963	Up	Endoplasmic reticulum transmembrane helix translocase OS=Mus musculus OX=10090 GN=Atp13a1 PE=1 SV=2	Atp13a1	_TQGLK[Acetyl (K)]IHQR_	1	20.8114	28.5215	31.5516	74.6869	55.1139	48.9428	0.443681	0.594979	0.664969	1.90063	1.50492	1.18167
Cellular Component	GO:0031984	2	organelle subcompartment	1.32	1.29027e-05	Q9EP69	483	K	1.88842	0.0264734	Up	Phosphatidylinositol-3-phosphatase SAC1 OS=Mus musculus OX=10090 GN=Sacm1l PE=1 SV=1	Sacm1l	_YYK[Acetyl (K)]NNFSDGFR_	1	148.423	85.7325	132.009	177.278	233.296	230.877	0.819392	0.495939	0.786824	1.07758	1.49653	1.39564
Cellular Component	GO:0031984	2	organelle subcompartment	1.32	1.29027e-05	Q9EP69	342	K	1.75742	0.0234526	Up	Phosphatidylinositol-3-phosphatase SAC1 OS=Mus musculus OX=10090 GN=Sacm1l PE=1 SV=1	Sacm1l	_YIAFDFHK[Acetyl (K)]EC[Carbamidomethyl (C)]K_	1	33.1152	42.8532	54.3063	71.5068	68.1663	75.0831	0.533893	0.72394	0.94528	1.26934	1.27698	1.32548
Cellular Component	GO:0031984	2	organelle subcompartment	1.32	1.29027e-05	Q9DCN2	115	K	1.67702	7.03157e-05	Up	NADH-cytochrome b5 reductase 3 OS=Mus musculus OX=10090 GN=Cyb5r3 PE=1 SV=3	Cyb5r3	_VYFK[Acetyl (K)]DTHPK_	1	243.841	242.689	267.295	400.667	415.099	431.833	0.729583	0.721523	0.794068	1.26373	1.25357	1.24789
Cellular Component	GO:0031984	2	organelle subcompartment	1.32	1.29027e-05	Q9DC28	122	K	2.11582	0.00297709	Up	Casein kinase I isoform delta OS=Mus musculus OX=10090 GN=Csnk1d PE=1 SV=2	Csnk1d	_IEYIHSK[Acetyl (K)]NFIHR_	1	75.6993	77.6048	62.7574	137.034	148.354	140.958	0.713792	0.641537	0.618286	1.67171	1.34513	1.15897
Cellular Component	GO:0031984	2	organelle subcompartment	1.32	1.29027e-05	Q9DC28	45	K	1.91676	0.0138006	Up	Casein kinase I isoform delta OS=Mus musculus OX=10090 GN=Csnk1d PE=1 SV=2	Csnk1d	_TK[Acetyl (K)]HPQLHIESK_	1	32.2077	32.9514	25.1661	55.6673	51.7394	52.4494	0.779818	0.699457	0.636643	1.74377	1.2046	1.10734
Cellular Component	GO:0031984	2	organelle subcompartment	1.32	1.29027e-05	Q9DBG6	627	K	3.09688	0.00593786	Up	Dolichyl-diphosphooligosaccharide--protein glycosyltransferase subunit 2 OS=Mus musculus OX=10090 GN=Rpn2 PE=1 SV=1	Rpn2	_MLAQHAVK[Acetyl (K)]R_	1	75.5983	108.904	52.6144	176.89	221.753	207.148	0.470279	0.720417	0.350725	1.42921	1.79309	1.55128
Cellular Component	GO:0031984	2	organelle subcompartment	1.32	1.29027e-05	Q9DBG6	311	K	3.22427	0.000658962	Up	Dolichyl-diphosphooligosaccharide--protein glycosyltransferase subunit 2 OS=Mus musculus OX=10090 GN=Rpn2 PE=1 SV=1	Rpn2	_LEHAK[Acetyl (K)]SAATR_	1	49.3646	31.7352	35.0615	109.732	94.4974	102.804	0.611644	0.418139	0.465514	1.7659	1.52192	1.53342
Cellular Component	GO:0031984	2	organelle subcompartment	1.32	1.29027e-05	Q9DBG3	878	K	1.69083	0.0030568	Up	AP-2 complex subunit beta OS=Mus musculus OX=10090 GN=Ap2b1 PE=1 SV=1	Ap2b1	_LQNNNVYTIAK[Acetyl (K)]R_	1	77.9569	69.5104	84.1592	145.392	128.046	161.995	0.742779	0.667866	0.788228	1.25613	1.09247	1.36932
Cellular Component	GO:0031984	2	organelle subcompartment	1.32	1.29027e-05	Q9DB73	54	K	2.72738	0.00326644	Up	NADH-cytochrome b5 reductase 1 OS=Mus musculus OX=10090 GN=Cyb5r1 PE=1 SV=1	Cyb5r1	_LLDK[Acetyl (K)]TTVSHNTR_	1	19.1413	20.5761	30.0974	68.8624	89.2529	74.2217	0.42941	0.460366	0.651489	1.15251	1.58846	1.46265
Cellular Component	GO:0031984	2	organelle subcompartment	1.32	1.29027e-05	Q9D517	184	K	2.13266	0.00130274	Up	1-acyl-sn-glycerol-3-phosphate acyltransferase gamma OS=Mus musculus OX=10090 GN=Agpat3 PE=1 SV=2	Agpat3	_FTETK[Acetyl (K)]HR_	1	88.8557	79.0442	93.1732	166.011	182.715	173.578	0.683175	0.549513	0.712169	1.25608	1.49121	1.40043
Cellular Component	GO:0031984	2	organelle subcompartment	1.32	1.29027e-05	Q9D1Q6	111	K	2.74673	0.0107271	Up	Endoplasmic reticulum resident protein 44 OS=Mus musculus OX=10090 GN=Erp44 PE=1 SV=1	Erp44	_YPTLK[Acetyl (K)]LFR_	1	55.8899	94.1005	110.065	190.529	203.487	208.115	0.344961	0.58977	0.747695	1.6489	1.39291	1.57937
Cellular Component	GO:0031984	2	organelle subcompartment	1.32	1.29027e-05	Q9D1G1	122	K	3.4174	9.08156e-06	Up	Ras-related protein Rab-1B OS=Mus musculus OX=10090 GN=Rab1b PE=1 SV=1	Rab1b	_LLVGNK[Acetyl (K)]SDLTTK_	1	100.338	106.118	91.4677	354.597	349.674	343.678	0.416002	0.480475	0.45283	1.56633	1.53732	1.50748
Cellular Component	GO:0031984	2	organelle subcompartment	1.32	1.29027e-05	Q9D1D4	127	K	2.84464	8.77407e-05	Up	Transmembrane emp24 domain-containing protein 10 OS=Mus musculus OX=10090 GN=Tmed10 PE=1 SV=1	Tmed10	_IPDQLVILDMK[Acetyl (K)]HGVEAK_	1	18.7202	17.0826	18.6707	45.0391	45.2118	45.505	0.532219	0.527692	0.557761	1.7032	1.3716	1.52689
Cellular Component	GO:0031984	2	organelle subcompartment	1.32	1.29027e-05	Q9D1D4	75	K	2.29897	0.0215434	Up	Transmembrane emp24 domain-containing protein 10 OS=Mus musculus OX=10090 GN=Tmed10 PE=1 SV=1	Tmed10	_THLK[Acetyl (K)]ITDSAGHILYAK_	1	43.1124	32.9557	21.6667	68.9927	55.3008	70.3211	0.797552	0.662417	0.42117	1.69768	1.09164	1.53536
Cellular Component	GO:0031984	2	organelle subcompartment	1.32	1.29027e-05	Q9D0I4	50	K	1.6438	0.00215786	Up	Syntaxin-17 OS=Mus musculus OX=10090 GN=Stx17 PE=1 SV=1	Stx17	_IWDK[Acetyl (K)]LHEEHINAGR_	1	52.6024	61.5514	53.2783	83.2448	89.6677	88.6992	0.751202	0.82687	0.709327	1.12286	1.29386	1.34332
Cellular Component	GO:0101002	9	ficolin-1-rich granule	1.64	1.30664e-05	P63017	71	K	3.4812	5.55338e-05	Up	Heat shock cognate 71 kDa protein OS=Mus musculus OX=10090 GN=Hspa8 PE=1 SV=1	Hspa8	_NQVAMNPTNTVFDAK[Acetyl (K)]R_	1	103.844	108.426	94.8126	309.181	357.41	371.689	0.446641	0.469401	0.434116	1.3731	1.62803	1.69904
Cellular Component	GO:0099513	5	polymeric cytoskeletal fiber	1.43	1.4115e-05	P80314	176	K	2.66649	0.000858308	Up	T-complex protein 1 subunit beta OS=Mus musculus OX=10090 GN=Cct2 PE=1 SV=4	Cct2	_LLTHHK[Acetyl (K)]DHFTK_	1	102.067	141.4	125.61	294.531	334.669	309.685	0.456798	0.642114	0.556907	1.37819	1.61708	1.41997
Cellular Component	GO:0098794	2	postsynapse	1.35	1.5644e-05	P63318	592	K	1.54667	0.000813876	Up	Protein kinase C gamma type OS=Mus musculus OX=10090 GN=Prkcg PE=1 SV=1	Prkcg	_GFLTK[Acetyl (K)]HPGK_	1	393.979	413.461	411.08	780.685	810.735	829.607	0.741045	0.764292	0.792563	1.08535	1.21584	1.2529
Cellular Component	GO:0099513	5	polymeric cytoskeletal fiber	1.43	1.4115e-05	P80314	250	K	3.79329	0.0064066	Up	T-complex protein 1 subunit beta OS=Mus musculus OX=10090 GN=Cct2 PE=1 SV=4	Cct2	_IK[Acetyl (K)]IFGSR_	1	77.3793	54.761	139.754	345.245	320.691	314.557	0.361675	0.259711	0.647112	1.68717	1.61829	1.50631
Cellular Component	GO:0098794	2	postsynapse	1.35	1.5644e-05	Q99MK8	399	K	2.3797	0.0104307	Up	Beta-adrenergic receptor kinase 1 OS=Mus musculus OX=10090 GN=Grk2 PE=1 SV=2	Grk2	_DK[Acetyl (K)]HEIDR_	1		35.3163	51.6283	106.046	108.723	96.3515		0.460833	0.635617	1.45978	1.31683	1.13723
Cellular Component	GO:0098794	2	postsynapse	1.35	1.5644e-05	Q99104	1713	K	1.94508	0.0039074	Up	Unconventional myosin-Va OS=Mus musculus OX=10090 GN=Myo5a PE=1 SV=2	Myo5a	_DMC[Carbamidomethyl (C)]SWSK[Acetyl (K)]GMQIR_	1	60.8838	67.9941	61.966	150.213	105.693	134.795	0.632307	0.727154	0.661697	1.53233	1.07898	1.32001
Cellular Component	GO:0098794	2	postsynapse	1.35	1.5644e-05	Q99104	1487	K	2.3617	0.00216536	Up	Unconventional myosin-Va OS=Mus musculus OX=10090 GN=Myo5a PE=1 SV=2	Myo5a	_LVK[Acetyl (K)]NLILELKPR_	1	72.4209	86.2877	107.967	217.047	212.343	234.527	0.470018	0.576672	0.720475	1.38364	1.35465	1.43523
Cellular Component	GO:0098794	2	postsynapse	1.35	1.5644e-05	Q99104	556	K	3.9112	0.0152751	Up	Unconventional myosin-Va OS=Mus musculus OX=10090 GN=Myo5a PE=1 SV=2	Myo5a	_HFADK[Acetyl (K)]VEYQC[Carbamidomethyl (C)]EGFLEK_	1	3.40327	1	1.20739	7.61091	7.29372	8.00564	0.720681	0.218059	0.262889	1.58307	1.51822	1.59852
Cellular Component	GO:0098794	2	postsynapse	1.35	1.5644e-05	Q99104	551	K	2.33366	0.00604807	Up	Unconventional myosin-Va OS=Mus musculus OX=10090 GN=Myo5a PE=1 SV=2	Myo5a	_AFIIK[Acetyl (K)]HFADK_	1	59.3088	98.7762	87.6273	199.514	204.417	200.574	0.421307	0.722538	0.640027	1.39211	1.42737	1.34348
Cellular Component	GO:0098794	2	postsynapse	1.35	1.5644e-05	Q99104	526	K	2.26178	0.0153471	Up	Unconventional myosin-Va OS=Mus musculus OX=10090 GN=Myo5a PE=1 SV=2	Myo5a	_GTDDTWAQK[Acetyl (K)]LYNTHLNK_	1	22.7917	44.1566	37.6015	85.7966	83.0933	80.4803	0.388939	0.775943	0.659766	1.43811	1.39383	1.295
Cellular Component	GO:0098794	2	postsynapse	1.35	1.5644e-05	Q99104	405	K	2.09372	0.000289903	Up	Unconventional myosin-Va OS=Mus musculus OX=10090 GN=Myo5a PE=1 SV=2	Myo5a	_DALAK[Acetyl (K)]HIYAK_	1	96.6466	99.3708	113.604	222.248	214.638	245.909	0.58817	0.622736	0.710867	1.32853	1.28399	1.41113
Cellular Component	GO:0098794	2	postsynapse	1.35	1.5644e-05	Q91ZU6	3832	K	2.17015	0.00603045	Up	Dystonin OS=Mus musculus OX=10090 GN=Dst PE=1 SV=2	Dst	_VHYEK[Acetyl (K)]VLAEC[Carbamidomethyl (C)]EK_	1	13.4838	14.6867		26.3253	34.5127	29.5558	0.549582	0.627601		1.10982	1.44637	1.27581
Cellular Component	GO:0098794	2	postsynapse	1.35	1.5644e-05	Q91XM9	752	K	1.53052	0.0335054	Up	Disks large homolog 2 OS=Mus musculus OX=10090 GN=Dlg2 PE=1 SV=2	Dlg2	_GK[Acetyl (K)]HC[Carbamidomethyl (C)]ILDVSGNAIK_	1	106.795	76.1469	111.767	193.452	184.165	166.188	0.839484	0.592266	0.896497	1.27312	1.21401	1.07629
Cellular Component	GO:0098794	2	postsynapse	1.35	1.5644e-05	Q91XM9	511	K	1.72976	0.00149284	Up	Disks large homolog 2 OS=Mus musculus OX=10090 GN=Dlg2 PE=1 SV=2	Dlg2	_FEAK[Acetyl (K)]IHDLR_	1	94.626	89.0766	101.032	188.323	218.159	186.74	0.710408	0.661707	0.773984	1.18369	1.37349	1.15506
Cellular Component	GO:0098794	2	postsynapse	1.35	1.5644e-05	Q8VDN2	1019	K	2.70443	0.000102915	Up	Sodium/potassium-transporting ATPase subunit alpha-1 OS=Mus musculus OX=10090 GN=Atp1a1 PE=1 SV=1	Atp1a1	_RPGGWVEK[Acetyl (K)]ETYY_	1	75.8333	65.117	80.3703	225.138	211.49	225.935	0.53273	0.469693	0.580221	1.44624	1.36989	1.46403
Cellular Component	GO:0098794	2	postsynapse	1.35	1.5644e-05	Q99P72	760	K	2.47912	5.8859e-05	Up	Reticulon-4 OS=Mus musculus OX=10090 GN=Rtn4 PE=1 SV=2	Rtn4	_ESLTEVSETVTQHK[Acetyl (K)]HK_	1	196.038	204.248	169.847	490.574	482.96	481.73	0.584093	0.611929	0.517698	1.40686	1.44877	1.39289
Cellular Component	GO:0098794	2	postsynapse	1.35	1.5644e-05	Q8VDN2	502	K	2.91193	0.000529582	Up	Sodium/potassium-transporting ATPase subunit alpha-1 OS=Mus musculus OX=10090 GN=Atp1a1 PE=1 SV=1	Atp1a1	_NPNASEPK[Acetyl (K)]HLLVMK_	1	49.947	40.2739	35.2657	128.483	148.126	127.195	0.585946	0.485114	0.42516	1.37828	1.60224	1.37637
Cellular Component	GO:0098794	2	postsynapse	1.35	1.5644e-05	Q8R5M8	417	K	3.0388	0.00266709	Up	Cell adhesion molecule 1 OS=Mus musculus OX=10090 GN=Cadm1 PE=1 SV=2	Cadm1	_HK[Acetyl (K)]GTYFTHEAK_	1	24.4629	41.2314	37.2577	100.183	108.496	123.356	0.351946	0.623669	0.489964	1.37512	1.48702	1.59147
Cellular Component	GO:0098794	2	postsynapse	1.35	1.5644e-05	Q8K596	348	K	3.79238	0.00337824	Up	Sodium/calcium exchanger 2 OS=Mus musculus OX=10090 GN=Slc8a2 PE=1 SV=1	Slc8a2	_YYALLHQQK[Acetyl (K)]SR_	1	30.6619		21.8212	135.811	154.079	117.403	0.392085		0.282572	1.30258	1.43269	1.10256
Cellular Component	GO:0098794	2	postsynapse	1.35	1.5644e-05	Q8K4G5	302	K	2.92205	0.000717291	Up	Actin-binding LIM protein 1 OS=Mus musculus OX=10090 GN=Ablim1 PE=1 SV=1	Ablim1	_VLEAGDK[Acetyl (K)]HYHPSC[Carbamidomethyl (C)]AR_	1	55.2213	49.0213	52.5424	153.158	164.284	178.637	0.535807	0.469122	0.506475	1.18307	1.55066	1.68268
Cellular Component	GO:0098794	2	postsynapse	1.35	1.5644e-05	Q8JZP2	106	K	1.59205	0.0149582	Up	Synapsin-3 OS=Mus musculus OX=10090 GN=Syn3 PE=1 SV=2	Syn3	_ILLVIDDAHTDWSK[Acetyl (K)]YFHGK_	1	55.4999	59.7557	49.7431	108.997	91.0606	108.53	0.881863	0.784799	0.61988	1.31794	1.10448	1.21787
Cellular Component	GO:0098794	2	postsynapse	1.35	1.5644e-05	Q8C8R3	3579	K	2.17502	0.0275846	Up	Ankyrin-2 OS=Mus musculus OX=10090 GN=Ank2 PE=1 SV=2	Ank2	_DGK[Acetyl (K)]HATDTILIEC[Carbamidomethyl (C)]LTK_	1	24.387	18.9092	41.4052	74.173	64.6685	58.4015	0.523774	0.421726	0.923035	1.51312	1.37184	1.17913
Cellular Component	GO:0098794	2	postsynapse	1.35	1.5644e-05	Q8C8R3	1965	K	2.39237	0.0093355	Up	Ankyrin-2 OS=Mus musculus OX=10090 GN=Ank2 PE=1 SV=2	Ank2	_AFQSGQDPSK[Acetyl (K)]HK_	1	36.1989	23.5777	41.4084	99.713	85.0086	73.7463	0.609481	0.412229	0.723656	1.59463	1.41369	1.16724
Cellular Component	GO:0098794	2	postsynapse	1.35	1.5644e-05	Q8C8R3	1920	K	2.19573	0.00160282	Up	Ankyrin-2 OS=Mus musculus OX=10090 GN=Ank2 PE=1 SV=2	Ank2	_HEK[Acetyl (K)]HLPVSPGK_	1	41.1134	48.621	36.1072	94.5126	106.486	94.1197	0.591412	0.726281	0.539113	1.29134	1.51296	1.27275
Cellular Component	GO:0098794	2	postsynapse	1.35	1.5644e-05	Q8C8R3	1884	K	1.8515	0.0230574	Up	Ankyrin-2 OS=Mus musculus OX=10090 GN=Ank2 PE=1 SV=2	Ank2	_TEK[Acetyl (K)]HPPVSPGK_	1	60.2914	63.0881	41.1591	98.7528	130.03	95.521	0.746852	0.811522	0.529205	1.16191	1.59092	1.11233
Cellular Component	GO:0098794	2	postsynapse	1.35	1.5644e-05	Q8C8R3	1837	K	2.14664	0.0010376	Up	Ankyrin-2 OS=Mus musculus OX=10090 GN=Ank2 PE=1 SV=2	Ank2	_HSPVFSGKPEK[Acetyl (K)]HSPGSPSTK_	0.98933	40.4536	40.1356	37.7158	77.0782	89.7078	104.808	0.62828	0.64729	0.607992	1.13703	1.37611	1.53019
Cellular Component	GO:0098794	2	postsynapse	1.35	1.5644e-05	Q8C8R3	1639	K	2.53088	0.000150021	Up	Ankyrin-2 OS=Mus musculus OX=10090 GN=Ank2 PE=1 SV=2	Ank2	_SGETSQASAVGK[Acetyl (K)]SSESNK_	1	8.50659	7.707	8.31678	24.0439	22.3661	19.8957	0.567081	0.533517	0.575471	1.52244	1.47267	1.24682
Cellular Component	GO:0098794	2	postsynapse	1.35	1.5644e-05	Q8C8R3	1302	K	1.93042	0.0150932	Up	Ankyrin-2 OS=Mus musculus OX=10090 GN=Ank2 PE=1 SV=2	Ank2	_FVVFAK[Acetyl (K)]SHDPIEAR_	1	76.4483	75.4068	46.5533	128.798	146.935	132.493	0.763113	0.781637	0.482336	1.22116	1.44868	1.24328
Cellular Component	GO:0098794	2	postsynapse	1.35	1.5644e-05	Q8VDN2	476	K	1.63213	0.00109895	Up	Sodium/potassium-transporting ATPase subunit alpha-1 OS=Mus musculus OX=10090 GN=Atp1a1 PE=1 SV=1	Atp1a1	_YSK[Acetyl (K)]IVEIPFNSTNK_	1	1301.11	1101.16	1173.37	2067.38	2059.21	2328.59	0.805417	0.69989	0.746434	1.17023	1.17531	1.32959
Cellular Component	GO:0098794	2	postsynapse	1.35	1.5644e-05	Q8C8R3	580	K	1.50866	0.0061031	Up	Ankyrin-2 OS=Mus musculus OX=10090 GN=Ank2 PE=1 SV=2	Ank2	_YGSLDVAK[Acetyl (K)]LLLQR_	1	108.171	116.933	130.714	183.033	201.99	189.049	0.704415	0.790727	0.883521	1.13212	1.29919	1.1573
Cellular Component	GO:0098794	2	postsynapse	1.35	1.5644e-05	Q99P72	1036	K	3.22573	0.0160307	Up	Reticulon-4 OS=Mus musculus OX=10090 GN=Rtn4 PE=1 SV=2	Rtn4	_GVIQAIQK[Acetyl (K)]SDEGHPFR_	1	47.2867	19.8049	50.434	115.321	137.583	137.757	0.561523	0.236484	0.612673	1.31808	1.6449	1.5875
Cellular Component	GO:0098794	2	postsynapse	1.35	1.5644e-05	Q9CQV8	82	K	1.91919	0.0020899	Up	14-3-3 protein beta/alpha OS=Mus musculus OX=10090 GN=Ywhab PE=1 SV=3	Ywhab	_QQMGK[Acetyl (K)]EYR_	1	65.4879	62.7381	67.0887	147.873	108.584	118.445	0.676716	0.673803	0.704515	1.55707	1.16635	1.22057
Cellular Component	GO:0098794	2	postsynapse	1.35	1.5644e-05	Q9QXZ0	6490	K	1.74001	0.0053003	Up	Microtubule-actin cross-linking factor 1, isoforms 1/2/3/4 OS=Mus musculus OX=10090 GN=Macf1 PE=1 SV=2	Macf1	_WEK[Acetyl (K)]VVQR_	1	94.0805	127.16	91.0491	185.284	173.852	194.508	0.647411	0.878754	0.656429	1.29103	1.20763	1.29906
Cellular Component	GO:0098794	2	postsynapse	1.35	1.5644e-05	Q9QXZ0	6226	K	1.9366	0.0486985	Up	Microtubule-actin cross-linking factor 1, isoforms 1/2/3/4 OS=Mus musculus OX=10090 GN=Macf1 PE=1 SV=2	Macf1	_HHVLK[Acetyl (K)]NDVLAHQATVATVNK_	1	14.4209	28.7566	27.5492	38.2058	47.0599	55.1867	0.406916	0.814871	0.814432	1.0916	1.34041	1.51133
Cellular Component	GO:0098794	2	postsynapse	1.35	1.5644e-05	Q9QXZ0	1494	K	1.9542	0.0103028	Up	Microtubule-actin cross-linking factor 1, isoforms 1/2/3/4 OS=Mus musculus OX=10090 GN=Macf1 PE=1 SV=2	Macf1	_TSQIFLAK[Acetyl (K)]HGHK_	1	42.0398	51.7844	31.6959	94.0758	78.0758	76.8699	0.668845	0.827371	0.528323	1.51552	1.25388	1.18695
Cellular Component	GO:0098794	2	postsynapse	1.35	1.5644e-05	Q9QXZ0	1157	K	4.67231	0.0151682	Up	Microtubule-actin cross-linking factor 1, isoforms 1/2/3/4 OS=Mus musculus OX=10090 GN=Macf1 PE=1 SV=2	Macf1	_LK[Acetyl (K)]TIDVIVR_	1	5.88886	7.42128		24.7584	45.4088	23.2841	0.273905	0.346645		1.16603	2.13199	1.05109
Cellular Component	GO:0098794	2	postsynapse	1.35	1.5644e-05	Q9QXZ0	684	K	3.28618	0.00854909	Up	Microtubule-actin cross-linking factor 1, isoforms 1/2/3/4 OS=Mus musculus OX=10090 GN=Macf1 PE=1 SV=2	Macf1	_HLQSLHK[Acetyl (K)]FVSR_	1	4.90215	2.98487	2.77926	14.9903	12.032	8.45356	0.633072	0.387106	0.376035	1.96018	1.56848	1.05954
Cellular Component	GO:0098794	2	postsynapse	1.35	1.5644e-05	Q9QXZ0	90	K	2.23901	0.000704188	Up	Microtubule-actin cross-linking factor 1, isoforms 1/2/3/4 OS=Mus musculus OX=10090 GN=Macf1 PE=1 SV=2	Macf1	_WVNK[Acetyl (K)]HLMK_	1	105.196	81.2782	96.8844	199.208	216.139	232.522	0.673142	0.5223	0.649523	1.29073	1.3961	1.44406
Cellular Component	GO:0098794	2	postsynapse	1.35	1.5644e-05	Q9QXS1	311	K	1.68199	0.0153418	Up	Plectin OS=Mus musculus OX=10090 GN=Plec PE=1 SV=3	Plec	_EK[Acetyl (K)]LLLWSQR_	1	52.6842	63.8195	45.3984	86.1744	82.415	109.296	0.709035	0.889339	0.632519	1.15248	1.13876	1.46111
Cellular Component	GO:0098794	2	postsynapse	1.35	1.5644e-05	Q9JLM8	683	K	2.4323	0.000236364	Up	Serine/threonine-protein kinase DCLK1 OS=Mus musculus OX=10090 GN=Dclk1 PE=1 SV=1	Dclk1	_K[Acetyl (K)]HFNTGPK_	1	102.403	110.778	122.831	286.09	334.048	280.362	0.535792	0.590179	0.588071	1.2793	1.56921	1.32055
Cellular Component	GO:0098794	2	postsynapse	1.35	1.5644e-05	Q9JLM8	286	K	1.97743	0.00152011	Up	Serine/threonine-protein kinase DCLK1 OS=Mus musculus OX=10090 GN=Dclk1 PE=1 SV=1	Dclk1	_STSYTK[Acetyl (K)]IASASR_	1	152.424	191.773	189.909	361.203	400.94	402.669	0.580448	0.743606	0.661749	1.17557	1.37081	1.38041
Cellular Component	GO:0098794	2	postsynapse	1.35	1.5644e-05	Q9JLM8	186	K	3.68574	0.0050261	Up	Serine/threonine-protein kinase DCLK1 OS=Mus musculus OX=10090 GN=Dclk1 PE=1 SV=1	Dclk1	_PK[Acetyl (K)]LVTIIR_	1	43.0371	28.4086	20.481	120.468	128.059	129.28	0.592753	0.398406	0.258118	1.41805	1.58353	1.60292
Cellular Component	GO:0098794	2	postsynapse	1.35	1.5644e-05	Q9JKY5	274	K	1.53135	0.00270306	Up	Huntingtin-interacting protein 1-related protein OS=Mus musculus OX=10090 GN=Hip1r PE=1 SV=2	Hip1r	_ASDMLYFK[Acetyl (K)]R_	1	61.5751	55.6293	58.5692	85.5056	84.5198	101.722	0.819299	0.71805	0.832016	1.20886	1.11706	1.30241
Cellular Component	GO:0098794	2	postsynapse	1.35	1.5644e-05	Q99P72	1153	K	2.48734	0.00029667	Up	Reticulon-4 OS=Mus musculus OX=10090 GN=Rtn4 PE=1 SV=2	Rtn4	_IQAK[Acetyl (K)]IPGLK_	1	458.224	356.107	432.218	1063.79	1058.11	1072.71	0.622634	0.48656	0.600807	1.39129	1.44755	1.41451
Cellular Component	GO:0098794	2	postsynapse	1.35	1.5644e-05	Q9JI91	443	K	2.22157	0.000810891	Up	Alpha-actinin-2 OS=Mus musculus OX=10090 GN=Actn2 PE=1 SV=2	Actn2	_K[Acetyl (K)]HEAFESDLAAHQDR_	1	183.514	186.25	139.267	683.228	671.582	635.129	0.637936	0.574975	0.475011	1.20158	1.27401	1.27424
Cellular Component	GO:0098794	2	postsynapse	1.35	1.5644e-05	Q9EQH3	515	K	2.1193	0.000174309	Up	Vacuolar protein sorting-associated protein 35 OS=Mus musculus OX=10090 GN=Vps35 PE=1 SV=1	Vps35	_K[Acetyl (K)]HFGAGGNQR_	1	293.328	256.4	316.62	619.621	607.547	628.798	0.640617	0.578437	0.700123	1.34724	1.34058	1.3795
Cellular Component	GO:0098794	2	postsynapse	1.35	1.5644e-05	Q9EPN1	2019	K	2.45496	0.00268238	Up	Neurobeachin OS=Mus musculus OX=10090 GN=Nbea PE=1 SV=1	Nbea	_MC[Carbamidomethyl (C)]DHLISAAK[Acetyl (K)]HR_	1	26.216	24.5275	31.5091	88.677	62.3497	71.8989	0.532166	0.523766	0.647422	1.69046	1.13369	1.35753
Cellular Component	GO:0098794	2	postsynapse	1.35	1.5644e-05	Q9EPN1	1884	K	1.62201	0.0400196	Up	Neurobeachin OS=Mus musculus OX=10090 GN=Nbea PE=1 SV=1	Nbea	_ALEK[Acetyl (K)]VAPLLR_	1	70.8673	72.6295	46.5644	114.554	130.206	97.9632	0.824005	0.888379	0.548035	1.25085	1.3561	1.05948
Cellular Component	GO:0098794	2	postsynapse	1.35	1.5644e-05	Q9EPN1	409	K	1.67821	0.000583197	Up	Neurobeachin OS=Mus musculus OX=10090 GN=Nbea PE=1 SV=1	Nbea	_FK[Acetyl (K)]SESDIHLAEHHK_	1	44.2184	39.4935	40.8045	75.6045	85.8919	70.2149	0.768972	0.722494	0.718267	1.23471	1.33794	1.13575
Cellular Component	GO:0098794	2	postsynapse	1.35	1.5644e-05	Q9EPL2	229	K	2.77191	0.00106092	Up	Calsyntenin-1 OS=Mus musculus OX=10090 GN=Clstn1 PE=1 SV=1	Clstn1	_LNYGK[Acetyl (K)]EHQYK_	1	9.31382	15.7324	15.8456	39.5154	42.6229	35.2219	0.414595	0.57597	0.576942	1.49472	1.54464	1.30563
Cellular Component	GO:0098794	2	postsynapse	1.35	1.5644e-05	Q9D5T0	274	K	1.76265	0.0018175	Up	Outer mitochondrial transmembrane helix translocase OS=Mus musculus OX=10090 GN=Atad1 PE=1 SV=1	Atad1	_LILK[Acetyl (K)]NENVDR_	1	239.229	195.407	203.743	373.557	365.133	369.914	0.842518	0.665569	0.671166	1.30519	1.26343	1.27264
Cellular Component	GO:0098794	2	postsynapse	1.35	1.5644e-05	Q9CYT6	319	K	2.01139	0.0434035	Up	Adenylyl cyclase-associated protein 2 OS=Mus musculus OX=10090 GN=Cap2 PE=1 SV=1	Cap2	_SNSPQK[Acetyl (K)]HTPVLELEGK_	1	3.21546	6.78231	5.66811	13.552	15.4248	11.1419	0.386701	0.838483	0.694568	1.25209	1.52713	1.08216
Cellular Component	GO:0098794	2	postsynapse	1.35	1.5644e-05	Q9CYT6	175	K	2.25121	2.7482e-05	Up	Adenylyl cyclase-associated protein 2 OS=Mus musculus OX=10090 GN=Cap2 PE=1 SV=1	Cap2	_DYK[Acetyl (K)]HSDLR_	1	160.145	150.461	158.721	437.803	433.209	470.309	0.593371	0.573087	0.599226	1.2462	1.3214	1.40733
Cellular Component	GO:0098794	2	postsynapse	1.35	1.5644e-05	Q9CVB6	269	K	1.75113	8.23487e-05	Up	Actin-related protein 2/3 complex subunit 2 OS=Mus musculus OX=10090 GN=Arpc2 PE=1 SV=3	Arpc2	_AK[Acetyl (K)]TSDFLK_	1	266.75	249.49	247.136	477.414	448.228	518.581	0.722126	0.716079	0.719396	1.27841	1.17814	1.32169
Cellular Component	GO:0098794	2	postsynapse	1.35	1.5644e-05	Q9CVB6	256	K	2.51139	0.00022188	Up	Actin-related protein 2/3 complex subunit 2 OS=Mus musculus OX=10090 GN=Arpc2 PE=1 SV=3	Arpc2	_DYLHYHIK[Acetyl (K)]C[Carbamidomethyl (C)]SK_	1	185.048	157.313	190.293	509.294	471.337	463.179	0.559532	0.504319	0.618708	1.52326	1.38376	1.31854
Cellular Component	GO:0098794	2	postsynapse	1.35	1.5644e-05	Q9CQV8	124	K	2.07829	2.06543e-05	Up	14-3-3 protein beta/alpha OS=Mus musculus OX=10090 GN=Ywhab PE=1 SV=3	Ywhab	_MK[Acetyl (K)]GDYFR_	1	2558.34	2650.29	2576.23	5183.02	5499.49	5499.86	0.628965	0.6772	0.643648	1.29845	1.40542	1.3484
Cellular Component	GO:0098794	2	postsynapse	1.35	1.5644e-05	Q9EQH3	768	K	3.28672	0.000549325	Up	Vacuolar protein sorting-associated protein 35 OS=Mus musculus OX=10090 GN=Vps35 PE=1 SV=1	Vps35	_IREDLPNLESSEETEQINK[Acetyl (K)]HFHNTLEHLR_	1	94.0671	123.67	124.801	423.256	334.693	383.085	0.376974	0.511956	0.506389	1.68869	1.35516	1.54218
Cellular Component	GO:0098794	2	postsynapse	1.35	1.5644e-05	Q8BYM5	572	K	2.21918	0.00739923	Up	Neuroligin-3 OS=Mus musculus OX=10090 GN=Nlgn3 PE=1 SV=2	Nlgn3	_FEEVAWSK[Acetyl (K)]YNPR_	1	40.2395	41.0581	58.2448	96.7634	104.017	111.183	0.601927	0.470328	0.811019	1.47297	1.42995	1.2764
Cellular Component	GO:0098794	2	postsynapse	1.35	1.5644e-05	Q8BIZ1	1114	K	1.85624	0.00162463	Up	Ankyrin repeat and sterile alpha motif domain-containing protein 1B OS=Mus musculus OX=10090 GN=Anks1b PE=1 SV=3	Anks1b	_GVK[Acetyl (K)]FIDAANK_	1	120.311	95.2378	116.84	248.578	283.318	261.434	0.750389	0.597021	0.679888	1.25446	1.35872	1.14997
Cellular Component	GO:0098794	2	postsynapse	1.35	1.5644e-05	Q812A2	459	K	1.57513	0.00379727	Up	SLIT-ROBO Rho GTPase-activating protein 3 OS=Mus musculus OX=10090 GN=Srgap3 PE=1 SV=1	Srgap3	_LQAK[Acetyl (K)]HDLLK_	1	112.26	151.989	124.327	185.631	206.196	215.55	0.711058	0.890221	0.727348	1.17435	1.21039	1.28315
Cellular Component	GO:0098794	2	postsynapse	1.35	1.5644e-05	Q62108	157	K	1.7699	0.0186388	Up	Disks large homolog 4 OS=Mus musculus OX=10090 GN=Dlg4 PE=1 SV=1	Dlg4	_RKPPAEK[Acetyl (K)]IIEIK_	0.999921	31.5588	43.5919	53.3641	91.2515	89.4903	91.4109	0.51769	0.713622	0.882994	1.25898	1.24212	1.24101
Cellular Component	GO:0098794	2	postsynapse	1.35	1.5644e-05	Q61879	828	K	1.59828	0.000175126	Up	Myosin-10 OS=Mus musculus OX=10090 GN=Myh10 PE=1 SV=2	Myh10	_NC[Carbamidomethyl (C)]AAYLK[Acetyl (K)]LR_	1	236.505	238.557	256.412	422.759	408.689	401.86	0.740312	0.744674	0.810541	1.26259	1.2235	1.18282
Cellular Component	GO:0098794	2	postsynapse	1.35	1.5644e-05	Q61879	767	K	1.78768	0.00188029	Up	Myosin-10 OS=Mus musculus OX=10090 GN=Myh10 PE=1 SV=2	Myh10	_IGQSK[Acetyl (K)]IFFR_	1	199.005	154.232	185.768	329.896	330.825	356.193	0.78662	0.607963	0.74154	1.24415	1.25065	1.3239
Cellular Component	GO:0098794	2	postsynapse	1.35	1.5644e-05	Q61879	562	K	5.30921	0.028862	Up	Myosin-10 OS=Mus musculus OX=10090 GN=Myh10 PE=1 SV=2	Myh10	_LVQEQGSHSK[Acetyl (K)]FQK_	1	138.149	27.0229	18.3304	307.651	365.796	352.481	0.702513	0.137038	0.094133	1.49266	1.77903	1.68544
Cellular Component	GO:0098794	2	postsynapse	1.35	1.5644e-05	Q61879	33	K	1.9754	0.00158418	Up	Myosin-10 OS=Mus musculus OX=10090 GN=Myh10 PE=1 SV=2	Myh10	_AVIYNPATQADWTAK[Acetyl (K)]K_	1	25.4047	25.841	29.8816	57.9206	61.5376	49.5411	0.624659	0.633634	0.741983	1.3588	1.44712	1.14542
Cellular Component	GO:0098794	2	postsynapse	1.35	1.5644e-05	Q61644	250	K	2.48504	0.00422523	Up	Protein kinase C and casein kinase substrate in neurons protein 1 OS=Mus musculus OX=10090 GN=Pacsin1 PE=1 SV=1	Pacsin1	_EVLLDIK[Acetyl (K)]R_	1	229.002	198.513	171.486	766.262	459.572	547.762	0.626508	0.546945	0.481387	1.73117	1.10156	1.27961
Cellular Component	GO:0098794	2	postsynapse	1.35	1.5644e-05	Q61644	208	K	1.65006	0.0186282	Up	Protein kinase C and casein kinase substrate in neurons protein 1 OS=Mus musculus OX=10090 GN=Pacsin1 PE=1 SV=1	Pacsin1	_YEK[Acetyl (K)]VLEDVGK_	1	107.853	134.352	167.45	283.641	252.785	268.221	0.576521	0.723267	0.918436	1.25208	1.18387	1.22426
Cellular Component	GO:0098794	2	postsynapse	1.35	1.5644e-05	Q61644	162	K	2.04876	0.000257625	Up	Protein kinase C and casein kinase substrate in neurons protein 1 OS=Mus musculus OX=10090 GN=Pacsin1 PE=1 SV=1	Pacsin1	_AYHLAC[Carbamidomethyl (C)]K[Acetyl (K)]EER_	1	44.9422	46.8536	45.354	110.909	99.5025	123.348	0.619481	0.650408	0.641459	1.26246	1.20165	1.45179
Cellular Component	GO:0098794	2	postsynapse	1.35	1.5644e-05	Q61644	120	K	1.62231	0.00144549	Up	Protein kinase C and casein kinase substrate in neurons protein 1 OS=Mus musculus OX=10090 GN=Pacsin1 PE=1 SV=1	Pacsin1	_DAYHK[Acetyl (K)]QIMGGFK_	1	196.291	164.117	163.114	361.697	329.123	317.443	0.831789	0.700383	0.709226	1.26571	1.22191	1.14862
Cellular Component	GO:0098794	2	postsynapse	1.35	1.5644e-05	Q61644	115	K	1.72873	0.000535986	Up	Protein kinase C and casein kinase substrate in neurons protein 1 OS=Mus musculus OX=10090 GN=Pacsin1 PE=1 SV=1	Pacsin1	_NWQK[Acetyl (K)]DAYHK_	1	170.557	189.529	168.74	350.967	379.676	353.274	0.68646	0.76823	0.696857	1.16651	1.33884	1.2141
Cellular Component	GO:0098794	2	postsynapse	1.35	1.5644e-05	Q61301	892	K	2.73115	0.0104253	Up	Catenin alpha-2 OS=Mus musculus OX=10090 GN=Ctnna2 PE=1 SV=3	Ctnna2	_YQK[Acetyl (K)]VYGTAAVNSPVVSWK_	1	16.0548	7.37843	11.2129	34.4658	34.9804	30.0429	0.751372	0.341405	0.498336	1.48031	1.53483	1.33043
Cellular Component	GO:0098794	2	postsynapse	1.35	1.5644e-05	Q62261	124	K	1.57588	5.07284e-05	Up	Spectrin beta chain, non-erythrocytic 1 OS=Mus musculus OX=10090 GN=Sptbn1 PE=1 SV=2	Sptbn1	_ALQFLK[Acetyl (K)]EQR_	1	1586.4	1447.74	1564.99	2596.61	2636.24	2618.21	0.788777	0.734422	0.785382	1.22147	1.22464	1.19195
Cellular Component	GO:0098794	2	postsynapse	1.35	1.5644e-05	Q61301	15	K	2.24391	0.00154932	Up	Catenin alpha-2 OS=Mus musculus OX=10090 GN=Ctnna2 PE=1 SV=3	Ctnna2	_WDPK[Acetyl (K)]SLEIR_	1	70.5287	82.1812	80.7735	167.085	164.584	216.708	0.566278	0.652367	0.615866	1.23117	1.2389	1.64641
Cellular Component	GO:0098794	2	postsynapse	1.35	1.5644e-05	Q60598	110	K	2.08808	0.00195908	Up	Src substrate cortactin OS=Mus musculus OX=10090 GN=Cttn PE=1 SV=2	Cttn	_LSK[Acetyl (K)]HC[Carbamidomethyl (C)]SQVDSVR_	1	73.9765	73.6285	78.7908	172.825	153.054	129.95	0.616821	0.6397	0.7024	1.54307	1.41855	1.12876
Cellular Component	GO:0098794	2	postsynapse	1.35	1.5644e-05	Q5SSM3	387	K	1.78938	0.00619871	Up	Rho GTPase-activating protein 44 OS=Mus musculus OX=10090 GN=Arhgap44 PE=1 SV=1	Arhgap44	_FLSK[Acetyl (K)]LSEYQDVNK_	1	32.9172		39.4154	72.5548	67.6571	74.4963	0.601728		0.718304	1.25458	1.09167	1.19681
Cellular Component	GO:0098794	2	postsynapse	1.35	1.5644e-05	Q5SQX6	421	K	1.87146	0.000101677	Up	Cytoplasmic FMR1-interacting protein 2 OS=Mus musculus OX=10090 GN=Cyfip2 PE=1 SV=2	Cyfip2	_LVHPTDK[Acetyl (K)]FC[Carbamidomethyl (C)]NK_	1	73.6802	80.0712	87.082	193.091	171.715	171.838	0.644245	0.673873	0.715967	1.3353	1.24867	1.22273
Cellular Component	GO:0098794	2	postsynapse	1.35	1.5644e-05	Q4KUS2	1113	K	2.71616	0.00199445	Up	Protein unc-13 homolog A OS=Mus musculus OX=10090 GN=Unc13a PE=1 SV=3	Unc13a	_YAMEEHDK[Acetyl (K)]HR_	1	10.0035	11.3771	10.6209	30.4796	46.2714	33.5527	0.472293	0.559949	0.499801	1.15129	1.75191	1.25808
Cellular Component	GO:0098794	2	postsynapse	1.35	1.5644e-05	Q3UHD6	402	K	2.55964	0.000760038	Up	Sorting nexin-27 OS=Mus musculus OX=10090 GN=Snx27 PE=1 SV=2	Snx27	_SYQLQK[Acetyl (K)]LHEQR_	1	46.3094	51.1587	45.18	141.01	135.472	108.601	0.504645	0.624231	0.540813	1.48726	1.57522	1.21131
Cellular Component	GO:0098794	2	postsynapse	1.35	1.5644e-05	Q3UHD6	46	K	1.83074	0.00166388	Up	Sorting nexin-27 OS=Mus musculus OX=10090 GN=Snx27 PE=1 SV=2	Snx27	_IVK[Acetyl (K)]SESGYGFNVR_	1	46.5126	51.3904	45.6375	87.6005	92	97.0366	0.6366	0.787567	0.686124	1.16044	1.34357	1.35938
Cellular Component	GO:0098794	2	postsynapse	1.35	1.5644e-05	Q2NL51	366	K	2.17786	7.77783e-05	Up	Glycogen synthase kinase-3 alpha OS=Mus musculus OX=10090 GN=Gsk3a PE=1 SV=2	Gsk3a	_AHPWTK[Acetyl (K)]VFK_	1	187.512	170.567	202.676	406.27	403.129	419.014	0.645549	0.57243	0.667827	1.36021	1.36205	1.38476
Cellular Component	GO:0098794	2	postsynapse	1.35	1.5644e-05	Q0KL02	901	K	1.89992	0.0133925	Up	Triple functional domain protein OS=Mus musculus OX=10090 GN=Trio PE=1 SV=3	Trio	_K[Acetyl (K)]HLEQC[Carbamidomethyl (C)]VQLR_	1	14.4584	12.5268	13.34	27.5848	21.5651	32.4792	0.76002	0.619541	0.676107	1.33374	0.991889	1.57998
Cellular Component	GO:0098794	2	postsynapse	1.35	1.5644e-05	Q08509	336	K	2.9015	0.0017009	Up	Epidermal growth factor receptor kinase substrate 8 OS=Mus musculus OX=10090 GN=Eps8 PE=1 SV=2	Eps8	_FK[Acetyl (K)]HGFNLLAK_	1	16.3605	27.7424	17.5612	63.5988	49.5012	56.809	0.436219	0.653455	0.459193	1.6874	1.33715	1.46949
Cellular Component	GO:0098794	2	postsynapse	1.35	1.5644e-05	Q08331	189	K	1.79865	0.00535498	Up	Calretinin OS=Mus musculus OX=10090 GN=Calb2 PE=1 SV=3	Calb2	_LLPVQENFLLK[Acetyl (K)]FQGMK_	1	148.228	132.526	144.131	205.754	255.313	268.811	0.725377	0.689095	0.747658	1.04785	1.38389	1.45718
Cellular Component	GO:0098794	2	postsynapse	1.35	1.5644e-05	Q05816	61	K	1.72076	0.0240909	Up	Fatty acid-binding protein 5 OS=Mus musculus OX=10090 GN=Fabp5 PE=1 SV=3	Fabp5	_TESTVK[Acetyl (K)]TTVFSC[Carbamidomethyl (C)]NLGEK_	1	31.1572	39.2107	35.1164	65.8881	59.2583	41.8306	0.651774	0.851426	0.726798	1.48195	1.37989	0.975447
Cellular Component	GO:0098794	2	postsynapse	1.35	1.5644e-05	Q60598	295	K	2.31974	0.000849307	Up	Src substrate cortactin OS=Mus musculus OX=10090 GN=Cttn PE=1 SV=2	Cttn	_LAK[Acetyl (K)]HESQQDYAK_	1	11.4055	13.7345	10.0199	25.2995	24.551	28.919	0.569472	0.714554	0.534888	1.35264	1.36258	1.50419
Cellular Component	GO:0098794	2	postsynapse	1.35	1.5644e-05	Q62261	379	K	2.50354	0.000224762	Up	Spectrin beta chain, non-erythrocytic 1 OS=Mus musculus OX=10090 GN=Sptbn1 PE=1 SV=2	Sptbn1	_ANNQK[Acetyl (K)]VYMPR_	1	124.843	146.388	124.473	373.186	365.538	334.647	0.526064	0.629353	0.529391	1.48776	1.43909	1.29113
Cellular Component	GO:0098794	2	postsynapse	1.35	1.5644e-05	Q62261	497	K	2.70839	0.000584489	Up	Spectrin beta chain, non-erythrocytic 1 OS=Mus musculus OX=10090 GN=Sptbn1 PE=1 SV=2	Sptbn1	_ELEAENYHDIK[Acetyl (K)]R_	1	39.7314	34.3573	33.2709	120.672	90.9218	103.081	0.582777	0.514165	0.492563	1.67459	1.246	1.3844
Cellular Component	GO:0098794	2	postsynapse	1.35	1.5644e-05	Q62261	558	K	4.16259	0.00104986	Up	Spectrin beta chain, non-erythrocytic 1 OS=Mus musculus OX=10090 GN=Sptbn1 PE=1 SV=2	Sptbn1	_VLLLSQDYGK[Acetyl (K)]HLLGVEDLLQK_	1	38.553	62.6195	52.7369	205.196	215.064	276.234	0.28064	0.465068	0.387467	1.41317	1.46265	1.84112
Cellular Component	GO:0098794	2	postsynapse	1.35	1.5644e-05	Q80UW2	171	K	3.74134	0.00428666	Up	F-box only protein 2 OS=Mus musculus OX=10090 GN=Fbxo2 PE=1 SV=1	Fbxo2	_K[Acetyl (K)]YFASSFEWC[Carbamidomethyl (C)]R_	1	17.4514	22.8069	13.5239	77.3297	72.9709	53.9029	0.452811	0.525673	0.293484	1.91251	1.67217	1.17419
Cellular Component	GO:0098794	2	postsynapse	1.35	1.5644e-05	Q80TZ3	145	K	2.10308	0.0145605	Up	Putative tyrosine-protein phosphatase auxilin OS=Mus musculus OX=10090 GN=Dnajc6 PE=1 SV=2	Dnajc6	_TAK[Acetyl (K)]FHSR_	1	50.2799	49.1187		88.2095	110.539	132.815	0.58599	0.596		1.00678	1.24463	1.47733
Cellular Component	GO:0098794	2	postsynapse	1.35	1.5644e-05	Q7TMB8	260	K	2.33056	0.00190886	Up	Cytoplasmic FMR1-interacting protein 1 OS=Mus musculus OX=10090 GN=Cyfip1 PE=1 SV=1	Cyfip1	_MYLTPSEK[Acetyl (K)]HMLLK_	1	45.078	36.2102	44.5859	91.2558	102.912	122.935	0.630401	0.513009	0.631561	1.15529	1.38751	1.59387
Cellular Component	GO:0098794	2	postsynapse	1.35	1.5644e-05	Q6Q477	356	K	1.71641	0.000916522	Up	Plasma membrane calcium-transporting ATPase 4 OS=Mus musculus OX=10090 GN=Atp2b4 PE=1 SV=1	Atp2b4	_SVLQGK[Acetyl (K)]LTR_	1	467.707	517.347	533.674	956.065	918.912	994.524	0.664261	0.750897	0.768841	1.1829	1.21241	1.35334
Cellular Component	GO:0098794	2	postsynapse	1.35	1.5644e-05	Q6PIE5	1016	K	1.92592	0.00012347	Up	Sodium/potassium-transporting ATPase subunit alpha-2 OS=Mus musculus OX=10090 GN=Atp1a2 PE=1 SV=1	Atp1a2	_RYPGGWVEK[Acetyl (K)]ETYY_	1	476.903	415.548	477.064	888.674	929.805	947.891	0.696583	0.624821	0.713609	1.26231	1.34044	1.31652
Cellular Component	GO:0098794	2	postsynapse	1.35	1.5644e-05	Q6PIE5	523	K	1.55723	0.00289223	Up	Sodium/potassium-transporting ATPase subunit alpha-2 OS=Mus musculus OX=10090 GN=Atp1a2 PE=1 SV=1	Atp1a2	_C[Carbamidomethyl (C)]STILVQGK[Acetyl (K)]EIPLDK_	1	80.7849	63.581	73.552	112.572	122.843	120.207	0.850899	0.689392	0.793383	1.15307	1.27705	1.20394
Cellular Component	GO:0098794	2	postsynapse	1.35	1.5644e-05	Q6PIE5	154	K	1.62302	2.58037e-05	Up	Sodium/potassium-transporting ATPase subunit alpha-2 OS=Mus musculus OX=10090 GN=Atp1a2 PE=1 SV=1	Atp1a2	_SSK[Acetyl (K)]IMDSFK_	1	550.596	548.911	525.52	946.228	878.903	942.877	0.757147	0.777034	0.740076	1.26538	1.19289	1.2329
Cellular Component	GO:0098794	2	postsynapse	1.35	1.5644e-05	Q6PIC6	940	K	1.50745	0.00315867	Up	Sodium/potassium-transporting ATPase subunit alpha-3 OS=Mus musculus OX=10090 GN=Atp1a3 PE=1 SV=1	Atp1a3	_NSVFQQGMK[Acetyl (K)]NK_	1	169.693	194.342	196.368	287.193	310.403	304.057	0.708947	0.846795	0.823661	1.12919	1.27086	1.18678
Cellular Component	GO:0098794	2	postsynapse	1.35	1.5644e-05	Q6PIC6	763	K	2.4672	2.07007e-05	Up	Sodium/potassium-transporting ATPase subunit alpha-3 OS=Mus musculus OX=10090 GN=Atp1a3 PE=1 SV=1	Atp1a3	_LIFDNLK[Acetyl (K)]K_	1	1916.43	2055.12	2011.14	5081.86	5217.77	5461.04	0.538368	0.602123	0.567226	1.34355	1.43646	1.43327
Cellular Component	GO:0098794	2	postsynapse	1.35	1.5644e-05	Q6PIC6	688	K	2.57262	6.37645e-06	Up	Sodium/potassium-transporting ATPase subunit alpha-3 OS=Mus musculus OX=10090 GN=Atp1a3 PE=1 SV=1	Atp1a3	_TSPQQK[Acetyl (K)]LIIVEGC[Carbamidomethyl (C)]QR_	1	11019.4	10688.7	10619.2	28386.7	29908.6	30430.9	0.556025	0.562498	0.537969	1.34802	1.47896	1.43455
Cellular Component	GO:0098794	2	postsynapse	1.35	1.5644e-05	Q6PIC6	615	K	2.09394	0.00066303	Up	Sodium/potassium-transporting ATPase subunit alpha-3 OS=Mus musculus OX=10090 GN=Atp1a3 PE=1 SV=1	Atp1a3	_VIMVTGDHPITAK[Acetyl (K)]AIAK_	1	7.62953	8.86262	7.42004	18.647	16.0783	18.864	0.601313	0.728496	0.587133	1.38311	1.24185	1.389
Cellular Component	GO:0098794	2	postsynapse	1.35	1.5644e-05	Q6PIC6	602	K	2.55567	0.00142898	Up	Sodium/potassium-transporting ATPase subunit alpha-3 OS=Mus musculus OX=10090 GN=Atp1a3 PE=1 SV=1	Atp1a3	_SAGIK[Acetyl (K)]VIMVTGDHPITAK_	1	321.083	336.483	465.412	948.759	1054.69	1054.48	0.469095	0.512706	0.682666	1.3045	1.51005	1.43928
Cellular Component	GO:0098794	2	postsynapse	1.35	1.5644e-05	Q6PIC6	146	K	1.83847	0.000103399	Up	Sodium/potassium-transporting ATPase subunit alpha-3 OS=Mus musculus OX=10090 GN=Atp1a3 PE=1 SV=1	Atp1a3	_SSK[Acetyl (K)]IMESFK_	1	773.775	821.526	789.75	1525.15	1491.86	1667.78	0.668526	0.740264	0.685047	1.24012	1.26315	1.3462
Cellular Component	GO:0098794	2	postsynapse	1.35	1.5644e-05	Q6PHZ2	318	K	2.07168	0.00574427	Up	Calcium/calmodulin-dependent protein kinase type II subunit delta OS=Mus musculus OX=10090 GN=Camk2d PE=1 SV=1	Camk2d	_NFSAAK[Acetyl (K)]SLLK_	1	131.502	81.5278	88.5232	200.933	217.248	235.708	0.811141	0.52307	0.599374	1.22479	1.33858	1.44241
Cellular Component	GO:0098794	2	postsynapse	1.35	1.5644e-05	Q68ED2	71	K	1.70695	0.0105276	Up	Metabotropic glutamate receptor 7 OS=Mus musculus OX=10090 GN=Grm7 PE=1 SV=1	Grm7	_GPSGVPC[Carbamidomethyl (C)]GDIK[Acetyl (K)]R_	1	173.239	208.006	174.423	342.979	333.297	352.311	0.652553	0.897117	0.66142	1.11444	1.31732	1.34246
Cellular Component	GO:0098794	2	postsynapse	1.35	1.5644e-05	Q64332	319	K	2.35677	3.62037e-05	Up	Synapsin-2 OS=Mus musculus OX=10090 GN=Syn2 PE=1 SV=2	Syn2	_VQK[Acetyl (K)]IGNNYK_	1	207.901	189.706	215.88	557.433	587.572	569.427	0.570605	0.545848	0.612308	1.34802	1.42518	1.30109
Cellular Component	GO:0098794	2	postsynapse	1.35	1.5644e-05	Q64332	280	K	2.03743	0.0324357	Up	Synapsin-2 OS=Mus musculus OX=10090 GN=Syn2 PE=1 SV=2	Syn2	_IGHAHSGMGK[Acetyl (K)]VK_	1	10.2241		10.7768	26.2162	29.323	19.5425	0.566559		0.617147	1.28001	1.43601	0.901552
Cellular Component	GO:0098794	2	postsynapse	1.35	1.5644e-05	Q62261	2268	K	1.65037	0.000196533	Up	Spectrin beta chain, non-erythrocytic 1 OS=Mus musculus OX=10090 GN=Sptbn1 PE=1 SV=2	Sptbn1	_EAIC[Carbamidomethyl (C)]EVALDYK[Acetyl (K)]K_	1	251.703	229.055	248.77	440.569	446.374	416.791	0.766322	0.711504	0.764453	1.26903	1.26971	1.16186
Cellular Component	GO:0098794	2	postsynapse	1.35	1.5644e-05	Q62261	2206	K	2.004	0.0063476	Up	Spectrin beta chain, non-erythrocytic 1 OS=Mus musculus OX=10090 GN=Sptbn1 PE=1 SV=2	Sptbn1	_K[Acetyl (K)]HEWEAHNK_	1	51.9936	58.8584	69.4966	155.492	116.343	119.372	0.563129	0.650402	0.759713	1.59331	1.17728	1.18379
Cellular Component	GO:0098794	2	postsynapse	1.35	1.5644e-05	Q62261	1981	K	3.50571	1.04801e-05	Up	Spectrin beta chain, non-erythrocytic 1 OS=Mus musculus OX=10090 GN=Sptbn1 PE=1 SV=2	Sptbn1	_K[Acetyl (K)]HYASEEIK_	1	232.959	221.05	199.482	811.051	843.843	827.255	0.459908	0.445242	0.397486	1.51486	1.55645	1.49535
Cellular Component	GO:0098794	2	postsynapse	1.35	1.5644e-05	Q62261	1633	K	2.56714	0.00797894	Up	Spectrin beta chain, non-erythrocytic 1 OS=Mus musculus OX=10090 GN=Sptbn1 PE=1 SV=2	Sptbn1	_K[Acetyl (K)]HQILEQAVEDYAETVHQLSK_	1	22.2482	26.3235	41.5509	93.1804	77.7424	79.6512	0.404244	0.487987	0.762005	1.6018	1.31974	1.32511
Cellular Component	GO:0098794	2	postsynapse	1.35	1.5644e-05	Q62261	1478	K	2.34422	0.000816942	Up	Spectrin beta chain, non-erythrocytic 1 OS=Mus musculus OX=10090 GN=Sptbn1 PE=1 SV=2	Sptbn1	_K[Acetyl (K)]HNLLASK_	1	118.733	113.825	90.6803	252.691	296.834	271.655	0.642247	0.628179	0.495078	1.29317	1.50013	1.34543
Cellular Component	GO:0098794	2	postsynapse	1.35	1.5644e-05	Q62261	1312	K	2.14945	1.51309e-05	Up	Spectrin beta chain, non-erythrocytic 1 OS=Mus musculus OX=10090 GN=Sptbn1 PE=1 SV=2	Sptbn1	_NLHSK[Acetyl (K)]WLK_	1	229.271	225.185	213.296	489.06	532.419	534.343	0.638284	0.639615	0.599344	1.28814	1.38484	1.36206
Cellular Component	GO:0098794	2	postsynapse	1.35	1.5644e-05	Q62261	932	K	1.5023	0.0294693	Up	Spectrin beta chain, non-erythrocytic 1 OS=Mus musculus OX=10090 GN=Sptbn1 PE=1 SV=2	Sptbn1	_AQQDK[Acetyl (K)]LNTR_	1	315.694	267.295	345.262	564.967	522.836	419.927	0.802249	0.693025	0.885564	1.35831	1.24134	0.977078
Cellular Component	GO:0098794	2	postsynapse	1.35	1.5644e-05	Q62261	784	K	4.44773	0.000258634	Up	Spectrin beta chain, non-erythrocytic 1 OS=Mus musculus OX=10090 GN=Sptbn1 PE=1 SV=2	Sptbn1	_IVSSNDVGHDEYSTQSLVK[Acetyl (K)]K_	1	19.2243	23.3072	22.4027	83.1696	118.628	111.751	0.314428	0.388935	0.369828	1.28697	1.81276	1.67353
Cellular Component	GO:0098794	2	postsynapse	1.35	1.5644e-05	Q9QYB5	167	K	1.63792	0.0278862	Up	Gamma-adducin OS=Mus musculus OX=10090 GN=Add3 PE=1 SV=2	Add3	_ISK[Acetyl (K)]EQDHIIIIPR_	1	116.686	74.0107	98.9292	145.65	166.329	177.58	0.922109	0.577455	0.768144	1.09599	1.25461	1.36372
Cellular Component	GO:0098794	2	postsynapse	1.35	1.5644e-05	Q04690	2424	K	5.96121	0.0414863	Up	Neurofibromin OS=Mus musculus OX=10090 GN=Nf1 PE=1 SV=1	Nf1	_ILHTLLTLVNK[Acetyl (K)]HR_	1		3.19564	14.5652	42.7898	40.9547	70.7507		0.0929375	0.410002	1.26031	1.25315	1.98373
Cellular Component	GO:0098794	2	postsynapse	1.35	1.5644e-05	Q9QYB5	287	K	1.62053	0.00571853	Up	Gamma-adducin OS=Mus musculus OX=10090 GN=Add3 PE=1 SV=2	Add3	_VLGPSC[Carbamidomethyl (C)]K[Acetyl (K)]VLVLR_	1	126.463	95.3003	118.907	190.049	184.701	194.986	0.855331	0.636389	0.790187	1.22396	1.19238	1.28156
Cellular Component	GO:0098794	2	postsynapse	1.35	1.5644e-05	Q9QYC0	140	K	1.62683	0.0244552	Up	Alpha-adducin OS=Mus musculus OX=10090 GN=Add1 PE=1 SV=2	Add1	_GSDSIAYDK[Acetyl (K)]GEK_	1	39.228	41.8157	58.8215	74.1217	82.3851	93.1572	0.645884	0.670237	0.942943	1.06758	1.23222	1.37532
Cellular Component	GO:0005911	4	cell-cell junction	1.41	2.71118e-05	P16546	2404	K	3.14836	0.00783638	Up	Spectrin alpha chain, non-erythrocytic 1 OS=Mus musculus OX=10090 GN=Sptan1 PE=1 SV=4	Sptan1	_ETENVK[Acetyl (K)]SSEEIESAFR_	1	21.6391	9.20416	14.8524	54.7102	51.4126	57.4111	0.659392	0.284696	0.454247	1.47405	1.41212	1.5163
Cellular Component	GO:0005911	4	cell-cell junction	1.41	2.71118e-05	P16546	2349	K	3.40138	3.60049e-05	Up	Spectrin alpha chain, non-erythrocytic 1 OS=Mus musculus OX=10090 GN=Sptan1 PE=1 SV=4	Sptan1	_LNHQEFK[Acetyl (K)]SC[Carbamidomethyl (C)]LR_	1	460.743	436.134	379.768	1711.99	1575.78	1656.1	0.472238	0.453747	0.390671	1.55146	1.45578	1.4712
Cellular Component	GO:0005911	4	cell-cell junction	1.41	2.71118e-05	P16546	2047	K	1.60795	0.000448602	Up	Spectrin alpha chain, non-erythrocytic 1 OS=Mus musculus OX=10090 GN=Sptan1 PE=1 SV=4	Sptan1	_DQLLAAK[Acetyl (K)]HIQSK_	1	276.577	279.447	293.209	519.597	543.168	490.375	0.734013	0.7528	0.78101	1.21925	1.29933	1.12797
Cellular Component	GO:0005911	4	cell-cell junction	1.41	2.71118e-05	P16546	1911	K	1.72586	6.75958e-07	Up	Spectrin alpha chain, non-erythrocytic 1 OS=Mus musculus OX=10090 GN=Sptan1 PE=1 SV=4	Sptan1	_K[Acetyl (K)]HEAFETDFTVHK_	1	434.328	422.772	435.224	854.34	835.78	848.464	0.722844	0.714207	0.726993	1.25717	1.25377	1.22389
Cellular Component	GO:0005911	4	cell-cell junction	1.41	2.71118e-05	P16546	1699	K	1.88939	0.000137248	Up	Spectrin alpha chain, non-erythrocytic 1 OS=Mus musculus OX=10090 GN=Sptan1 PE=1 SV=4	Sptan1	_K[Acetyl (K)]HQLLEADISAHEDR_	1	91.5796	99.5217	105.859	209.859	208.419	220.629	0.623897	0.688215	0.723821	1.2641	1.27982	1.30274
Cellular Component	GO:0005911	4	cell-cell junction	1.41	2.71118e-05	P16546	1591	K	2.00472	0.00048502	Up	Spectrin alpha chain, non-erythrocytic 1 OS=Mus musculus OX=10090 GN=Sptan1 PE=1 SV=4	Sptan1	_HQK[Acetyl (K)]HQAFEAELHANADR_	1	322.986	361.167	374.844	839.935	829.611	745.589	0.592741	0.672794	0.690436	1.36291	1.37232	1.18594
Cellular Component	GO:0005911	4	cell-cell junction	1.41	2.71118e-05	P16546	1486	K	4.38127	3.16741e-05	Up	Spectrin alpha chain, non-erythrocytic 1 OS=Mus musculus OX=10090 GN=Sptan1 PE=1 SV=4	Sptan1	_K[Acetyl (K)]HEDFDK_	1	44.0047	37.0837	37.3822	208.725	199.194	182.3	0.395887	0.338647	0.337543	1.6603	1.61527	1.42148
Cellular Component	GO:0005911	4	cell-cell junction	1.41	2.71118e-05	P16546	1274	K	1.74419	7.78769e-07	Up	Spectrin alpha chain, non-erythrocytic 1 OS=Mus musculus OX=10090 GN=Sptan1 PE=1 SV=4	Sptan1	_K[Acetyl (K)]HEGFER_	1	1345.05	1339.57	1375.82	2702.36	2658.02	2700.93	0.707458	0.715189	0.7263	1.25674	1.26014	1.23129
Cellular Component	GO:0005911	4	cell-cell junction	1.41	2.71118e-05	P16546	931	K	3.0434	8.47539e-05	Up	Spectrin alpha chain, non-erythrocytic 1 OS=Mus musculus OX=10090 GN=Sptan1 PE=1 SV=4	Sptan1	_K[Acetyl (K)]HEALMSDLSAYGSSIQALR_	1	83.6493	84.7248	75.8766	298.967	291.037	255.461	0.489415	0.503173	0.445568	1.54659	1.53483	1.29545
Cellular Component	GO:0005911	4	cell-cell junction	1.41	2.71118e-05	P16546	825	K	2.76897	0.000154454	Up	Spectrin alpha chain, non-erythrocytic 1 OS=Mus musculus OX=10090 GN=Sptan1 PE=1 SV=4	Sptan1	_K[Acetyl (K)]HQALQAEIAGHEPR_	1	104.611	112.213	131.803	380.535	341.5	377.375	0.4606	0.501515	0.582459	1.48143	1.3553	1.44014
Cellular Component	GO:0005911	4	cell-cell junction	1.41	2.71118e-05	P16546	719	K	2.41605	3.30776e-05	Up	Spectrin alpha chain, non-erythrocytic 1 OS=Mus musculus OX=10090 GN=Sptan1 PE=1 SV=4	Sptan1	_K[Acetyl (K)]HALLEADVAAHQDR_	1	218.053	237.159	209.187	592.688	604.901	630.454	0.557783	0.615792	0.537067	1.3405	1.39471	1.39778
Cellular Component	GO:0005911	4	cell-cell junction	1.41	2.71118e-05	P18760	30	K	1.76816	0.00381968	Up	Cofilin-1 OS=Mus musculus OX=10090 GN=Cfl1 PE=1 SV=3	Cfl1	_SSTPEEVK[Acetyl (K)]K_	1	142.353	108.903	122.344	232.118	210.147	250.009	0.830618	0.622439	0.701109	1.2733	1.16773	1.36788
Cellular Component	GO:0005911	4	cell-cell junction	1.41	2.71118e-05	P16546	508	K	1.93626	0.000399393	Up	Spectrin alpha chain, non-erythrocytic 1 OS=Mus musculus OX=10090 GN=Sptan1 PE=1 SV=4	Sptan1	_K[Acetyl (K)]HEDFEK_	1	252.844	253.748	302.046	614.096	581.77	586.025	0.62229	0.633919	0.746111	1.33633	1.29059	1.25008
Cellular Component	GO:0005911	4	cell-cell junction	1.41	2.71118e-05	P16054	421	K	2.16529	0.0200413	Up	Protein kinase C epsilon type OS=Mus musculus OX=10090 GN=Prkce PE=1 SV=1	Prkce	_GSFGK[Acetyl (K)]VMLAELK_	1	40.3914	55.9538	84.1927	160.953	177.339	162.702	0.406143	0.553638	0.855089	1.24879	1.3974	1.28353
Cellular Component	GO:0005911	4	cell-cell junction	1.41	2.71118e-05	P16054	9	K	1.92568	0.0428324	Up	Protein kinase C epsilon type OS=Mus musculus OX=10090 GN=Prkce PE=1 SV=1	Prkce	_VVFNGLLK[Acetyl (K)]IK_	1	9.88919	22.4217	13.5736	39.9935	39.9078	32.8825	0.427118	0.95293	0.592144	1.33284	1.35074	1.11423
Cellular Component	GO:0005911	4	cell-cell junction	1.41	2.71118e-05	P14824	81	K	1.87452	2.11063e-05	Up	Annexin A6 OS=Mus musculus OX=10090 GN=Anxa6 PE=1 SV=3	Anxa6	_YELTGK[Acetyl (K)]FER_	1	83.777	84.735	86.2211	132.276	131.281	139.185	0.684594	0.711973	0.747345	1.31602	1.36314	1.33965
Cellular Component	GO:0005911	4	cell-cell junction	1.41	2.71118e-05	P14824	3	K	1.52345	0.00558579	Up	Annexin A6 OS=Mus musculus OX=10090 GN=Anxa6 PE=1 SV=3	Anxa6	_[Acetyl (Protein N-term)]AK[Acetyl (K)]IAQGAMYR_	1	395.184	427.138	474.76	536.917	572.295	558.158	0.716213	0.795983	0.912676	1.18474	1.31794	1.19149
Cellular Component	GO:0005911	4	cell-cell junction	1.41	2.71118e-05	P14094	289	K	2.87716	2.01765e-06	Up	Sodium/potassium-transporting ATPase subunit beta-1 OS=Mus musculus OX=10090 GN=Atp1b1 PE=1 SV=1	Atp1b1	_AYGENIGYSEK[Acetyl (K)]DR_	1	283.242	273.949	285.228	876.617	916.397	900.929	0.488725	0.503991	0.516834	1.39141	1.47325	1.47856
Cellular Component	GO:0005911	4	cell-cell junction	1.41	2.71118e-05	P14094	179	K	2.34468	0.00015887	Up	Sodium/potassium-transporting ATPase subunit beta-1 OS=Mus musculus OX=10090 GN=Atp1b1 PE=1 SV=1	Atp1b1	_EGKPC[Carbamidomethyl (C)]IIIK[Acetyl (K)]LNR_	1	270.846	312.462	288.183	759.928	746.495	768.758	0.525211	0.646035	0.586856	1.35557	1.34873	1.41789
Cellular Component	GO:0005911	4	cell-cell junction	1.41	2.71118e-05	P14094	21	K	1.50534	0.000107252	Up	Sodium/potassium-transporting ATPase subunit beta-1 OS=Mus musculus OX=10090 GN=Atp1b1 PE=1 SV=1	Atp1b1	_FIWNSEK[Acetyl (K)]K_	1	3464.34	3354.69	3434.53	5607.08	5669.42	5875.66	0.771335	0.796382	0.803049	1.14841	1.17611	1.24428
Cellular Component	GO:0005911	4	cell-cell junction	1.41	2.71118e-05	P14094	14	K	4.25507	0.0143481	Up	Sodium/potassium-transporting ATPase subunit beta-1 OS=Mus musculus OX=10090 GN=Atp1b1 PE=1 SV=1	Atp1b1	_K[Acetyl (K)]FIWNSEK_	1	33.4404		65.5897	264.628	194.394	240.254	0.213002		0.438733	1.55055	1.15367	1.45554
Cellular Component	GO:0005911	4	cell-cell junction	1.41	2.71118e-05	P14094	13	K	2.78662	1.30767e-05	Up	Sodium/potassium-transporting ATPase subunit beta-1 OS=Mus musculus OX=10090 GN=Atp1b1 PE=1 SV=1	Atp1b1	_AKEEGSWK[Acetyl (K)]K_	1	191.261	194.768	205.693	622.981	594.532	616.713	0.48107	0.522332	0.543317	1.44143	1.3933	1.47539
Cellular Component	GO:0005911	4	cell-cell junction	1.41	2.71118e-05	P13595	684	K	1.78287	4.73154e-05	Up	Neural cell adhesion molecule 1 OS=Mus musculus OX=10090 GN=Ncam1 PE=1 SV=3	Ncam1	_SK[Acetyl (K)]AAHFVFR_	1	1655.42	1726.03	1632.8	2912.23	2925.46	2995.09	0.700378	0.755893	0.70443	1.23668	1.30864	1.30692
Cellular Component	GO:0005911	4	cell-cell junction	1.41	2.71118e-05	P13595	638	K	2.19045	2.93982e-05	Up	Neural cell adhesion molecule 1 OS=Mus musculus OX=10090 GN=Ncam1 PE=1 SV=3	Ncam1	_HYLVK[Acetyl (K)]YR_	1	2652.46	2748.14	2564.64	5715.09	5899.36	5619.55	0.616653	0.661332	0.607996	1.3336	1.45011	1.34744
Cellular Component	GO:0005911	4	cell-cell junction	1.41	2.71118e-05	P16546	296	K	1.65365	0.000750501	Up	Spectrin alpha chain, non-erythrocytic 1 OS=Mus musculus OX=10090 GN=Sptan1 PE=1 SV=4	Sptan1	_K[Acetyl (K)]HEGLER_	1	480.851	462.068	410.972	824.16	877.639	845.823	0.785787	0.766467	0.674059	1.19082	1.29273	1.198
Cellular Component	GO:0005911	4	cell-cell junction	1.41	2.71118e-05	P13595	539	K	3.17508	7.36623e-05	Up	Neural cell adhesion molecule 1 OS=Mus musculus OX=10090 GN=Ncam1 PE=1 SV=3	Ncam1	_AEWK[Acetyl (K)]SLGEESWHFK_	1	52.5043	40.9839	47.8762	156.236	135.673	151.396	0.526095	0.42508	0.489183	1.5713	1.43736	1.56459
Cellular Component	GO:0005911	4	cell-cell junction	1.41	2.71118e-05	P18760	92	K	2.57799	0.00041268	Up	Cofilin-1 OS=Mus musculus OX=10090 GN=Cfl1 PE=1 SV=3	Cfl1	_YALYDATYETK[Acetyl (K)]ESK_	1	34.3992	41.2027	43.7948	107.121	117.013	97.5478	0.485035	0.569079	0.606475	1.42	1.57125	1.28973
Cellular Component	GO:0005911	4	cell-cell junction	1.41	2.71118e-05	P18760	132	K	1.98344	0.00061855	Up	Cofilin-1 OS=Mus musculus OX=10090 GN=Cfl1 PE=1 SV=3	Cfl1	_LTGIK[Acetyl (K)]HELQANC[Carbamidomethyl (C)]YEEVK_	1	219.92	219.22	184.175	449.336	439.817	404.828	0.713373	0.696553	0.586744	1.37028	1.35865	1.23134
Cellular Component	GO:0005911	4	cell-cell junction	1.41	2.71118e-05	P70232	851	K	2.18239	0.00765092	Up	Neural cell adhesion molecule L1-like protein OS=Mus musculus OX=10090 GN=Chl1 PE=1 SV=2	Chl1	_GYQINWWK[Acetyl (K)]TK_	1	30.919	52.2888	33.1812	86.6938	73.5477	88.2244	0.499077	0.836888	0.553615	1.42851	1.27734	1.41795
Cellular Component	GO:0005911	4	cell-cell junction	1.41	2.71118e-05	P70232	528	K	2.58031	0.00137165	Up	Neural cell adhesion molecule L1-like protein OS=Mus musculus OX=10090 GN=Chl1 PE=1 SV=2	Chl1	_IPK[Acetyl (K)]SHVLELYC[Carbamidomethyl (C)]ESQC[Carbamidomethyl (C)]DSHLK_	1	33.277	44.6235	45.8056	94.2245	104.916	113.621	0.449007	0.597022	0.638856	1.29785	1.52317	1.5265
Cellular Component	GO:0005911	4	cell-cell junction	1.41	2.71118e-05	P70205	457	K	2.66889	0.000172107	Up	Pituitary adenylate cyclase-activating polypeptide type I receptor OS=Mus musculus OX=10090 GN=Adcyap1r1 PE=1 SV=1	Adcyap1r1	_YFTMDFK[Acetyl (K)]HR_	1	371.222	320.802	395.31	962.807	951.978	1020.03	0.525597	0.507939	0.600892	1.31312	1.49126	1.55773
Cellular Component	GO:0005911	4	cell-cell junction	1.41	2.71118e-05	P68510	142	K	2.51234	0.00213265	Up	14-3-3 protein eta OS=Mus musculus OX=10090 GN=Ywhah PE=1 SV=2	Ywhah	_YLAEVASGEK[Acetyl (K)]K_	1	32.512	41.0413	33.0975	75.4812	90.4513	102.691	0.524171	0.654931	0.531288	1.15114	1.49084	1.65511
Cellular Component	GO:0005911	4	cell-cell junction	1.41	2.71118e-05	P68510	127	K	1.97687	3.23107e-06	Up	14-3-3 protein eta OS=Mus musculus OX=10090 GN=Ywhah PE=1 SV=2	Ywhah	_MK[Acetyl (K)]GDYYR_	1	3455.71	3537.98	3573.83	7124.09	6977.41	6918.6	0.661908	0.670753	0.681556	1.29078	1.36628	1.32478
Cellular Component	GO:0031984	2	organelle subcompartment	1.32	1.29027e-05	P16054	9	K	1.92568	0.0428324	Up	Protein kinase C epsilon type OS=Mus musculus OX=10090 GN=Prkce PE=1 SV=1	Prkce	_VVFNGLLK[Acetyl (K)]IK_	1	9.88919	22.4217	13.5736	39.9935	39.9078	32.8825	0.427118	0.95293	0.592144	1.33284	1.35074	1.11423
Cellular Component	GO:0005911	4	cell-cell junction	1.41	2.71118e-05	P68510	110	K	1.5682	0.00875645	Up	14-3-3 protein eta OS=Mus musculus OX=10090 GN=Ywhah PE=1 SV=2	Ywhah	_FLIK[Acetyl (K)]NC[Carbamidomethyl (C)]NDFQYESK_	1	295.722	217.394	241.051	397.362	389.006	404.118	0.920067	0.669468	0.746708	1.16946	1.23731	1.25692
Cellular Component	GO:0005911	4	cell-cell junction	1.41	2.71118e-05	P63318	592	K	1.54667	0.000813876	Up	Protein kinase C gamma type OS=Mus musculus OX=10090 GN=Prkcg PE=1 SV=1	Prkcg	_GFLTK[Acetyl (K)]HPGK_	1	393.979	413.461	411.08	780.685	810.735	829.607	0.741045	0.764292	0.792563	1.08535	1.21584	1.2529
Cellular Component	GO:0005911	4	cell-cell junction	1.41	2.71118e-05	P63318	364	K	2.11107	0.000390674	Up	Protein kinase C gamma type OS=Mus musculus OX=10090 GN=Prkcg PE=1 SV=1	Prkcg	_GSFGK[Acetyl (K)]VMLAER_	1	437.326	393.816	451.258	1122.46	1171.51	1186.97	0.628509	0.556227	0.664764	1.19235	1.34239	1.36968
Cellular Component	GO:0005911	4	cell-cell junction	1.41	2.71118e-05	P63318	37	K	4.85836	0.000638386	Up	Protein kinase C gamma type OS=Mus musculus OX=10090 GN=Prkcg PE=1 SV=1	Prkcg	_SHK[Acetyl (K)]FTAR_	1	69.5566	42.3001	52.1218	311.262	349.607	361.995	0.401202	0.239783	0.308164	1.32701	1.6078	1.67649
Cellular Component	GO:0005911	4	cell-cell junction	1.41	2.71118e-05	P57780	633	K	1.82211	0.014137	Up	Alpha-actinin-4 OS=Mus musculus OX=10090 GN=Actn4 PE=1 SV=1	Actn4	_VQQLVPK[Acetyl (K)]R_	1	27.4529	42.4388	30.3044	64.8845	68.4965	67.8313	0.543394	0.903404	0.655168	1.25805	1.32235	1.24962
Cellular Component	GO:0005911	4	cell-cell junction	1.41	2.71118e-05	P18760	114	K	2.36304	2.98244e-05	Up	Cofilin-1 OS=Mus musculus OX=10090 GN=Cfl1 PE=1 SV=3	Cfl1	_SK[Acetyl (K)]MIYASSK_	1	238.117	233.259	255.446	578.657	579.269	639.635	0.586645	0.562919	0.61809	1.34027	1.3591	1.47766
Cellular Component	GO:0005911	4	cell-cell junction	1.41	2.71118e-05	P51880	91	K	1.63765	0.00108577	Up	Fatty acid-binding protein, brain OS=Mus musculus OX=10090 GN=Fabp7 PE=1 SV=2	Fabp7	_LDGDK[Acetyl (K)]LIHVQK_	1	254.637	238.379	269.013	201.658	236.888	236.405	0.816894	0.776634	0.857162	1.20894	1.43239	1.37204
Cellular Component	GO:0005911	4	cell-cell junction	1.41	2.71118e-05	P45377	263	K	1.83706	0.00491313	Up	Aldose reductase-related protein 2 OS=Mus musculus OX=10090 GN=Akr1b8 PE=1 SV=2	Akr1b8	_NVVVIPK[Acetyl (K)]SVTPSR_	1	107.258	111.877	125.586	237.935	205.224	241.672	0.587104	0.700394	0.817278	1.4278	1.23141	1.20738
Cellular Component	GO:0005911	4	cell-cell junction	1.41	2.71118e-05	P45376	263	K	1.74208	0.000116425	Up	Aldo-keto reductase family 1 member B1 OS=Mus musculus OX=10090 GN=Akr1b1 PE=1 SV=3	Akr1b1	_NLVVIPK[Acetyl (K)]SVTPVR_	1	339.047	363.28	376.976	650.116	666.889	654.079	0.678223	0.736913	0.759573	1.23971	1.30163	1.24718
Cellular Component	GO:0005911	4	cell-cell junction	1.41	2.71118e-05	P45376	243	K	1.89329	0.000323149	Up	Aldo-keto reductase family 1 member B1 OS=Mus musculus OX=10090 GN=Akr1b1 PE=1 SV=3	Akr1b1	_YNK[Acetyl (K)]TTAQVLIR_	1	204.859	228.452	226.583	467.432	398.831	444.643	0.63428	0.717268	0.706635	1.37962	1.20485	1.31227
Cellular Component	GO:0005911	4	cell-cell junction	1.41	2.71118e-05	P45376	195	K	1.74697	0.00145178	Up	Aldo-keto reductase family 1 member B1 OS=Mus musculus OX=10090 GN=Akr1b1 PE=1 SV=3	Akr1b1	_YKPAVNQIEC[Carbamidomethyl (C)]HPYLTQEK[Acetyl (K)]LIEYC[Carbamidomethyl (C)]HSK_	1	88.6668	106.204	101.817	172.431	193.167	177.671	0.644128	0.782369	0.745031	1.19411	1.36919	1.23031
Cellular Component	GO:0005911	4	cell-cell junction	1.41	2.71118e-05	P31938	175	K	1.56576	0.000649041	Up	Dual specificity mitogen-activated protein kinase kinase 1 OS=Mus musculus OX=10090 GN=Map2k1 PE=1 SV=2	Map2k1	_VSIAVIK[Acetyl (K)]GLTYLR_	1	399.07	422.058	432.134	749.276	778.303	743.389	0.717972	0.774293	0.81153	1.22353	1.25063	1.13303
Cellular Component	GO:0005911	4	cell-cell junction	1.41	2.71118e-05	P31938	97	K	4.57527	0.00805575	Up	Dual specificity mitogen-activated protein kinase kinase 1 OS=Mus musculus OX=10090 GN=Map2k1 PE=1 SV=2	Map2k1	_K[Acetyl (K)]LIHLEIKPAIR_	0.999928	12.9052	6.23708	18.5478	67.9411	69.9295	62.0895	0.344311	0.169684	0.51654	1.64525	1.66636	1.40337
Cellular Component	GO:0005911	4	cell-cell junction	1.41	2.71118e-05	P28652	69	K	3.5014	0.0280038	Up	Calcium/calmodulin-dependent protein kinase type II subunit beta OS=Mus musculus OX=10090 GN=Camk2b PE=1 SV=2	Camk2b	_LLK[Acetyl (K)]HSNIVR_	1	41.3991	81.6592	161.992	330.275	421.649	415.805	0.17654	0.361594	0.749269	1.37988	1.64971	1.47813
Cellular Component	GO:0005911	4	cell-cell junction	1.41	2.71118e-05	P26041	165	K	2.11345	0.000158592	Up	Moesin OS=Mus musculus OX=10090 GN=Msn PE=1 SV=3	Msn	_LNK[Acetyl (K)]DQWEER_	1	124.141	140.687	116.969	235.76	251.542	256.483	0.65955	0.696422	0.599357	1.29132	1.42078	1.4204
Cellular Component	GO:0005911	4	cell-cell junction	1.41	2.71118e-05	P26040	143	K	1.94494	0.00602098	Up	Ezrin OS=Mus musculus OX=10090 GN=Ezr PE=1 SV=3	Ezr	_EMHK[Acetyl (K)]SGYLSSER_	1	26.9949	19.6236	18.7067	37.7328	40.1563	44.9887	0.834558	0.655999	0.559235	1.20251	1.35203	1.43217
Cellular Component	GO:0005911	4	cell-cell junction	1.41	2.71118e-05	P23242	144	K	1.98823	0.0179273	Up	Gap junction alpha-1 protein OS=Mus musculus OX=10090 GN=Gja1 PE=1 SV=2	Gja1	_YGIEEHGK[Acetyl (K)]VK_	1	62.3768	95.7792	66.5188	141.761	187.794	170.965	0.530282	0.857622	0.591432	1.05823	1.5137	1.36345
Cellular Component	GO:0005911	4	cell-cell junction	1.41	2.71118e-05	P20444	352	K	1.69253	0.000688933	Up	Protein kinase C alpha type OS=Mus musculus OX=10090 GN=Prkca PE=1 SV=3	Prkca	_GSFGK[Acetyl (K)]VMLADR_	1	126.374	138.36	122.748	234.061	245.177	259.707	0.732037	0.78045	0.684654	1.23222	1.15619	1.33033
Cellular Component	GO:0005911	4	cell-cell junction	1.41	2.71118e-05	P47754	268	K	1.66099	0.000248065	Up	F-actin-capping protein subunit alpha-2 OS=Mus musculus OX=10090 GN=Capza2 PE=1 SV=3	Capza2	_TK[Acetyl (K)]IDWNK_	1	186.856	205.081	188.019	349.072	369.934	350.694	0.732786	0.779366	0.716013	1.30154	1.23587	1.16354
Cellular Component	GO:0005911	4	cell-cell junction	1.41	2.71118e-05	P13595	304	K	3.46749	0.0130063	Up	Neural cell adhesion molecule 1 OS=Mus musculus OX=10090 GN=Ncam1 PE=1 SV=3	Ncam1	_AGEQDASIHLK[Acetyl (K)]VFAK_	1	7.48088	7.646	4.10451	32.5404	17.1302	16.6023	0.51256	0.542269	0.286771	2.23782	1.24096	1.17321
Cellular Component	GO:0005911	4	cell-cell junction	1.41	2.71118e-05	P13595	117	K	2.22673	2.63226e-05	Up	Neural cell adhesion molecule 1 OS=Mus musculus OX=10090 GN=Ncam1 PE=1 SV=3	Ncam1	_IFQK[Acetyl (K)]LMFK_	1	330.99	302.803	347.04	731.686	691.493	734.394	0.617853	0.585085	0.66059	1.3709	1.36478	1.41389
Cellular Component	GO:0005911	4	cell-cell junction	1.41	2.71118e-05	P12960	961	K	1.52722	0.000142524	Up	Contactin-1 OS=Mus musculus OX=10090 GN=Cntn1 PE=1 SV=1	Cntn1	_LFSTHK[Acetyl (K)]HSIEVPIPR_	1	484.109	494.219	524.778	783.95	773.823	798.25	0.747876	0.799537	0.821059	1.18012	1.22363	1.21344
Cellular Component	GO:0098794	2	postsynapse	1.35	1.5644e-05	Q9Z2H5	259	K	2.76615	0.000709239	Up	Band 4.1-like protein 1 OS=Mus musculus OX=10090 GN=Epb41l1 PE=1 SV=2	Epb41l1	_IMELHK[Acetyl (K)]TYR_	1	118.059	124.286	158.066	371.931	422.275	386.76	0.451554	0.502825	0.617511	1.32762	1.61428	1.40618
Cellular Component	GO:0098794	2	postsynapse	1.35	1.5644e-05	Q9Z2H5	95	K	1.62113	0.00016791	Up	Band 4.1-like protein 1 OS=Mus musculus OX=10090 GN=Epb41l1 PE=1 SV=2	Epb41l1	_FK[Acetyl (K)]SAIC[Carbamidomethyl (C)]R_	1	1156.18	1185.96	1166.6	1980.65	2018.04	2076.83	0.729644	0.791666	0.751981	1.16653	1.27289	1.24589
Cellular Component	GO:0098794	2	postsynapse	1.35	1.5644e-05	Q9Z0V2	103	K	2.23609	0.00317113	Up	Potassium voltage-gated channel subfamily D member 2 OS=Mus musculus OX=10090 GN=Kcnd2 PE=1 SV=1	Kcnd2	_TGK[Acetyl (K)]LHYPR_	1	100.692	76.2051	74.609	174.793	222.953	174.411	0.729132	0.554448	0.565027	1.21721	1.63526	1.28118
Cellular Component	GO:0098794	2	postsynapse	1.35	1.5644e-05	Q9Z0R4	960	K	2.52825	0.000769417	Up	Intersectin-1 OS=Mus musculus OX=10090 GN=Itsn1 PE=1 SV=2	Itsn1	_SYVK[Acetyl (K)]LISGPVR_	1	46.9262	34.635	46.9748	110.512	125.932	105.472	0.613779	0.462971	0.603695	1.44578	1.50379	1.29901
Cellular Component	GO:0098794	2	postsynapse	1.35	1.5644e-05	Q9Z0J4	469	K	2.113	0.000497501	Up	Nitric oxide synthase, brain OS=Mus musculus OX=10090 GN=Nos1 PE=1 SV=1	Nos1	_TDGK[Acetyl (K)]HDFR_	1	50.1579	59.5786	56.5096	118.735	122.515	133.486	0.573868	0.661749	0.672008	1.21983	1.34996	1.46103
Cellular Component	GO:0098794	2	postsynapse	1.35	1.5644e-05	Q9Z0J4	406	K	3.24092	0.00143332	Up	Nitric oxide synthase, brain OS=Mus musculus OX=10090 GN=Nos1 PE=1 SV=1	Nos1	_DTELIYGAK[Acetyl (K)]HAWR_	1	41.384	25.3607	30.0212	118.284	103.12	114.482	0.592037	0.352216	0.4464	1.51947	1.42075	1.56676
Cellular Component	GO:0098794	2	postsynapse	1.35	1.5644e-05	Q9WV92	913	K	2.44948	0.000291832	Up	Band 4.1-like protein 3 OS=Mus musculus OX=10090 GN=Epb41l3 PE=1 SV=1	Epb41l3	_EQHPDMSVTK[Acetyl (K)]VVVHK_	1	100.948	91.6384	78.8209	227.947	266.953	236.707	0.620823	0.577017	0.506025	1.30261	1.52003	1.35095
Cellular Component	GO:0098794	2	postsynapse	1.35	1.5644e-05	Q9WV92	569	K	2.31668	0.00304664	Up	Band 4.1-like protein 3 OS=Mus musculus OX=10090 GN=Epb41l3 PE=1 SV=1	Epb41l3	_TQDELMK[Acetyl (K)]HQTNISELK_	1	48.9758	35.344	30.635	99.0044	103.739	89.8033	0.741359	0.547779	0.48409	1.39256	1.45391	1.26153
Cellular Component	GO:0098794	2	postsynapse	1.35	1.5644e-05	Q9WV92	413	K	1.53001	0.00390002	Up	Band 4.1-like protein 3 OS=Mus musculus OX=10090 GN=Epb41l3 PE=1 SV=1	Epb41l3	_FLTLGSK[Acetyl (K)]FR_	1	645.087	553.508	693.379	1036.31	1075.74	1080.35	0.782629	0.687551	0.878153	1.16826	1.20836	1.21635
Cellular Component	GO:0098794	2	postsynapse	1.35	1.5644e-05	Q9WV92	386	K	1.68708	0.00523189	Up	Band 4.1-like protein 3 OS=Mus musculus OX=10090 GN=Epb41l3 PE=1 SV=1	Epb41l3	_RLWK[Acetyl (K)]VC[Carbamidomethyl (C)]VEHHTFFR_	1	335.184	337.614	360.451	733.259	645.23	543.862	0.699541	0.721429	0.785304	1.422	1.2468	1.05336
Cellular Component	GO:0098794	2	postsynapse	1.35	1.5644e-05	Q9WV92	358	K	1.86609	0.000845116	Up	Band 4.1-like protein 3 OS=Mus musculus OX=10090 GN=Epb41l3 PE=1 SV=1	Epb41l3	_NNFYIK[Acetyl (K)]IR_	1	104.739	105.372	98.1736	225.183	224.86	183.823	0.68575	0.706354	0.670984	1.36994	1.36307	1.1169
Cellular Component	GO:0098794	2	postsynapse	1.35	1.5644e-05	Q9Z2H5	365	K	1.8367	0.00647534	Up	Band 4.1-like protein 1 OS=Mus musculus OX=10090 GN=Epb41l1 PE=1 SV=2	Epb41l1	_RLWK[Acetyl (K)]VC[Carbamidomethyl (C)]IEHHTFFR_	1	207.294	177.164	180.882	421.684	388.807	296.786	0.74961	0.677655	0.668098	1.42311	1.40526	1.02019
Cellular Component	GO:0098794	2	postsynapse	1.35	1.5644e-05	Q9WV92	347	K	1.53903	1.31762e-05	Up	Band 4.1-like protein 3 OS=Mus musculus OX=10090 GN=Epb41l3 PE=1 SV=1	Epb41l3	_VLK[Acetyl (K)]ISYK_	1	1106.92	1051.81	1090.82	1840.91	1825.59	1845.48	0.779316	0.758184	0.801696	1.20432	1.19001	1.20576
Cellular Component	GO:0098794	2	postsynapse	1.35	1.5644e-05	Q9WV92	146	K	1.63711	0.00297931	Up	Band 4.1-like protein 3 OS=Mus musculus OX=10090 GN=Epb41l3 PE=1 SV=1	Epb41l3	_GQVLFDK[Acetyl (K)]VC[Carbamidomethyl (C)]EHLNLLEK_	1	162.854	127.155	140.211	237.504	265.299	272.667	0.833179	0.666066	0.748833	1.12907	1.25668	1.29458
Cellular Component	GO:0098794	2	postsynapse	1.35	1.5644e-05	Q9WV92	136	K	2.01372	0.00515812	Up	Band 4.1-like protein 3 OS=Mus musculus OX=10090 GN=Epb41l3 PE=1 SV=1	Epb41l3	_VTLLDGSEYGC[Carbamidomethyl (C)]DVDK[Acetyl (K)]R_	1	29.0831	21.0976	27.8057	58.1159	49.7055	65.1848	0.714753	0.530873	0.713364	1.32715	1.13102	1.48668
Cellular Component	GO:0098794	2	postsynapse	1.35	1.5644e-05	Q9WV80	490	K	1.56023	0.00324382	Up	Sorting nexin-1 OS=Mus musculus OX=10090 GN=Snx1 PE=1 SV=1	Snx1	_DFK[Acetyl (K)]NHVMK_	1	131.645	154.138	147.344	204.434	236.286	212.155	0.704299	0.865561	0.78533	1.22948	1.30388	1.14128
Cellular Component	GO:0098794	2	postsynapse	1.35	1.5644e-05	Q9WV60	303	K	2.09517	6.76738e-06	Up	Glycogen synthase kinase-3 beta OS=Mus musculus OX=10090 GN=Gsk3b PE=1 SV=2	Gsk3b	_AHPWTK[Acetyl (K)]VFR_	1	251.413	248.528	252.848	528.232	533.94	531.367	0.630297	0.65574	0.65	1.31255	1.4075	1.33628
Cellular Component	GO:0098794	2	postsynapse	1.35	1.5644e-05	Q9WV18	302	K	1.96188	0.00477465	Up	Gamma-aminobutyric acid type B receptor subunit 1 OS=Mus musculus OX=10090 GN=Gabbr1 PE=1 SV=1	Gabbr1	_LFEK[Acetyl (K)]WGWK_	1	41.1034	35.9577	45.2674	75.2322	94.3832	86.5847	0.65236	0.549034	0.814577	1.3046	1.41574	1.23475
Cellular Component	GO:0098794	2	postsynapse	1.35	1.5644e-05	Q9QYX7	4053	K	4.11461	0.000104848	Up	Protein piccolo OS=Mus musculus OX=10090 GN=Pclo PE=1 SV=4	Pclo	_LLK[Acetyl (K)]HQIK_	1	26.3507	21.8835	30.3286	125.664	133.891	125.897	0.376635	0.312656	0.423976	1.47424	1.60791	1.49852
Cellular Component	GO:0098794	2	postsynapse	1.35	1.5644e-05	Q9QYR6	682	K	1.8997	0.0088344	Up	Microtubule-associated protein 1A OS=Mus musculus OX=10090 GN=Map1a PE=1 SV=2	Map1a	_AESFYQK[Acetyl (K)]HMQEALK_	1	49.354	58.885	42.8603	83.4247	106.283	114.556	0.668195	0.795146	0.587943	1.05023	1.40598	1.44062
Cellular Component	GO:0098794	2	postsynapse	1.35	1.5644e-05	Q9QYR6	282	K	1.79559	0.00217597	Up	Microtubule-associated protein 1A OS=Mus musculus OX=10090 GN=Map1a PE=1 SV=2	Map1a	_ILEGLEK[Acetyl (K)]LR_	1	171.541	207.869	156.997	356.992	338.596	326.343	0.678649	0.820216	0.629311	1.31324	1.30886	1.19923
Cellular Component	GO:0098794	2	postsynapse	1.35	1.5644e-05	Q9QYC0	439	K	3.69308	0.00331247	Up	Alpha-adducin OS=Mus musculus OX=10090 GN=Add1 PE=1 SV=2	Add1	_HSFQK[Acetyl (K)]QQR_	1	28.7342	56.123	30.1717	151.059	145.595	169.487	0.317098	0.602928	0.324179	1.45827	1.45957	1.67711
Cellular Component	GO:0098794	2	postsynapse	1.35	1.5644e-05	Q9QYC0	288	K	1.50737	0.00104085	Up	Alpha-adducin OS=Mus musculus OX=10090 GN=Add1 PE=1 SV=2	Add1	_ILIQK[Acetyl (K)]NLGPK_	1	409.322	374.223	415.743	638.468	683.071	666.087	0.823745	0.733143	0.814599	1.12399	1.24875	1.20195
Cellular Component	GO:0098794	2	postsynapse	1.35	1.5644e-05	Q9QYC0	148	K	1.5632	0.000668221	Up	Alpha-adducin OS=Mus musculus OX=10090 GN=Add1 PE=1 SV=2	Add1	_C[Carbamidomethyl (C)]K[Acetyl (K)]LAAFYR_	1	382.026	365.257	380.347	608.656	645.208	684.02	0.799259	0.743917	0.774758	1.11395	1.22624	1.2832
Cellular Component	GO:0098794	2	postsynapse	1.35	1.5644e-05	Q9WV92	280	K	1.51565	0.00207334	Up	Band 4.1-like protein 3 OS=Mus musculus OX=10090 GN=Epb41l3 PE=1 SV=1	Epb41l3	_VIELHK[Acetyl (K)]SHR_	1	472.112	551.091	521.739	858.615	896.475	827.993	0.705469	0.84314	0.813858	1.19218	1.24029	1.1482
Cellular Component	GO:0098794	2	postsynapse	1.35	1.5644e-05	Q9Z2W8	787	K	2.12515	0.0120719	Up	Glutamate receptor 4 OS=Mus musculus OX=10090 GN=Gria4 PE=1 SV=2	Gria4	_NK[Acetyl (K)]WWYDK_	1	30.0212	40.6504	34.2093	70.3739	75.7288	72.0482	0.493883	0.876675	0.589394	1.2351	1.47342	1.45667
Cellular Component	GO:0005911	4	cell-cell junction	1.41	2.71118e-05	O35136	274	K	1.7721	0.00407784	Up	Neural cell adhesion molecule 2 OS=Mus musculus OX=10090 GN=Ncam2 PE=1 SV=1	Ncam2	_NIINK[Acetyl (K)]DGGSYVC[Carbamidomethyl (C)]K_	1	22.5653	17.4982	17.2365	32.282	34.6588	31.2523	0.864436	0.6664	0.645056	1.24472	1.36849	1.24269
Cellular Component	GO:0005911	4	cell-cell junction	1.41	2.71118e-05	O35136	610	K	2.61191	0.000517797	Up	Neural cell adhesion molecule 2 OS=Mus musculus OX=10090 GN=Ncam2 PE=1 SV=1	Ncam2	_SFK[Acetyl (K)]ISITK_	1	41.2219	30.6909	38.8084	89.2128	96.0381	94.0322	0.629596	0.466008	0.57905	1.37145	1.51187	1.49073
Cellular Component	GO:0005911	4	cell-cell junction	1.41	2.71118e-05	P12960	852	K	4.02713	0.000853608	Up	Contactin-1 OS=Mus musculus OX=10090 GN=Cntn1 PE=1 SV=1	Cntn1	_YWAGHDK[Acetyl (K)]EAAAHR_	1	32.1056	36.068	22.3294	122.601	115.135	137.355	0.411102	0.483641	0.289573	1.52973	1.50903	1.73063
Cellular Component	GO:0005911	4	cell-cell junction	1.41	2.71118e-05	P12960	837	K	2.23499	0.00945203	Up	Contactin-1 OS=Mus musculus OX=10090 GN=Cntn1 PE=1 SV=1	Cntn1	_HVLEK[Acetyl (K)]IVESYQIR_	1	19.4642	15.6658		35.5848	37.4118	48.0519	0.619169	0.521865		1.10304	1.21816	1.5041
Cellular Component	GO:0005911	4	cell-cell junction	1.41	2.71118e-05	P12960	832	K	2.14329	0.000383776	Up	Contactin-1 OS=Mus musculus OX=10090 GN=Cntn1 PE=1 SV=1	Cntn1	_VLSSSEISVHWK[Acetyl (K)]HVLEK_	1	363.807	318.908	298.774	674.859	747.887	732.657	0.691428	0.634709	0.575083	1.2498	1.45491	1.37015
Cellular Component	GO:0005911	4	cell-cell junction	1.41	2.71118e-05	P12960	578	K	1.75519	1.19118e-05	Up	Contactin-1 OS=Mus musculus OX=10090 GN=Cntn1 PE=1 SV=1	Cntn1	_NAQLK[Acetyl (K)]HAGR_	1	902.579	876.768	938.37	1709.2	1578.06	1608.78	0.706742	0.718943	0.744154	1.30413	1.26481	1.23955
Cellular Component	GO:0005911	4	cell-cell junction	1.41	2.71118e-05	P12960	445	K	2.10779	0.0029793	Up	Contactin-1 OS=Mus musculus OX=10090 GN=Cntn1 PE=1 SV=1	Cntn1	_PK[Acetyl (K)]FSWSK_	1	52.0768	48.4185	69.0369	119.136	131.853	114.801	0.57997	0.564684	0.778673	1.29287	1.50305	1.25805
Cellular Component	GO:0005911	4	cell-cell junction	1.41	2.71118e-05	P12960	366	K	1.995	0.00722839	Up	Contactin-1 OS=Mus musculus OX=10090 GN=Cntn1 PE=1 SV=1	Cntn1	_WLK[Acetyl (K)]NGYSYHK_	1	24.5042	29.3972	37.037	60.8848	68.0301	57.0859	0.527511	0.662721	0.807495	1.27718	1.49905	1.20924
Cellular Component	GO:0005911	4	cell-cell junction	1.41	2.71118e-05	P12658	223	K	2.18056	0.012211	Up	Calbindin OS=Mus musculus OX=10090 GN=Calb1 PE=1 SV=2	Calb1	_NK[Acetyl (K)]QELDINNITTYK_	1	12.6504	12.1173	8.63694	20.6716	16.5774	26.1744	0.706954	0.720624	0.508892	1.33858	1.10715	1.77685
Cellular Component	GO:0005911	4	cell-cell junction	1.41	2.71118e-05	P12658	105	K	1.87301	0.0370696	Up	Calbindin OS=Mus musculus OX=10090 GN=Calb1 PE=1 SV=2	Calb1	_SC[Carbamidomethyl (C)]EEFMK[Acetyl (K)]TWR_	1	27.3783	53.0913	32.9925	59.3571	67.7087	59.7311	0.493397	1.0182	0.626882	1.2395	1.45828	1.30761
Cellular Component	GO:0005911	4	cell-cell junction	1.41	2.71118e-05	P12023	510	K	3.52856	0.00826675	Up	Amyloid-beta precursor protein OS=Mus musculus OX=10090 GN=App PE=1 SV=3	App	_QHTLK[Acetyl (K)]HFEHVR_	1	61.0455	31.6062	77.8506	202.844	242.339	192.046	0.457032	0.248764	0.596855	1.521	1.74821	1.32728
Cellular Component	GO:0005911	4	cell-cell junction	1.41	2.71118e-05	P04919	618	K	1.96476	0.000839166	Up	Band 3 anion transport protein OS=Mus musculus OX=10090 GN=Slc4a1 PE=1 SV=1	Slc4a1	_NSTYFPGK[Acetyl (K)]LR_	1	184.309	175.694	195.514	243.149	257.387	246.217	0.728347	0.682844	0.750402	1.33294	1.61613	1.29794
Cellular Component	GO:0005911	4	cell-cell junction	1.41	2.71118e-05	P04919	610	K	1.66233	0.0105096	Up	Band 3 anion transport protein OS=Mus musculus OX=10090 GN=Slc4a1 PE=1 SV=1	Slc4a1	_FK[Acetyl (K)]NSTYFPGK_	1	166.477	213.687	151.681	209.443	197.195	200.242	0.752364	0.949783	0.665778	1.31306	1.41601	1.20719
Cellular Component	GO:0005911	4	cell-cell junction	1.41	2.71118e-05	O89053	339	K	2.47272	5.79357e-05	Up	Coronin-1A OS=Mus musculus OX=10090 GN=Coro1a PE=1 SV=5	Coro1a	_FYK[Acetyl (K)]LHER_	1	594.529	672.62	594.313	1745.62	1851.17	1718.07	0.534299	0.614218	0.528651	1.34805	1.4231	1.37602
Cellular Component	GO:0005911	4	cell-cell junction	1.41	2.71118e-05	O88643	522	K	2.52572	0.000117317	Up	Serine/threonine-protein kinase PAK 1 OS=Mus musculus OX=10090 GN=Pak1 PE=1 SV=1	Pak1	_ELLQHQFLK[Acetyl (K)]IAK_	1	54.0933	60.0812	51.3483	158.791	166.774	161.614	0.52923	0.604106	0.515931	1.31228	1.49257	1.36074
Cellular Component	GO:0005911	4	cell-cell junction	1.41	2.71118e-05	O88342	321	K	1.67469	0.00480421	Up	WD repeat-containing protein 1 OS=Mus musculus OX=10090 GN=Wdr1 PE=1 SV=3	Wdr1	_GHSK[Acetyl (K)]SIQC[Carbamidomethyl (C)]LTVHR_	1	147.55	177.946	162.246	295.417	294.772	259.896	0.646589	0.835732	0.754331	1.30907	1.31707	1.11955
Cellular Component	GO:0005911	4	cell-cell junction	1.41	2.71118e-05	O88342	256	K	1.60629	0.0198829	Up	WD repeat-containing protein 1 OS=Mus musculus OX=10090 GN=Wdr1 PE=1 SV=3	Wdr1	_AHDGGIYAISWSPDSTHLLSASGDK[Acetyl (K)]TSK_	1	42.5423	58.71	57.136	91.462	89.9098	84.0457	0.588495	0.870409	0.838553	1.27939	1.26813	1.14286
Cellular Component	GO:0005911	4	cell-cell junction	1.41	2.71118e-05	O88342	21	K	2.08762	2.91838e-05	Up	WD repeat-containing protein 1 OS=Mus musculus OX=10090 GN=Wdr1 PE=1 SV=3	Wdr1	_GVSK[Acetyl (K)]ILGGDPK_	1	488.923	485.475	516.08	1083.34	1075.06	1076.61	0.606573	0.645505	0.679294	1.35909	1.35991	1.31297
Cellular Component	GO:0005911	4	cell-cell junction	1.41	2.71118e-05	O70589	393	K	3.58896	0.0184263	Up	Peripheral plasma membrane protein CASK OS=Mus musculus OX=10090 GN=Cask PE=1 SV=2	Cask	_INTK[Acetyl (K)]SSPQIR_	1	20.8987	8.01666	25.883	66.3532	80.9075	68.6555	0.483333	0.189078	0.600094	1.45095	1.71951	1.39651
Cellular Component	GO:0005911	4	cell-cell junction	1.41	2.71118e-05	O70318	500	K	2.79388	0.00550451	Up	Band 4.1-like protein 2 OS=Mus musculus OX=10090 GN=Epb41l2 PE=1 SV=2	Epb41l2	_TK[Acetyl (K)]FLTLGSK_	1	32.191	52.8976	34.2637	97.2953	119.689	118.264	0.415281	0.712512	0.45881	1.20641	1.60366	1.62271
Cellular Component	GO:0005911	4	cell-cell junction	1.41	2.71118e-05	O70318	479	K	1.77144	0.00149228	Up	Band 4.1-like protein 2 OS=Mus musculus OX=10090 GN=Epb41l2 PE=1 SV=2	Epb41l2	_LWK[Acetyl (K)]VC[Carbamidomethyl (C)]VEHHTFYR_	1	247.236	280.393	284.927	496.007	447.524	506.705	0.640775	0.758767	0.76651	1.2356	1.20465	1.39678
Cellular Component	GO:0005911	4	cell-cell junction	1.41	2.71118e-05	O70318	451	K	2.49457	4.41912e-06	Up	Band 4.1-like protein 2 OS=Mus musculus OX=10090 GN=Epb41l2 PE=1 SV=2	Epb41l2	_SNFYIK[Acetyl (K)]VR_	1	222.386	216.442	200.925	580.122	517.39	511.292	0.580018	0.589418	0.54395	1.45428	1.40153	1.41835
Cellular Component	GO:0005911	4	cell-cell junction	1.41	2.71118e-05	O70318	373	K	3.75795	0.000873086	Up	Band 4.1-like protein 2 OS=Mus musculus OX=10090 GN=Epb41l2 PE=1 SV=2	Epb41l2	_VSELHK[Acetyl (K)]THR_	1	20.6758	23.1587	16.1972	72.8363	90.5712	63.6257	0.422395	0.493994	0.343471	1.43022	1.92176	1.38251
Cellular Component	GO:0005911	4	cell-cell junction	1.41	2.71118e-05	O54991	1223	K	2.67401	0.000220896	Up	Contactin-associated protein 1 OS=Mus musculus OX=10090 GN=Cntnap1 PE=1 SV=2	Cntnap1	_FNNVAPLK[Acetyl (K)]THFR_	1	78.2497	71.5736	79.8845	198.307	213.808	256.012	0.550926	0.490148	0.560657	1.29395	1.37998	1.60912
Cellular Component	GO:0005911	4	cell-cell junction	1.41	2.71118e-05	O54901	66	K	3.34709	0.00448847	Up	OX-2 membrane glycoprotein OS=Mus musculus OX=10090 GN=Cd200 PE=1 SV=1	Cd200	_TSQEPLIVTWQK[Acetyl (K)]K_	1	74.9743	53.1288	60.7075	140.625	237.462	194.739	0.553338	0.404932	0.466903	1.12383	2.12609	1.52025
Cellular Component	GO:0005911	4	cell-cell junction	1.41	2.71118e-05	O35927	620	K	1.76444	0.00159294	Up	Catenin delta-2 OS=Mus musculus OX=10090 GN=Ctnnd2 PE=1 SV=1	Ctnnd2	_NLVYGK[Acetyl (K)]ANDDNK_	1	43.0969	50.8364	41.466	94.2901	80.8001	94.2463	0.704952	0.772898	0.656705	1.32761	1.11536	1.32332
Cellular Component	GO:0005911	4	cell-cell junction	1.41	2.71118e-05	O35927	371	K	1.84786	0.000586136	Up	Catenin delta-2 OS=Mus musculus OX=10090 GN=Ctnnd2 PE=1 SV=1	Ctnnd2	_LVHASEQYSK[Acetyl (K)]HSQELYATATLQR_	1	84.0671	103.255	103.106	201.764	215.459	188.32	0.62118	0.709147	0.73763	1.28329	1.34353	1.19447
Cellular Component	GO:0098794	2	postsynapse	1.35	1.5644e-05	Q9QYB8	715	K	2.19617	0.00780424	Up	Beta-adducin OS=Mus musculus OX=10090 GN=Add2 PE=1 SV=4	Add2	_TPSFLK[Acetyl (K)]K_	1	31.6098	31.6757	51.1999	103.939	101.953	88.8271	0.499527	0.517568	0.805055	1.39942	1.41409	1.18824
Cellular Component	GO:0099513	5	polymeric cytoskeletal fiber	1.43	1.4115e-05	P80314	203	K	3.87226	2.85812e-05	Up	T-complex protein 1 subunit beta OS=Mus musculus OX=10090 GN=Cct2 PE=1 SV=4	Cct2	_GSGNLEAIHVIK[Acetyl (K)]K_	1	78.8293	76.0195	92.4363	322.684	297.118	293.18	0.397706	0.389157	0.461996	1.70212	1.61838	1.51541
Cellular Component	GO:0098794	2	postsynapse	1.35	1.5644e-05	Q04690	1747	K	1.9306	9.9548e-05	Up	Neurofibromin OS=Mus musculus OX=10090 GN=Nf1 PE=1 SV=1	Nf1	_VFHNALK[Acetyl (K)]LAHK_	1	290.179	313.432	301.191	562.836	581.215	565.065	0.665157	0.720841	0.670464	1.31094	1.40637	1.25289
Cellular Component	GO:0098794	2	postsynapse	1.35	1.5644e-05	P63318	364	K	2.11107	0.000390674	Up	Protein kinase C gamma type OS=Mus musculus OX=10090 GN=Prkcg PE=1 SV=1	Prkcg	_GSFGK[Acetyl (K)]VMLAER_	1	437.326	393.816	451.258	1122.46	1171.51	1186.97	0.628509	0.556227	0.664764	1.19235	1.34239	1.36968
Cellular Component	GO:0099513	5	polymeric cytoskeletal fiber	1.43	1.4115e-05	Q9JLV5	68	K	2.25969	0.00042471	Up	Cullin-3 OS=Mus musculus OX=10090 GN=Cul3 PE=1 SV=1	Cul3	_NAYTMVLHK[Acetyl (K)]HGEK_	1	62.1407	59.4559	63.8404	168.677	134.507	139.11	0.602124	0.582037	0.6382	1.57008	1.29673	1.25116
Cellular Component	GO:0099513	5	polymeric cytoskeletal fiber	1.43	1.4115e-05	Q9JKK7	336	K	2.18803	0.00125399	Up	Tropomodulin-2 OS=Mus musculus OX=10090 GN=Tmod2 PE=1 SV=2	Tmod2	_VAAAITK[Acetyl (K)]NNDLVR_	1	203.177	216.707	187.31	486.112	425.121	474.445	0.656159	0.679428	0.539354	1.53307	1.22771	1.34164
Cellular Component	GO:0099513	5	polymeric cytoskeletal fiber	1.43	1.4115e-05	Q9JKK7	323	K	1.85461	0.00261011	Up	Tropomodulin-2 OS=Mus musculus OX=10090 GN=Tmod2 PE=1 SV=2	Tmod2	_FGYQFTK[Acetyl (K)]QGPR_	1	34.6825	42.286	46.3865	67.9763	75.6562	94.934	0.61675	0.730016	0.735477	1.18045	1.20308	1.47821
Cellular Component	GO:0099513	5	polymeric cytoskeletal fiber	1.43	1.4115e-05	Q9JKK7	316	K	2.71922	0.00149776	Up	Tropomodulin-2 OS=Mus musculus OX=10090 GN=Tmod2 PE=1 SV=2	Tmod2	_ILK[Acetyl (K)]FGYQFTK_	1	98.6305	105.493	76.5028	249.898	263.466	288.4	0.586463	0.608963	0.405588	1.45106	1.40089	1.50155
Cellular Component	GO:0099513	5	polymeric cytoskeletal fiber	1.43	1.4115e-05	Q9JKK7	229	K	3.43066	0.000215328	Up	Tropomodulin-2 OS=Mus musculus OX=10090 GN=Tmod2 PE=1 SV=2	Tmod2	_SLETNTHVK[Acetyl (K)]K_	1	35.6952	35.6078	35.1128	131.805	108.483	140.167	0.471857	0.456964	0.413851	1.70147	1.28236	1.62242
Cellular Component	GO:0099513	5	polymeric cytoskeletal fiber	1.43	1.4115e-05	Q9JKK7	220	K	2.65416	0.0196974	Up	Tropomodulin-2 OS=Mus musculus OX=10090 GN=Tmod2 PE=1 SV=2	Tmod2	_EFAK[Acetyl (K)]SLETNTHVK_	1	10.1372	9.87913	25.693	38.5566	43.1257	42.1954	0.384714	0.363979	0.869389	1.42893	1.46355	1.40217
Cellular Component	GO:0099513	5	polymeric cytoskeletal fiber	1.43	1.4115e-05	Q9JI91	443	K	2.22157	0.000810891	Up	Alpha-actinin-2 OS=Mus musculus OX=10090 GN=Actn2 PE=1 SV=2	Actn2	_K[Acetyl (K)]HEAFESDLAAHQDR_	1	183.514	186.25	139.267	683.228	671.582	635.129	0.637936	0.574975	0.475011	1.20158	1.27401	1.27424
Cellular Component	GO:0099513	5	polymeric cytoskeletal fiber	1.43	1.4115e-05	Q9JHU4	4592	K	1.9211	0.000920691	Up	Cytoplasmic dynein 1 heavy chain 1 OS=Mus musculus OX=10090 GN=Dync1h1 PE=1 SV=2	Dync1h1	_WVK[Acetyl (K)]QTSAEK_	1	226.518	210.851	251.696	389.139	464.226	454.879	0.662147	0.636318	0.759316	1.18634	1.39527	1.37158
Cellular Component	GO:0099513	5	polymeric cytoskeletal fiber	1.43	1.4115e-05	Q9JHU4	2700	K	2.95275	0.000316079	Up	Cytoplasmic dynein 1 heavy chain 1 OS=Mus musculus OX=10090 GN=Dync1h1 PE=1 SV=2	Dync1h1	_TSDQTWVK[Acetyl (K)]LER_	1	251.18	207.883	283.633	736.595	685.404	743.337	0.504293	0.430888	0.587689	1.54234	1.41489	1.53942
Cellular Component	GO:0099513	5	polymeric cytoskeletal fiber	1.43	1.4115e-05	Q9JHU4	2440	K	1.50145	0.00406809	Up	Cytoplasmic dynein 1 heavy chain 1 OS=Mus musculus OX=10090 GN=Dync1h1 PE=1 SV=2	Dync1h1	_ALEHAFK[Acetyl (K)]LEHIMDLTR_	1	560.532	471.382	440.925	762.816	693.913	723.682	0.895814	0.777746	0.727237	1.27143	1.14025	1.193
Cellular Component	GO:0099513	5	polymeric cytoskeletal fiber	1.43	1.4115e-05	Q9JHU4	2102	K	1.68761	0.00186576	Up	Cytoplasmic dynein 1 heavy chain 1 OS=Mus musculus OX=10090 GN=Dync1h1 PE=1 SV=2	Dync1h1	_SVLVSAGNVK[Acetyl (K)]R_	1	98.8702	94.2028	111.775	175.478	178.399	154.354	0.709952	0.698353	0.828331	1.31414	1.31715	1.14329
Cellular Component	GO:0099513	5	polymeric cytoskeletal fiber	1.43	1.4115e-05	Q9JLV5	72	K	2.92906	0.000644589	Up	Cullin-3 OS=Mus musculus OX=10090 GN=Cul3 PE=1 SV=1	Cul3	_HGEK[Acetyl (K)]LYTGLR_	1	89.0483	69.755	78.3384	218.553	278.661	233.547	0.559599	0.442867	0.507899	1.31936	1.7423	1.36229
Cellular Component	GO:0099513	5	polymeric cytoskeletal fiber	1.43	1.4115e-05	Q9JHU4	1608	K	1.77129	0.00957964	Up	Cytoplasmic dynein 1 heavy chain 1 OS=Mus musculus OX=10090 GN=Dync1h1 PE=1 SV=2	Dync1h1	_LADLLGK[Acetyl (K)]IQK_	1	38.0353	37.4722	51.1158	65.9598	83.4172	72.4916	0.637222	0.648128	0.883799	1.15249	1.43694	1.25275
Cellular Component	GO:0099513	5	polymeric cytoskeletal fiber	1.43	1.4115e-05	Q9JHU4	954	K	1.5403	0.000969823	Up	Cytoplasmic dynein 1 heavy chain 1 OS=Mus musculus OX=10090 GN=Dync1h1 PE=1 SV=2	Dync1h1	_IK[Acetyl (K)]NVVHELR_	1	578.823	646.276	635.223	912.938	930.567	988.939	0.720134	0.830106	0.815621	1.18458	1.1904	1.26914
Cellular Component	GO:0099513	5	polymeric cytoskeletal fiber	1.43	1.4115e-05	Q9JHU4	632	K	1.88122	0.0012847	Up	Cytoplasmic dynein 1 heavy chain 1 OS=Mus musculus OX=10090 GN=Dync1h1 PE=1 SV=2	Dync1h1	_VQYPQSQAC[Carbamidomethyl (C)]K[Acetyl (K)]MSHVR_	1	78.3951	98.2899	82.0395	161.304	155.022	164.836	0.618615	0.800734	0.668112	1.32749	1.25778	1.3417
Cellular Component	GO:0099513	5	polymeric cytoskeletal fiber	1.43	1.4115e-05	Q9JHU4	622	K	2.27987	8.82295e-06	Up	Cytoplasmic dynein 1 heavy chain 1 OS=Mus musculus OX=10090 GN=Dync1h1 PE=1 SV=2	Dync1h1	_FK[Acetyl (K)]VQYPQSQAC[Carbamidomethyl (C)]K_	1	339.447	335.654	308.788	751.422	727.066	736.039	0.619631	0.63256	0.581723	1.43054	1.36463	1.38591
Cellular Component	GO:0099513	5	polymeric cytoskeletal fiber	1.43	1.4115e-05	Q9JHU4	574	K	2.26084	0.0362916	Up	Cytoplasmic dynein 1 heavy chain 1 OS=Mus musculus OX=10090 GN=Dync1h1 PE=1 SV=2	Dync1h1	_DQLGTAK[Acetyl (K)]NANEMFR_	1	27.294	28.0802	11.7242	51.2186	45.6147	52.6281	0.735844	0.781569	0.326208	1.44013	1.26445	1.46356
Cellular Component	GO:0099513	5	polymeric cytoskeletal fiber	1.43	1.4115e-05	Q9JHU4	445	K	1.85089	0.00554695	Up	Cytoplasmic dynein 1 heavy chain 1 OS=Mus musculus OX=10090 GN=Dync1h1 PE=1 SV=2	Dync1h1	_EENLK[Acetyl (K)]MVWR_	1	148.483	180.407	123.493	255.51	283.886	288.003	0.677387	0.849694	0.581429	1.21569	1.33163	1.35529
Cellular Component	GO:0099513	5	polymeric cytoskeletal fiber	1.43	1.4115e-05	Q9ESJ4	576	K	2.70631	0.0013923	Up	NCK-interacting protein with SH3 domain OS=Mus musculus OX=10090 GN=Nckipsd PE=1 SV=2	Nckipsd	_HTNVK[Acetyl (K)]IFSEK_	1	21.2467	23.9629	18.3827	56.6431	47.864	67.9157	0.517861	0.627074	0.474384	1.36453	1.27457	1.74328
Cellular Component	GO:0099513	5	polymeric cytoskeletal fiber	1.43	1.4115e-05	Q9DC28	122	K	2.11582	0.00297709	Up	Casein kinase I isoform delta OS=Mus musculus OX=10090 GN=Csnk1d PE=1 SV=2	Csnk1d	_IEYIHSK[Acetyl (K)]NFIHR_	1	75.6993	77.6048	62.7574	137.034	148.354	140.958	0.713792	0.641537	0.618286	1.67171	1.34513	1.15897
Cellular Component	GO:0099513	5	polymeric cytoskeletal fiber	1.43	1.4115e-05	Q9DC28	45	K	1.91676	0.0138006	Up	Casein kinase I isoform delta OS=Mus musculus OX=10090 GN=Csnk1d PE=1 SV=2	Csnk1d	_TK[Acetyl (K)]HPQLHIESK_	1	32.2077	32.9514	25.1661	55.6673	51.7394	52.4494	0.779818	0.699457	0.636643	1.74377	1.2046	1.10734
Cellular Component	GO:0099513	5	polymeric cytoskeletal fiber	1.43	1.4115e-05	Q9CWF2	58	K	1.93001	0.0409914	Up	Tubulin beta-2B chain OS=Mus musculus OX=10090 GN=Tubb2b PE=1 SV=1	Tubb2b	_INVYYNEATGNK[Acetyl (K)]YVPR_	1	42.6316	26.1469	18.695	46.2244	45.7066	48.8045	1.02806	0.622025	0.459805	1.23434	1.41051	1.42726
Cellular Component	GO:0099513	5	polymeric cytoskeletal fiber	1.43	1.4115e-05	Q9CVB6	269	K	1.75113	8.23487e-05	Up	Actin-related protein 2/3 complex subunit 2 OS=Mus musculus OX=10090 GN=Arpc2 PE=1 SV=3	Arpc2	_AK[Acetyl (K)]TSDFLK_	1	266.75	249.49	247.136	477.414	448.228	518.581	0.722126	0.716079	0.719396	1.27841	1.17814	1.32169
Cellular Component	GO:0099513	5	polymeric cytoskeletal fiber	1.43	1.4115e-05	Q9CVB6	256	K	2.51139	0.00022188	Up	Actin-related protein 2/3 complex subunit 2 OS=Mus musculus OX=10090 GN=Arpc2 PE=1 SV=3	Arpc2	_DYLHYHIK[Acetyl (K)]C[Carbamidomethyl (C)]SK_	1	185.048	157.313	190.293	509.294	471.337	463.179	0.559532	0.504319	0.618708	1.52326	1.38376	1.31854
Cellular Component	GO:0099513	5	polymeric cytoskeletal fiber	1.43	1.4115e-05	Q9JHU4	1123	K	1.97793	0.00164493	Up	Cytoplasmic dynein 1 heavy chain 1 OS=Mus musculus OX=10090 GN=Dync1h1 PE=1 SV=2	Dync1h1	_YDSWHK[Acetyl (K)]EVLSK_	1	48.2591	38.397	42.3069	72.61	93.5197	85.6388	0.740043	0.607887	0.66955	1.16126	1.47455	1.35463
Cellular Component	GO:0099513	5	polymeric cytoskeletal fiber	1.43	1.4115e-05	Q99KJ8	296	K	1.60861	0.002592	Up	Dynactin subunit 2 OS=Mus musculus OX=10090 GN=Dctn2 PE=1 SV=3	Dctn2	_VNEIAK[Acetyl (K)]HK_	1	427.648	332.942	382.783	607.835	593.488	601.2	0.829511	0.68292	0.795246	1.17371	1.2019	1.33653
Cellular Component	GO:0099513	5	polymeric cytoskeletal fiber	1.43	1.4115e-05	Q9JLV5	271	K	2.85503	0.00012152	Up	Cullin-3 OS=Mus musculus OX=10090 GN=Cul3 PE=1 SV=1	Cul3	_ELISK[Acetyl (K)]HMK_	1	49.3642	42.2324	45.3694	147.649	137.386	126.978	0.54694	0.472737	0.518611	1.57149	1.51449	1.30587
Cellular Component	GO:0099513	5	polymeric cytoskeletal fiber	1.43	1.4115e-05	Q9JM76	56	K	1.67975	0.000238313	Up	Actin-related protein 2/3 complex subunit 3 OS=Mus musculus OX=10090 GN=Arpc3 PE=1 SV=3	Arpc3	_ANVFFK[Acetyl (K)]NYEIK_	1	696.059	667.864	708.108	1233.22	1266.88	1315.97	0.768823	0.696658	0.749342	1.17623	1.24224	1.30188
Cellular Component	GO:0098794	2	postsynapse	1.35	1.5644e-05	O08599	294	K	5.75354	0.0029125	Up	Syntaxin-binding protein 1 OS=Mus musculus OX=10090 GN=Stxbp1 PE=1 SV=2	Stxbp1	_HK[Acetyl (K)]HIAEVSQEVTR_	1	122.011	167.681	158.918	1432.47	897.692	645.333	0.223893	0.317316	0.307397	2.36201	1.48263	1.03785
Cellular Component	GO:0098794	2	postsynapse	1.35	1.5644e-05	G5E829	773	K	3.00705	2.03768e-05	Up	Plasma membrane calcium-transporting ATPase 1 OS=Mus musculus OX=10090 GN=Atp2b1 PE=1 SV=1	Atp2b1	_SSPTDK[Acetyl (K)]HTLVK_	1	881.08	818.887	891.184	3189.43	3271.76	3152.42	0.480965	0.444786	0.49852	1.40816	1.51885	1.35585
Cellular Component	GO:0098794	2	postsynapse	1.35	1.5644e-05	G5E829	590	K	1.62961	0.000558195	Up	Plasma membrane calcium-transporting ATPase 1 OS=Mus musculus OX=10090 GN=Atp2b1 PE=1 SV=1	Atp2b1	_SMSTVLK[Acetyl (K)]NSDGSFR_	1	316.579	307.66	324.58	652.85	647.886	606.419	0.738509	0.714123	0.775912	1.23176	1.28531	1.11459
Cellular Component	GO:0098794	2	postsynapse	1.35	1.5644e-05	G5E829	365	K	1.58022	0.000213004	Up	Plasma membrane calcium-transporting ATPase 1 OS=Mus musculus OX=10090 GN=Atp2b1 PE=1 SV=1	Atp2b1	_SVLQGK[Acetyl (K)]LTK_	1	538.374	564.641	583.658	1118.15	1078.1	1094.69	0.720593	0.751984	0.800538	1.21045	1.22716	1.15443
Cellular Component	GO:0098794	2	postsynapse	1.35	1.5644e-05	G5E829	62	K	1.51139	0.00133833	Up	Plasma membrane calcium-transporting ATPase 1 OS=Mus musculus OX=10090 GN=Atp2b1 PE=1 SV=1	Atp2b1	_IQESYGDVYGIC[Carbamidomethyl (C)]TK[Acetyl (K)]LK_	1	67.7508	64.9193	68.9448	137.829	113.465	125.449	0.780451	0.744105	0.813861	1.28413	1.11155	1.13859
Cellular Component	GO:0098794	2	postsynapse	1.35	1.5644e-05	B9EKR1	291	K	1.6729	0.0197072	Up	Receptor-type tyrosine-protein phosphatase zeta OS=Mus musculus OX=10090 GN=Ptprz1 PE=1 SV=1	Ptprz1	_EQQYK[Acetyl (K)]FSR_	1	64.6375	78.7368	105.064	143.961	140.681	159.623	0.575434	0.713588	0.936068	1.215	1.22187	1.28548
Cellular Component	GO:0098794	2	postsynapse	1.35	1.5644e-05	B9EKR1	125	K	2.21944	2.86104e-05	Up	Receptor-type tyrosine-protein phosphatase zeta OS=Mus musculus OX=10090 GN=Ptprz1 PE=1 SV=1	Ptprz1	_ASK[Acetyl (K)]ITFHWGK_	1	216.045	235.742	228.451	522.864	542.102	547.207	0.581179	0.645598	0.615038	1.33344	1.42274	1.33161
Cellular Component	GO:0098794	2	postsynapse	1.35	1.5644e-05	B9EKR1	87	K	2.15605	0.000270309	Up	Receptor-type tyrosine-protein phosphatase zeta OS=Mus musculus OX=10090 GN=Ptprz1 PE=1 SV=1	Ptprz1	_FQGWEK[Acetyl (K)]ASLENTFIHNTGK_	1	57.0374	46.6224	55.2386	121.757	123.305	120.243	0.670993	0.558357	0.650345	1.35791	1.4152	1.27961
Cellular Component	GO:0099513	5	polymeric cytoskeletal fiber	1.43	1.4115e-05	Q9Z0H8	617	K	3.77986	0.000662335	Up	CAP-Gly domain-containing linker protein 2 OS=Mus musculus OX=10090 GN=Clip2 PE=1 SV=2	Clip2	_SK[Acetyl (K)]LDSLASDHQK_	1	20.0727	21.2943	13.937	65.1616	75.0144	70.6091	0.460471	0.479751	0.313017	1.55349	1.68593	1.49765
Cellular Component	GO:0099513	5	polymeric cytoskeletal fiber	1.43	1.4115e-05	Q9WV60	303	K	2.09517	6.76738e-06	Up	Glycogen synthase kinase-3 beta OS=Mus musculus OX=10090 GN=Gsk3b PE=1 SV=2	Gsk3b	_AHPWTK[Acetyl (K)]VFR_	1	251.413	248.528	252.848	528.232	533.94	531.367	0.630297	0.65574	0.65	1.31255	1.4075	1.33628
Cellular Component	GO:0099513	5	polymeric cytoskeletal fiber	1.43	1.4115e-05	Q9WUM4	391	K	2.57433	0.000335171	Up	Coronin-1C OS=Mus musculus OX=10090 GN=Coro1c PE=1 SV=2	Coro1c	_NADPILISLK[Acetyl (K)]HGYIPGK_	1	143.956	141.943	120.101	370.521	326.273	352.626	0.603062	0.580888	0.495326	1.57835	1.29732	1.44734
Cellular Component	GO:0099513	5	polymeric cytoskeletal fiber	1.43	1.4115e-05	Q9JLV5	700	K	1.52073	0.00787225	Up	Cullin-3 OS=Mus musculus OX=10090 GN=Cul3 PE=1 SV=1	Cul3	_K[Acetyl (K)]HEIEAAIVR_	1	110.541	135.122	141.814	199.896	203.451	219.51	0.66549	0.821847	0.880822	1.15605	1.21864	1.22664
Cellular Component	GO:0099513	5	polymeric cytoskeletal fiber	1.43	1.4115e-05	Q9WUM4	337	K	2.0947	0.000719017	Up	Coronin-1C OS=Mus musculus OX=10090 GN=Coro1c PE=1 SV=2	Coro1c	_FFK[Acetyl (K)]LHER_	1	773.868	817.789	779.688	1375	1904.47	1731.6	0.63913	0.659795	0.633953	1.15474	1.4929	1.40118
Cellular Component	GO:0099513	5	polymeric cytoskeletal fiber	1.43	1.4115e-05	Q9R0Y5	9	K	1.84726	0.00104464	Up	Adenylate kinase isoenzyme 1 OS=Mus musculus OX=10090 GN=Ak1 PE=1 SV=1	Ak1	_AK[Acetyl (K)]IIFVVGGPGSGK_	1	327.34	335.834	318.191	676.417	609.562	610.357	0.69531	0.727066	0.676227	1.47358	1.21592	1.18717
Cellular Component	GO:0099513	5	polymeric cytoskeletal fiber	1.43	1.4115e-05	Q9QYR6	682	K	1.8997	0.0088344	Up	Microtubule-associated protein 1A OS=Mus musculus OX=10090 GN=Map1a PE=1 SV=2	Map1a	_AESFYQK[Acetyl (K)]HMQEALK_	1	49.354	58.885	42.8603	83.4247	106.283	114.556	0.668195	0.795146	0.587943	1.05023	1.40598	1.44062
Cellular Component	GO:0099513	5	polymeric cytoskeletal fiber	1.43	1.4115e-05	Q9QYR6	282	K	1.79559	0.00217597	Up	Microtubule-associated protein 1A OS=Mus musculus OX=10090 GN=Map1a PE=1 SV=2	Map1a	_ILEGLEK[Acetyl (K)]LR_	1	171.541	207.869	156.997	356.992	338.596	326.343	0.678649	0.820216	0.629311	1.31324	1.30886	1.19923
Cellular Component	GO:0099513	5	polymeric cytoskeletal fiber	1.43	1.4115e-05	Q9QXZ0	6490	K	1.74001	0.0053003	Up	Microtubule-actin cross-linking factor 1, isoforms 1/2/3/4 OS=Mus musculus OX=10090 GN=Macf1 PE=1 SV=2	Macf1	_WEK[Acetyl (K)]VVQR_	1	94.0805	127.16	91.0491	185.284	173.852	194.508	0.647411	0.878754	0.656429	1.29103	1.20763	1.29906
Cellular Component	GO:0099513	5	polymeric cytoskeletal fiber	1.43	1.4115e-05	Q9QXZ0	6226	K	1.9366	0.0486985	Up	Microtubule-actin cross-linking factor 1, isoforms 1/2/3/4 OS=Mus musculus OX=10090 GN=Macf1 PE=1 SV=2	Macf1	_HHVLK[Acetyl (K)]NDVLAHQATVATVNK_	1	14.4209	28.7566	27.5492	38.2058	47.0599	55.1867	0.406916	0.814871	0.814432	1.0916	1.34041	1.51133
Cellular Component	GO:0099513	5	polymeric cytoskeletal fiber	1.43	1.4115e-05	Q9QXZ0	1494	K	1.9542	0.0103028	Up	Microtubule-actin cross-linking factor 1, isoforms 1/2/3/4 OS=Mus musculus OX=10090 GN=Macf1 PE=1 SV=2	Macf1	_TSQIFLAK[Acetyl (K)]HGHK_	1	42.0398	51.7844	31.6959	94.0758	78.0758	76.8699	0.668845	0.827371	0.528323	1.51552	1.25388	1.18695
Cellular Component	GO:0099513	5	polymeric cytoskeletal fiber	1.43	1.4115e-05	Q9QXZ0	1157	K	4.67231	0.0151682	Up	Microtubule-actin cross-linking factor 1, isoforms 1/2/3/4 OS=Mus musculus OX=10090 GN=Macf1 PE=1 SV=2	Macf1	_LK[Acetyl (K)]TIDVIVR_	1	5.88886	7.42128		24.7584	45.4088	23.2841	0.273905	0.346645		1.16603	2.13199	1.05109
Cellular Component	GO:0099513	5	polymeric cytoskeletal fiber	1.43	1.4115e-05	Q9QXZ0	684	K	3.28618	0.00854909	Up	Microtubule-actin cross-linking factor 1, isoforms 1/2/3/4 OS=Mus musculus OX=10090 GN=Macf1 PE=1 SV=2	Macf1	_HLQSLHK[Acetyl (K)]FVSR_	1	4.90215	2.98487	2.77926	14.9903	12.032	8.45356	0.633072	0.387106	0.376035	1.96018	1.56848	1.05954
Cellular Component	GO:0099513	5	polymeric cytoskeletal fiber	1.43	1.4115e-05	Q9QXZ0	90	K	2.23901	0.000704188	Up	Microtubule-actin cross-linking factor 1, isoforms 1/2/3/4 OS=Mus musculus OX=10090 GN=Macf1 PE=1 SV=2	Macf1	_WVNK[Acetyl (K)]HLMK_	1	105.196	81.2782	96.8844	199.208	216.139	232.522	0.673142	0.5223	0.649523	1.29073	1.3961	1.44406
Cellular Component	GO:0099513	5	polymeric cytoskeletal fiber	1.43	1.4115e-05	Q9QXS1	311	K	1.68199	0.0153418	Up	Plectin OS=Mus musculus OX=10090 GN=Plec PE=1 SV=3	Plec	_EK[Acetyl (K)]LLLWSQR_	1	52.6842	63.8195	45.3984	86.1744	82.415	109.296	0.709035	0.889339	0.632519	1.15248	1.13876	1.46111
Cellular Component	GO:0099513	5	polymeric cytoskeletal fiber	1.43	1.4115e-05	Q9JM76	165	K	1.60848	0.00331155	Up	Actin-related protein 2/3 complex subunit 3 OS=Mus musculus OX=10090 GN=Arpc3 PE=1 SV=3	Arpc3	_WWTC[Carbamidomethyl (C)]FVK[Acetyl (K)]R_	1	115.716	118.522	148.968	234.792	221.168	219.552	0.710836	0.687581	0.876738	1.24546	1.20611	1.20798
Cellular Component	GO:0099513	5	polymeric cytoskeletal fiber	1.43	1.4115e-05	Q9R0Y5	31	K	1.82461	0.0293968	Up	Adenylate kinase isoenzyme 1 OS=Mus musculus OX=10090 GN=Ak1 PE=1 SV=1	Ak1	_IVQK[Acetyl (K)]YGYTHLSTGDLLR_	1	20.1325	22.4498	19.6128	45.9704	42.8621	29.3643	0.682189	0.775335	0.664925	1.59759	1.36392	0.911128
Cellular Component	GO:0099513	5	polymeric cytoskeletal fiber	1.43	1.4115e-05	Q99K51	537	K	3.25611	0.024434	Up	Plastin-3 OS=Mus musculus OX=10090 GN=Pls3 PE=1 SV=3	Pls3	_TLSEAGK[Acetyl (K)]STSIQSFK_	1	7.00924	12.6782		21.2227	34.7662	31.8123	0.312531	0.549302		1.02702	1.67417	1.50815
Cellular Component	GO:0099513	5	polymeric cytoskeletal fiber	1.43	1.4115e-05	Q99104	1713	K	1.94508	0.0039074	Up	Unconventional myosin-Va OS=Mus musculus OX=10090 GN=Myo5a PE=1 SV=2	Myo5a	_DMC[Carbamidomethyl (C)]SWSK[Acetyl (K)]GMQIR_	1	60.8838	67.9941	61.966	150.213	105.693	134.795	0.632307	0.727154	0.661697	1.53233	1.07898	1.32001
Cellular Component	GO:0099513	5	polymeric cytoskeletal fiber	1.43	1.4115e-05	Q99104	1487	K	2.3617	0.00216536	Up	Unconventional myosin-Va OS=Mus musculus OX=10090 GN=Myo5a PE=1 SV=2	Myo5a	_LVK[Acetyl (K)]NLILELKPR_	1	72.4209	86.2877	107.967	217.047	212.343	234.527	0.470018	0.576672	0.720475	1.38364	1.35465	1.43523
Cellular Component	GO:0099513	5	polymeric cytoskeletal fiber	1.43	1.4115e-05	Q68FD5	487	K	1.75481	0.000322803	Up	Clathrin heavy chain 1 OS=Mus musculus OX=10090 GN=Cltc PE=1 SV=3	Cltc	_ANVPNK[Acetyl (K)]VIQC[Carbamidomethyl (C)]FAETGQVQK_	1	77.7574	72.3201	68.3657	129.355	141.839	147.145	0.751755	0.723315	0.676917	1.16527	1.30719	1.30387
Cellular Component	GO:0099513	5	polymeric cytoskeletal fiber	1.43	1.4115e-05	Q68FD5	227	K	2.18926	0.00584231	Up	Clathrin heavy chain 1 OS=Mus musculus OX=10090 GN=Cltc PE=1 SV=3	Cltc	_GQAGGK[Acetyl (K)]LHIIEVGTPPTGNQPFPK_	1	82.2485	59.8482	91.8577	217.326	172.005	169.225	0.638923	0.480956	0.7308	1.57304	1.27371	1.20487
Cellular Component	GO:0099513	5	polymeric cytoskeletal fiber	1.43	1.4115e-05	Q64331	564	K	1.77081	0.00021271	Up	Unconventional myosin-VI OS=Mus musculus OX=10090 GN=Myo6 PE=1 SV=2	Myo6	_SK[Acetyl (K)]LAVHR_	1	137.605	124.357	130.644	218.521	225.806	237.942	0.761057	0.689227	0.72159	1.19949	1.30119	1.34528
Cellular Component	GO:0099513	5	polymeric cytoskeletal fiber	1.43	1.4115e-05	Q63932	187	K	2.62098	0.00266128	Up	Dual specificity mitogen-activated protein kinase kinase 2 OS=Mus musculus OX=10090 GN=Map2k2 PE=1 SV=2	Map2k2	_EK[Acetyl (K)]HQIMHR_	1	38.7916	24.5921	25.7685	69.9371	75.417	89.7424	0.717271	0.44704	0.488517	1.40178	1.39881	1.53143
Cellular Component	GO:0099513	5	polymeric cytoskeletal fiber	1.43	1.4115e-05	Q62433	280	K	2.65262	0.00842986	Up	Protein NDRG1 OS=Mus musculus OX=10090 GN=Ndrg1 PE=1 SV=1	Ndrg1	_LDPTK[Acetyl (K)]TTLLK_	1	38.0249	64.8454	67.0742	136.906	154.802	145.184	0.351187	0.653973	0.656508	1.39928	1.54421	1.46429
Cellular Component	GO:0099513	5	polymeric cytoskeletal fiber	1.43	1.4115e-05	Q62188	368	K	2.09705	4.88853e-05	Up	Dihydropyrimidinase-related protein 3 OS=Mus musculus OX=10090 GN=Dpysl3 PE=1 SV=1	Dpysl3	_MSVIWDK[Acetyl (K)]AVATGK_	1	1050.79	946.872	1014.68	1649.63	1708.36	1750.65	0.678624	0.652118	0.683052	1.30655	1.47111	1.44538
Cellular Component	GO:0099513	5	polymeric cytoskeletal fiber	1.43	1.4115e-05	Q62188	258	K	2.02724	0.000134066	Up	Dihydropyrimidinase-related protein 3 OS=Mus musculus OX=10090 GN=Dpysl3 PE=1 SV=1	Dpysl3	_VMSK[Acetyl (K)]SAADLISQAR_	1	1036.77	1105.61	995.682	1709.09	1702.67	1744.04	0.655611	0.745568	0.656291	1.32543	1.43565	1.40991
Cellular Component	GO:0099513	5	polymeric cytoskeletal fiber	1.43	1.4115e-05	Q61771	613	K	1.66439	0.046688	Up	Kinesin-like protein KIF3B OS=Mus musculus OX=10090 GN=Kif3b PE=1 SV=1	Kif3b	_SFFDDEEDHWK[Acetyl (K)]LHPITR_	1	47.1627	32.2314	28.9214	56.1183	73.8827	56.0796	0.994423	0.655338	0.59793	1.13769	1.50058	1.10275
Cellular Component	GO:0099513	5	polymeric cytoskeletal fiber	1.43	1.4115e-05	Q61166	66	K	2.16552	0.0448481	Up	Microtubule-associated protein RP/EB family member 1 OS=Mus musculus OX=10090 GN=Mapre1 PE=1 SV=3	Mapre1	_FQAK[Acetyl (K)]LEHEYIQNFK_	1	6.3494	11.7466	11.4214	20.1382	13.1583	21.4286	0.405221	0.792749	0.763762	1.60086	0.989772	1.65755
Cellular Component	GO:0099513	5	polymeric cytoskeletal fiber	1.43	1.4115e-05	Q2PFD7	967	K	2.92157	0.00862673	Up	PH and SEC7 domain-containing protein 3 OS=Mus musculus OX=10090 GN=Psd3 PE=1 SV=2	Psd3	_LKDHYLEFEK[Acetyl (K)]TR_	1	28.9894	20.3531	13.2967	77.0254	58.4443	66.7339	0.679827	0.488448	0.322944	1.64124	1.23163	1.48383
Cellular Component	GO:0099513	5	polymeric cytoskeletal fiber	1.43	1.4115e-05	Q2NL51	366	K	2.17786	7.77783e-05	Up	Glycogen synthase kinase-3 alpha OS=Mus musculus OX=10090 GN=Gsk3a PE=1 SV=2	Gsk3a	_AHPWTK[Acetyl (K)]VFK_	1	187.512	170.567	202.676	406.27	403.129	419.014	0.645549	0.57243	0.667827	1.36021	1.36205	1.38476
Cellular Component	GO:0099513	5	polymeric cytoskeletal fiber	1.43	1.4115e-05	Q68FD5	506	K	2.20001	4.11822e-05	Up	Clathrin heavy chain 1 OS=Mus musculus OX=10090 GN=Cltc PE=1 SV=3	Cltc	_IVLYAK[Acetyl (K)]K_	1	436.159	376.883	378.321	941.755	957.945	959.101	0.662976	0.592643	0.588947	1.33383	1.38804	1.3362
Cellular Component	GO:0099513	5	polymeric cytoskeletal fiber	1.43	1.4115e-05	Q2KN98	726	K	2.93882	0.0187586	Up	Cytospin-A OS=Mus musculus OX=10090 GN=Specc1l PE=1 SV=1	Specc1l	_LQDQK[Acetyl (K)]HDMER_	1	6.44594	16.5382	13.7333	34.0676	34.3497	27.7741	0.274414	0.719908	0.579297	1.42777	1.77231	1.4245
Cellular Component	GO:0099513	5	polymeric cytoskeletal fiber	1.43	1.4115e-05	P97427	463	K	1.79864	0.0114564	Up	Dihydropyrimidinase-related protein 1 OS=Mus musculus OX=10090 GN=Crmp1 PE=1 SV=1	Crmp1	_IVFEDGNISVSK[Acetyl (K)]GMGR_	1	59.6584	43.3704	38.3477	85.645	72.5232	74.8294	0.900678	0.67473	0.593875	1.45025	1.2338	1.2177
Cellular Component	GO:0099513	5	polymeric cytoskeletal fiber	1.43	1.4115e-05	P97427	368	K	2.4923	5.7267e-06	Up	Dihydropyrimidinase-related protein 1 OS=Mus musculus OX=10090 GN=Crmp1 PE=1 SV=1	Crmp1	_MTVVWDK[Acetyl (K)]AVATGK_	1	792.962	816.162	756.576	1801.01	1814.36	1801.75	0.575863	0.610775	0.563608	1.46698	1.48478	1.41037
Cellular Component	GO:0099513	5	polymeric cytoskeletal fiber	1.43	1.4115e-05	P97427	258	K	1.66714	0.0193726	Up	Dihydropyrimidinase-related protein 1 OS=Mus musculus OX=10090 GN=Crmp1 PE=1 SV=1	Crmp1	_VMSK[Acetyl (K)]SAADIIALAR_	1	145.167	160.711	179.439	208.313	223.767	314.663	0.665949	0.759725	0.844396	1.07184	1.15675	1.55592
Cellular Component	GO:0099513	5	polymeric cytoskeletal fiber	1.43	1.4115e-05	P97427	254	K	1.54215	0.000439758	Up	Dihydropyrimidinase-related protein 1 OS=Mus musculus OX=10090 GN=Crmp1 PE=1 SV=1	Crmp1	_INC[Carbamidomethyl (C)]PVYITK[Acetyl (K)]VMSK_	1	626.636	691.701	679.251	950.201	924.601	957.858	0.733246	0.834048	0.81531	1.24708	1.21916	1.20811
Cellular Component	GO:0099513	5	polymeric cytoskeletal fiber	1.43	1.4115e-05	P97333	356	K	3.69515	0.00547169	Up	Neuropilin-1 OS=Mus musculus OX=10090 GN=Nrp1 PE=1 SV=2	Nrp1	_YYVK[Acetyl (K)]TYR_	1	37.5552	21.0603	41.1757	127.666	85.7169	119.843	0.498819	0.271439	0.546712	1.82527	1.29015	1.75099
Cellular Component	GO:0099513	5	polymeric cytoskeletal fiber	1.43	1.4115e-05	P80318	502	K	1.72307	0.0189878	Up	T-complex protein 1 subunit gamma OS=Mus musculus OX=10090 GN=Cct3 PE=1 SV=1	Cct3	_ELGIWEPLAVK[Acetyl (K)]LQTYK_	1	72.6061	58.2787	68.1357	88.2629	105.763	140.538	0.784559	0.664463	0.758519	1.02356	1.18899	1.5912
Cellular Component	GO:0099513	5	polymeric cytoskeletal fiber	1.43	1.4115e-05	P80317	251	K	2.28383	0.0001762	Up	T-complex protein 1 subunit zeta OS=Mus musculus OX=10090 GN=Cct6a PE=1 SV=3	Cct6a	_TEVNSGFFYK[Acetyl (K)]SAEER_	1	90.6222	69.5698	79.6794	169.747	176.658	188.13	0.665509	0.545561	0.622853	1.34245	1.42034	1.42558
Cellular Component	GO:0099513	5	polymeric cytoskeletal fiber	1.43	1.4115e-05	P80317	45	K	3.02108	7.03931e-06	Up	T-complex protein 1 subunit zeta OS=Mus musculus OX=10090 GN=Cct6a PE=1 SV=3	Cct6a	_GTMK[Acetyl (K)]MLVSGAGDIK_	1	159.3	165.794	150.224	453.313	461.442	490.22	0.481814	0.535471	0.48364	1.47651	1.52798	1.52992
Cellular Component	GO:0099513	5	polymeric cytoskeletal fiber	1.43	1.4115e-05	P80316	529	K	2.20426	1.75047e-05	Up	T-complex protein 1 subunit epsilon OS=Mus musculus OX=10090 GN=Cct5 PE=1 SV=1	Cct5	_MILK[Acetyl (K)]IDDIR_	1	342.911	338.034	351.287	734.087	744.464	729.646	0.608528	0.607756	0.668168	1.36332	1.40884	1.38165
Cellular Component	GO:0099513	5	polymeric cytoskeletal fiber	1.43	1.4115e-05	P80315	531	K	2.28078	0.000599367	Up	T-complex protein 1 subunit delta OS=Mus musculus OX=10090 GN=Cct4 PE=1 SV=3	Cct4	_SILK[Acetyl (K)]IDDVVNTR_	1	102.021	108.956	83.976	196.93	214.211	213.166	0.642239	0.68361	0.5303	1.31284	1.46777	1.45285
Cellular Component	GO:0099513	5	polymeric cytoskeletal fiber	1.43	1.4115e-05	P80314	284	K	2.04248	3.41722e-06	Up	T-complex protein 1 subunit beta OS=Mus musculus OX=10090 GN=Cct2 PE=1 SV=4	Cct2	_ILK[Acetyl (K)]HGINC[Carbamidomethyl (C)]FINR_	1	403.161	383.693	384.392	777.08	741.308	764.839	0.683171	0.659722	0.645276	1.37675	1.35621	1.32783
Cellular Component	GO:0099513	5	polymeric cytoskeletal fiber	1.43	1.4115e-05	P97427	487	K	1.61865	7.55833e-05	Up	Dihydropyrimidinase-related protein 1 OS=Mus musculus OX=10090 GN=Crmp1 PE=1 SV=1	Crmp1	_SK[Acetyl (K)]VFGLHSVSR_	1	3009.12	2927.05	2775.96	4171.46	4436.36	4345.8	0.784999	0.786863	0.74285	1.22056	1.30415	1.222
Cellular Component	GO:0099513	5	polymeric cytoskeletal fiber	1.43	1.4115e-05	Q68FD5	637	K	2.58167	1.30644e-05	Up	Clathrin heavy chain 1 OS=Mus musculus OX=10090 GN=Cltc PE=1 SV=3	Cltc	_ALEHFTDLYDIK[Acetyl (K)]R_	1	749.017	791.645	718.042	2140.28	2126.42	2100.54	0.534577	0.584498	0.524846	1.4233	1.44669	1.37406
Cellular Component	GO:0099513	5	polymeric cytoskeletal fiber	1.43	1.4115e-05	Q68FD5	806	K	1.52626	0.0156993	Up	Clathrin heavy chain 1 OS=Mus musculus OX=10090 GN=Cltc PE=1 SV=3	Cltc	_YIEIYVQK[Acetyl (K)]VNPSR_	1	703.05	711.547	640.365	1262.92	1207.32	949.062	0.790653	0.827822	0.737548	1.32338	1.29429	0.978249
Cellular Component	GO:0099513	5	polymeric cytoskeletal fiber	1.43	1.4115e-05	Q68FD5	1397	K	2.82036	0.00354831	Up	Clathrin heavy chain 1 OS=Mus musculus OX=10090 GN=Cltc PE=1 SV=3	Cltc	_DIITK[Acetyl (K)]VANVELYYK_	1	43.9255	69.6257	70.3095	204.667	187.762	175.038	0.359926	0.5902	0.590029	1.56261	1.4666	1.31457
Cellular Component	GO:0099513	5	polymeric cytoskeletal fiber	1.43	1.4115e-05	Q99104	556	K	3.9112	0.0152751	Up	Unconventional myosin-Va OS=Mus musculus OX=10090 GN=Myo5a PE=1 SV=2	Myo5a	_HFADK[Acetyl (K)]VEYQC[Carbamidomethyl (C)]EGFLEK_	1	3.40327	1	1.20739	7.61091	7.29372	8.00564	0.720681	0.218059	0.262889	1.58307	1.51822	1.59852
Cellular Component	GO:0099513	5	polymeric cytoskeletal fiber	1.43	1.4115e-05	Q99104	551	K	2.33366	0.00604807	Up	Unconventional myosin-Va OS=Mus musculus OX=10090 GN=Myo5a PE=1 SV=2	Myo5a	_AFIIK[Acetyl (K)]HFADK_	1	59.3088	98.7762	87.6273	199.514	204.417	200.574	0.421307	0.722538	0.640027	1.39211	1.42737	1.34348
Cellular Component	GO:0099513	5	polymeric cytoskeletal fiber	1.43	1.4115e-05	Q99104	526	K	2.26178	0.0153471	Up	Unconventional myosin-Va OS=Mus musculus OX=10090 GN=Myo5a PE=1 SV=2	Myo5a	_GTDDTWAQK[Acetyl (K)]LYNTHLNK_	1	22.7917	44.1566	37.6015	85.7966	83.0933	80.4803	0.388939	0.775943	0.659766	1.43811	1.39383	1.295
Cellular Component	GO:0099513	5	polymeric cytoskeletal fiber	1.43	1.4115e-05	Q99104	405	K	2.09372	0.000289903	Up	Unconventional myosin-Va OS=Mus musculus OX=10090 GN=Myo5a PE=1 SV=2	Myo5a	_DALAK[Acetyl (K)]HIYAK_	1	96.6466	99.3708	113.604	222.248	214.638	245.909	0.58817	0.622736	0.710867	1.32853	1.28399	1.41113
Cellular Component	GO:0099513	5	polymeric cytoskeletal fiber	1.43	1.4115e-05	Q91ZU6	3832	K	2.17015	0.00603045	Up	Dystonin OS=Mus musculus OX=10090 GN=Dst PE=1 SV=2	Dst	_VHYEK[Acetyl (K)]VLAEC[Carbamidomethyl (C)]EK_	1	13.4838	14.6867		26.3253	34.5127	29.5558	0.549582	0.627601		1.10982	1.44637	1.27581
Cellular Component	GO:0099513	5	polymeric cytoskeletal fiber	1.43	1.4115e-05	Q91XM9	752	K	1.53052	0.0335054	Up	Disks large homolog 2 OS=Mus musculus OX=10090 GN=Dlg2 PE=1 SV=2	Dlg2	_GK[Acetyl (K)]HC[Carbamidomethyl (C)]ILDVSGNAIK_	1	106.795	76.1469	111.767	193.452	184.165	166.188	0.839484	0.592266	0.896497	1.27312	1.21401	1.07629
Cellular Component	GO:0099513	5	polymeric cytoskeletal fiber	1.43	1.4115e-05	Q91XM9	511	K	1.72976	0.00149284	Up	Disks large homolog 2 OS=Mus musculus OX=10090 GN=Dlg2 PE=1 SV=2	Dlg2	_FEAK[Acetyl (K)]IHDLR_	1	94.626	89.0766	101.032	188.323	218.159	186.74	0.710408	0.661707	0.773984	1.18369	1.37349	1.15506
Cellular Component	GO:0099513	5	polymeric cytoskeletal fiber	1.43	1.4115e-05	Q8VHJ5	112	K	2.063	0.0386345	Up	Serine/threonine-protein kinase MARK1 OS=Mus musculus OX=10090 GN=Mark1 PE=1 SV=2	Mark1	_IMK[Acetyl (K)]ILNHPNIVK_	1	23.9728	22.7894	13.8286	29.7267	51.5972	47.7543	0.76872	0.753458	0.425588	0.977537	1.52979	1.51092
Cellular Component	GO:0099513	5	polymeric cytoskeletal fiber	1.43	1.4115e-05	Q8VHJ5	93	K	2.79235	0.00243545	Up	Serine/threonine-protein kinase MARK1 OS=Mus musculus OX=10090 GN=Mark1 PE=1 SV=2	Mark1	_IIDK[Acetyl (K)]TQLNPTSLQK_	1	28.2753	27.9525	46.2412	86.2733	99.5691	104.208	0.438118	0.446564	0.687661	1.37088	1.42648	1.59318
Cellular Component	GO:0099513	5	polymeric cytoskeletal fiber	1.43	1.4115e-05	Q8VEK3	519	K	1.81192	0.0429549	Up	Heterogeneous nuclear ribonucleoprotein U OS=Mus musculus OX=10090 GN=Hnrnpu PE=1 SV=1	Hnrnpu	_MMVAGFK[Acetyl (K)]K_	1	28.233	22.7023	40.9503	45.7742	61.1792	42.7921	0.647796	0.541916	0.980209	1.19919	1.61811	1.11443
Cellular Component	GO:0099513	5	polymeric cytoskeletal fiber	1.43	1.4115e-05	Q8VEK3	492	K	3.10615	0.00127498	Up	Heterogeneous nuclear ribonucleoprotein U OS=Mus musculus OX=10090 GN=Hnrnpu PE=1 SV=1	Hnrnpu	_TTWVTK[Acetyl (K)]HAAENPGK_	1	45.2868	63.1819	62.2425	148.432	145.846	184.078	0.386826	0.561459	0.554642	1.44763	1.43602	1.78466
Cellular Component	GO:0099513	5	polymeric cytoskeletal fiber	1.43	1.4115e-05	Q8R001	118	K	2.90501	0.00524092	Up	Microtubule-associated protein RP/EB family member 2 OS=Mus musculus OX=10090 GN=Mapre2 PE=1 SV=1	Mapre2	_LEHEYIHNFK[Acetyl (K)]LLQASFK_	1	22.2396	28.2561		67.2331	74.3044	58.221	0.422331	0.533611		1.45766	1.55299	1.15488
Cellular Component	GO:0099513	5	polymeric cytoskeletal fiber	1.43	1.4115e-05	Q8K596	348	K	3.79238	0.00337824	Up	Sodium/calcium exchanger 2 OS=Mus musculus OX=10090 GN=Slc8a2 PE=1 SV=1	Slc8a2	_YYALLHQQK[Acetyl (K)]SR_	1	30.6619		21.8212	135.811	154.079	117.403	0.392085		0.282572	1.30258	1.43269	1.10256
Cellular Component	GO:0099513	5	polymeric cytoskeletal fiber	1.43	1.4115e-05	Q8K1M6	105	K	4.217	0.000248819	Up	Dynamin-1-like protein OS=Mus musculus OX=10090 GN=Dnm1l PE=1 SV=2	Dnm1l	_NK[Acetyl (K)]LYTDFDEIR_	1	31.1819	32.0794	44.1678	168.968	145.483	140.429	0.340019	0.346325	0.461278	1.81279	1.56237	1.46436
Cellular Component	GO:0099513	5	polymeric cytoskeletal fiber	1.43	1.4115e-05	Q8K1M6	103	K	2.00924	0.000806834	Up	Dynamin-1-like protein OS=Mus musculus OX=10090 GN=Dnm1l PE=1 SV=2	Dnm1l	_FLHTK[Acetyl (K)]NK_	1	143.805	165.547	158.373	331.97	333.075	280.639	0.623852	0.711026	0.658031	1.41693	1.42305	1.16425
Cellular Component	GO:0099513	5	polymeric cytoskeletal fiber	1.43	1.4115e-05	Q8BRT1	865	K	1.63509	0.00550244	Up	CLIP-associating protein 2 OS=Mus musculus OX=10090 GN=Clasp2 PE=1 SV=1	Clasp2	_TFQDGATK[Acetyl (K)]LLHNHLR_	1	195.535	160.266	161.183	269.337	307.261	251.771	0.861142	0.703737	0.718769	1.16182	1.40746	1.16468
Cellular Component	GO:0099513	5	polymeric cytoskeletal fiber	1.43	1.4115e-05	Q8BRT1	266	K	2.18953	0.00152385	Up	CLIP-associating protein 2 OS=Mus musculus OX=10090 GN=Clasp2 PE=1 SV=1	Clasp2	_HAAVLVETIK[Acetyl (K)]K_	1	12.5672	11.0878	11.4911	31.1863	21.4653	23.1585	0.671079	0.590334	0.621321	1.63114	1.1922	1.29896
Cellular Component	GO:0099513	5	polymeric cytoskeletal fiber	1.43	1.4115e-05	Q80VC9	628	K	2.24472	0.00234759	Up	Calmodulin-regulated spectrin-associated protein 3 OS=Mus musculus OX=10090 GN=Camsap3 PE=1 SV=1	Camsap3	_IEAIFAK[Acetyl (K)]HR_	1	131.698	165.48	209.28	353.738	330.039	403.185	0.513264	0.604632	0.741412	1.38282	1.26751	1.5233
Cellular Component	GO:0099513	5	polymeric cytoskeletal fiber	1.43	1.4115e-05	Q7TSJ2	156	K	1.72836	0.000320883	Up	Microtubule-associated protein 6 OS=Mus musculus OX=10090 GN=Map6 PE=1 SV=2	Map6	_ETQYQK[Acetyl (K)]DFR_	1	646.694	624.908	602.178	1101.68	1185.55	1164.47	0.73126	0.744823	0.706808	1.1517	1.33792	1.28321
Cellular Component	GO:0099513	5	polymeric cytoskeletal fiber	1.43	1.4115e-05	Q7TMM9	58	K	1.54802	0.00221676	Up	Tubulin beta-2A chain OS=Mus musculus OX=10090 GN=Tubb2a PE=1 SV=1	Tubb2a	_INVYYNEAAGNK[Acetyl (K)]YVPR_	1	636.145	571.342	554.438	997.243	962.207	918.723	0.833924	0.760432	0.749914	1.31108	1.22384	1.09405
Cellular Component	GO:0099513	5	polymeric cytoskeletal fiber	1.43	1.4115e-05	Q6PER3	66	K	1.71896	0.000375377	Up	Microtubule-associated protein RP/EB family member 3 OS=Mus musculus OX=10090 GN=Mapre3 PE=1 SV=1	Mapre3	_FQAK[Acetyl (K)]LEHEYIHNFK_	1	577.78	543.582	611.065	985.365	1039.29	1063.1	0.732228	0.7106	0.755369	1.15063	1.3372	1.29078
Cellular Component	GO:0099513	5	polymeric cytoskeletal fiber	1.43	1.4115e-05	Q6PDL0	73	K	1.79669	0.000237119	Up	Cytoplasmic dynein 1 light intermediate chain 2 OS=Mus musculus OX=10090 GN=Dync1li2 PE=1 SV=2	Dync1li2	_TTLMTK[Acetyl (K)]LQGAEHGK_	1	67.0879	60.4559	68.0371	108.74	113.097	124.226	0.73511	0.66823	0.746217	1.21151	1.30023	1.35035
Cellular Component	GO:0099513	5	polymeric cytoskeletal fiber	1.43	1.4115e-05	Q6PB66	1355	K	2.03032	0.000733049	Up	Leucine-rich PPR motif-containing protein, mitochondrial OS=Mus musculus OX=10090 GN=Lrpprc PE=1 SV=2	Lrpprc	_LDDLFLK[Acetyl (K)]R_	1	51.2823	51.7803	42.9577	87.5881	93.2798	104.925	0.659209	0.72705	0.606578	1.21754	1.35716	1.47139
Cellular Component	GO:0099513	5	polymeric cytoskeletal fiber	1.43	1.4115e-05	Q68FD5	1609	K	2.30515	1.76432e-06	Up	Clathrin heavy chain 1 OS=Mus musculus OX=10090 GN=Cltc PE=1 SV=3	Cltc	_EYLTK[Acetyl (K)]VDK_	1	1031.08	1005.42	991.76	2468.11	2483.14	2672.02	0.595947	0.601167	0.587061	1.32919	1.36812	1.41549
Cellular Component	GO:0099513	5	polymeric cytoskeletal fiber	1.43	1.4115e-05	Q68FD5	1529	K	1.6334	0.00232776	Up	Clathrin heavy chain 1 OS=Mus musculus OX=10090 GN=Cltc PE=1 SV=3	Cltc	_QSVELC[Carbamidomethyl (C)]K[Acetyl (K)]K_	1	52.0816	51.8835	49.5654	98.5121	94.3036	80.7063	0.750807	0.773762	0.731789	1.32325	1.29593	1.06637
Cellular Component	GO:0098794	2	postsynapse	1.35	1.5644e-05	O08599	321	K	2.23274	0.00492494	Up	Syntaxin-binding protein 1 OS=Mus musculus OX=10090 GN=Stxbp1 PE=1 SV=2	Stxbp1	_MNTGEK[Acetyl (K)]TTMR_	1	40.6087	39.6813	27.8837	75.6424	98.7902	103.575	0.660715	0.665809	0.478224	1.10591	1.44669	1.47693
Cellular Component	GO:0098794	2	postsynapse	1.35	1.5644e-05	P63328	10	K	1.61953	0.0116123	Up	Protein phosphatase 3 catalytic subunit alpha OS=Mus musculus OX=10090 GN=Ppp3ca PE=1 SV=1	Ppp3ca	_AIDPK[Acetyl (K)]LSTTDR_	1	94.1125	76.7818	70.6518	165.377	190.833	165.295	0.866503	0.710515	0.6423	1.11055	1.36158	1.12212
Cellular Component	GO:0098794	2	postsynapse	1.35	1.5644e-05	O08599	339	K	2.04837	5.7452e-05	Up	Syntaxin-binding protein 1 OS=Mus musculus OX=10090 GN=Stxbp1 PE=1 SV=2	Stxbp1	_MPQYQK[Acetyl (K)]ELSK_	1	1148.59	1245.77	1232.49	2878.91	2794.47	2902.04	0.591439	0.661533	0.668986	1.33208	1.29512	1.30966
Cellular Component	GO:0098794	2	postsynapse	1.35	1.5644e-05	O08599	524	K	3.17575	0.000765071	Up	Syntaxin-binding protein 1 OS=Mus musculus OX=10090 GN=Stxbp1 PE=1 SV=2	Stxbp1	_YGHWHK[Acetyl (K)]NK_	1	178.022	142.109	110.632	554.73	501.366	515.038	0.55875	0.459975	0.366026	1.56453	1.41634	1.41675
Cellular Component	GO:0098794	2	postsynapse	1.35	1.5644e-05	P46460	462	K	2.31614	3.75379e-05	Up	Vesicle-fusing ATPase OS=Mus musculus OX=10090 GN=Nsf PE=1 SV=2	Nsf	_ASTK[Acetyl (K)]VEVDMEK_	1	377.156	345.548	331.852	867.731	923.721	884.553	0.629857	0.588433	0.559009	1.34279	1.43927	1.33442
Cellular Component	GO:0098794	2	postsynapse	1.35	1.5644e-05	P46460	251	K	2.63781	0.000606975	Up	Vesicle-fusing ATPase OS=Mus musculus OX=10090 GN=Nsf PE=1 SV=2	Nsf	_VFPPEIVEQMGC[Carbamidomethyl (C)]K[Acetyl (K)]HVK_	1	1388.06	1902.57	1750.36	4765.39	4827.19	4999.92	0.440461	0.615609	0.560244	1.40119	1.42914	1.43321
Cellular Component	GO:0098794	2	postsynapse	1.35	1.5644e-05	P43006	569	K	2.2241	0.000974679	Up	Excitatory amino acid transporter 2 OS=Mus musculus OX=10090 GN=Slc1a2 PE=1 SV=1	Slc1a2	_SADC[Carbamidomethyl (C)]SVEEEPWK[Acetyl (K)]R_	1	116.673	142.72	111.609	347.329	312.405	287.381	0.557034	0.702623	0.554304	1.43151	1.38607	1.21685
Cellular Component	GO:0098794	2	postsynapse	1.35	1.5644e-05	P43006	40	K	1.69282	0.000318949	Up	Excitatory amino acid transporter 2 OS=Mus musculus OX=10090 GN=Slc1a2 PE=1 SV=1	Slc1a2	_MC[Carbamidomethyl (C)]DK[Acetyl (K)]LGK_	1	267.926	290.005	253.801	535.048	527.655	512.444	0.7064	0.788438	0.696092	1.21778	1.29283	1.19825
Cellular Component	GO:0098794	2	postsynapse	1.35	1.5644e-05	P43006	29	K	3.89691	3.7447e-06	Up	Excitatory amino acid transporter 2 OS=Mus musculus OX=10090 GN=Slc1a2 PE=1 SV=1	Slc1a2	_MHDSHLSSDEPK[Acetyl (K)]HR_	1	259.39	241.88	221.605	1086.48	1025.09	1116.92	0.413116	0.397233	0.367143	1.49376	1.51717	1.57764
Cellular Component	GO:0098794	2	postsynapse	1.35	1.5644e-05	P40124	365	K	2.00217	0.0491152	Up	Adenylyl cyclase-associated protein 1 OS=Mus musculus OX=10090 GN=Cap1 PE=1 SV=4	Cap1	_GK[Acetyl (K)]INSITVDNC[Carbamidomethyl (C)]K_	1	79.5166	69.738	34.3429	149.024	114.326	140.658	0.824288	0.770548	0.370714	1.48111	1.13142	1.32283
Cellular Component	GO:0098794	2	postsynapse	1.35	1.5644e-05	P40124	80	K	1.86706	1.91016e-06	Up	Adenylyl cyclase-associated protein 1 OS=Mus musculus OX=10090 GN=Cap1 PE=1 SV=4	Cap1	_HAEMVHTGLK[Acetyl (K)]LER_	1	290.952	284.419	282.398	572.686	588.58	603.258	0.675844	0.704195	0.683076	1.27542	1.30523	1.2713
Cellular Component	GO:0098794	2	postsynapse	1.35	1.5644e-05	P39054	393	K	1.83977	0.0485531	Up	Dynamin-2 OS=Mus musculus OX=10090 GN=Dnm2 PE=1 SV=2	Dnm2	_EISYAIK[Acetyl (K)]NIHGVR_	1	41.4738	40.3466	23.1968	69.4355	73.9631	50.7313	0.838984	0.80353	0.471989	1.51783	1.37086	1.00151
Cellular Component	GO:0098794	2	postsynapse	1.35	1.5644e-05	P35802	189	K	3.19444	3.78122e-06	Up	Neuronal membrane glycoprotein M6-a OS=Mus musculus OX=10090 GN=Gpm6a PE=1 SV=1	Gpm6a	_QFGIVTIGEEK[Acetyl (K)]K_	1	145.356	125.926	142.576	525.865	558.801	548.939	0.464936	0.4286	0.461638	1.38754	1.48234	1.45914
Cellular Component	GO:0098794	2	postsynapse	1.35	1.5644e-05	P35564	218	K	2.93866	8.83519e-06	Up	Calnexin OS=Mus musculus OX=10090 GN=Canx PE=1 SV=1	Canx	_TGVYEEK[Acetyl (K)]HAK_	1	134.382	145.382	147.377	384.33	385.222	392.379	0.487709	0.514797	0.551029	1.5031	1.50037	1.56185
Cellular Component	GO:0098794	2	postsynapse	1.35	1.5644e-05	P35564	171	K	1.83451	9.80489e-05	Up	Calnexin OS=Mus musculus OX=10090 GN=Canx PE=1 SV=1	Canx	_LLSK[Acetyl (K)]TAELSLDQFHDK_	1	309.407	321.466	335.51	543.059	570.88	528.121	0.684089	0.693463	0.764206	1.29388	1.35454	1.28065
Cellular Component	GO:0098794	2	postsynapse	1.35	1.5644e-05	P46460	529	K	2.77653	0.000873358	Up	Vesicle-fusing ATPase OS=Mus musculus OX=10090 GN=Nsf PE=1 SV=2	Nsf	_VLDDGELLVQQTK[Acetyl (K)]NSDR_	1	47.6036	49.9922	35.193	140.224	134.971	128.869	0.552433	0.591575	0.411955	1.50786	1.46137	1.35095
Cellular Component	GO:0098794	2	postsynapse	1.35	1.5644e-05	P35564	135	K	2.17723	0.00200139	Up	Calnexin OS=Mus musculus OX=10090 GN=Canx PE=1 SV=1	Canx	_HHAISAK[Acetyl (K)]LNKPFLFDTK_	1	110.523	86.1726	101.723	212.938	175.464	213.432	0.70803	0.538611	0.671339	1.46999	1.20629	1.49959
Cellular Component	GO:0098794	2	postsynapse	1.35	1.5644e-05	P35564	104	K	2.52151	0.000282604	Up	Calnexin OS=Mus musculus OX=10090 GN=Canx PE=1 SV=1	Canx	_YDGK[Acetyl (K)]WEVDEMK_	1	40.8086	40.8589	36.5449	79.7556	95.4221	100.297	0.597813	0.58399	0.551522	1.25903	1.50013	1.61144
Cellular Component	GO:0098794	2	postsynapse	1.35	1.5644e-05	P35564	48	K	1.86873	0.000885243	Up	Calnexin OS=Mus musculus OX=10090 GN=Canx PE=1 SV=1	Canx	_SK[Acetyl (K)]SDASTPPSPK_	1	100.257	126.414	108.734	185.295	209.538	184.748	0.631923	0.77741	0.706053	1.25856	1.41735	1.27716
Cellular Component	GO:0098794	2	postsynapse	1.35	1.5644e-05	P35438	37	K	3.05142	7.60773e-05	Up	Glutamate receptor ionotropic, NMDA 1 OS=Mus musculus OX=10090 GN=Grin1 PE=1 SV=1	Grin1	_K[Acetyl (K)]HEQMFR_	1	29.4615	32.5439	33.8416	122.95	127.181	122.881	0.410166	0.479981	0.507392	1.37303	1.47765	1.41381
Cellular Component	GO:0098794	2	postsynapse	1.35	1.5644e-05	P33173	588	K	3.20424	0.00309708	Up	Kinesin-like protein KIF1A OS=Mus musculus OX=10090 GN=Kif1a PE=1 SV=2	Kif1a	_IIMGK[Acetyl (K)]SHVFR_	1	65.1855	105.796	115.026	299.185	305.694	327.086	0.317567	0.53272	0.57267	1.44696	1.53115	1.58139
Cellular Component	GO:0098794	2	postsynapse	1.35	1.5644e-05	P31324	285	K	1.94492	0.0179108	Up	cAMP-dependent protein kinase type II-beta regulatory subunit OS=Mus musculus OX=10090 GN=Prkar2b PE=1 SV=3	Prkar2b	_LK[Acetyl (K)]VVDVIGTK_	1	53.1985	74.7047	94.5851	203.239	151.341	159.231	0.493091	0.645783	0.839907	1.50361	1.13398	1.21098
Cellular Component	GO:0098794	2	postsynapse	1.35	1.5644e-05	P31324	135	K	3.22062	0.00116457	Up	cAMP-dependent protein kinase type II-beta regulatory subunit OS=Mus musculus OX=10090 GN=Prkar2b PE=1 SV=3	Prkar2b	_IIHPK[Acetyl (K)]TDDQR_	1	205.861	142.171	208.646	698.694	711.773	732.146	0.520483	0.335238	0.505387	1.41	1.45477	1.51883
Cellular Component	GO:0098794	2	postsynapse	1.35	1.5644e-05	P28652	69	K	3.5014	0.0280038	Up	Calcium/calmodulin-dependent protein kinase type II subunit beta OS=Mus musculus OX=10090 GN=Camk2b PE=1 SV=2	Camk2b	_LLK[Acetyl (K)]HSNIVR_	1	41.3991	81.6592	161.992	330.275	421.649	415.805	0.17654	0.361594	0.749269	1.37988	1.64971	1.47813
Cellular Component	GO:0098794	2	postsynapse	1.35	1.5644e-05	P27546	1033	K	1.50317	0.00849002	Up	Microtubule-associated protein 4 OS=Mus musculus OX=10090 GN=Map4 PE=1 SV=3	Map4	_IESQK[Acetyl (K)]LNFK_	1	124.858	131.13	107.892	177.74	189.823	153.941	0.826165	0.875207	0.707146	1.24071	1.30004	1.07966
Cellular Component	GO:0098794	2	postsynapse	1.35	1.5644e-05	P26645	165	K	1.81248	0.0016316	Up	Myristoylated alanine-rich C-kinase substrate OS=Mus musculus OX=10090 GN=Marcks PE=1 SV=2	Marcks	_LSGFSFK[Acetyl (K)]K_	1	168.981	164.014	172.415	285.972	283.122	317.888	0.728603	0.689971	0.73148	1.16468	1.23621	1.49603
Cellular Component	GO:0098794	2	postsynapse	1.35	1.5644e-05	P26645	158	K	2.23003	0.00610114	Up	Myristoylated alanine-rich C-kinase substrate OS=Mus musculus OX=10090 GN=Marcks PE=1 SV=2	Marcks	_SFK[Acetyl (K)]LSGFSFK_	1	93.6218	148.274	132.548	254.912	262.283	289.376	0.475923	0.735397	0.662991	1.22399	1.35018	1.60559
Cellular Component	GO:0098794	2	postsynapse	1.35	1.5644e-05	P23927	103	K	1.51867	0.00908369	Up	Alpha-crystallin B chain OS=Mus musculus OX=10090 GN=Cryab PE=1 SV=2	Cryab	_VLGDVIEVHGK[Acetyl (K)]HEER_	1	243.765	248.115	216.677	503.772	505.071	496.918	0.812989	0.780946	0.726323	1.36992	1.06269	1.09108
Cellular Component	GO:0098794	2	postsynapse	1.35	1.5644e-05	P35564	128	K	15.3672	0.00729001	Up	Calnexin OS=Mus musculus OX=10090 GN=Canx PE=1 SV=1	Canx	_AK[Acetyl (K)]HHAISAK_	1	15.3598		22.8647	360.871	144.152	322.264	0.0852897		0.130797	2.15936	0.859006	1.96262
Cellular Component	GO:0098794	2	postsynapse	1.35	1.5644e-05	P23819	228	K	1.60393	0.00539407	Up	Glutamate receptor 2 OS=Mus musculus OX=10090 GN=Gria2 PE=1 SV=3	Gria2	_DKVNDIVDQVITIGK[Acetyl (K)]HVK_	1	27.9417	27.9171	27.2292	59.8126	55.3288	44.8486	0.764782	0.746769	0.744746	1.33884	1.26523	1.01486
Cellular Component	GO:0098794	2	postsynapse	1.35	1.5644e-05	P46460	639	K	2.43475	0.00517818	Up	Vesicle-fusing ATPase OS=Mus musculus OX=10090 GN=Nsf PE=1 SV=2	Nsf	_K[Acetyl (K)]LLIIGTTSR_	1	77.7122	116.93	130.057	302.512	266.856	298.477	0.405985	0.622895	0.685342	1.46442	1.3007	1.40857
Cellular Component	GO:0098794	2	postsynapse	1.35	1.5644e-05	P46471	110	K	1.93157	0.0167362	Up	26S proteasome regulatory subunit 7 OS=Mus musculus OX=10090 GN=Psmc2 PE=1 SV=5	Psmc2	_IINADSEDPK[Acetyl (K)]YIINVK_	1	24.4329	39.1713	28.1405	62.4223	52.1118	50.2658	0.535856	0.884218	0.656393	1.5525	1.31214	1.14621
Cellular Component	GO:0098794	2	postsynapse	1.35	1.5644e-05	P63318	37	K	4.85836	0.000638386	Up	Protein kinase C gamma type OS=Mus musculus OX=10090 GN=Prkcg PE=1 SV=1	Prkcg	_SHK[Acetyl (K)]FTAR_	1	69.5566	42.3001	52.1218	311.262	349.607	361.995	0.401202	0.239783	0.308164	1.32701	1.6078	1.67649
Cellular Component	GO:0098794	2	postsynapse	1.35	1.5644e-05	P63101	138	K	2.25489	0.000368879	Up	14-3-3 protein zeta/delta OS=Mus musculus OX=10090 GN=Ywhaz PE=1 SV=1	Ywhaz	_YLAEVAAGDDK[Acetyl (K)]K_	1	24.4908	21.3102	21.7279	57.2637	65.5174	55.5211	0.642205	0.574451	0.573504	1.27147	1.51748	1.24766
Cellular Component	GO:0098794	2	postsynapse	1.35	1.5644e-05	P63017	328	K	2.87959	0.000110266	Up	Heat shock cognate 71 kDa protein OS=Mus musculus OX=10090 GN=Hspa8 PE=1 SV=1	Hspa8	_LDK[Acetyl (K)]SQIHDIVLVGGSTR_	1	254.122	209.113	195.975	645.794	623.678	575.177	0.587283	0.48643	0.482136	1.54103	1.52646	1.41272
Cellular Component	GO:0098794	2	postsynapse	1.35	1.5644e-05	P63017	71	K	3.4812	5.55338e-05	Up	Heat shock cognate 71 kDa protein OS=Mus musculus OX=10090 GN=Hspa8 PE=1 SV=1	Hspa8	_NQVAMNPTNTVFDAK[Acetyl (K)]R_	1	103.844	108.426	94.8126	309.181	357.41	371.689	0.446641	0.469401	0.434116	1.3731	1.62803	1.69904
Cellular Component	GO:0098794	2	postsynapse	1.35	1.5644e-05	P62812	417	K	1.6985	0.00167246	Up	Gamma-aminobutyric acid receptor subunit alpha-1 OS=Mus musculus OX=10090 GN=Gabra1 PE=1 SV=1	Gabra1	_TFNSVSK[Acetyl (K)]IDR_	1	191.885	169.244	196.583	373.905	396.654	422.567	0.72128	0.667154	0.773577	1.09869	1.24481	1.32868
Cellular Component	GO:0098794	2	postsynapse	1.35	1.5644e-05	P62492	95	K	3.53249	0.0246431	Up	Ras-related protein Rab-11A OS=Mus musculus OX=10090 GN=Rab11a PE=1 SV=3	Rab11a	_GAVGALLVYDIAK[Acetyl (K)]HLTYENVER_	1	9.84161	12.0261	16.5728	38.8075	26.7069	46.9908	0.237706	0.498677	0.824912	2.2665	1.86118	1.38758
Cellular Component	GO:0098794	2	postsynapse	1.35	1.5644e-05	P62482	134	K	3.57638	0.00677106	Up	Voltage-gated potassium channel subunit beta-2 OS=Mus musculus OX=10090 GN=Kcnab2 PE=1 SV=1	Kcnab2	_K[Acetyl (K)]HIIEGLK_	1	23.4418	35.2191	55.6968	137.548	158.696	142.619	0.25592	0.423887	0.607574	1.46529	1.73181	1.40706
Cellular Component	GO:0098794	2	postsynapse	1.35	1.5644e-05	P62196	330	K	2.57827	0.000552068	Up	26S proteasome regulatory subunit 8 OS=Mus musculus OX=10090 GN=Psmc5 PE=1 SV=1	Psmc5	_LDILK[Acetyl (K)]IHSR_	1	103.065	76.9484	102.523	246.173	213.204	230.708	0.61407	0.466215	0.615483	1.49793	1.39152	1.48269
Cellular Component	GO:0098794	2	postsynapse	1.35	1.5644e-05	P61264	71	K	1.8564	0.000884609	Up	Syntaxin-1B OS=Mus musculus OX=10090 GN=Stx1b PE=1 SV=1	Stx1b	_TK[Acetyl (K)]QELEDLTADIK_	1	46.6292	48.6599	49.1911	90.079	110.487	97.1299	0.65778	0.696822	0.714831	1.16312	1.44452	1.23406
Cellular Component	GO:0098794	2	postsynapse	1.35	1.5644e-05	P61264	54	K	2.50639	0.000357411	Up	Syntaxin-1B OS=Mus musculus OX=10090 GN=Stx1b PE=1 SV=1	Stx1b	_LSEDVEQVK[Acetyl (K)]K_	1	38.5237	31.6061	35.9333	100.871	86.1201	108.368	0.598611	0.498557	0.575185	1.4347	1.24025	1.51662
Cellular Component	GO:0098794	2	postsynapse	1.35	1.5644e-05	P61161	388	K	3.64794	4.11732e-06	Up	Actin-related protein 2 OS=Mus musculus OX=10090 GN=Actr2 PE=1 SV=1	Actr2	_VLEK[Acetyl (K)]LGVTVR_	1	260.827	252.734	267.226	1094.99	1040.73	979.981	0.424328	0.39911	0.435572	1.56789	1.57491	1.44999
Cellular Component	GO:0098794	2	postsynapse	1.35	1.5644e-05	P46460	708	K	2.02785	5.86486e-05	Up	Vesicle-fusing ATPase OS=Mus musculus OX=10090 GN=Nsf PE=1 SV=2	Nsf	_VWIGIK[Acetyl (K)]K_	1	554.556	582.436	597.974	1203.66	1290.56	1364.51	0.617649	0.661473	0.671787	1.24223	1.34108	1.37284
Cellular Component	GO:0098794	2	postsynapse	1.35	1.5644e-05	P61161	299	K	3.14475	0.000245798	Up	Actin-related protein 2 OS=Mus musculus OX=10090 GN=Actr2 PE=1 SV=1	Actr2	_SEFYK[Acetyl (K)]HIVLSGGSTMYPGLPSR_	1	377.833	332.633	314.79	1092.25	1314.09	1112.42	0.527089	0.450432	0.439983	1.3411	1.7052	1.4114
Cellular Component	GO:0098794	2	postsynapse	1.35	1.5644e-05	P61161	46	K	2.19381	8.05631e-05	Up	Actin-related protein 2 OS=Mus musculus OX=10090 GN=Actr2 PE=1 SV=1	Actr2	_STTK[Acetyl (K)]VGNIEIK_	1	436.353	421.889	448.713	994.383	1065.43	1072.81	0.623044	0.584735	0.641919	1.24966	1.41506	1.39316
Cellular Component	GO:0098794	2	postsynapse	1.35	1.5644e-05	P60879	96	K	1.58073	0.000226183	Up	Synaptosomal-associated protein 25 OS=Mus musculus OX=10090 GN=Snap25 PE=1 SV=1	Snap25	_LK[Acetyl (K)]SSDAYK_	1	355.432	373.594	367.556	611.65	641.104	638.492	0.734962	0.791751	0.776962	1.1461	1.24018	1.25521
Cellular Component	GO:0098794	2	postsynapse	1.35	1.5644e-05	P56564	191	K	1.98638	0.000138296	Up	Excitatory amino acid transporter 1 OS=Mus musculus OX=10090 GN=Slc1a3 PE=1 SV=2	Slc1a3	_QFK[Acetyl (K)]TSYEK_	1	367.355	322.74	316.137	621.478	677.12	631.314	0.715777	0.623743	0.681922	1.28616	1.40527	1.32393
Cellular Component	GO:0098794	2	postsynapse	1.35	1.5644e-05	P56564	152	K	3.79842	0.000287314	Up	Excitatory amino acid transporter 1 OS=Mus musculus OX=10090 GN=Slc1a3 PE=1 SV=2	Slc1a3	_GTK[Acetyl (K)]ENMYR_	1	96.4899	88.2697	114.873	360.238	367.61	379.034	0.39247	0.356121	0.517263	1.55629	1.59262	1.65933
Cellular Component	GO:0098794	2	postsynapse	1.35	1.5644e-05	P56564	118	K	1.8125	0.00325027	Up	Excitatory amino acid transporter 1 OS=Mus musculus OX=10090 GN=Slc1a3 PE=1 SV=2	Slc1a3	_ASGK[Acetyl (K)]MGMR_	1	830.195	655.887	800.824	1304.99	1344.48	1368.27	0.753336	0.590335	0.804476	1.25774	1.29946	1.33632
Cellular Component	GO:0098794	2	postsynapse	1.35	1.5644e-05	P56564	42	K	1.91076	0.00503949	Up	Excitatory amino acid transporter 1 OS=Mus musculus OX=10090 GN=Slc1a3 PE=1 SV=2	Slc1a3	_EDVK[Acetyl (K)]SYLFR_	1	376.639	321.94	426.748	656.534	727.06	706.871	0.67005	0.568091	0.840466	1.24055	1.37769	1.35347
Cellular Component	GO:0098794	2	postsynapse	1.35	1.5644e-05	P49615	74	K	1.55056	0.0196711	Up	Cyclin-dependent kinase 5 OS=Mus musculus OX=10090 GN=Cdk5 PE=1 SV=1	Cdk5	_LHDVLHSDK[Acetyl (K)]K_	1	126.581	169.68	164.972	251.058	223.81	225.541	0.648007	0.867022	0.848581	1.39732	1.15676	1.11083
Cellular Component	GO:0098794	2	postsynapse	1.35	1.5644e-05	P48453	332	K	1.69053	0.000146765	Up	Serine/threonine-protein phosphatase 2B catalytic subunit beta isoform OS=Mus musculus OX=10090 GN=Ppp3cb PE=1 SV=2	Ppp3cb	_AAVLK[Acetyl (K)]YENNVMNIR_	1	51.525	45.9478	53.1189	105.555	92.9115	85.3382	0.74418	0.686658	0.766235	1.28235	1.21385	1.21801
Cellular Component	GO:0098794	2	postsynapse	1.35	1.5644e-05	P48453	56	K	1.97519	0.00076921	Up	Serine/threonine-protein phosphatase 2B catalytic subunit beta isoform OS=Mus musculus OX=10090 GN=Ppp3cb PE=1 SV=2	Ppp3cb	_VDVLK[Acetyl (K)]NHLVK_	1	171.342	182.85	208.088	402.994	429.347	399.999	0.599014	0.66143	0.726564	1.18506	1.35775	1.38192
Cellular Component	GO:0098794	2	postsynapse	1.35	1.5644e-05	P46638	95	K	2.95219	0.007954	Up	Ras-related protein Rab-11B OS=Mus musculus OX=10090 GN=Rab11b PE=1 SV=3	Rab11b	_GAVGALLVYDIAK[Acetyl (K)]HLTYENVER_	1	9.84161	12.0261	16.5728	38.8075	26.7069	46.9908	0.374041	0.500164	0.646654	1.49294	1.10956	1.88737
Cellular Component	GO:0098794	2	postsynapse	1.35	1.5644e-05	P46471	356	K	1.71599	0.00215261	Up	26S proteasome regulatory subunit 7 OS=Mus musculus OX=10090 GN=Psmc2 PE=1 SV=5	Psmc2	_THIFK[Acetyl (K)]IHAR_	1	179.918	158.246	188.897	295.621	272.718	273.758	0.739361	0.669319	0.825597	1.37764	1.28667	1.16968
Cellular Component	GO:0098794	2	postsynapse	1.35	1.5644e-05	P61161	219	K	1.9858	0.00116521	Up	Actin-related protein 2 OS=Mus musculus OX=10090 GN=Actr2 PE=1 SV=1	Actr2	_EK[Acetyl (K)]LC[Carbamidomethyl (C)]YVGYNIEQEQK_	1	89.0742	71.6952	79.1859	193.502	167.106	161.498	0.740943	0.5789	0.659951	1.41669	1.29298	1.2218
Cellular Component	GO:0098794	2	postsynapse	1.35	1.5644e-05	P20444	352	K	1.69253	0.000688933	Up	Protein kinase C alpha type OS=Mus musculus OX=10090 GN=Prkca PE=1 SV=3	Prkca	_GSFGK[Acetyl (K)]VMLADR_	1	126.374	138.36	122.748	234.061	245.177	259.707	0.732037	0.78045	0.684654	1.23222	1.15619	1.33033
Cellular Component	GO:0098794	2	postsynapse	1.35	1.5644e-05	P20357	1762	K	1.65823	8.81827e-05	Up	Microtubule-associated protein 2 OS=Mus musculus OX=10090 GN=Map2 PE=1 SV=2	Map2	_IDSQK[Acetyl (K)]LNFR_	1	471.358	444.858	453.502	831.722	776.298	739.535	0.769198	0.736693	0.741601	1.30551	1.23835	1.18299
Cellular Component	GO:0098794	2	postsynapse	1.35	1.5644e-05	P20357	1672	K	1.89513	0.00028007	Up	Microtubule-associated protein 2 OS=Mus musculus OX=10090 GN=Map2 PE=1 SV=2	Map2	_LINQPLPDLK[Acetyl (K)]NVK_	1	144.178	159.789	139.227	278.508	288.331	301.149	0.667032	0.750196	0.645472	1.23937	1.30397	1.36574
Cellular Component	GO:0098794	2	postsynapse	1.35	1.5644e-05	P10637	551	K	1.67048	0.00320134	Up	Microtubule-associated protein tau OS=Mus musculus OX=10090 GN=Mapt PE=1 SV=3	Mapt	_SK[Acetyl (K)]IGSTENLK_	1	197.833	175.646	222.083	328.163	320.117	332.308	0.739362	0.650198	0.864079	1.25358	1.25559	1.25549
Cellular Component	GO:0098794	2	postsynapse	1.35	1.5644e-05	P08553	834	K	2.09394	0.0138425	Up	Neurofilament medium polypeptide OS=Mus musculus OX=10090 GN=Nefm PE=1 SV=4	Nefm	_KVEK[Acetyl (K)]VTSHAIVK_	0.999999	88.7755	45.8155	71.9991	125.836	110.293	109.74	0.834351	0.455456	0.723207	1.4662	1.37318	1.37576
Cellular Component	GO:0098794	2	postsynapse	1.35	1.5644e-05	P08553	807	K	2.00078	0.000487833	Up	Neurofilament medium polypeptide OS=Mus musculus OX=10090 GN=Nefm PE=1 SV=4	Nefm	_YITK[Acetyl (K)]SVTVTQK_	1	136.183	152.89	153.786	242.896	224.214	244.945	0.612249	0.727049	0.738931	1.35382	1.33535	1.46891
Cellular Component	GO:0098794	2	postsynapse	1.35	1.5644e-05	P08553	372	K	1.83879	0.00103878	Up	Neurofilament medium polypeptide OS=Mus musculus OX=10090 GN=Nefm PE=1 SV=4	Nefm	_GTK[Acetyl (K)]WEMAR_	1	163.537	176.545	196.113	275.121	262.724	255.171	0.63882	0.72945	0.818745	1.33235	1.35952	1.32958
Cellular Component	GO:0098794	2	postsynapse	1.35	1.5644e-05	P08553	261	K	2.76287	0.000225567	Up	Neurofilament medium polypeptide OS=Mus musculus OX=10090 GN=Nefm PE=1 SV=4	Nefm	_DYLK[Acetyl (K)]TDISTALK_	1	166.143	195.587	188.684	422.854	429.991	370.285	0.486404	0.605665	0.590375	1.53475	1.66762	1.44601
Cellular Component	GO:0098794	2	postsynapse	1.35	1.5644e-05	P08553	116	K	1.78524	1.2656e-05	Up	Neurofilament medium polypeptide OS=Mus musculus OX=10090 GN=Nefm PE=1 SV=4	Nefm	_FAGYIEK[Acetyl (K)]VHYLEQQNK_	1	322.191	299.696	298.887	444.881	427.294	445.16	0.74746	0.735418	0.741074	1.27953	1.31319	1.37756
Cellular Component	GO:0098794	2	postsynapse	1.35	1.5644e-05	P08553	53	K	1.87959	0.00192618	Up	Neurofilament medium polypeptide OS=Mus musculus OX=10090 GN=Nefm PE=1 SV=4	Nefm	_GSPSTVSSSYK[Acetyl (K)]R_	1	77.2228	61.0352	59.767	113.471	86.1781	98.7464	0.807703	0.67525	0.668109	1.47138	1.19406	1.37768
Cellular Component	GO:0098794	2	postsynapse	1.35	1.5644e-05	P05132	73	K	3.65519	0.00409209	Up	cAMP-dependent protein kinase catalytic subunit alpha OS=Mus musculus OX=10090 GN=Prkaca PE=1 SV=3	Prkaca	_ESGNHYAMK[Acetyl (K)]ILDK_	1	12.5396	18.1309	21.2064	53.6652	87.0513	68.5076	0.299063	0.444727	0.513063	1.17491	1.96299	1.45613
Cellular Component	GO:0098794	2	postsynapse	1.35	1.5644e-05	P05132	48	K	2.70243	1.66052e-05	Up	cAMP-dependent protein kinase catalytic subunit alpha OS=Mus musculus OX=10090 GN=Prkaca PE=1 SV=3	Prkaca	_IK[Acetyl (K)]TLGTGSFGR_	1	232.595	259.745	243.49	742.559	709.891	746.344	0.493555	0.566862	0.524131	1.44644	1.42427	1.41142
Cellular Component	GO:0098794	2	postsynapse	1.35	1.5644e-05	O88935	281	K	2.04918	0.0011611	Up	Synapsin-1 OS=Mus musculus OX=10090 GN=Syn1 PE=1 SV=2	Syn1	_VK[Acetyl (K)]VDNQHDFQDIASVVALTK_	1	76.5693	98.8029	96.141	230.183	221.723	231.784	0.530393	0.702981	0.668292	1.27571	1.29309	1.32806
Cellular Component	GO:0098794	2	postsynapse	1.35	1.5644e-05	O88643	522	K	2.52572	0.000117317	Up	Serine/threonine-protein kinase PAK 1 OS=Mus musculus OX=10090 GN=Pak1 PE=1 SV=1	Pak1	_ELLQHQFLK[Acetyl (K)]IAK_	1	54.0933	60.0812	51.3483	158.791	166.774	161.614	0.52923	0.604106	0.515931	1.31228	1.49257	1.36074
Cellular Component	GO:0098794	2	postsynapse	1.35	1.5644e-05	P10637	559	K	2.51619	1.04379e-05	Up	Microtubule-associated protein tau OS=Mus musculus OX=10090 GN=Mapt PE=1 SV=3	Mapt	_IGSTENLK[Acetyl (K)]HQPGGGK_	1	557.529	628.171	566.23	1419.7	1425.11	1488.65	0.539677	0.602274	0.57061	1.40465	1.44776	1.45672
Cellular Component	GO:0098794	2	postsynapse	1.35	1.5644e-05	O70589	393	K	3.58896	0.0184263	Up	Peripheral plasma membrane protein CASK OS=Mus musculus OX=10090 GN=Cask PE=1 SV=2	Cask	_INTK[Acetyl (K)]SSPQIR_	1	20.8987	8.01666	25.883	66.3532	80.9075	68.6555	0.483333	0.189078	0.600094	1.45095	1.71951	1.39651
Cellular Component	GO:0098794	2	postsynapse	1.35	1.5644e-05	O70318	479	K	1.77144	0.00149228	Up	Band 4.1-like protein 2 OS=Mus musculus OX=10090 GN=Epb41l2 PE=1 SV=2	Epb41l2	_LWK[Acetyl (K)]VC[Carbamidomethyl (C)]VEHHTFYR_	1	247.236	280.393	284.927	496.007	447.524	506.705	0.640775	0.758767	0.76651	1.2356	1.20465	1.39678
Cellular Component	GO:0098794	2	postsynapse	1.35	1.5644e-05	O70318	451	K	2.49457	4.41912e-06	Up	Band 4.1-like protein 2 OS=Mus musculus OX=10090 GN=Epb41l2 PE=1 SV=2	Epb41l2	_SNFYIK[Acetyl (K)]VR_	1	222.386	216.442	200.925	580.122	517.39	511.292	0.580018	0.589418	0.54395	1.45428	1.40153	1.41835
Cellular Component	GO:0098794	2	postsynapse	1.35	1.5644e-05	O70318	373	K	3.75795	0.000873086	Up	Band 4.1-like protein 2 OS=Mus musculus OX=10090 GN=Epb41l2 PE=1 SV=2	Epb41l2	_VSELHK[Acetyl (K)]THR_	1	20.6758	23.1587	16.1972	72.8363	90.5712	63.6257	0.422395	0.493994	0.343471	1.43022	1.92176	1.38251
Cellular Component	GO:0098794	2	postsynapse	1.35	1.5644e-05	O55022	169	K	2.35728	1.3686e-06	Up	Membrane-associated progesterone receptor component 1 OS=Mus musculus OX=10090 GN=Pgrmc1 PE=1 SV=4	Pgrmc1	_YHHVGK[Acetyl (K)]LLK_	1	1348.01	1233.31	1261.88	2678.87	2764.86	2779.32	0.617172	0.588626	0.61723	1.44494	1.44871	1.40373
Cellular Component	GO:0098794	2	postsynapse	1.35	1.5644e-05	O35927	620	K	1.76444	0.00159294	Up	Catenin delta-2 OS=Mus musculus OX=10090 GN=Ctnnd2 PE=1 SV=1	Ctnnd2	_NLVYGK[Acetyl (K)]ANDDNK_	1	43.0969	50.8364	41.466	94.2901	80.8001	94.2463	0.704952	0.772898	0.656705	1.32761	1.11536	1.32332
Cellular Component	GO:0098794	2	postsynapse	1.35	1.5644e-05	O35927	371	K	1.84786	0.000586136	Up	Catenin delta-2 OS=Mus musculus OX=10090 GN=Ctnnd2 PE=1 SV=1	Ctnnd2	_LVHASEQYSK[Acetyl (K)]HSQELYATATLQR_	1	84.0671	103.255	103.106	201.764	215.459	188.32	0.62118	0.709147	0.73763	1.28329	1.34353	1.19447
Cellular Component	GO:0098794	2	postsynapse	1.35	1.5644e-05	O35526	57	K	2.83564	0.00013562	Up	Syntaxin-1A OS=Mus musculus OX=10090 GN=Stx1a PE=1 SV=3	Stx1a	_K[Acetyl (K)]HSAILASPNPDEK_	1	49.3717	43.7966	35.3798	161.732	158.345	163.959	0.538681	0.499689	0.42513	1.37213	1.34084	1.43698
Cellular Component	GO:0098794	2	postsynapse	1.35	1.5644e-05	O35526	55	K	1.90975	0.00436329	Up	Syntaxin-1A OS=Mus musculus OX=10090 GN=Stx1a PE=1 SV=3	Stx1a	_IAENVEEVK[Acetyl (K)]R_	1	66.1926	50.9162	70.534	170.729	158.136	150.579	0.663201	0.533455	0.778302	1.33012	1.22967	1.21189
Cellular Component	GO:0098794	2	postsynapse	1.35	1.5644e-05	O35136	610	K	2.61191	0.000517797	Up	Neural cell adhesion molecule 2 OS=Mus musculus OX=10090 GN=Ncam2 PE=1 SV=1	Ncam2	_SFK[Acetyl (K)]ISITK_	1	41.2219	30.6909	38.8084	89.2128	96.0381	94.0322	0.629596	0.466008	0.57905	1.37145	1.51187	1.49073
Cellular Component	GO:0098794	2	postsynapse	1.35	1.5644e-05	O35136	274	K	1.7721	0.00407784	Up	Neural cell adhesion molecule 2 OS=Mus musculus OX=10090 GN=Ncam2 PE=1 SV=1	Ncam2	_NIINK[Acetyl (K)]DGGSYVC[Carbamidomethyl (C)]K_	1	22.5653	17.4982	17.2365	32.282	34.6588	31.2523	0.864436	0.6664	0.645056	1.24472	1.36849	1.24269
Cellular Component	GO:0098794	2	postsynapse	1.35	1.5644e-05	O08599	583	K	1.65769	0.00685305	Up	Syntaxin-binding protein 1 OS=Mus musculus OX=10090 GN=Stxbp1 PE=1 SV=2	Stxbp1	_LLDTLK[Acetyl (K)]K_	1	129.569	150.807	169.675	305.795	271.507	285.173	0.620269	0.744508	0.856212	1.31542	1.16984	1.19646
Cellular Component	GO:0098794	2	postsynapse	1.35	1.5644e-05	O70318	500	K	2.79388	0.00550451	Up	Band 4.1-like protein 2 OS=Mus musculus OX=10090 GN=Epb41l2 PE=1 SV=2	Epb41l2	_TK[Acetyl (K)]FLTLGSK_	1	32.191	52.8976	34.2637	97.2953	119.689	118.264	0.415281	0.712512	0.45881	1.20641	1.60366	1.62271
Cellular Component	GO:0098794	2	postsynapse	1.35	1.5644e-05	P10637	590	K	2.12698	7.93573e-05	Up	Microtubule-associated protein tau OS=Mus musculus OX=10090 GN=Mapt PE=1 SV=3	Mapt	_DNIK[Acetyl (K)]HVPGGGSVQIVYKPVDLSK_	1	440.677	386.963	415.187	848.955	868.214	883.33	0.675411	0.587445	0.662478	1.32996	1.39655	1.36863
Cellular Component	GO:0098794	2	postsynapse	1.35	1.5644e-05	P10637	667	K	1.95648	9.78652e-05	Up	Microtubule-associated protein tau OS=Mus musculus OX=10090 GN=Mapt PE=1 SV=3	Mapt	_IETHK[Acetyl (K)]LTFR_	1	660.896	655.321	611.637	1161.93	1304.43	1238.6	0.691134	0.678787	0.665891	1.24198	1.43164	1.30941
Cellular Component	GO:0098794	2	postsynapse	1.35	1.5644e-05	P10637	677	K	2.02129	0.000415355	Up	Microtubule-associated protein tau OS=Mus musculus OX=10090 GN=Mapt PE=1 SV=3	Mapt	_AK[Acetyl (K)]TDHGAEIVYK_	1	455.869	408.911	365.638	877.635	786.268	778.776	0.731077	0.649534	0.610454	1.4386	1.32335	1.26256
Cellular Component	GO:0098794	2	postsynapse	1.35	1.5644e-05	P20357	679	K	2.35563	0.00100581	Up	Microtubule-associated protein 2 OS=Mus musculus OX=10090 GN=Map2 PE=1 SV=2	Map2	_NK[Acetyl (K)]DDLTLSR_	1	245.32	175.366	228.02	510.993	519.007	547.302	0.668525	0.484962	0.622676	1.33941	1.38257	1.46201
Cellular Component	GO:0098794	2	postsynapse	1.35	1.5644e-05	P20357	666	K	1.80924	0.0436555	Up	Microtubule-associated protein 2 OS=Mus musculus OX=10090 GN=Map2 PE=1 SV=2	Map2	_MFTIDPK[Acetyl (K)]VYGEK_	1	57.8366	38.7314	82.2616	116.291	101.191	116.418	0.684268	0.465012	0.975269	1.32338	1.17028	1.35015
Cellular Component	GO:0098794	2	postsynapse	1.35	1.5644e-05	P19246	437	K	2.70115	0.000291481	Up	Neurofilament heavy polypeptide OS=Mus musculus OX=10090 GN=Nefh PE=1 SV=3	Nefh	_VK[Acetyl (K)]SEEMIK_	1	81.0207	93.9083	85.4151	160.963	185.87	180.945	0.53499	0.641335	0.561585	1.37135	1.65803	1.66497
Cellular Component	GO:0098794	2	postsynapse	1.35	1.5644e-05	P19246	435	K	2.97736	0.00110075	Up	Neurofilament heavy polypeptide OS=Mus musculus OX=10090 GN=Nefh PE=1 SV=3	Nefh	_IPSISTHIK[Acetyl (K)]VK_	1	42.391	57.7862	61.2899	117.91	133.89	109.685	0.421847	0.594753	0.607297	1.51392	1.79996	1.52103
Cellular Component	GO:0098794	2	postsynapse	1.35	1.5644e-05	P18760	132	K	1.98344	0.00061855	Up	Cofilin-1 OS=Mus musculus OX=10090 GN=Cfl1 PE=1 SV=3	Cfl1	_LTGIK[Acetyl (K)]HELQANC[Carbamidomethyl (C)]YEEVK_	1	219.92	219.22	184.175	449.336	439.817	404.828	0.713373	0.696553	0.586744	1.37028	1.35865	1.23134
Cellular Component	GO:0098794	2	postsynapse	1.35	1.5644e-05	P18760	114	K	2.36304	2.98244e-05	Up	Cofilin-1 OS=Mus musculus OX=10090 GN=Cfl1 PE=1 SV=3	Cfl1	_SK[Acetyl (K)]MIYASSK_	1	238.117	233.259	255.446	578.657	579.269	639.635	0.586645	0.562919	0.61809	1.34027	1.3591	1.47766
Cellular Component	GO:0098794	2	postsynapse	1.35	1.5644e-05	P18760	92	K	2.57799	0.00041268	Up	Cofilin-1 OS=Mus musculus OX=10090 GN=Cfl1 PE=1 SV=3	Cfl1	_YALYDATYETK[Acetyl (K)]ESK_	1	34.3992	41.2027	43.7948	107.121	117.013	97.5478	0.485035	0.569079	0.606475	1.42	1.57125	1.28973
Cellular Component	GO:0098794	2	postsynapse	1.35	1.5644e-05	P18760	30	K	1.76816	0.00381968	Up	Cofilin-1 OS=Mus musculus OX=10090 GN=Cfl1 PE=1 SV=3	Cfl1	_SSTPEEVK[Acetyl (K)]K_	1	142.353	108.903	122.344	232.118	210.147	250.009	0.830618	0.622439	0.701109	1.2733	1.16773	1.36788
Cellular Component	GO:0098794	2	postsynapse	1.35	1.5644e-05	P15209	126	K	2.67212	0.0108223	Up	BDNF/NT-3 growth factors receptor OS=Mus musculus OX=10090 GN=Ntrk2 PE=1 SV=1	Ntrk2	_NK[Acetyl (K)]LTSLSR_	1	65.276	91.5998	87.2724	228.656	221.151	201.945	0.369476	0.624428	0.682337	1.82102	1.42916	1.22893
Cellular Component	GO:0098794	2	postsynapse	1.35	1.5644e-05	P15209	113	K	2.28039	0.00221605	Up	BDNF/NT-3 growth factors receptor OS=Mus musculus OX=10090 GN=Ntrk2 PE=1 SV=1	Ntrk2	_AFLK[Acetyl (K)]NSNLR_	1	255.348	210.767	237.415	526.265	532.599	521.268	0.567011	0.563662	0.728212	1.64423	1.35027	1.24447
Cellular Component	GO:0098794	2	postsynapse	1.35	1.5644e-05	P14873	2374	K	3.93327	0.000107896	Up	Microtubule-associated protein 1B OS=Mus musculus OX=10090 GN=Map1b PE=1 SV=2	Map1b	_NVDVEFFK[Acetyl (K)]R_	1	86.7842	94.0719	112.459	406.174	369.997	380.212	0.353126	0.393482	0.469895	1.70546	1.55605	1.52332
Cellular Component	GO:0098794	2	postsynapse	1.35	1.5644e-05	P14873	512	K	1.71798	0.01831	Up	Microtubule-associated protein 1B OS=Mus musculus OX=10090 GN=Map1b PE=1 SV=2	Map1b	_HLDFLK[Acetyl (K)]QPLATQK_	1	86.4025	106.906	136.038	202.645	177.741	187.286	0.568188	0.722673	0.918634	1.37512	1.20806	1.21268
Cellular Component	GO:0098794	2	postsynapse	1.35	1.5644e-05	P14873	506	K	2.31944	0.000324279	Up	Microtubule-associated protein 1B OS=Mus musculus OX=10090 GN=Map1b PE=1 SV=2	Map1b	_LK[Acetyl (K)]HLDFLK_	1	438.471	432.679	526.521	1108.33	1082.21	1056.7	0.55684	0.564846	0.68663	1.45244	1.42048	1.32135
Cellular Component	GO:0098794	2	postsynapse	1.35	1.5644e-05	P14873	98	K	2.60926	0.000295567	Up	Microtubule-associated protein 1B OS=Mus musculus OX=10090 GN=Map1b PE=1 SV=2	Map1b	_FSPEVPGQK[Acetyl (K)]ILHHR_	1	801.842	686.667	890.895	2021.28	2163.62	2030.24	0.550342	0.484469	0.627897	1.43156	1.53484	1.37204
Cellular Component	GO:0098794	2	postsynapse	1.35	1.5644e-05	P13595	684	K	1.78287	4.73154e-05	Up	Neural cell adhesion molecule 1 OS=Mus musculus OX=10090 GN=Ncam1 PE=1 SV=3	Ncam1	_SK[Acetyl (K)]AAHFVFR_	1	1655.42	1726.03	1632.8	2912.23	2925.46	2995.09	0.700378	0.755893	0.70443	1.23668	1.30864	1.30692
Cellular Component	GO:0098794	2	postsynapse	1.35	1.5644e-05	P13595	638	K	2.19045	2.93982e-05	Up	Neural cell adhesion molecule 1 OS=Mus musculus OX=10090 GN=Ncam1 PE=1 SV=3	Ncam1	_HYLVK[Acetyl (K)]YR_	1	2652.46	2748.14	2564.64	5715.09	5899.36	5619.55	0.616653	0.661332	0.607996	1.3336	1.45011	1.34744
Cellular Component	GO:0098794	2	postsynapse	1.35	1.5644e-05	P13595	539	K	3.17508	7.36623e-05	Up	Neural cell adhesion molecule 1 OS=Mus musculus OX=10090 GN=Ncam1 PE=1 SV=3	Ncam1	_AEWK[Acetyl (K)]SLGEESWHFK_	1	52.5043	40.9839	47.8762	156.236	135.673	151.396	0.526095	0.42508	0.489183	1.5713	1.43736	1.56459
Cellular Component	GO:0098794	2	postsynapse	1.35	1.5644e-05	P13595	304	K	3.46749	0.0130063	Up	Neural cell adhesion molecule 1 OS=Mus musculus OX=10090 GN=Ncam1 PE=1 SV=3	Ncam1	_AGEQDASIHLK[Acetyl (K)]VFAK_	1	7.48088	7.646	4.10451	32.5404	17.1302	16.6023	0.51256	0.542269	0.286771	2.23782	1.24096	1.17321
Cellular Component	GO:0098794	2	postsynapse	1.35	1.5644e-05	P13595	117	K	2.22673	2.63226e-05	Up	Neural cell adhesion molecule 1 OS=Mus musculus OX=10090 GN=Ncam1 PE=1 SV=3	Ncam1	_IFQK[Acetyl (K)]LMFK_	1	330.99	302.803	347.04	731.686	691.493	734.394	0.617853	0.585085	0.66059	1.3709	1.36478	1.41389
Cellular Component	GO:0098794	2	postsynapse	1.35	1.5644e-05	P12658	223	K	2.18056	0.012211	Up	Calbindin OS=Mus musculus OX=10090 GN=Calb1 PE=1 SV=2	Calb1	_NK[Acetyl (K)]QELDINNITTYK_	1	12.6504	12.1173	8.63694	20.6716	16.5774	26.1744	0.706954	0.720624	0.508892	1.33858	1.10715	1.77685
Cellular Component	GO:0098794	2	postsynapse	1.35	1.5644e-05	P12658	105	K	1.87301	0.0370696	Up	Calbindin OS=Mus musculus OX=10090 GN=Calb1 PE=1 SV=2	Calb1	_SC[Carbamidomethyl (C)]EEFMK[Acetyl (K)]TWR_	1	27.3783	53.0913	32.9925	59.3571	67.7087	59.7311	0.493397	1.0182	0.626882	1.2395	1.45828	1.30761
Cellular Component	GO:0098794	2	postsynapse	1.35	1.5644e-05	P12367	269	K	1.55731	0.00576873	Up	cAMP-dependent protein kinase type II-alpha regulatory subunit OS=Mus musculus OX=10090 GN=Prkar2a PE=1 SV=2	Prkar2a	_MK[Acetyl (K)]IVDVIGEK_	1	101.343	87.7169	99.0729	144.547	135.318	152.915	0.717972	0.72793	0.922448	1.25279	1.18311	1.25235
Cellular Component	GO:0098794	2	postsynapse	1.35	1.5644e-05	P12367	240	K	1.63657	0.00611332	Up	cAMP-dependent protein kinase type II-alpha regulatory subunit OS=Mus musculus OX=10090 GN=Prkar2a PE=1 SV=2	Prkar2a	_IIVK[Acetyl (K)]NNAK_	1	747.865	752.629	773.947	1181.59	1233.37	1179.71	0.650799	0.767183	0.885135	1.2579	1.32457	1.18675
Cellular Component	GO:0098794	2	postsynapse	1.35	1.5644e-05	P12367	119	K	2.39943	0.000119146	Up	cAMP-dependent protein kinase type II-alpha regulatory subunit OS=Mus musculus OX=10090 GN=Prkar2a PE=1 SV=2	Prkar2a	_VVHPK[Acetyl (K)]TDEQR_	1	172.091	144.915	147.761	349.427	323.541	397.408	0.572538	0.564748	0.646072	1.4222	1.32842	1.52843
Cellular Component	GO:0098794	2	postsynapse	1.35	1.5644e-05	P12023	510	K	3.52856	0.00826675	Up	Amyloid-beta precursor protein OS=Mus musculus OX=10090 GN=App PE=1 SV=3	App	_QHTLK[Acetyl (K)]HFEHVR_	1	61.0455	31.6062	77.8506	202.844	242.339	192.046	0.457032	0.248764	0.596855	1.521	1.74821	1.32728
Cellular Component	GO:0098794	2	postsynapse	1.35	1.5644e-05	O08599	404	K	2.67757	0.00100335	Up	Syntaxin-binding protein 1 OS=Mus musculus OX=10090 GN=Stxbp1 PE=1 SV=2	Stxbp1	_AIVPILLDANVSTYDK[Acetyl (K)]IR_	1	101.817	72.958	80.3439	270.444	285.104	229.595	0.614982	0.454449	0.511543	1.46784	1.54994	1.21539
Cellular Component	GO:0031984	2	organelle subcompartment	1.32	1.29027e-05	P15209	126	K	2.67212	0.0108223	Up	BDNF/NT-3 growth factors receptor OS=Mus musculus OX=10090 GN=Ntrk2 PE=1 SV=1	Ntrk2	_NK[Acetyl (K)]LTSLSR_	1	65.276	91.5998	87.2724	228.656	221.151	201.945	0.369476	0.624428	0.682337	1.82102	1.42916	1.22893
Cellular Component	GO:0015629	6	actin cytoskeleton	1.44	6.09649e-06	Q9Z2H5	259	K	2.76615	0.000709239	Up	Band 4.1-like protein 1 OS=Mus musculus OX=10090 GN=Epb41l1 PE=1 SV=2	Epb41l1	_IMELHK[Acetyl (K)]TYR_	1	118.059	124.286	158.066	371.931	422.275	386.76	0.451554	0.502825	0.617511	1.32762	1.61428	1.40618
Cellular Component	GO:0031984	2	organelle subcompartment	1.32	1.29027e-05	P14211	159	K	2.82657	3.97695e-05	Up	Calreticulin OS=Mus musculus OX=10090 GN=Calr PE=1 SV=1	Calr	_NVLINK[Acetyl (K)]DIR_	1	328.902	377.83	382.333	870.927	961.034	905.149	0.489822	0.559547	0.563539	1.4622	1.60028	1.4965
Cellular Component	GO:0015629	6	actin cytoskeleton	1.44	6.09649e-06	P18760	30	K	1.76816	0.00381968	Up	Cofilin-1 OS=Mus musculus OX=10090 GN=Cfl1 PE=1 SV=3	Cfl1	_SSTPEEVK[Acetyl (K)]K_	1	142.353	108.903	122.344	232.118	210.147	250.009	0.830618	0.622439	0.701109	1.2733	1.16773	1.36788
Cellular Component	GO:0015629	6	actin cytoskeleton	1.44	6.09649e-06	P16546	2404	K	3.14836	0.00783638	Up	Spectrin alpha chain, non-erythrocytic 1 OS=Mus musculus OX=10090 GN=Sptan1 PE=1 SV=4	Sptan1	_ETENVK[Acetyl (K)]SSEEIESAFR_	1	21.6391	9.20416	14.8524	54.7102	51.4126	57.4111	0.659392	0.284696	0.454247	1.47405	1.41212	1.5163
Cellular Component	GO:0015629	6	actin cytoskeleton	1.44	6.09649e-06	P16546	2349	K	3.40138	3.60049e-05	Up	Spectrin alpha chain, non-erythrocytic 1 OS=Mus musculus OX=10090 GN=Sptan1 PE=1 SV=4	Sptan1	_LNHQEFK[Acetyl (K)]SC[Carbamidomethyl (C)]LR_	1	460.743	436.134	379.768	1711.99	1575.78	1656.1	0.472238	0.453747	0.390671	1.55146	1.45578	1.4712
Cellular Component	GO:0015629	6	actin cytoskeleton	1.44	6.09649e-06	P16546	2047	K	1.60795	0.000448602	Up	Spectrin alpha chain, non-erythrocytic 1 OS=Mus musculus OX=10090 GN=Sptan1 PE=1 SV=4	Sptan1	_DQLLAAK[Acetyl (K)]HIQSK_	1	276.577	279.447	293.209	519.597	543.168	490.375	0.734013	0.7528	0.78101	1.21925	1.29933	1.12797
Cellular Component	GO:0015629	6	actin cytoskeleton	1.44	6.09649e-06	P16546	1911	K	1.72586	6.75958e-07	Up	Spectrin alpha chain, non-erythrocytic 1 OS=Mus musculus OX=10090 GN=Sptan1 PE=1 SV=4	Sptan1	_K[Acetyl (K)]HEAFETDFTVHK_	1	434.328	422.772	435.224	854.34	835.78	848.464	0.722844	0.714207	0.726993	1.25717	1.25377	1.22389
Cellular Component	GO:0015629	6	actin cytoskeleton	1.44	6.09649e-06	P16546	1699	K	1.88939	0.000137248	Up	Spectrin alpha chain, non-erythrocytic 1 OS=Mus musculus OX=10090 GN=Sptan1 PE=1 SV=4	Sptan1	_K[Acetyl (K)]HQLLEADISAHEDR_	1	91.5796	99.5217	105.859	209.859	208.419	220.629	0.623897	0.688215	0.723821	1.2641	1.27982	1.30274
Cellular Component	GO:0015629	6	actin cytoskeleton	1.44	6.09649e-06	P16546	1591	K	2.00472	0.00048502	Up	Spectrin alpha chain, non-erythrocytic 1 OS=Mus musculus OX=10090 GN=Sptan1 PE=1 SV=4	Sptan1	_HQK[Acetyl (K)]HQAFEAELHANADR_	1	322.986	361.167	374.844	839.935	829.611	745.589	0.592741	0.672794	0.690436	1.36291	1.37232	1.18594
Cellular Component	GO:0015629	6	actin cytoskeleton	1.44	6.09649e-06	P16546	1486	K	4.38127	3.16741e-05	Up	Spectrin alpha chain, non-erythrocytic 1 OS=Mus musculus OX=10090 GN=Sptan1 PE=1 SV=4	Sptan1	_K[Acetyl (K)]HEDFDK_	1	44.0047	37.0837	37.3822	208.725	199.194	182.3	0.395887	0.338647	0.337543	1.6603	1.61527	1.42148
Cellular Component	GO:0015629	6	actin cytoskeleton	1.44	6.09649e-06	P16546	1274	K	1.74419	7.78769e-07	Up	Spectrin alpha chain, non-erythrocytic 1 OS=Mus musculus OX=10090 GN=Sptan1 PE=1 SV=4	Sptan1	_K[Acetyl (K)]HEGFER_	1	1345.05	1339.57	1375.82	2702.36	2658.02	2700.93	0.707458	0.715189	0.7263	1.25674	1.26014	1.23129
Cellular Component	GO:0015629	6	actin cytoskeleton	1.44	6.09649e-06	P16546	931	K	3.0434	8.47539e-05	Up	Spectrin alpha chain, non-erythrocytic 1 OS=Mus musculus OX=10090 GN=Sptan1 PE=1 SV=4	Sptan1	_K[Acetyl (K)]HEALMSDLSAYGSSIQALR_	1	83.6493	84.7248	75.8766	298.967	291.037	255.461	0.489415	0.503173	0.445568	1.54659	1.53483	1.29545
Cellular Component	GO:0015629	6	actin cytoskeleton	1.44	6.09649e-06	P16546	825	K	2.76897	0.000154454	Up	Spectrin alpha chain, non-erythrocytic 1 OS=Mus musculus OX=10090 GN=Sptan1 PE=1 SV=4	Sptan1	_K[Acetyl (K)]HQALQAEIAGHEPR_	1	104.611	112.213	131.803	380.535	341.5	377.375	0.4606	0.501515	0.582459	1.48143	1.3553	1.44014
Cellular Component	GO:0015629	6	actin cytoskeleton	1.44	6.09649e-06	P18760	92	K	2.57799	0.00041268	Up	Cofilin-1 OS=Mus musculus OX=10090 GN=Cfl1 PE=1 SV=3	Cfl1	_YALYDATYETK[Acetyl (K)]ESK_	1	34.3992	41.2027	43.7948	107.121	117.013	97.5478	0.485035	0.569079	0.606475	1.42	1.57125	1.28973
Cellular Component	GO:0015629	6	actin cytoskeleton	1.44	6.09649e-06	P16546	719	K	2.41605	3.30776e-05	Up	Spectrin alpha chain, non-erythrocytic 1 OS=Mus musculus OX=10090 GN=Sptan1 PE=1 SV=4	Sptan1	_K[Acetyl (K)]HALLEADVAAHQDR_	1	218.053	237.159	209.187	592.688	604.901	630.454	0.557783	0.615792	0.537067	1.3405	1.39471	1.39778
Cellular Component	GO:0015629	6	actin cytoskeleton	1.44	6.09649e-06	P16546	296	K	1.65365	0.000750501	Up	Spectrin alpha chain, non-erythrocytic 1 OS=Mus musculus OX=10090 GN=Sptan1 PE=1 SV=4	Sptan1	_K[Acetyl (K)]HEGLER_	1	480.851	462.068	410.972	824.16	877.639	845.823	0.785787	0.766467	0.674059	1.19082	1.29273	1.198
Cellular Component	GO:0015629	6	actin cytoskeleton	1.44	6.09649e-06	P15508	561	K	1.79809	0.0216007	Up	Spectrin beta chain, erythrocytic OS=Mus musculus OX=10090 GN=Sptb PE=1 SV=4	Sptb	_HLLEVEDLLQK[Acetyl (K)]HK_	1	20.3321	29.1432	31.7165	42.1853	56.6561	48.0855	0.52852	0.780996	0.833978	1.09902	1.45224	1.30293
Cellular Component	GO:0015629	6	actin cytoskeleton	1.44	6.09649e-06	P14824	81	K	1.87452	2.11063e-05	Up	Annexin A6 OS=Mus musculus OX=10090 GN=Anxa6 PE=1 SV=3	Anxa6	_YELTGK[Acetyl (K)]FER_	1	83.777	84.735	86.2211	132.276	131.281	139.185	0.684594	0.711973	0.747345	1.31602	1.36314	1.33965
Cellular Component	GO:0015629	6	actin cytoskeleton	1.44	6.09649e-06	P14824	3	K	1.52345	0.00558579	Up	Annexin A6 OS=Mus musculus OX=10090 GN=Anxa6 PE=1 SV=3	Anxa6	_[Acetyl (Protein N-term)]AK[Acetyl (K)]IAQGAMYR_	1	395.184	427.138	474.76	536.917	572.295	558.158	0.716213	0.795983	0.912676	1.18474	1.31794	1.19149
Cellular Component	GO:0015629	6	actin cytoskeleton	1.44	6.09649e-06	P10922	55	K	2.72363	0.000648663	Up	Histone H1.0 OS=Mus musculus OX=10090 GN=H1-0 PE=2 SV=4	H1-0	_YIK[Acetyl (K)]SHYK_	1	254.975	280.731	327.976	714.889	678.723	721.731	0.456075	0.556198	0.645097	1.52072	1.41956	1.57378
Cellular Component	GO:0015629	6	actin cytoskeleton	1.44	6.09649e-06	P05064	99	K	2.49736	0.000298712	Up	Fructose-bisphosphate aldolase A OS=Mus musculus OX=10090 GN=Aldoa PE=1 SV=2	Aldoa	_PFPQVIK[Acetyl (K)]SK_	1	88.2242	110.242	99.8902	274.574	248.124	265.514	0.488078	0.63563	0.572633	1.44043	1.37072	1.42523
Cellular Component	GO:0015629	6	actin cytoskeleton	1.44	6.09649e-06	P05063	330	K	4.71667	5.99546e-06	Up	Fructose-bisphosphate aldolase C OS=Mus musculus OX=10090 GN=Aldoc PE=1 SV=4	Aldoc	_DNAGAATEEFIK[Acetyl (K)]R_	1	66.0354	71.2118	64.6231	287.97	292.12	314.797	0.339373	0.387479	0.344966	1.60821	1.68767	1.75953
Cellular Component	GO:0015629	6	actin cytoskeleton	1.44	6.09649e-06	O89053	339	K	2.47272	5.79357e-05	Up	Coronin-1A OS=Mus musculus OX=10090 GN=Coro1a PE=1 SV=5	Coro1a	_FYK[Acetyl (K)]LHER_	1	594.529	672.62	594.313	1745.62	1851.17	1718.07	0.534299	0.614218	0.528651	1.34805	1.4231	1.37602
Cellular Component	GO:0015629	6	actin cytoskeleton	1.44	6.09649e-06	O88342	321	K	1.67469	0.00480421	Up	WD repeat-containing protein 1 OS=Mus musculus OX=10090 GN=Wdr1 PE=1 SV=3	Wdr1	_GHSK[Acetyl (K)]SIQC[Carbamidomethyl (C)]LTVHR_	1	147.55	177.946	162.246	295.417	294.772	259.896	0.646589	0.835732	0.754331	1.30907	1.31707	1.11955
Cellular Component	GO:0015629	6	actin cytoskeleton	1.44	6.09649e-06	O88342	256	K	1.60629	0.0198829	Up	WD repeat-containing protein 1 OS=Mus musculus OX=10090 GN=Wdr1 PE=1 SV=3	Wdr1	_AHDGGIYAISWSPDSTHLLSASGDK[Acetyl (K)]TSK_	1	42.5423	58.71	57.136	91.462	89.9098	84.0457	0.588495	0.870409	0.838553	1.27939	1.26813	1.14286
Cellular Component	GO:0015629	6	actin cytoskeleton	1.44	6.09649e-06	O88342	21	K	2.08762	2.91838e-05	Up	WD repeat-containing protein 1 OS=Mus musculus OX=10090 GN=Wdr1 PE=1 SV=3	Wdr1	_GVSK[Acetyl (K)]ILGGDPK_	1	488.923	485.475	516.08	1083.34	1075.06	1076.61	0.606573	0.645505	0.679294	1.35909	1.35991	1.31297
Cellular Component	GO:0015629	6	actin cytoskeleton	1.44	6.09649e-06	P16546	508	K	1.93626	0.000399393	Up	Spectrin alpha chain, non-erythrocytic 1 OS=Mus musculus OX=10090 GN=Sptan1 PE=1 SV=4	Sptan1	_K[Acetyl (K)]HEDFEK_	1	252.844	253.748	302.046	614.096	581.77	586.025	0.62229	0.633919	0.746111	1.33633	1.29059	1.25008
Cellular Component	GO:0015629	6	actin cytoskeleton	1.44	6.09649e-06	O70589	393	K	3.58896	0.0184263	Up	Peripheral plasma membrane protein CASK OS=Mus musculus OX=10090 GN=Cask PE=1 SV=2	Cask	_INTK[Acetyl (K)]SSPQIR_	1	20.8987	8.01666	25.883	66.3532	80.9075	68.6555	0.483333	0.189078	0.600094	1.45095	1.71951	1.39651
Cellular Component	GO:0015629	6	actin cytoskeleton	1.44	6.09649e-06	P18760	114	K	2.36304	2.98244e-05	Up	Cofilin-1 OS=Mus musculus OX=10090 GN=Cfl1 PE=1 SV=3	Cfl1	_SK[Acetyl (K)]MIYASSK_	1	238.117	233.259	255.446	578.657	579.269	639.635	0.586645	0.562919	0.61809	1.34027	1.3591	1.47766
Cellular Component	GO:0015629	6	actin cytoskeleton	1.44	6.09649e-06	P20357	666	K	1.80924	0.0436555	Up	Microtubule-associated protein 2 OS=Mus musculus OX=10090 GN=Map2 PE=1 SV=2	Map2	_MFTIDPK[Acetyl (K)]VYGEK_	1	57.8366	38.7314	82.2616	116.291	101.191	116.418	0.684268	0.465012	0.975269	1.32338	1.17028	1.35015
Cellular Component	GO:0015629	6	actin cytoskeleton	1.44	6.09649e-06	P61161	299	K	3.14475	0.000245798	Up	Actin-related protein 2 OS=Mus musculus OX=10090 GN=Actr2 PE=1 SV=1	Actr2	_SEFYK[Acetyl (K)]HIVLSGGSTMYPGLPSR_	1	377.833	332.633	314.79	1092.25	1314.09	1112.42	0.527089	0.450432	0.439983	1.3411	1.7052	1.4114
Cellular Component	GO:0015629	6	actin cytoskeleton	1.44	6.09649e-06	P61161	219	K	1.9858	0.00116521	Up	Actin-related protein 2 OS=Mus musculus OX=10090 GN=Actr2 PE=1 SV=1	Actr2	_EK[Acetyl (K)]LC[Carbamidomethyl (C)]YVGYNIEQEQK_	1	89.0742	71.6952	79.1859	193.502	167.106	161.498	0.740943	0.5789	0.659951	1.41669	1.29298	1.2218
Cellular Component	GO:0015629	6	actin cytoskeleton	1.44	6.09649e-06	P61161	46	K	2.19381	8.05631e-05	Up	Actin-related protein 2 OS=Mus musculus OX=10090 GN=Actr2 PE=1 SV=1	Actr2	_STTK[Acetyl (K)]VGNIEIK_	1	436.353	421.889	448.713	994.383	1065.43	1072.81	0.623044	0.584735	0.641919	1.24966	1.41506	1.39316
Cellular Component	GO:0015629	6	actin cytoskeleton	1.44	6.09649e-06	P60879	96	K	1.58073	0.000226183	Up	Synaptosomal-associated protein 25 OS=Mus musculus OX=10090 GN=Snap25 PE=1 SV=1	Snap25	_LK[Acetyl (K)]SSDAYK_	1	355.432	373.594	367.556	611.65	641.104	638.492	0.734962	0.791751	0.776962	1.1461	1.24018	1.25521
Cellular Component	GO:0015629	6	actin cytoskeleton	1.44	6.09649e-06	P60764	183	K	2.34378	0.00153771	Up	Ras-related C3 botulinum toxin substrate 3 OS=Mus musculus OX=10090 GN=Rac3 PE=1 SV=1	Rac3	_AVLC[Carbamidomethyl (C)]PPPVK[Acetyl (K)]K_	1	222.398	186.33	231.84	437.749	424.731	385.576	0.623258	0.528131	0.721333	1.43476	1.64252	1.31198
Cellular Component	GO:0015629	6	actin cytoskeleton	1.44	6.09649e-06	P59999	128	K	1.60357	0.00352653	Up	Actin-related protein 2/3 complex subunit 4 OS=Mus musculus OX=10090 GN=Arpc4 PE=1 SV=3	Arpc4	_KPVEGYDISFLITNFHTEQMYK[Acetyl (K)]HK_	1	497.695	510.552	426.553	835.151	914.656	807.684	0.794599	0.794669	0.691043	1.27794	1.30233	1.07637
Cellular Component	GO:0015629	6	actin cytoskeleton	1.44	6.09649e-06	P58771	152	K	2.085	0.00293338	Up	Tropomyosin alpha-1 chain OS=Mus musculus OX=10090 GN=Tpm1 PE=1 SV=1	Tpm1	_EAK[Acetyl (K)]HIAEDADR_	1	14.4608	15.3828	13.1983	34.1979	27.656	36.5134	0.593823	0.687269	0.641822	1.54991	1.0876	1.37176
Cellular Component	GO:0015629	6	actin cytoskeleton	1.44	6.09649e-06	P57780	633	K	1.82211	0.014137	Up	Alpha-actinin-4 OS=Mus musculus OX=10090 GN=Actn4 PE=1 SV=1	Actn4	_VQQLVPK[Acetyl (K)]R_	1	27.4529	42.4388	30.3044	64.8845	68.4965	67.8313	0.543394	0.903404	0.655168	1.25805	1.32235	1.24962
Cellular Component	GO:0015629	6	actin cytoskeleton	1.44	6.09649e-06	P49025	1168	K	1.5107	0.00807117	Up	Citron Rho-interacting kinase OS=Mus musculus OX=10090 GN=Cit PE=1 SV=3	Cit	_K[Acetyl (K)]HAMLEMNAR_	1	26.9821	35.6809	33.4423	50.702	55.2834	53.4227	0.661662	0.84352	0.862699	1.18259	1.2191	1.17546
Cellular Component	GO:0015629	6	actin cytoskeleton	1.44	6.09649e-06	P47754	268	K	1.66099	0.000248065	Up	F-actin-capping protein subunit alpha-2 OS=Mus musculus OX=10090 GN=Capza2 PE=1 SV=3	Capza2	_TK[Acetyl (K)]IDWNK_	1	186.856	205.081	188.019	349.072	369.934	350.694	0.732786	0.779366	0.716013	1.30154	1.23587	1.16354
Cellular Component	GO:0015629	6	actin cytoskeleton	1.44	6.09649e-06	P40124	365	K	2.00217	0.0491152	Up	Adenylyl cyclase-associated protein 1 OS=Mus musculus OX=10090 GN=Cap1 PE=1 SV=4	Cap1	_GK[Acetyl (K)]INSITVDNC[Carbamidomethyl (C)]K_	1	79.5166	69.738	34.3429	149.024	114.326	140.658	0.824288	0.770548	0.370714	1.48111	1.13142	1.32283
Cellular Component	GO:0015629	6	actin cytoskeleton	1.44	6.09649e-06	P18760	132	K	1.98344	0.00061855	Up	Cofilin-1 OS=Mus musculus OX=10090 GN=Cfl1 PE=1 SV=3	Cfl1	_LTGIK[Acetyl (K)]HELQANC[Carbamidomethyl (C)]YEEVK_	1	219.92	219.22	184.175	449.336	439.817	404.828	0.713373	0.696553	0.586744	1.37028	1.35865	1.23134
Cellular Component	GO:0015629	6	actin cytoskeleton	1.44	6.09649e-06	P40124	80	K	1.86706	1.91016e-06	Up	Adenylyl cyclase-associated protein 1 OS=Mus musculus OX=10090 GN=Cap1 PE=1 SV=4	Cap1	_HAEMVHTGLK[Acetyl (K)]LER_	1	290.952	284.419	282.398	572.686	588.58	603.258	0.675844	0.704195	0.683076	1.27542	1.30523	1.2713
Cellular Component	GO:0015629	6	actin cytoskeleton	1.44	6.09649e-06	P28661	396	K	2.56257	0.0119787	Up	Septin-4 OS=Mus musculus OX=10090 GN=Septin4 PE=1 SV=1	Septin4	_THMQDLK[Acetyl (K)]DVTR_	1	9.4648	9.78238	10.0577	35.027	16.845	26.9466	0.504495	0.579043	0.582729	1.92635	0.959341	1.38423
Cellular Component	GO:0015629	6	actin cytoskeleton	1.44	6.09649e-06	P28660	1121	K	2.008	0.0231896	Up	Nck-associated protein 1 OS=Mus musculus OX=10090 GN=Nckap1 PE=1 SV=2	Nckap1	_NAYHAVYK[Acetyl (K)]QSVTSSA_	1	18.8353	23.4663	30.8824	44.6423	48.3497	71.9661	0.506955	0.624707	0.820847	1.07638	1.16802	1.67624
Cellular Component	GO:0015629	6	actin cytoskeleton	1.44	6.09649e-06	P26645	165	K	1.81248	0.0016316	Up	Myristoylated alanine-rich C-kinase substrate OS=Mus musculus OX=10090 GN=Marcks PE=1 SV=2	Marcks	_LSGFSFK[Acetyl (K)]K_	1	168.981	164.014	172.415	285.972	283.122	317.888	0.728603	0.689971	0.73148	1.16468	1.23621	1.49603
Cellular Component	GO:0015629	6	actin cytoskeleton	1.44	6.09649e-06	P26645	158	K	2.23003	0.00610114	Up	Myristoylated alanine-rich C-kinase substrate OS=Mus musculus OX=10090 GN=Marcks PE=1 SV=2	Marcks	_SFK[Acetyl (K)]LSGFSFK_	1	93.6218	148.274	132.548	254.912	262.283	289.376	0.475923	0.735397	0.662991	1.22399	1.35018	1.60559
Cellular Component	GO:0015629	6	actin cytoskeleton	1.44	6.09649e-06	P26041	165	K	2.11345	0.000158592	Up	Moesin OS=Mus musculus OX=10090 GN=Msn PE=1 SV=3	Msn	_LNK[Acetyl (K)]DQWEER_	1	124.141	140.687	116.969	235.76	251.542	256.483	0.65955	0.696422	0.599357	1.29132	1.42078	1.4204
Cellular Component	GO:0015629	6	actin cytoskeleton	1.44	6.09649e-06	P26040	143	K	1.94494	0.00602098	Up	Ezrin OS=Mus musculus OX=10090 GN=Ezr PE=1 SV=3	Ezr	_EMHK[Acetyl (K)]SGYLSSER_	1	26.9949	19.6236	18.7067	37.7328	40.1563	44.9887	0.834558	0.655999	0.559235	1.20251	1.35203	1.43217
Cellular Component	GO:0015629	6	actin cytoskeleton	1.44	6.09649e-06	P23927	103	K	1.51867	0.00908369	Up	Alpha-crystallin B chain OS=Mus musculus OX=10090 GN=Cryab PE=1 SV=2	Cryab	_VLGDVIEVHGK[Acetyl (K)]HEER_	1	243.765	248.115	216.677	503.772	505.071	496.918	0.812989	0.780946	0.726323	1.36992	1.06269	1.09108
Cellular Component	GO:0015629	6	actin cytoskeleton	1.44	6.09649e-06	P21107	153	K	1.82389	0.0123708	Up	Tropomyosin alpha-3 chain OS=Mus musculus OX=10090 GN=Tpm3 PE=1 SV=3	Tpm3	_EAK[Acetyl (K)]HIAEEADR_	1	56.2276	44.6766	35.9661	98.7643	72.8661	86.5255	0.852215	0.700112	0.557696	1.43373	1.12518	1.28954
Cellular Component	GO:0015629	6	actin cytoskeleton	1.44	6.09649e-06	P20357	1762	K	1.65823	8.81827e-05	Up	Microtubule-associated protein 2 OS=Mus musculus OX=10090 GN=Map2 PE=1 SV=2	Map2	_IDSQK[Acetyl (K)]LNFR_	1	471.358	444.858	453.502	831.722	776.298	739.535	0.769198	0.736693	0.741601	1.30551	1.23835	1.18299
Cellular Component	GO:0015629	6	actin cytoskeleton	1.44	6.09649e-06	P20357	1672	K	1.89513	0.00028007	Up	Microtubule-associated protein 2 OS=Mus musculus OX=10090 GN=Map2 PE=1 SV=2	Map2	_LINQPLPDLK[Acetyl (K)]NVK_	1	144.178	159.789	139.227	278.508	288.331	301.149	0.667032	0.750196	0.645472	1.23937	1.30397	1.36574
Cellular Component	GO:0015629	6	actin cytoskeleton	1.44	6.09649e-06	P20357	679	K	2.35563	0.00100581	Up	Microtubule-associated protein 2 OS=Mus musculus OX=10090 GN=Map2 PE=1 SV=2	Map2	_NK[Acetyl (K)]DDLTLSR_	1	245.32	175.366	228.02	510.993	519.007	547.302	0.668525	0.484962	0.622676	1.33941	1.38257	1.46201
Cellular Component	GO:0015629	6	actin cytoskeleton	1.44	6.09649e-06	P28738	845	K	1.63522	0.000793276	Up	Kinesin heavy chain isoform 5C OS=Mus musculus OX=10090 GN=Kif5c PE=1 SV=3	Kif5c	_ISFLENNLEQLTK[Acetyl (K)]VHK_	1	33.3181	29.9023	26.6563	51.7302	49.444	52.245	0.818447	0.754575	0.691196	1.29073	1.19701	1.21475
Cellular Component	GO:0015629	6	actin cytoskeleton	1.44	6.09649e-06	O70318	500	K	2.79388	0.00550451	Up	Band 4.1-like protein 2 OS=Mus musculus OX=10090 GN=Epb41l2 PE=1 SV=2	Epb41l2	_TK[Acetyl (K)]FLTLGSK_	1	32.191	52.8976	34.2637	97.2953	119.689	118.264	0.415281	0.712512	0.45881	1.20641	1.60366	1.62271
Cellular Component	GO:0015629	6	actin cytoskeleton	1.44	6.09649e-06	O70318	479	K	1.77144	0.00149228	Up	Band 4.1-like protein 2 OS=Mus musculus OX=10090 GN=Epb41l2 PE=1 SV=2	Epb41l2	_LWK[Acetyl (K)]VC[Carbamidomethyl (C)]VEHHTFYR_	1	247.236	280.393	284.927	496.007	447.524	506.705	0.640775	0.758767	0.76651	1.2356	1.20465	1.39678
Cellular Component	GO:0015629	6	actin cytoskeleton	1.44	6.09649e-06	O70318	451	K	2.49457	4.41912e-06	Up	Band 4.1-like protein 2 OS=Mus musculus OX=10090 GN=Epb41l2 PE=1 SV=2	Epb41l2	_SNFYIK[Acetyl (K)]VR_	1	222.386	216.442	200.925	580.122	517.39	511.292	0.580018	0.589418	0.54395	1.45428	1.40153	1.41835
Cellular Component	GO:0043195	3	terminal bouton	1.57	5.97586e-06	Q8VHJ5	93	K	2.79235	0.00243545	Up	Serine/threonine-protein kinase MARK1 OS=Mus musculus OX=10090 GN=Mark1 PE=1 SV=2	Mark1	_IIDK[Acetyl (K)]TQLNPTSLQK_	1	28.2753	27.9525	46.2412	86.2733	99.5691	104.208	0.438118	0.446564	0.687661	1.37088	1.42648	1.59318
Cellular Component	GO:0043195	3	terminal bouton	1.57	5.97586e-06	Q8JZP2	106	K	1.59205	0.0149582	Up	Synapsin-3 OS=Mus musculus OX=10090 GN=Syn3 PE=1 SV=2	Syn3	_ILLVIDDAHTDWSK[Acetyl (K)]YFHGK_	1	55.4999	59.7557	49.7431	108.997	91.0606	108.53	0.881863	0.784799	0.61988	1.31794	1.10448	1.21787
Cellular Component	GO:0043195	3	terminal bouton	1.57	5.97586e-06	Q8CHC4	546	K	2.09866	0.0499119	Up	Synaptojanin-1 OS=Mus musculus OX=10090 GN=Synj1 PE=1 SV=3	Synj1	_VC[Carbamidomethyl (C)]VGTWNVNGGK[Acetyl (K)]QFR_	1	26.366	12.564	31.314	46.1786	55.2052	62.8954	0.701811	0.342175	0.854094	1.12898	1.36571	1.48872
Cellular Component	GO:0043195	3	terminal bouton	1.57	5.97586e-06	Q8CHC4	346	K	1.54619	0.000428022	Up	Synaptojanin-1 OS=Mus musculus OX=10090 GN=Synj1 PE=1 SV=3	Synj1	_AEK[Acetyl (K)]LHSILKPQVQK_	1	440.456	453.734	407.232	744.763	765.129	729.691	0.776492	0.818426	0.735646	1.20593	1.25364	1.14391
Cellular Component	GO:0043195	3	terminal bouton	1.57	5.97586e-06	Q810U4	881	K	1.55171	0.00531173	Up	Neuronal cell adhesion molecule OS=Mus musculus OX=10090 GN=Nrcam PE=1 SV=2	Nrcam	_IYYWK[Acetyl (K)]TQSSSK_	1	195.74	170.91	142.347	276.331	296.235	284.099	0.866008	0.784269	0.678989	1.12336	1.28345	1.20754
Cellular Component	GO:0043195	3	terminal bouton	1.57	5.97586e-06	Q810U4	556	K	1.54963	0.00309194	Up	Neuronal cell adhesion molecule OS=Mus musculus OX=10090 GN=Nrcam PE=1 SV=2	Nrcam	_GSK[Acetyl (K)]VSFEC[Carbamidomethyl (C)]R_	1	144.895	152.419	160.368	259.908	273.967	239.754	0.711003	0.775734	0.848416	1.17189	1.31649	1.13024
Cellular Component	GO:0043195	3	terminal bouton	1.57	5.97586e-06	Q810U4	143	K	2.00137	3.11935e-07	Up	Neuronal cell adhesion molecule OS=Mus musculus OX=10090 GN=Nrcam PE=1 SV=2	Nrcam	_SPLWTK[Acetyl (K)]ER_	1	191.192	178.896	174.029	405.111	387.385	393.374	0.667745	0.648036	0.655296	1.30007	1.32491	1.31988
Cellular Component	GO:0043195	3	terminal bouton	1.57	5.97586e-06	Q810U3	546	K	2.0167	0.00145249	Up	Neurofascin OS=Mus musculus OX=10090 GN=Nfasc PE=1 SV=1	Nfasc	_VK[Acetyl (K)]HDPSLK_	1	140.434	164.561	169.751	335.537	361.689	352.544	0.558921	0.67944	0.725178	1.21313	1.41766	1.32908
Cellular Component	GO:0043195	3	terminal bouton	1.57	5.97586e-06	Q810U3	299	K	2.83066	0.00127436	Up	Neurofascin OS=Mus musculus OX=10090 GN=Nfasc PE=1 SV=1	Nfasc	_FENFNK[Acetyl (K)]ALR_	1	60.4542	76.4454	72.5003	190.79	243.89	213.659	0.427644	0.560986	0.550488	1.22602	1.69906	1.43164
Cellular Component	GO:0043195	3	terminal bouton	1.57	5.97586e-06	Q810U3	232	K	1.95819	0.000715569	Up	Neurofascin OS=Mus musculus OX=10090 GN=Nfasc PE=1 SV=1	Nfasc	_NPFTLK[Acetyl (K)]VLTTR_	1	102.51	112.517	120.117	238.472	242.082	239.362	0.589521	0.671267	0.741465	1.24583	1.37105	1.30391
Cellular Component	GO:0043195	3	terminal bouton	1.57	5.97586e-06	Q7TQF7	11	K	1.82242	0.000221568	Up	Amphiphysin OS=Mus musculus OX=10090 GN=Amph PE=1 SV=1	Amph	_TGIFAK[Acetyl (K)]NVQK_	1	160.024	158.135	139.827	323.531	307.494	311.716	0.721706	0.729424	0.638284	1.3048	1.28319	1.21979
Cellular Component	GO:0043195	3	terminal bouton	1.57	5.97586e-06	Q8VHJ5	112	K	2.063	0.0386345	Up	Serine/threonine-protein kinase MARK1 OS=Mus musculus OX=10090 GN=Mark1 PE=1 SV=2	Mark1	_IMK[Acetyl (K)]ILNHPNIVK_	1	23.9728	22.7894	13.8286	29.7267	51.5972	47.7543	0.76872	0.753458	0.425588	0.977537	1.52979	1.51092
Cellular Component	GO:0043195	3	terminal bouton	1.57	5.97586e-06	Q7TMB8	260	K	2.33056	0.00190886	Up	Cytoplasmic FMR1-interacting protein 1 OS=Mus musculus OX=10090 GN=Cyfip1 PE=1 SV=1	Cyfip1	_MYLTPSEK[Acetyl (K)]HMLLK_	1	45.078	36.2102	44.5859	91.2558	102.912	122.935	0.630401	0.513009	0.631561	1.15529	1.38751	1.59387
Cellular Component	GO:0043195	3	terminal bouton	1.57	5.97586e-06	Q69ZS6	508	K	1.67216	0.00993702	Up	Synaptic vesicle glycoprotein 2C OS=Mus musculus OX=10090 GN=Sv2c PE=1 SV=2	Sv2c	_FK[Acetyl (K)]SVTFK_	1	223.958	147.611	177.31	318.08	366.568	303.599	0.8102	0.627302	0.786324	1.21716	1.41591	1.08553
Cellular Component	GO:0043195	3	terminal bouton	1.57	5.97586e-06	Q68FD5	1609	K	2.30515	1.76432e-06	Up	Clathrin heavy chain 1 OS=Mus musculus OX=10090 GN=Cltc PE=1 SV=3	Cltc	_EYLTK[Acetyl (K)]VDK_	1	1031.08	1005.42	991.76	2468.11	2483.14	2672.02	0.595947	0.601167	0.587061	1.32919	1.36812	1.41549
Cellular Component	GO:0043195	3	terminal bouton	1.57	5.97586e-06	Q68FD5	1529	K	1.6334	0.00232776	Up	Clathrin heavy chain 1 OS=Mus musculus OX=10090 GN=Cltc PE=1 SV=3	Cltc	_QSVELC[Carbamidomethyl (C)]K[Acetyl (K)]K_	1	52.0816	51.8835	49.5654	98.5121	94.3036	80.7063	0.750807	0.773762	0.731789	1.32325	1.29593	1.06637
Cellular Component	GO:0043195	3	terminal bouton	1.57	5.97586e-06	Q68FD5	1397	K	2.82036	0.00354831	Up	Clathrin heavy chain 1 OS=Mus musculus OX=10090 GN=Cltc PE=1 SV=3	Cltc	_DIITK[Acetyl (K)]VANVELYYK_	1	43.9255	69.6257	70.3095	204.667	187.762	175.038	0.359926	0.5902	0.590029	1.56261	1.4666	1.31457
Cellular Component	GO:0043195	3	terminal bouton	1.57	5.97586e-06	Q68FD5	806	K	1.52626	0.0156993	Up	Clathrin heavy chain 1 OS=Mus musculus OX=10090 GN=Cltc PE=1 SV=3	Cltc	_YIEIYVQK[Acetyl (K)]VNPSR_	1	703.05	711.547	640.365	1262.92	1207.32	949.062	0.790653	0.827822	0.737548	1.32338	1.29429	0.978249
Cellular Component	GO:0043195	3	terminal bouton	1.57	5.97586e-06	Q68FD5	637	K	2.58167	1.30644e-05	Up	Clathrin heavy chain 1 OS=Mus musculus OX=10090 GN=Cltc PE=1 SV=3	Cltc	_ALEHFTDLYDIK[Acetyl (K)]R_	1	749.017	791.645	718.042	2140.28	2126.42	2100.54	0.534577	0.584498	0.524846	1.4233	1.44669	1.37406
Cellular Component	GO:0043195	3	terminal bouton	1.57	5.97586e-06	Q68FD5	506	K	2.20001	4.11822e-05	Up	Clathrin heavy chain 1 OS=Mus musculus OX=10090 GN=Cltc PE=1 SV=3	Cltc	_IVLYAK[Acetyl (K)]K_	1	436.159	376.883	378.321	941.755	957.945	959.101	0.662976	0.592643	0.588947	1.33383	1.38804	1.3362
Cellular Component	GO:0043195	3	terminal bouton	1.57	5.97586e-06	Q68FD5	487	K	1.75481	0.000322803	Up	Clathrin heavy chain 1 OS=Mus musculus OX=10090 GN=Cltc PE=1 SV=3	Cltc	_ANVPNK[Acetyl (K)]VIQC[Carbamidomethyl (C)]FAETGQVQK_	1	77.7574	72.3201	68.3657	129.355	141.839	147.145	0.751755	0.723315	0.676917	1.16527	1.30719	1.30387
Cellular Component	GO:0043195	3	terminal bouton	1.57	5.97586e-06	Q68FD5	227	K	2.18926	0.00584231	Up	Clathrin heavy chain 1 OS=Mus musculus OX=10090 GN=Cltc PE=1 SV=3	Cltc	_GQAGGK[Acetyl (K)]LHIIEVGTPPTGNQPFPK_	1	82.2485	59.8482	91.8577	217.326	172.005	169.225	0.638923	0.480956	0.7308	1.57304	1.27371	1.20487
Cellular Component	GO:0043195	3	terminal bouton	1.57	5.97586e-06	Q68ED2	71	K	1.70695	0.0105276	Up	Metabotropic glutamate receptor 7 OS=Mus musculus OX=10090 GN=Grm7 PE=1 SV=1	Grm7	_GPSGVPC[Carbamidomethyl (C)]GDIK[Acetyl (K)]R_	1	173.239	208.006	174.423	342.979	333.297	352.311	0.652553	0.897117	0.66142	1.11444	1.31732	1.34246
Cellular Component	GO:0043195	3	terminal bouton	1.57	5.97586e-06	Q64332	319	K	2.35677	3.62037e-05	Up	Synapsin-2 OS=Mus musculus OX=10090 GN=Syn2 PE=1 SV=2	Syn2	_VQK[Acetyl (K)]IGNNYK_	1	207.901	189.706	215.88	557.433	587.572	569.427	0.570605	0.545848	0.612308	1.34802	1.42518	1.30109
Cellular Component	GO:0043195	3	terminal bouton	1.57	5.97586e-06	Q6P9K9	411	K	1.84927	0.00280353	Up	Neurexin-3 OS=Mus musculus OX=10090 GN=Nrxn3 PE=1 SV=2	Nrxn3	_EVVYK[Acetyl (K)]NNDIR_	1	137.542	113.723	141.858	250.711	269.625	300.695	0.72843	0.579147	0.762605	1.21764	1.22719	1.3835
Cellular Component	GO:0043195	3	terminal bouton	1.57	5.97586e-06	Q91ZR2	304	K	2.05005	0.0383276	Up	Sorting nexin-18 OS=Mus musculus OX=10090 GN=Snx18 PE=1 SV=1	Snx18	_YK[Acetyl (K)]HFDWLYAR_	1	14.7049	10.7699	6.41359	18.6305	19.1649	25.1823	0.946608	0.62909	0.404349	1.26312	1.26242	1.53365
Cellular Component	GO:0043195	3	terminal bouton	1.57	5.97586e-06	Q923D2	178	K	2.42249	0.000132408	Up	Flavin reductase (NADPH) OS=Mus musculus OX=10090 GN=Blvrb PE=1 SV=3	Blvrb	_VISK[Acetyl (K)]HDLGHFMLR_	1	284.132	285.083	265.49	548.805	581.779	558.633	0.62988	0.628844	0.565829	1.34894	1.60221	1.46882
Cellular Component	GO:0043195	3	terminal bouton	1.57	5.97586e-06	Q9CS84	451	K	2.14728	0.00444646	Up	Neurexin-1 OS=Mus musculus OX=10090 GN=Nrxn1 PE=1 SV=3	Nrxn1	_EVVYK[Acetyl (K)]NNDVR_	1	69.8378	55.6053	83.7465	160.601	184.882	153.821	0.613033	0.497338	0.761052	1.31564	1.47686	1.22597
Cellular Component	GO:0015629	6	actin cytoskeleton	1.44	6.09649e-06	O70318	373	K	3.75795	0.000873086	Up	Band 4.1-like protein 2 OS=Mus musculus OX=10090 GN=Epb41l2 PE=1 SV=2	Epb41l2	_VSELHK[Acetyl (K)]THR_	1	20.6758	23.1587	16.1972	72.8363	90.5712	63.6257	0.422395	0.493994	0.343471	1.43022	1.92176	1.38251
Cellular Component	GO:0015629	6	actin cytoskeleton	1.44	6.09649e-06	O55131	386	K	3.26272	0.0130065	Up	Septin-7 OS=Mus musculus OX=10090 GN=Septin7 PE=1 SV=1	Septin7	_RHEQMK[Acetyl (K)]K_	1	65.2511	57.1989	104.274	283.523		288.901	0.427219	0.400733	0.699736	1.61042		1.71252
Cellular Component	GO:0015629	6	actin cytoskeleton	1.44	6.09649e-06	O55131	220	K	1.88888	0.00514018	Up	Septin-7 OS=Mus musculus OX=10090 GN=Septin7 PE=1 SV=1	Septin7	_IK[Acetyl (K)]IYEFPETDDEEENK_	1	227.052	317.01	278.409	605.956	594.768	604.965	0.542432	0.810395	0.681708	1.25588	1.2786	1.3085
Cellular Component	GO:0015629	6	actin cytoskeleton	1.44	6.09649e-06	O55131	207	K	1.92158	0.0155581	Up	Septin-7 OS=Mus musculus OX=10090 GN=Septin7 PE=1 SV=1	Septin7	_ADTLTPEEC[Carbamidomethyl (C)]QQFK[Acetyl (K)]K_	1	42.6665	23.6958	39.3335	76.5446	81.7138	75.3751	0.789473	0.469164	0.745947	1.22872	1.36055	1.2627
Cellular Component	GO:0015629	6	actin cytoskeleton	1.44	6.09649e-06	O55131	96	K	2.15713	0.00360818	Up	Septin-7 OS=Mus musculus OX=10090 GN=Septin7 PE=1 SV=1	Septin7	_TVQVEQSK[Acetyl (K)]VLIK_	1	76.2406	47.1824	63.515	172.4	149.952	142.812	0.734077	0.486115	0.626796	1.44007	1.2992	1.24493
Cellular Component	GO:0015629	6	actin cytoskeleton	1.44	6.09649e-06	O55042	34	K	1.76783	0.00774747	Up	Alpha-synuclein OS=Mus musculus OX=10090 GN=Snca PE=1 SV=2	Snca	_TK[Acetyl (K)]EGVLYVGSK_	1	44.4773	52.1767	55.469	102.684	127.261	126.942	0.5839	0.716782	0.791511	1.07992	1.39067	1.22805
Cellular Component	GO:0015629	6	actin cytoskeleton	1.44	6.09649e-06	O35668	60	K	1.67371	0.0258789	Up	Huntingtin-associated protein 1 OS=Mus musculus OX=10090 GN=Hap1 PE=1 SV=1	Hap1	_TK[Acetyl (K)]TGSFC[Carbamidomethyl (C)]R_	1	204.222	124.419	136.543	202.268	200.697	231.896	0.998644	0.621994	0.680545	1.19582	1.23538	1.42031
Cellular Component	GO:0015629	6	actin cytoskeleton	1.44	6.09649e-06	O35526	57	K	2.83564	0.00013562	Up	Syntaxin-1A OS=Mus musculus OX=10090 GN=Stx1a PE=1 SV=3	Stx1a	_K[Acetyl (K)]HSAILASPNPDEK_	1	49.3717	43.7966	35.3798	161.732	158.345	163.959	0.538681	0.499689	0.42513	1.37213	1.34084	1.43698
Cellular Component	GO:0015629	6	actin cytoskeleton	1.44	6.09649e-06	O35526	55	K	1.90975	0.00436329	Up	Syntaxin-1A OS=Mus musculus OX=10090 GN=Stx1a PE=1 SV=3	Stx1a	_IAENVEEVK[Acetyl (K)]R_	1	66.1926	50.9162	70.534	170.729	158.136	150.579	0.663201	0.533455	0.778302	1.33012	1.22967	1.21189
Cellular Component	GO:0015629	6	actin cytoskeleton	1.44	6.09649e-06	O08553	368	K	2.08685	9.15311e-06	Up	Dihydropyrimidinase-related protein 2 OS=Mus musculus OX=10090 GN=Dpysl2 PE=1 SV=2	Dpysl2	_MSVIWDK[Acetyl (K)]AVVTGK_	1	2409.41	2228.26	2403.77	4994.87	5186.86	5408.62	0.655516	0.609298	0.659002	1.33391	1.35302	1.32778
Cellular Component	GO:0015629	6	actin cytoskeleton	1.44	6.09649e-06	O08553	258	K	1.95764	2.56739e-05	Up	Dihydropyrimidinase-related protein 2 OS=Mus musculus OX=10090 GN=Dpysl2 PE=1 SV=2	Dpysl2	_VMSK[Acetyl (K)]SAAEVIAQAR_	1	6206.2	5773.61	5666.93	12102.2	12104.8	12415.4	0.70415	0.658381	0.6479	1.34782	1.3168	1.27106
Cellular Component	GO:0043195	3	terminal bouton	1.57	5.97586e-06	Q9Z2W8	787	K	2.12515	0.0120719	Up	Glutamate receptor 4 OS=Mus musculus OX=10090 GN=Gria4 PE=1 SV=2	Gria4	_NK[Acetyl (K)]WWYDK_	1	30.0212	40.6504	34.2093	70.3739	75.7288	72.0482	0.493883	0.876675	0.589394	1.2351	1.47342	1.45667
Cellular Component	GO:0043195	3	terminal bouton	1.57	5.97586e-06	Q9Z2Q6	296	K	1.66503	4.25292e-06	Up	Septin-5 OS=Mus musculus OX=10090 GN=Septin5 PE=1 SV=2	Septin5	_THMHDLK[Acetyl (K)]DVTC[Carbamidomethyl (C)]DVHYENYR_	1	451.344	450.204	438.783	909.886	831.074	933.51	0.729167	0.748535	0.723626	1.23786	1.19602	1.2314
Cellular Component	GO:0043195	3	terminal bouton	1.57	5.97586e-06	Q9Z2Q6	181	K	3.10696	0.0128475	Up	Septin-5 OS=Mus musculus OX=10090 GN=Septin5 PE=1 SV=2	Septin5	_ALHEK[Acetyl (K)]VNIVPLIAK_	1	83.4418	31.9162	59.2821	234.342	181.192	233.406	0.657145	0.258686	0.476591	1.55415	1.27115	1.50089
Cellular Component	GO:0043195	3	terminal bouton	1.57	5.97586e-06	Q9Z2Q6	176	K	2.25559	0.00883275	Up	Septin-5 OS=Mus musculus OX=10090 GN=Septin5 PE=1 SV=2	Septin5	_PVDVGFMK[Acetyl (K)]ALHEK_	1	45.2528	26.7151	27.8724	79.1251	86.3927	103.703	0.795301	0.4832	0.500039	1.17103	1.35252	1.48811
Cellular Component	GO:0043195	3	terminal bouton	1.57	5.97586e-06	Q9Z2Q6	90	K	3.26823	0.00798883	Up	Septin-5 OS=Mus musculus OX=10090 GN=Septin5 PE=1 SV=2	Septin5	_INQTVEILK[Acetyl (K)]HTVDIEEK_	1	43.3102	21.2312	22.9972	142.638	100.221	98.3353	0.655221	0.330564	0.355154	1.81718	1.35063	1.21469
Cellular Component	GO:0043195	3	terminal bouton	1.57	5.97586e-06	Q9Z1G4	674	K	2.17942	1.81822e-06	Up	V-type proton ATPase 116 kDa subunit a 1 OS=Mus musculus OX=10090 GN=Atp6v0a1 PE=1 SV=3	Atp6v0a1	_K[Acetyl (K)]HLGTLNFGGIR_	1	517.295	555.361	519.062	1322.63	1361.13	1337.33	0.607944	0.631803	0.597015	1.32336	1.35439	1.32533
Cellular Component	GO:0043195	3	terminal bouton	1.57	5.97586e-06	Q9Z1G4	376	K	2.07078	0.00655535	Up	V-type proton ATPase 116 kDa subunit a 1 OS=Mus musculus OX=10090 GN=Atp6v0a1 PE=1 SV=3	Atp6v0a1	_TNK[Acetyl (K)]FTHGFQNIVDAYGIGTYR_	1	22.7418	23.8703		54.3096	48.8154	65.04	0.582051	0.591392		1.18339	1.05782	1.4037
Cellular Component	GO:0043195	3	terminal bouton	1.57	5.97586e-06	Q9Z0R4	960	K	2.52825	0.000769417	Up	Intersectin-1 OS=Mus musculus OX=10090 GN=Itsn1 PE=1 SV=2	Itsn1	_SYVK[Acetyl (K)]LISGPVR_	1	46.9262	34.635	46.9748	110.512	125.932	105.472	0.613779	0.462971	0.603695	1.44578	1.50379	1.29901
Cellular Component	GO:0043195	3	terminal bouton	1.57	5.97586e-06	Q9QYX7	4053	K	4.11461	0.000104848	Up	Protein piccolo OS=Mus musculus OX=10090 GN=Pclo PE=1 SV=4	Pclo	_LLK[Acetyl (K)]HQIK_	1	26.3507	21.8835	30.3286	125.664	133.891	125.897	0.376635	0.312656	0.423976	1.47424	1.60791	1.49852
Cellular Component	GO:0043195	3	terminal bouton	1.57	5.97586e-06	Q9QXY6	220	K	1.65679	0.00592492	Up	EH domain-containing protein 3 OS=Mus musculus OX=10090 GN=Ehd3 PE=1 SV=2	Ehd3	_VVLNK[Acetyl (K)]ADQIETQQLMR_	1	102.866	101.389	120.893	210.086	206.127	179.81	0.79407	0.667602	0.777045	1.37998	1.26546	1.06364
Cellular Component	GO:0043195	3	terminal bouton	1.57	5.97586e-06	Q9JJV2	116	K	2.12615	0.0424293	Up	Profilin-2 OS=Mus musculus OX=10090 GN=Pfn2 PE=1 SV=3	Pfn2	_VLVFVMGK[Acetyl (K)]EGVHGGGLNK_	1	117.454	115.256	164.253	181.407	316.717	323.356	0.556251	0.558947	0.825786	0.864923	1.6192	1.6427
Cellular Component	GO:0043195	3	terminal bouton	1.57	5.97586e-06	Q9JIS5	485	K	1.68477	0.00383429	Up	Synaptic vesicle glycoprotein 2A OS=Mus musculus OX=10090 GN=Sv2a PE=1 SV=1	Sv2a	_TK[Acetyl (K)]VFPGER_	1	520.993	427.254	401.948	777.568	856.453	875.039	0.829856	0.721678	0.657028	1.11409	1.33753	1.2693
Cellular Component	GO:0043195	3	terminal bouton	1.57	5.97586e-06	Q9EQH3	768	K	3.28672	0.000549325	Up	Vacuolar protein sorting-associated protein 35 OS=Mus musculus OX=10090 GN=Vps35 PE=1 SV=1	Vps35	_IREDLPNLESSEETEQINK[Acetyl (K)]HFHNTLEHLR_	1	94.0671	123.67	124.801	423.256	334.693	383.085	0.376974	0.511956	0.506389	1.68869	1.35516	1.54218
Cellular Component	GO:0043195	3	terminal bouton	1.57	5.97586e-06	Q9EQH3	515	K	2.1193	0.000174309	Up	Vacuolar protein sorting-associated protein 35 OS=Mus musculus OX=10090 GN=Vps35 PE=1 SV=1	Vps35	_K[Acetyl (K)]HFGAGGNQR_	1	293.328	256.4	316.62	619.621	607.547	628.798	0.640617	0.578437	0.700123	1.34724	1.34058	1.3795
Cellular Component	GO:0015629	6	actin cytoskeleton	1.44	6.09649e-06	P61161	388	K	3.64794	4.11732e-06	Up	Actin-related protein 2 OS=Mus musculus OX=10090 GN=Actr2 PE=1 SV=1	Actr2	_VLEK[Acetyl (K)]LGVTVR_	1	260.827	252.734	267.226	1094.99	1040.73	979.981	0.424328	0.39911	0.435572	1.56789	1.57491	1.44999
Cellular Component	GO:0043195	3	terminal bouton	1.57	5.97586e-06	Q64332	280	K	2.03743	0.0324357	Up	Synapsin-2 OS=Mus musculus OX=10090 GN=Syn2 PE=1 SV=2	Syn2	_IGHAHSGMGK[Acetyl (K)]VK_	1	10.2241		10.7768	26.2162	29.323	19.5425	0.566559		0.617147	1.28001	1.43601	0.901552
Cellular Component	GO:0015629	6	actin cytoskeleton	1.44	6.09649e-06	P61264	54	K	2.50639	0.000357411	Up	Syntaxin-1B OS=Mus musculus OX=10090 GN=Stx1b PE=1 SV=1	Stx1b	_LSEDVEQVK[Acetyl (K)]K_	1	38.5237	31.6061	35.9333	100.871	86.1201	108.368	0.598611	0.498557	0.575185	1.4347	1.24025	1.51662
Cellular Component	GO:0015629	6	actin cytoskeleton	1.44	6.09649e-06	P62631	5	K	3.93713	0.0022588	Up	Elongation factor 1-alpha 2 OS=Mus musculus OX=10090 GN=Eef1a2 PE=1 SV=1	Eef1a2	_EK[Acetyl (K)]THINIVVIGHVDSGK_	1	19.7594	22.2518	37.0526	106.658	105.731	100.691	0.297761	0.342187	0.575854	1.61713	1.67018	1.49944
Cellular Component	GO:0015629	6	actin cytoskeleton	1.44	6.09649e-06	Q9QXZ0	90	K	2.23901	0.000704188	Up	Microtubule-actin cross-linking factor 1, isoforms 1/2/3/4 OS=Mus musculus OX=10090 GN=Macf1 PE=1 SV=2	Macf1	_WVNK[Acetyl (K)]HLMK_	1	105.196	81.2782	96.8844	199.208	216.139	232.522	0.673142	0.5223	0.649523	1.29073	1.3961	1.44406
Cellular Component	GO:0015629	6	actin cytoskeleton	1.44	6.09649e-06	Q9QXS1	311	K	1.68199	0.0153418	Up	Plectin OS=Mus musculus OX=10090 GN=Plec PE=1 SV=3	Plec	_EK[Acetyl (K)]LLLWSQR_	1	52.6842	63.8195	45.3984	86.1744	82.415	109.296	0.709035	0.889339	0.632519	1.15248	1.13876	1.46111
Cellular Component	GO:0015629	6	actin cytoskeleton	1.44	6.09649e-06	Q9JM76	165	K	1.60848	0.00331155	Up	Actin-related protein 2/3 complex subunit 3 OS=Mus musculus OX=10090 GN=Arpc3 PE=1 SV=3	Arpc3	_WWTC[Carbamidomethyl (C)]FVK[Acetyl (K)]R_	1	115.716	118.522	148.968	234.792	221.168	219.552	0.710836	0.687581	0.876738	1.24546	1.20611	1.20798
Cellular Component	GO:0015629	6	actin cytoskeleton	1.44	6.09649e-06	Q9JM76	56	K	1.67975	0.000238313	Up	Actin-related protein 2/3 complex subunit 3 OS=Mus musculus OX=10090 GN=Arpc3 PE=1 SV=3	Arpc3	_ANVFFK[Acetyl (K)]NYEIK_	1	696.059	667.864	708.108	1233.22	1266.88	1315.97	0.768823	0.696658	0.749342	1.17623	1.24224	1.30188
Cellular Component	GO:0015629	6	actin cytoskeleton	1.44	6.09649e-06	Q9JKK7	336	K	2.18803	0.00125399	Up	Tropomodulin-2 OS=Mus musculus OX=10090 GN=Tmod2 PE=1 SV=2	Tmod2	_VAAAITK[Acetyl (K)]NNDLVR_	1	203.177	216.707	187.31	486.112	425.121	474.445	0.656159	0.679428	0.539354	1.53307	1.22771	1.34164
Cellular Component	GO:0015629	6	actin cytoskeleton	1.44	6.09649e-06	Q9JKK7	323	K	1.85461	0.00261011	Up	Tropomodulin-2 OS=Mus musculus OX=10090 GN=Tmod2 PE=1 SV=2	Tmod2	_FGYQFTK[Acetyl (K)]QGPR_	1	34.6825	42.286	46.3865	67.9763	75.6562	94.934	0.61675	0.730016	0.735477	1.18045	1.20308	1.47821
Cellular Component	GO:0015629	6	actin cytoskeleton	1.44	6.09649e-06	Q9JKK7	316	K	2.71922	0.00149776	Up	Tropomodulin-2 OS=Mus musculus OX=10090 GN=Tmod2 PE=1 SV=2	Tmod2	_ILK[Acetyl (K)]FGYQFTK_	1	98.6305	105.493	76.5028	249.898	263.466	288.4	0.586463	0.608963	0.405588	1.45106	1.40089	1.50155
Cellular Component	GO:0015629	6	actin cytoskeleton	1.44	6.09649e-06	Q9JKK7	229	K	3.43066	0.000215328	Up	Tropomodulin-2 OS=Mus musculus OX=10090 GN=Tmod2 PE=1 SV=2	Tmod2	_SLETNTHVK[Acetyl (K)]K_	1	35.6952	35.6078	35.1128	131.805	108.483	140.167	0.471857	0.456964	0.413851	1.70147	1.28236	1.62242
Cellular Component	GO:0015629	6	actin cytoskeleton	1.44	6.09649e-06	Q9JKK7	220	K	2.65416	0.0196974	Up	Tropomodulin-2 OS=Mus musculus OX=10090 GN=Tmod2 PE=1 SV=2	Tmod2	_EFAK[Acetyl (K)]SLETNTHVK_	1	10.1372	9.87913	25.693	38.5566	43.1257	42.1954	0.384714	0.363979	0.869389	1.42893	1.46355	1.40217
Cellular Component	GO:0015629	6	actin cytoskeleton	1.44	6.09649e-06	Q9JJK2	177	K	1.55613	0.025375	Up	LanC-like protein 2 OS=Mus musculus OX=10090 GN=Lancl2 PE=1 SV=1	Lancl2	_SEC[Carbamidomethyl (C)]ESQEC[Carbamidomethyl (C)]ITK[Acetyl (K)]LLQMHR_	1	62.3591	40.0709	57.644	91.7876	95.3236	91.6166	0.886677	0.588793	0.84243	1.17229	1.26653	1.16814
Cellular Component	GO:0015629	6	actin cytoskeleton	1.44	6.09649e-06	Q9JI91	443	K	2.22157	0.000810891	Up	Alpha-actinin-2 OS=Mus musculus OX=10090 GN=Actn2 PE=1 SV=2	Actn2	_K[Acetyl (K)]HEAFESDLAAHQDR_	1	183.514	186.25	139.267	683.228	671.582	635.129	0.637936	0.574975	0.475011	1.20158	1.27401	1.27424
Cellular Component	GO:0015629	6	actin cytoskeleton	1.44	6.09649e-06	Q9QXZ0	684	K	3.28618	0.00854909	Up	Microtubule-actin cross-linking factor 1, isoforms 1/2/3/4 OS=Mus musculus OX=10090 GN=Macf1 PE=1 SV=2	Macf1	_HLQSLHK[Acetyl (K)]FVSR_	1	4.90215	2.98487	2.77926	14.9903	12.032	8.45356	0.633072	0.387106	0.376035	1.96018	1.56848	1.05954
Cellular Component	GO:0015629	6	actin cytoskeleton	1.44	6.09649e-06	Q9EPC1	274	K	1.63363	0.017204	Up	Alpha-parvin OS=Mus musculus OX=10090 GN=Parva PE=1 SV=1	Parva	_TLITFVNK[Acetyl (K)]HLNK_	1	86.431	92.8595	101.503	120.17	113.393	116.393	0.640178	0.816649	0.923136	1.32814	1.13496	1.42487
Cellular Component	GO:0015629	6	actin cytoskeleton	1.44	6.09649e-06	Q9D898	69	K	1.60897	0.00284406	Up	Actin-related protein 2/3 complex subunit 5-like protein OS=Mus musculus OX=10090 GN=Arpc5l PE=1 SV=1	Arpc5l	_NSPINTK[Acetyl (K)]NQAVK_	1	117.353	132.344	124.296	225.314	243.713	216.697	0.777383	0.76737	0.727888	1.12774	1.39314	1.13573
Cellular Component	GO:0015629	6	actin cytoskeleton	1.44	6.09649e-06	Q9D0R2	278	K	1.87159	0.0168305	Up	Threonine--tRNA ligase 1, cytoplasmic OS=Mus musculus OX=10090 GN=Tars1 PE=1 SV=2	Tars1	_IHK[Acetyl (K)]NSSTYWEGK_	1	22.8565	34.8769	29.1385	47.4572	44.5444	57.7093	0.521006	0.86031	0.741942	1.32646	1.17186	1.47555
Cellular Component	GO:0015629	6	actin cytoskeleton	1.44	6.09649e-06	Q9D0F9	349	K	1.73459	0.0312826	Up	Phosphoglucomutase-1 OS=Mus musculus OX=10090 GN=Pgm1 PE=1 SV=4	Pgm1	_VANATK[Acetyl (K)]IALYETPTGWK_	1	97.7643	106.918	127.754	148.962	170.537	233.053	0.640548	0.707521	0.862912	1.00463	1.20418	1.62633
Cellular Component	GO:0015629	6	actin cytoskeleton	1.44	6.09649e-06	Q9CYT6	319	K	2.01139	0.0434035	Up	Adenylyl cyclase-associated protein 2 OS=Mus musculus OX=10090 GN=Cap2 PE=1 SV=1	Cap2	_SNSPQK[Acetyl (K)]HTPVLELEGK_	1	3.21546	6.78231	5.66811	13.552	15.4248	11.1419	0.386701	0.838483	0.694568	1.25209	1.52713	1.08216
Cellular Component	GO:0015629	6	actin cytoskeleton	1.44	6.09649e-06	Q9CYT6	175	K	2.25121	2.7482e-05	Up	Adenylyl cyclase-associated protein 2 OS=Mus musculus OX=10090 GN=Cap2 PE=1 SV=1	Cap2	_DYK[Acetyl (K)]HSDLR_	1	160.145	150.461	158.721	437.803	433.209	470.309	0.593371	0.573087	0.599226	1.2462	1.3214	1.40733
Cellular Component	GO:0015629	6	actin cytoskeleton	1.44	6.09649e-06	Q9CVB6	269	K	1.75113	8.23487e-05	Up	Actin-related protein 2/3 complex subunit 2 OS=Mus musculus OX=10090 GN=Arpc2 PE=1 SV=3	Arpc2	_AK[Acetyl (K)]TSDFLK_	1	266.75	249.49	247.136	477.414	448.228	518.581	0.722126	0.716079	0.719396	1.27841	1.17814	1.32169
Cellular Component	GO:0015629	6	actin cytoskeleton	1.44	6.09649e-06	Q9CVB6	256	K	2.51139	0.00022188	Up	Actin-related protein 2/3 complex subunit 2 OS=Mus musculus OX=10090 GN=Arpc2 PE=1 SV=3	Arpc2	_DYLHYHIK[Acetyl (K)]C[Carbamidomethyl (C)]SK_	1	185.048	157.313	190.293	509.294	471.337	463.179	0.559532	0.504319	0.618708	1.52326	1.38376	1.31854
Cellular Component	GO:0015629	6	actin cytoskeleton	1.44	6.09649e-06	Q9CPW4	67	K	2.12253	0.0213825	Up	Actin-related protein 2/3 complex subunit 5 OS=Mus musculus OX=10090 GN=Arpc5 PE=1 SV=3	Arpc5	_NPPINTK[Acetyl (K)]SQAVK_	1	72.0091	37.4423	41.101	94.2409	108.733	128.7	0.898719	0.48985	0.517406	1.19967	1.24796	1.59786
Cellular Component	GO:0015629	6	actin cytoskeleton	1.44	6.09649e-06	Q99KJ8	296	K	1.60861	0.002592	Up	Dynactin subunit 2 OS=Mus musculus OX=10090 GN=Dctn2 PE=1 SV=3	Dctn2	_VNEIAK[Acetyl (K)]HK_	1	427.648	332.942	382.783	607.835	593.488	601.2	0.829511	0.68292	0.795246	1.17371	1.2019	1.33653
Cellular Component	GO:0015629	6	actin cytoskeleton	1.44	6.09649e-06	Q99K51	537	K	3.25611	0.024434	Up	Plastin-3 OS=Mus musculus OX=10090 GN=Pls3 PE=1 SV=3	Pls3	_TLSEAGK[Acetyl (K)]STSIQSFK_	1	7.00924	12.6782		21.2227	34.7662	31.8123	0.312531	0.549302		1.02702	1.67417	1.50815
Cellular Component	GO:0015629	6	actin cytoskeleton	1.44	6.09649e-06	Q99104	1713	K	1.94508	0.0039074	Up	Unconventional myosin-Va OS=Mus musculus OX=10090 GN=Myo5a PE=1 SV=2	Myo5a	_DMC[Carbamidomethyl (C)]SWSK[Acetyl (K)]GMQIR_	1	60.8838	67.9941	61.966	150.213	105.693	134.795	0.632307	0.727154	0.661697	1.53233	1.07898	1.32001
Cellular Component	GO:0015629	6	actin cytoskeleton	1.44	6.09649e-06	Q9DC07	50	K	2.9209	0.0133616	Up	LIM zinc-binding domain-containing Nebulette OS=Mus musculus OX=10090 GN=Nebl PE=1 SV=1	Nebl	_K[Acetyl (K)]PYC[Carbamidomethyl (C)]NAHYPK_	1	12.7215	4.86112	7.42933	26.8974	22.7758	26.1377	0.759509	0.29906	0.453451	1.50107	1.41063	1.50477
Cellular Component	GO:0015629	6	actin cytoskeleton	1.44	6.09649e-06	Q99104	1487	K	2.3617	0.00216536	Up	Unconventional myosin-Va OS=Mus musculus OX=10090 GN=Myo5a PE=1 SV=2	Myo5a	_LVK[Acetyl (K)]NLILELKPR_	1	72.4209	86.2877	107.967	217.047	212.343	234.527	0.470018	0.576672	0.720475	1.38364	1.35465	1.43523
Cellular Component	GO:0015629	6	actin cytoskeleton	1.44	6.09649e-06	Q9QXZ0	1157	K	4.67231	0.0151682	Up	Microtubule-actin cross-linking factor 1, isoforms 1/2/3/4 OS=Mus musculus OX=10090 GN=Macf1 PE=1 SV=2	Macf1	_LK[Acetyl (K)]TIDVIVR_	1	5.88886	7.42128		24.7584	45.4088	23.2841	0.273905	0.346645		1.16603	2.13199	1.05109
Cellular Component	GO:0015629	6	actin cytoskeleton	1.44	6.09649e-06	Q9QXZ0	6226	K	1.9366	0.0486985	Up	Microtubule-actin cross-linking factor 1, isoforms 1/2/3/4 OS=Mus musculus OX=10090 GN=Macf1 PE=1 SV=2	Macf1	_HHVLK[Acetyl (K)]NDVLAHQATVATVNK_	1	14.4209	28.7566	27.5492	38.2058	47.0599	55.1867	0.406916	0.814871	0.814432	1.0916	1.34041	1.51133
Cellular Component	GO:0015629	6	actin cytoskeleton	1.44	6.09649e-06	Q9Z204	198	K	1.59111	0.0302695	Up	Heterogeneous nuclear ribonucleoproteins C1/C2 OS=Mus musculus OX=10090 GN=Hnrnpc PE=1 SV=1	Hnrnpc	_LKGDDLQAIK[Acetyl (K)]K_	0.999995	8.38253	10.4005	7.83064	13.0662	11.0771	13.8182	0.678352	0.98231	0.698531	1.35534	1.0577	1.34071
Cellular Component	GO:0015629	6	actin cytoskeleton	1.44	6.09649e-06	Q9WV92	913	K	2.44948	0.000291832	Up	Band 4.1-like protein 3 OS=Mus musculus OX=10090 GN=Epb41l3 PE=1 SV=1	Epb41l3	_EQHPDMSVTK[Acetyl (K)]VVVHK_	1	100.948	91.6384	78.8209	227.947	266.953	236.707	0.620823	0.577017	0.506025	1.30261	1.52003	1.35095
Cellular Component	GO:0015629	6	actin cytoskeleton	1.44	6.09649e-06	Q9WV92	569	K	2.31668	0.00304664	Up	Band 4.1-like protein 3 OS=Mus musculus OX=10090 GN=Epb41l3 PE=1 SV=1	Epb41l3	_TQDELMK[Acetyl (K)]HQTNISELK_	1	48.9758	35.344	30.635	99.0044	103.739	89.8033	0.741359	0.547779	0.48409	1.39256	1.45391	1.26153
Cellular Component	GO:0015629	6	actin cytoskeleton	1.44	6.09649e-06	Q9WV92	413	K	1.53001	0.00390002	Up	Band 4.1-like protein 3 OS=Mus musculus OX=10090 GN=Epb41l3 PE=1 SV=1	Epb41l3	_FLTLGSK[Acetyl (K)]FR_	1	645.087	553.508	693.379	1036.31	1075.74	1080.35	0.782629	0.687551	0.878153	1.16826	1.20836	1.21635
Cellular Component	GO:0015629	6	actin cytoskeleton	1.44	6.09649e-06	Q9WV92	386	K	1.68708	0.00523189	Up	Band 4.1-like protein 3 OS=Mus musculus OX=10090 GN=Epb41l3 PE=1 SV=1	Epb41l3	_RLWK[Acetyl (K)]VC[Carbamidomethyl (C)]VEHHTFFR_	1	335.184	337.614	360.451	733.259	645.23	543.862	0.699541	0.721429	0.785304	1.422	1.2468	1.05336
Cellular Component	GO:0015629	6	actin cytoskeleton	1.44	6.09649e-06	Q9WV92	358	K	1.86609	0.000845116	Up	Band 4.1-like protein 3 OS=Mus musculus OX=10090 GN=Epb41l3 PE=1 SV=1	Epb41l3	_NNFYIK[Acetyl (K)]IR_	1	104.739	105.372	98.1736	225.183	224.86	183.823	0.68575	0.706354	0.670984	1.36994	1.36307	1.1169
Cellular Component	GO:0015629	6	actin cytoskeleton	1.44	6.09649e-06	Q9WV92	347	K	1.53903	1.31762e-05	Up	Band 4.1-like protein 3 OS=Mus musculus OX=10090 GN=Epb41l3 PE=1 SV=1	Epb41l3	_VLK[Acetyl (K)]ISYK_	1	1106.92	1051.81	1090.82	1840.91	1825.59	1845.48	0.779316	0.758184	0.801696	1.20432	1.19001	1.20576
Cellular Component	GO:0015629	6	actin cytoskeleton	1.44	6.09649e-06	Q9WV92	280	K	1.51565	0.00207334	Up	Band 4.1-like protein 3 OS=Mus musculus OX=10090 GN=Epb41l3 PE=1 SV=1	Epb41l3	_VIELHK[Acetyl (K)]SHR_	1	472.112	551.091	521.739	858.615	896.475	827.993	0.705469	0.84314	0.813858	1.19218	1.24029	1.1482
Cellular Component	GO:0015629	6	actin cytoskeleton	1.44	6.09649e-06	Q9WV92	146	K	1.63711	0.00297931	Up	Band 4.1-like protein 3 OS=Mus musculus OX=10090 GN=Epb41l3 PE=1 SV=1	Epb41l3	_GQVLFDK[Acetyl (K)]VC[Carbamidomethyl (C)]EHLNLLEK_	1	162.854	127.155	140.211	237.504	265.299	272.667	0.833179	0.666066	0.748833	1.12907	1.25668	1.29458
Cellular Component	GO:0015629	6	actin cytoskeleton	1.44	6.09649e-06	Q9WV92	136	K	2.01372	0.00515812	Up	Band 4.1-like protein 3 OS=Mus musculus OX=10090 GN=Epb41l3 PE=1 SV=1	Epb41l3	_VTLLDGSEYGC[Carbamidomethyl (C)]DVDK[Acetyl (K)]R_	1	29.0831	21.0976	27.8057	58.1159	49.7055	65.1848	0.714753	0.530873	0.713364	1.32715	1.13102	1.48668
Cellular Component	GO:0015629	6	actin cytoskeleton	1.44	6.09649e-06	Q9WV32	44	K	2.00804	0.0339206	Up	Actin-related protein 2/3 complex subunit 1B OS=Mus musculus OX=10090 GN=Arpc1b PE=1 SV=4	Arpc1b	_WNK[Acetyl (K)]VHELK_	1	27.3686	37.5759	58.1027	81.8645	79.8059	75.1591	0.415918	0.746023	0.860382	1.36923	1.50627	1.18542
Cellular Component	GO:0015629	6	actin cytoskeleton	1.44	6.09649e-06	Q9QXZ0	1494	K	1.9542	0.0103028	Up	Microtubule-actin cross-linking factor 1, isoforms 1/2/3/4 OS=Mus musculus OX=10090 GN=Macf1 PE=1 SV=2	Macf1	_TSQIFLAK[Acetyl (K)]HGHK_	1	42.0398	51.7844	31.6959	94.0758	78.0758	76.8699	0.668845	0.827371	0.528323	1.51552	1.25388	1.18695
Cellular Component	GO:0015629	6	actin cytoskeleton	1.44	6.09649e-06	Q9WUM4	391	K	2.57433	0.000335171	Up	Coronin-1C OS=Mus musculus OX=10090 GN=Coro1c PE=1 SV=2	Coro1c	_NADPILISLK[Acetyl (K)]HGYIPGK_	1	143.956	141.943	120.101	370.521	326.273	352.626	0.603062	0.580888	0.495326	1.57835	1.29732	1.44734
Cellular Component	GO:0015629	6	actin cytoskeleton	1.44	6.09649e-06	Q9WUB4	178	K	2.51072	0.00441559	Up	Dynactin subunit 6 OS=Mus musculus OX=10090 GN=Dctn6 PE=1 SV=1	Dctn6	_ILPNYHHLK[Acetyl (K)]K_	1	65.4504	36.8693	58.7211	152.246	135.543	138.696	0.663133	0.410388	0.613362	1.5758	1.26301	1.39648
Cellular Component	GO:0015629	6	actin cytoskeleton	1.44	6.09649e-06	Q9WU78	614	K	1.67501	0.00511195	Up	Programmed cell death 6-interacting protein OS=Mus musculus OX=10090 GN=Pdcd6ip PE=1 SV=3	Pdcd6ip	_IYGGLTSK[Acetyl (K)]VQESLK_	1	26.1012	21.5991	29.8842	41.7784	46.5146	40.5865	0.740151	0.637997	0.865549	1.22301	1.3346	1.20059
Cellular Component	GO:0015629	6	actin cytoskeleton	1.44	6.09649e-06	Q9QYC0	439	K	3.69308	0.00331247	Up	Alpha-adducin OS=Mus musculus OX=10090 GN=Add1 PE=1 SV=2	Add1	_HSFQK[Acetyl (K)]QQR_	1	28.7342	56.123	30.1717	151.059	145.595	169.487	0.317098	0.602928	0.324179	1.45827	1.45957	1.67711
Cellular Component	GO:0015629	6	actin cytoskeleton	1.44	6.09649e-06	Q9QYC0	288	K	1.50737	0.00104085	Up	Alpha-adducin OS=Mus musculus OX=10090 GN=Add1 PE=1 SV=2	Add1	_ILIQK[Acetyl (K)]NLGPK_	1	409.322	374.223	415.743	638.468	683.071	666.087	0.823745	0.733143	0.814599	1.12399	1.24875	1.20195
Cellular Component	GO:0015629	6	actin cytoskeleton	1.44	6.09649e-06	Q9QYC0	148	K	1.5632	0.000668221	Up	Alpha-adducin OS=Mus musculus OX=10090 GN=Add1 PE=1 SV=2	Add1	_C[Carbamidomethyl (C)]K[Acetyl (K)]LAAFYR_	1	382.026	365.257	380.347	608.656	645.208	684.02	0.799259	0.743917	0.774758	1.11395	1.22624	1.2832
Cellular Component	GO:0015629	6	actin cytoskeleton	1.44	6.09649e-06	Q9QYC0	140	K	1.62683	0.0244552	Up	Alpha-adducin OS=Mus musculus OX=10090 GN=Add1 PE=1 SV=2	Add1	_GSDSIAYDK[Acetyl (K)]GEK_	1	39.228	41.8157	58.8215	74.1217	82.3851	93.1572	0.645884	0.670237	0.942943	1.06758	1.23222	1.37532
Cellular Component	GO:0015629	6	actin cytoskeleton	1.44	6.09649e-06	Q9QYB8	715	K	2.19617	0.00780424	Up	Beta-adducin OS=Mus musculus OX=10090 GN=Add2 PE=1 SV=4	Add2	_TPSFLK[Acetyl (K)]K_	1	31.6098	31.6757	51.1999	103.939	101.953	88.8271	0.499527	0.517568	0.805055	1.39942	1.41409	1.18824
Cellular Component	GO:0015629	6	actin cytoskeleton	1.44	6.09649e-06	Q9QYB5	287	K	1.62053	0.00571853	Up	Gamma-adducin OS=Mus musculus OX=10090 GN=Add3 PE=1 SV=2	Add3	_VLGPSC[Carbamidomethyl (C)]K[Acetyl (K)]VLVLR_	1	126.463	95.3003	118.907	190.049	184.701	194.986	0.855331	0.636389	0.790187	1.22396	1.19238	1.28156
Cellular Component	GO:0015629	6	actin cytoskeleton	1.44	6.09649e-06	Q9QYB5	167	K	1.63792	0.0278862	Up	Gamma-adducin OS=Mus musculus OX=10090 GN=Add3 PE=1 SV=2	Add3	_ISK[Acetyl (K)]EQDHIIIIPR_	1	116.686	74.0107	98.9292	145.65	166.329	177.58	0.922109	0.577455	0.768144	1.09599	1.25461	1.36372
Cellular Component	GO:0015629	6	actin cytoskeleton	1.44	6.09649e-06	Q9QYB1	199	K	2.49021	0.0277642	Up	Chloride intracellular channel protein 4 OS=Mus musculus OX=10090 GN=Clic4 PE=1 SV=3	Clic4	_LHIVK[Acetyl (K)]VVAK_	1	25.6741	36.9145	58.1044	92.3174	127.594	86.8849	0.353167	0.538037	0.82841	1.26305	1.83688	1.18227
Cellular Component	GO:0015629	6	actin cytoskeleton	1.44	6.09649e-06	Q9QXZ0	6490	K	1.74001	0.0053003	Up	Microtubule-actin cross-linking factor 1, isoforms 1/2/3/4 OS=Mus musculus OX=10090 GN=Macf1 PE=1 SV=2	Macf1	_WEK[Acetyl (K)]VVQR_	1	94.0805	127.16	91.0491	185.284	173.852	194.508	0.647411	0.878754	0.656429	1.29103	1.20763	1.29906
Cellular Component	GO:0015629	6	actin cytoskeleton	1.44	6.09649e-06	Q9WUM4	337	K	2.0947	0.000719017	Up	Coronin-1C OS=Mus musculus OX=10090 GN=Coro1c PE=1 SV=2	Coro1c	_FFK[Acetyl (K)]LHER_	1	773.868	817.789	779.688	1375	1904.47	1731.6	0.63913	0.659795	0.633953	1.15474	1.4929	1.40118
Cellular Component	GO:0015629	6	actin cytoskeleton	1.44	6.09649e-06	Q99104	556	K	3.9112	0.0152751	Up	Unconventional myosin-Va OS=Mus musculus OX=10090 GN=Myo5a PE=1 SV=2	Myo5a	_HFADK[Acetyl (K)]VEYQC[Carbamidomethyl (C)]EGFLEK_	1	3.40327	1	1.20739	7.61091	7.29372	8.00564	0.720681	0.218059	0.262889	1.58307	1.51822	1.59852
Cellular Component	GO:0015629	6	actin cytoskeleton	1.44	6.09649e-06	Q99104	551	K	2.33366	0.00604807	Up	Unconventional myosin-Va OS=Mus musculus OX=10090 GN=Myo5a PE=1 SV=2	Myo5a	_AFIIK[Acetyl (K)]HFADK_	1	59.3088	98.7762	87.6273	199.514	204.417	200.574	0.421307	0.722538	0.640027	1.39211	1.42737	1.34348
Cellular Component	GO:0015629	6	actin cytoskeleton	1.44	6.09649e-06	Q99104	526	K	2.26178	0.0153471	Up	Unconventional myosin-Va OS=Mus musculus OX=10090 GN=Myo5a PE=1 SV=2	Myo5a	_GTDDTWAQK[Acetyl (K)]LYNTHLNK_	1	22.7917	44.1566	37.6015	85.7966	83.0933	80.4803	0.388939	0.775943	0.659766	1.43811	1.39383	1.295
Cellular Component	GO:0015629	6	actin cytoskeleton	1.44	6.09649e-06	Q62074	266	K	2.76384	0.00273289	Up	Protein kinase C iota type OS=Mus musculus OX=10090 GN=Prkci PE=1 SV=3	Prkci	_GSYAK[Acetyl (K)]VLLVR_	1	93.3911	63.5476	100.403	208.337	215.389	234.488	0.616188	0.40861	0.603395	1.29003	1.50974	1.70029
Cellular Component	GO:0015629	6	actin cytoskeleton	1.44	6.09649e-06	Q61879	828	K	1.59828	0.000175126	Up	Myosin-10 OS=Mus musculus OX=10090 GN=Myh10 PE=1 SV=2	Myh10	_NC[Carbamidomethyl (C)]AAYLK[Acetyl (K)]LR_	1	236.505	238.557	256.412	422.759	408.689	401.86	0.740312	0.744674	0.810541	1.26259	1.2235	1.18282
Cellular Component	GO:0015629	6	actin cytoskeleton	1.44	6.09649e-06	Q61879	767	K	1.78768	0.00188029	Up	Myosin-10 OS=Mus musculus OX=10090 GN=Myh10 PE=1 SV=2	Myh10	_IGQSK[Acetyl (K)]IFFR_	1	199.005	154.232	185.768	329.896	330.825	356.193	0.78662	0.607963	0.74154	1.24415	1.25065	1.3239
Cellular Component	GO:0015629	6	actin cytoskeleton	1.44	6.09649e-06	Q61879	562	K	5.30921	0.028862	Up	Myosin-10 OS=Mus musculus OX=10090 GN=Myh10 PE=1 SV=2	Myh10	_LVQEQGSHSK[Acetyl (K)]FQK_	1	138.149	27.0229	18.3304	307.651	365.796	352.481	0.702513	0.137038	0.094133	1.49266	1.77903	1.68544
Cellular Component	GO:0015629	6	actin cytoskeleton	1.44	6.09649e-06	Q61879	33	K	1.9754	0.00158418	Up	Myosin-10 OS=Mus musculus OX=10090 GN=Myh10 PE=1 SV=2	Myh10	_AVIYNPATQADWTAK[Acetyl (K)]K_	1	25.4047	25.841	29.8816	57.9206	61.5376	49.5411	0.624659	0.633634	0.741983	1.3588	1.44712	1.14542
Cellular Component	GO:0015629	6	actin cytoskeleton	1.44	6.09649e-06	Q60598	295	K	2.31974	0.000849307	Up	Src substrate cortactin OS=Mus musculus OX=10090 GN=Cttn PE=1 SV=2	Cttn	_LAK[Acetyl (K)]HESQQDYAK_	1	11.4055	13.7345	10.0199	25.2995	24.551	28.919	0.569472	0.714554	0.534888	1.35264	1.36258	1.50419
Cellular Component	GO:0015629	6	actin cytoskeleton	1.44	6.09649e-06	Q60598	110	K	2.08808	0.00195908	Up	Src substrate cortactin OS=Mus musculus OX=10090 GN=Cttn PE=1 SV=2	Cttn	_LSK[Acetyl (K)]HC[Carbamidomethyl (C)]SQVDSVR_	1	73.9765	73.6285	78.7908	172.825	153.054	129.95	0.616821	0.6397	0.7024	1.54307	1.41855	1.12876
Cellular Component	GO:0015629	6	actin cytoskeleton	1.44	6.09649e-06	Q5SYD0	758	K	1.73987	0.000440182	Up	Unconventional myosin-Id OS=Mus musculus OX=10090 GN=Myo1d PE=1 SV=1	Myo1d	_DYGK[Acetyl (K)]HVK_	1	147.623	134.358	152.412	275.314	296.378	292.731	0.754987	0.644949	0.752463	1.24107	1.26195	1.24186
Cellular Component	GO:0015629	6	actin cytoskeleton	1.44	6.09649e-06	Q3UH68	431	K	3.19619	0.00950092	Up	LIM and calponin homology domains-containing protein 1 OS=Mus musculus OX=10090 GN=Limch1 PE=1 SV=2	Limch1	_ELHEAYK[Acetyl (K)]NAR_	1	27.6978	19.1634	12.315	77.961	64.9159	53.6569	0.685875	0.442694	0.289519	1.68296	1.55161	1.29791
Cellular Component	GO:0015629	6	actin cytoskeleton	1.44	6.09649e-06	Q3TWI9	295	K	1.8395	0.00468833	Up	CSC1-like protein 2 OS=Mus musculus OX=10090 GN=Tmem63b PE=1 SV=1	Tmem63b	_GK[Acetyl (K)]LYFTNLQSK_	1	25.9754	21.5848	28.4262	38.6833	40.7901	49.1131	0.667284	0.613087	0.864022	1.26644	1.27221	1.40597
Cellular Component	GO:0015629	6	actin cytoskeleton	1.44	6.09649e-06	Q2KN98	726	K	2.93882	0.0187586	Up	Cytospin-A OS=Mus musculus OX=10090 GN=Specc1l PE=1 SV=1	Specc1l	_LQDQK[Acetyl (K)]HDMER_	1	6.44594	16.5382	13.7333	34.0676	34.3497	27.7741	0.274414	0.719908	0.579297	1.42777	1.77231	1.4245
Cellular Component	GO:0015629	6	actin cytoskeleton	1.44	6.09649e-06	Q62188	258	K	2.02724	0.000134066	Up	Dihydropyrimidinase-related protein 3 OS=Mus musculus OX=10090 GN=Dpysl3 PE=1 SV=1	Dpysl3	_VMSK[Acetyl (K)]SAADLISQAR_	1	1036.77	1105.61	995.682	1709.09	1702.67	1744.04	0.655611	0.745568	0.656291	1.32543	1.43565	1.40991
Cellular Component	GO:0015629	6	actin cytoskeleton	1.44	6.09649e-06	P97427	487	K	1.61865	7.55833e-05	Up	Dihydropyrimidinase-related protein 1 OS=Mus musculus OX=10090 GN=Crmp1 PE=1 SV=1	Crmp1	_SK[Acetyl (K)]VFGLHSVSR_	1	3009.12	2927.05	2775.96	4171.46	4436.36	4345.8	0.784999	0.786863	0.74285	1.22056	1.30415	1.222
Cellular Component	GO:0015629	6	actin cytoskeleton	1.44	6.09649e-06	P97427	368	K	2.4923	5.7267e-06	Up	Dihydropyrimidinase-related protein 1 OS=Mus musculus OX=10090 GN=Crmp1 PE=1 SV=1	Crmp1	_MTVVWDK[Acetyl (K)]AVATGK_	1	792.962	816.162	756.576	1801.01	1814.36	1801.75	0.575863	0.610775	0.563608	1.46698	1.48478	1.41037
Cellular Component	GO:0015629	6	actin cytoskeleton	1.44	6.09649e-06	P97427	258	K	1.66714	0.0193726	Up	Dihydropyrimidinase-related protein 1 OS=Mus musculus OX=10090 GN=Crmp1 PE=1 SV=1	Crmp1	_VMSK[Acetyl (K)]SAADIIALAR_	1	145.167	160.711	179.439	208.313	223.767	314.663	0.665949	0.759725	0.844396	1.07184	1.15675	1.55592
Cellular Component	GO:0015629	6	actin cytoskeleton	1.44	6.09649e-06	P97427	254	K	1.54215	0.000439758	Up	Dihydropyrimidinase-related protein 1 OS=Mus musculus OX=10090 GN=Crmp1 PE=1 SV=1	Crmp1	_INC[Carbamidomethyl (C)]PVYITK[Acetyl (K)]VMSK_	1	626.636	691.701	679.251	950.201	924.601	957.858	0.733246	0.834048	0.81531	1.24708	1.21916	1.20811
Cellular Component	GO:0015629	6	actin cytoskeleton	1.44	6.09649e-06	P97393	321	K	1.74489	0.0482259	Up	Rho GTPase-activating protein 5 OS=Mus musculus OX=10090 GN=Arhgap5 PE=1 SV=3	Arhgap5	_NTFSK[Acetyl (K)]HIEQLK_	1	41.0559	31.7793	26.3741	67.3188	50.09	62.5513	0.970736	0.694563	0.530927	1.48866	1.0326	1.31091
Cellular Component	GO:0015629	6	actin cytoskeleton	1.44	6.09649e-06	P97315	173	K	1.65157	8.37452e-05	Up	Cysteine and glycine-rich protein 1 OS=Mus musculus OX=10090 GN=Csrp1 PE=1 SV=3	Csrp1	_GC[Carbamidomethyl (C)]YAK[Acetyl (K)]NFGPK_	1	895.662	903.854	865.095	1784.55	1865.26	1839.22	0.710256	0.76135	0.733264	1.20042	1.26875	1.17231
Cellular Component	GO:0015629	6	actin cytoskeleton	1.44	6.09649e-06	P97315	141	K	1.60017	0.00191954	Up	Cysteine and glycine-rich protein 1 OS=Mus musculus OX=10090 GN=Csrp1 PE=1 SV=3	Csrp1	_SWHK[Acetyl (K)]SC[Carbamidomethyl (C)]FR_	1	960.145	1086.05	968.309	1898.88	2106.38	2016.72	0.687004	0.825441	0.740564	1.15254	1.29279	1.15986
Cellular Component	GO:0015629	6	actin cytoskeleton	1.44	6.09649e-06	P97315	91	K	1.78026	0.0209354	Up	Cysteine and glycine-rich protein 1 OS=Mus musculus OX=10090 GN=Csrp1 PE=1 SV=3	Csrp1	_GESLGIK[Acetyl (K)]HEEAPGHRPTTNPNASK_	1	39.8116	63.0906	50.7513	111.295	122.955	108.088	0.518988	0.873631	0.707165	1.23072	1.37487	1.13256
Cellular Component	GO:0015629	6	actin cytoskeleton	1.44	6.09649e-06	P97315	41	K	1.76144	0.0015683	Up	Cysteine and glycine-rich protein 1 OS=Mus musculus OX=10090 GN=Csrp1 PE=1 SV=3	Csrp1	_SC[Carbamidomethyl (C)]FLC[Carbamidomethyl (C)]MVC[Carbamidomethyl (C)]K[Acetyl (K)]K_	1	79.6528	75.8353	90.5152	192.007	167.409	181.816	0.654212	0.661613	0.79463	1.33774	1.17941	1.20029
Cellular Component	GO:0015629	6	actin cytoskeleton	1.44	6.09649e-06	P63005	368	K	1.56927	0.000589831	Up	Platelet-activating factor acetylhydrolase IB subunit beta OS=Mus musculus OX=10090 GN=Pafah1b1 PE=1 SV=2	Pafah1b1	_VWDYK[Acetyl (K)]NK_	1	319.728	339.998	363.682	510.96	539.117	557.972	0.720255	0.786308	0.828871	1.17516	1.25969	1.23008
Cellular Component	GO:0015629	6	actin cytoskeleton	1.44	6.09649e-06	P63005	228	K	1.81608	0.00170043	Up	Platelet-activating factor acetylhydrolase IB subunit beta OS=Mus musculus OX=10090 GN=Pafah1b1 PE=1 SV=2	Pafah1b1	_MWEVQTGYC[Carbamidomethyl (C)]VK[Acetyl (K)]TFTGHR_	1	62.071	66.6071	69.4793	122.459	128.945	108.109	0.659801	0.726869	0.747205	1.32899	1.42168	1.12461
Cellular Component	GO:0015629	6	actin cytoskeleton	1.44	6.09649e-06	P62631	20	K	4.91552	0.000635571	Up	Elongation factor 1-alpha 2 OS=Mus musculus OX=10090 GN=Eef1a2 PE=1 SV=1	Eef1a2	_THINIVVIGHVDSGK[Acetyl (K)]STTTGHLIYK_	1	17.968	30.2992	26.4339	129.6	120.633	118.868	0.239248	0.411704	0.363003	1.73626	1.68377	1.56409
Cellular Component	GO:0015629	6	actin cytoskeleton	1.44	6.09649e-06	P97427	463	K	1.79864	0.0114564	Up	Dihydropyrimidinase-related protein 1 OS=Mus musculus OX=10090 GN=Crmp1 PE=1 SV=1	Crmp1	_IVFEDGNISVSK[Acetyl (K)]GMGR_	1	59.6584	43.3704	38.3477	85.645	72.5232	74.8294	0.900678	0.67473	0.593875	1.45025	1.2338	1.2177
Cellular Component	GO:0015629	6	actin cytoskeleton	1.44	6.09649e-06	Q62188	368	K	2.09705	4.88853e-05	Up	Dihydropyrimidinase-related protein 3 OS=Mus musculus OX=10090 GN=Dpysl3 PE=1 SV=1	Dpysl3	_MSVIWDK[Acetyl (K)]AVATGK_	1	1050.79	946.872	1014.68	1649.63	1708.36	1750.65	0.678624	0.652118	0.683052	1.30655	1.47111	1.44538
Cellular Component	GO:0015629	6	actin cytoskeleton	1.44	6.09649e-06	Q62261	124	K	1.57588	5.07284e-05	Up	Spectrin beta chain, non-erythrocytic 1 OS=Mus musculus OX=10090 GN=Sptbn1 PE=1 SV=2	Sptbn1	_ALQFLK[Acetyl (K)]EQR_	1	1586.4	1447.74	1564.99	2596.61	2636.24	2618.21	0.788777	0.734422	0.785382	1.22147	1.22464	1.19195
Cellular Component	GO:0015629	6	actin cytoskeleton	1.44	6.09649e-06	Q62261	379	K	2.50354	0.000224762	Up	Spectrin beta chain, non-erythrocytic 1 OS=Mus musculus OX=10090 GN=Sptbn1 PE=1 SV=2	Sptbn1	_ANNQK[Acetyl (K)]VYMPR_	1	124.843	146.388	124.473	373.186	365.538	334.647	0.526064	0.629353	0.529391	1.48776	1.43909	1.29113
Cellular Component	GO:0015629	6	actin cytoskeleton	1.44	6.09649e-06	Q99104	405	K	2.09372	0.000289903	Up	Unconventional myosin-Va OS=Mus musculus OX=10090 GN=Myo5a PE=1 SV=2	Myo5a	_DALAK[Acetyl (K)]HIYAK_	1	96.6466	99.3708	113.604	222.248	214.638	245.909	0.58817	0.622736	0.710867	1.32853	1.28399	1.41113
Cellular Component	GO:0015629	6	actin cytoskeleton	1.44	6.09649e-06	Q91ZU6	3832	K	2.17015	0.00603045	Up	Dystonin OS=Mus musculus OX=10090 GN=Dst PE=1 SV=2	Dst	_VHYEK[Acetyl (K)]VLAEC[Carbamidomethyl (C)]EK_	1	13.4838	14.6867		26.3253	34.5127	29.5558	0.549582	0.627601		1.10982	1.44637	1.27581
Cellular Component	GO:0015629	6	actin cytoskeleton	1.44	6.09649e-06	Q91YM2	1381	K	2.88256	0.00573613	Up	Rho GTPase-activating protein 35 OS=Mus musculus OX=10090 GN=Arhgap35 PE=1 SV=3	Arhgap35	_YVISHLNK[Acetyl (K)]VSHNNK_	1	28.2067	24.7439	46.7738	91.0738	88.5183	96.8207	0.433597	0.393118	0.736889	1.40506	1.42496	1.67717
Cellular Component	GO:0015629	6	actin cytoskeleton	1.44	6.09649e-06	Q91YM2	1353	K	4.92123	0.00138731	Up	Rho GTPase-activating protein 35 OS=Mus musculus OX=10090 GN=Arhgap35 PE=1 SV=3	Arhgap35	_EQK[Acetyl (K)]LHALK_	1	12.5509	20.0326	17.2703	62.8018	83.5524	88.9495	0.254491	0.419811	0.35889	1.27801	1.77415	2.03242
Cellular Component	GO:0015629	6	actin cytoskeleton	1.44	6.09649e-06	Q8VHJ5	112	K	2.063	0.0386345	Up	Serine/threonine-protein kinase MARK1 OS=Mus musculus OX=10090 GN=Mark1 PE=1 SV=2	Mark1	_IMK[Acetyl (K)]ILNHPNIVK_	1	23.9728	22.7894	13.8286	29.7267	51.5972	47.7543	0.76872	0.753458	0.425588	0.977537	1.52979	1.51092
Cellular Component	GO:0015629	6	actin cytoskeleton	1.44	6.09649e-06	Q8VHJ5	93	K	2.79235	0.00243545	Up	Serine/threonine-protein kinase MARK1 OS=Mus musculus OX=10090 GN=Mark1 PE=1 SV=2	Mark1	_IIDK[Acetyl (K)]TQLNPTSLQK_	1	28.2753	27.9525	46.2412	86.2733	99.5691	104.208	0.438118	0.446564	0.687661	1.37088	1.42648	1.59318
Cellular Component	GO:0015629	6	actin cytoskeleton	1.44	6.09649e-06	Q8K4G5	302	K	2.92205	0.000717291	Up	Actin-binding LIM protein 1 OS=Mus musculus OX=10090 GN=Ablim1 PE=1 SV=1	Ablim1	_VLEAGDK[Acetyl (K)]HYHPSC[Carbamidomethyl (C)]AR_	1	55.2213	49.0213	52.5424	153.158	164.284	178.637	0.535807	0.469122	0.506475	1.18307	1.55066	1.68268
Cellular Component	GO:0015629	6	actin cytoskeleton	1.44	6.09649e-06	Q8CBY8	406	K	3.26721	0.00129389	Up	Dynactin subunit 4 OS=Mus musculus OX=10090 GN=Dctn4 PE=1 SV=1	Dctn4	_ANK[Acetyl (K)]VGIFIK_	1	15.1642	18.4037	17.0931	57.751	63.2711	45.413	0.421766	0.508213	0.480462	1.66541	1.78546	1.15733
Cellular Component	GO:0015629	6	actin cytoskeleton	1.44	6.09649e-06	Q8CBY8	274	K	5.45053	0.0004023	Up	Dynactin subunit 4 OS=Mus musculus OX=10090 GN=Dctn4 PE=1 SV=1	Dctn4	_HK[Acetyl (K)]HLLIK_	1	19.9073	13.0992	16.355	102.651	85.1329	83.681	0.374667	0.244774	0.311079	2.00313	1.62564	1.44306
Cellular Component	GO:0015629	6	actin cytoskeleton	1.44	6.09649e-06	Q8BL65	185	K	1.51381	0.00507529	Up	Actin-binding LIM protein 2 OS=Mus musculus OX=10090 GN=Ablim2 PE=1 SV=1	Ablim2	_TC[Carbamidomethyl (C)]GK[Acetyl (K)]LLNAEYISK_	1	84.7623	93.159	92.9018	120.627	163.961	146.476	0.744904	0.798805	0.827617	1.04523	1.30376	1.24074
Cellular Component	GO:0015629	6	actin cytoskeleton	1.44	6.09649e-06	Q8BH44	342	K	2.58158	0.000638724	Up	Coronin-2B OS=Mus musculus OX=10090 GN=Coro2b PE=1 SV=2	Coro2b	_FYK[Acetyl (K)]LVTLK_	1	76.9198	58.2898	76.5984	226.789	189.533	192.882	0.577412	0.456785	0.601585	1.52547	1.40776	1.28968
Cellular Component	GO:0015629	6	actin cytoskeleton	1.44	6.09649e-06	Q80Y17	59	K	2.54982	0.0113631	Up	Lethal(2) giant larvae protein homolog 1 OS=Mus musculus OX=10090 GN=Llgl1 PE=1 SV=1	Llgl1	_SGAVK[Acetyl (K)]IYGAPGVEFTGLHR_	1	6.16345	11.202	7.10171	18.3553	17.6466	22.593	0.410462	0.824003	0.489718	1.43482	1.30677	1.65478
Cellular Component	GO:0015629	6	actin cytoskeleton	1.44	6.09649e-06	Q7TQF7	11	K	1.82242	0.000221568	Up	Amphiphysin OS=Mus musculus OX=10090 GN=Amph PE=1 SV=1	Amph	_TGIFAK[Acetyl (K)]NVQK_	1	160.024	158.135	139.827	323.531	307.494	311.716	0.721706	0.729424	0.638284	1.3048	1.28319	1.21979
Cellular Component	GO:0015629	6	actin cytoskeleton	1.44	6.09649e-06	Q71LX4	539	K	1.75144	0.00152158	Up	Talin-2 OS=Mus musculus OX=10090 GN=Tln2 PE=1 SV=3	Tln2	_VWVQNK[Acetyl (K)]VDESK_	1	35.3011	27.152	27.3432	56.7284	56.3781	54.9635	0.823002	0.660043	0.676248	1.27006	1.30304	1.20878
Cellular Component	GO:0015629	6	actin cytoskeleton	1.44	6.09649e-06	Q64331	564	K	1.77081	0.00021271	Up	Unconventional myosin-VI OS=Mus musculus OX=10090 GN=Myo6 PE=1 SV=2	Myo6	_SK[Acetyl (K)]LAVHR_	1	137.605	124.357	130.644	218.521	225.806	237.942	0.761057	0.689227	0.72159	1.19949	1.30119	1.34528
Cellular Component	GO:0015629	6	actin cytoskeleton	1.44	6.09649e-06	Q62261	2268	K	1.65037	0.000196533	Up	Spectrin beta chain, non-erythrocytic 1 OS=Mus musculus OX=10090 GN=Sptbn1 PE=1 SV=2	Sptbn1	_EAIC[Carbamidomethyl (C)]EVALDYK[Acetyl (K)]K_	1	251.703	229.055	248.77	440.569	446.374	416.791	0.766322	0.711504	0.764453	1.26903	1.26971	1.16186
Cellular Component	GO:0015629	6	actin cytoskeleton	1.44	6.09649e-06	Q62261	2206	K	2.004	0.0063476	Up	Spectrin beta chain, non-erythrocytic 1 OS=Mus musculus OX=10090 GN=Sptbn1 PE=1 SV=2	Sptbn1	_K[Acetyl (K)]HEWEAHNK_	1	51.9936	58.8584	69.4966	155.492	116.343	119.372	0.563129	0.650402	0.759713	1.59331	1.17728	1.18379
Cellular Component	GO:0015629	6	actin cytoskeleton	1.44	6.09649e-06	Q62261	1981	K	3.50571	1.04801e-05	Up	Spectrin beta chain, non-erythrocytic 1 OS=Mus musculus OX=10090 GN=Sptbn1 PE=1 SV=2	Sptbn1	_K[Acetyl (K)]HYASEEIK_	1	232.959	221.05	199.482	811.051	843.843	827.255	0.459908	0.445242	0.397486	1.51486	1.55645	1.49535
Cellular Component	GO:0015629	6	actin cytoskeleton	1.44	6.09649e-06	Q62261	1633	K	2.56714	0.00797894	Up	Spectrin beta chain, non-erythrocytic 1 OS=Mus musculus OX=10090 GN=Sptbn1 PE=1 SV=2	Sptbn1	_K[Acetyl (K)]HQILEQAVEDYAETVHQLSK_	1	22.2482	26.3235	41.5509	93.1804	77.7424	79.6512	0.404244	0.487987	0.762005	1.6018	1.31974	1.32511
Cellular Component	GO:0015629	6	actin cytoskeleton	1.44	6.09649e-06	Q62261	1478	K	2.34422	0.000816942	Up	Spectrin beta chain, non-erythrocytic 1 OS=Mus musculus OX=10090 GN=Sptbn1 PE=1 SV=2	Sptbn1	_K[Acetyl (K)]HNLLASK_	1	118.733	113.825	90.6803	252.691	296.834	271.655	0.642247	0.628179	0.495078	1.29317	1.50013	1.34543
Cellular Component	GO:0015629	6	actin cytoskeleton	1.44	6.09649e-06	Q62261	1312	K	2.14945	1.51309e-05	Up	Spectrin beta chain, non-erythrocytic 1 OS=Mus musculus OX=10090 GN=Sptbn1 PE=1 SV=2	Sptbn1	_NLHSK[Acetyl (K)]WLK_	1	229.271	225.185	213.296	489.06	532.419	534.343	0.638284	0.639615	0.599344	1.28814	1.38484	1.36206
Cellular Component	GO:0015629	6	actin cytoskeleton	1.44	6.09649e-06	Q62261	932	K	1.5023	0.0294693	Up	Spectrin beta chain, non-erythrocytic 1 OS=Mus musculus OX=10090 GN=Sptbn1 PE=1 SV=2	Sptbn1	_AQQDK[Acetyl (K)]LNTR_	1	315.694	267.295	345.262	564.967	522.836	419.927	0.802249	0.693025	0.885564	1.35831	1.24134	0.977078
Cellular Component	GO:0015629	6	actin cytoskeleton	1.44	6.09649e-06	Q62261	784	K	4.44773	0.000258634	Up	Spectrin beta chain, non-erythrocytic 1 OS=Mus musculus OX=10090 GN=Sptbn1 PE=1 SV=2	Sptbn1	_IVSSNDVGHDEYSTQSLVK[Acetyl (K)]K_	1	19.2243	23.3072	22.4027	83.1696	118.628	111.751	0.314428	0.388935	0.369828	1.28697	1.81276	1.67353
Cellular Component	GO:0015629	6	actin cytoskeleton	1.44	6.09649e-06	Q62261	558	K	4.16259	0.00104986	Up	Spectrin beta chain, non-erythrocytic 1 OS=Mus musculus OX=10090 GN=Sptbn1 PE=1 SV=2	Sptbn1	_VLLLSQDYGK[Acetyl (K)]HLLGVEDLLQK_	1	38.553	62.6195	52.7369	205.196	215.064	276.234	0.28064	0.465068	0.387467	1.41317	1.46265	1.84112
Cellular Component	GO:0015629	6	actin cytoskeleton	1.44	6.09649e-06	Q62261	497	K	2.70839	0.000584489	Up	Spectrin beta chain, non-erythrocytic 1 OS=Mus musculus OX=10090 GN=Sptbn1 PE=1 SV=2	Sptbn1	_ELEAENYHDIK[Acetyl (K)]R_	1	39.7314	34.3573	33.2709	120.672	90.9218	103.081	0.582777	0.514165	0.492563	1.67459	1.246	1.3844
Cellular Component	GO:0015629	6	actin cytoskeleton	1.44	6.09649e-06	P61264	71	K	1.8564	0.000884609	Up	Syntaxin-1B OS=Mus musculus OX=10090 GN=Stx1b PE=1 SV=1	Stx1b	_TK[Acetyl (K)]QELEDLTADIK_	1	46.6292	48.6599	49.1911	90.079	110.487	97.1299	0.65778	0.696822	0.714831	1.16312	1.44452	1.23406
Cellular Component	GO:0015629	6	actin cytoskeleton	1.44	6.09649e-06	Q9Z2H5	95	K	1.62113	0.00016791	Up	Band 4.1-like protein 1 OS=Mus musculus OX=10090 GN=Epb41l1 PE=1 SV=2	Epb41l1	_FK[Acetyl (K)]SAIC[Carbamidomethyl (C)]R_	1	1156.18	1185.96	1166.6	1980.65	2018.04	2076.83	0.729644	0.791666	0.751981	1.16653	1.27289	1.24589
Cellular Component	GO:0043195	3	terminal bouton	1.57	5.97586e-06	Q62421	67	K	2.65986	1.33121e-05	Up	Endophilin-A3 OS=Mus musculus OX=10090 GN=Sh3gl3 PE=1 SV=1	Sh3gl3	_AK[Acetyl (K)]LGMLNTVSK_	1	81.8328	80.468	86.5266	251.102	257.9	255.77	0.544242	0.495912	0.548538	1.37899	1.46437	1.38233
Cellular Component	GO:0043195	3	terminal bouton	1.57	5.97586e-06	Q62419	171	K	2.46791	0.022884	Up	Endophilin-A2 OS=Mus musculus OX=10090 GN=Sh3gl1 PE=1 SV=1	Sh3gl1	_LDFDYK[Acetyl (K)]K_	1	28.3993	35.7743		74.8523	70.006	100.541	0.449564	0.620368		1.199	1.08496	1.67678
Cellular Component	GO:0030133	7	transport vesicle	1.48	5.44569e-06	P62492	95	K	3.53249	0.0246431	Up	Ras-related protein Rab-11A OS=Mus musculus OX=10090 GN=Rab11a PE=1 SV=3	Rab11a	_GAVGALLVYDIAK[Acetyl (K)]HLTYENVER_	1	9.84161	12.0261	16.5728	38.8075	26.7069	46.9908	0.237706	0.498677	0.824912	2.2665	1.86118	1.38758
Cellular Component	GO:0030133	7	transport vesicle	1.48	5.44569e-06	P61264	71	K	1.8564	0.000884609	Up	Syntaxin-1B OS=Mus musculus OX=10090 GN=Stx1b PE=1 SV=1	Stx1b	_TK[Acetyl (K)]QELEDLTADIK_	1	46.6292	48.6599	49.1911	90.079	110.487	97.1299	0.65778	0.696822	0.714831	1.16312	1.44452	1.23406
Cellular Component	GO:0030133	7	transport vesicle	1.48	5.44569e-06	P61264	54	K	2.50639	0.000357411	Up	Syntaxin-1B OS=Mus musculus OX=10090 GN=Stx1b PE=1 SV=1	Stx1b	_LSEDVEQVK[Acetyl (K)]K_	1	38.5237	31.6061	35.9333	100.871	86.1201	108.368	0.598611	0.498557	0.575185	1.4347	1.24025	1.51662
Cellular Component	GO:0030133	7	transport vesicle	1.48	5.44569e-06	P61027	49	K	1.63085	0.00175032	Up	Ras-related protein Rab-10 OS=Mus musculus OX=10090 GN=Rab10 PE=1 SV=1	Rab10	_IK[Acetyl (K)]TVELQGK_	1	156.762	148.252	171.928	240.703	266.074	245.792	0.732868	0.730578	0.828774	1.14728	1.36608	1.22491
Cellular Component	GO:0030133	7	transport vesicle	1.48	5.44569e-06	P61022	114	K	3.28175	0.00269389	Up	Calcineurin B homologous protein 1 OS=Mus musculus OX=10090 GN=Chp1 PE=1 SV=2	Chp1	_SNK[Acetyl (K)]LHFAFR_	1		83.0939	69.1702	243.771	267.735	256.821		0.478726	0.374529	1.22488	1.56199	1.41339
Cellular Component	GO:0030133	7	transport vesicle	1.48	5.44569e-06	P60879	96	K	1.58073	0.000226183	Up	Synaptosomal-associated protein 25 OS=Mus musculus OX=10090 GN=Snap25 PE=1 SV=1	Snap25	_LK[Acetyl (K)]SSDAYK_	1	355.432	373.594	367.556	611.65	641.104	638.492	0.734962	0.791751	0.776962	1.1461	1.24018	1.25521
Cellular Component	GO:0030133	7	transport vesicle	1.48	5.44569e-06	P57759	206	K	1.76979	0.00288417	Up	Endoplasmic reticulum resident protein 29 OS=Mus musculus OX=10090 GN=Erp29 PE=1 SV=2	Erp29	_WASQYLK[Acetyl (K)]IMGK_	1	124.089	97.5053	91.1377	165.82	145.728	180.19	0.854661	0.692787	0.65076	1.30296	1.22079	1.36661
Cellular Component	GO:0030133	7	transport vesicle	1.48	5.44569e-06	P48320	380	K	1.65641	0.000227197	Up	Glutamate decarboxylase 2 OS=Mus musculus OX=10090 GN=Gad2 PE=1 SV=1	Gad2	_WK[Acetyl (K)]LSGVER_	1	753.173	767.287	684.129	1312.07	1228.12	1275.59	0.757641	0.789465	0.699596	1.28704	1.21974	1.21468
Cellular Component	GO:0030133	7	transport vesicle	1.48	5.44569e-06	P48320	172	K	3.05324	1.47658e-05	Up	Glutamate decarboxylase 2 OS=Mus musculus OX=10090 GN=Gad2 PE=1 SV=1	Gad2	_YAIK[Acetyl (K)]TGHPR_	1	345.595	364.741	379.978	1166.62	1189.39	1121.58	0.458186	0.494612	0.512122	1.50823	1.55689	1.40763
Cellular Component	GO:0030133	7	transport vesicle	1.48	5.44569e-06	P48320	78	K	2.17794	0.000269115	Up	Glutamate decarboxylase 2 OS=Mus musculus OX=10090 GN=Gad2 PE=1 SV=1	Gad2	_VAC[Carbamidomethyl (C)]TC[Carbamidomethyl (C)]DQK[Acetyl (K)]PC[Carbamidomethyl (C)]NC[Carbamidomethyl (C)]PK_	1	39.1362	38.7426	34.2797	89.6152	75.516	90.3126	0.644751	0.652843	0.574103	1.43966	1.22832	1.40846
Cellular Component	GO:0030133	7	transport vesicle	1.48	5.44569e-06	P47708	653	K	1.61719	0.000201563	Up	Rabphilin-3A OS=Mus musculus OX=10090 GN=Rph3a PE=1 SV=2	Rph3a	_LK[Acetyl (K)]HWYEC[Carbamidomethyl (C)]LK_	1	591.135	563.093	537.341	1001.49	1093.54	1061.17	0.768804	0.752361	0.733742	1.13473	1.26875	1.24314
Cellular Component	GO:0030133	7	transport vesicle	1.48	5.44569e-06	P62812	417	K	1.6985	0.00167246	Up	Gamma-aminobutyric acid receptor subunit alpha-1 OS=Mus musculus OX=10090 GN=Gabra1 PE=1 SV=1	Gabra1	_TFNSVSK[Acetyl (K)]IDR_	1	191.885	169.244	196.583	373.905	396.654	422.567	0.72128	0.667154	0.773577	1.09869	1.24481	1.32868
Cellular Component	GO:0030133	7	transport vesicle	1.48	5.44569e-06	P46638	95	K	2.95219	0.007954	Up	Ras-related protein Rab-11B OS=Mus musculus OX=10090 GN=Rab11b PE=1 SV=3	Rab11b	_GAVGALLVYDIAK[Acetyl (K)]HLTYENVER_	1	9.84161	12.0261	16.5728	38.8075	26.7069	46.9908	0.374041	0.500164	0.646654	1.49294	1.10956	1.88737
Cellular Component	GO:0030133	7	transport vesicle	1.48	5.44569e-06	P46097	197	K	2.37782	0.000346472	Up	Synaptotagmin-2 OS=Mus musculus OX=10090 GN=Syt2 PE=1 SV=1	Syt2	_YETK[Acetyl (K)]VHR_	1	38.5252	44.6146	44.2568	72.6284	76.9628	92.3861	0.56344	0.635868	0.66108	1.32579	1.46972	1.62816
Cellular Component	GO:0030133	7	transport vesicle	1.48	5.44569e-06	P46096	313	K	2.05133	0.000776124	Up	Synaptotagmin-1 OS=Mus musculus OX=10090 GN=Syt1 PE=1 SV=1	Syt1	_MDVGGLSDPYVK[Acetyl (K)]IHLMQNGK_	1	54.7963	48.8897	63.6862	145.437	133.544	140.082	0.616492	0.56309	0.721636	1.37318	1.23678	1.29006
Cellular Component	GO:0030133	7	transport vesicle	1.48	5.44569e-06	P46096	236	K	2.26589	3.36829e-06	Up	Synaptotagmin-1 OS=Mus musculus OX=10090 GN=Syt1 PE=1 SV=1	Syt1	_FSK[Acetyl (K)]HDIIGEFK_	1	1069.05	1117.33	1082.14	2984.83	2973.39	3092.26	0.572558	0.612616	0.583717	1.34158	1.31089	1.35565
Cellular Component	GO:0030133	7	transport vesicle	1.48	5.44569e-06	P46096	196	K	2.72023	1.18762e-05	Up	Synaptotagmin-1 OS=Mus musculus OX=10090 GN=Syt1 PE=1 SV=1	Syt1	_FETK[Acetyl (K)]VHR_	1	480.22	476.496	528.471	1680	1599.58	1654.7	0.493558	0.501351	0.547035	1.44905	1.3533	1.3921
Cellular Component	GO:0030133	7	transport vesicle	1.48	5.44569e-06	P39054	393	K	1.83977	0.0485531	Up	Dynamin-2 OS=Mus musculus OX=10090 GN=Dnm2 PE=1 SV=2	Dnm2	_EISYAIK[Acetyl (K)]NIHGVR_	1	41.4738	40.3466	23.1968	69.4355	73.9631	50.7313	0.838984	0.80353	0.471989	1.51783	1.37086	1.00151
Cellular Component	GO:0030133	7	transport vesicle	1.48	5.44569e-06	P39053	675	K	1.77444	0.0218603	Up	Dynamin-1 OS=Mus musculus OX=10090 GN=Dnm1 PE=1 SV=2	Dnm1	_NLVDSYMAIVNK[Acetyl (K)]TVR_	1	34.0021	36.2904	55.4352	84.9253	76.0305	82.0222	0.567152	0.618673	0.954045	1.32981	1.18519	1.28207
Cellular Component	GO:0030133	7	transport vesicle	1.48	5.44569e-06	P39053	393	K	1.88075	2.67523e-05	Up	Dynamin-1 OS=Mus musculus OX=10090 GN=Dnm1 PE=1 SV=2	Dnm1	_EISYAIK[Acetyl (K)]NIHGIR_	1	1101.35	1181.47	1156.64	2321.74	2361.76	2347.84	0.646873	0.709241	0.700942	1.28016	1.29639	1.29226
Cellular Component	GO:0030133	7	transport vesicle	1.48	5.44569e-06	P39053	315	K	3.1502	0.00317747	Up	Dynamin-1 OS=Mus musculus OX=10090 GN=Dnm1 PE=1 SV=2	Dnm1	_EVDEYK[Acetyl (K)]NFRPDDPAR_	1	69.0036	73.5247	41.7837	227.79	218.199	183.705	0.521336	0.567746	0.325718	1.61562	1.54065	1.30063
Cellular Component	GO:0030133	7	transport vesicle	1.48	5.44569e-06	P39053	299	K	2.08942	1.933e-06	Up	Dynamin-1 OS=Mus musculus OX=10090 GN=Dnm1 PE=1 SV=2	Dnm1	_NK[Acetyl (K)]LQSQLLSIEK_	1	603.875	620.389	618.235	1395.13	1390.09	1398.55	0.616273	0.64709	0.650981	1.33659	1.32579	1.33749
Cellular Component	GO:0030133	7	transport vesicle	1.48	5.44569e-06	P35438	37	K	3.05142	7.60773e-05	Up	Glutamate receptor ionotropic, NMDA 1 OS=Mus musculus OX=10090 GN=Grin1 PE=1 SV=1	Grin1	_K[Acetyl (K)]HEQMFR_	1	29.4615	32.5439	33.8416	122.95	127.181	122.881	0.410166	0.479981	0.507392	1.37303	1.47765	1.41381
Cellular Component	GO:0030133	7	transport vesicle	1.48	5.44569e-06	P35278	23	K	1.51468	0.0108424	Up	Ras-related protein Rab-5C OS=Mus musculus OX=10090 GN=Rab5c PE=1 SV=2	Rab5c	_IC[Carbamidomethyl (C)]QFK[Acetyl (K)]LVLLGESAVGK_	1	43.0133	47.1515	48.7406	78.3308	64.8252	72.9894	0.719631	0.798579	0.867568	1.37968	1.07386	1.16016
Cellular Component	GO:0030133	7	transport vesicle	1.48	5.44569e-06	P46097	237	K	2.38169	0.00192453	Up	Synaptotagmin-2 OS=Mus musculus OX=10090 GN=Syt2 PE=1 SV=1	Syt2	_FSK[Acetyl (K)]HDIIGEVK_	1	155.247	114.106	126.107	237.061	275.555	237.061	0.732378	0.524572	0.607604	1.39585	1.69734	1.3476
Cellular Component	GO:0030133	7	transport vesicle	1.48	5.44569e-06	P33173	588	K	3.20424	0.00309708	Up	Kinesin-like protein KIF1A OS=Mus musculus OX=10090 GN=Kif1a PE=1 SV=2	Kif1a	_IIMGK[Acetyl (K)]SHVFR_	1	65.1855	105.796	115.026	299.185	305.694	327.086	0.317567	0.53272	0.57267	1.44696	1.53115	1.58139
Cellular Component	GO:0030133	7	transport vesicle	1.48	5.44569e-06	P62821	187	K	3.83808	0.00240532	Up	Ras-related protein Rab-1A OS=Mus musculus OX=10090 GN=Rab1A PE=1 SV=3	Rab1A	_MGPGATAGGAEK[Acetyl (K)]SNVK_	1	18.965	17.627	13.7791	68.4731	71.0624	81.6312	0.455318	0.441716	0.320378	1.16318	1.49115	2.01819
Cellular Component	GO:0030133	7	transport vesicle	1.48	5.44569e-06	P62823	74	K	1.58246	0.000506213	Up	Ras-related protein Rab-3C OS=Mus musculus OX=10090 GN=Rab3c PE=1 SV=1	Rab3c	_TVFK[Acetyl (K)]NEK_	1	551.049	536.191	609.911	1017.8	954.023	1022.19	0.795864	0.701337	0.799328	1.23904	1.18419	1.21092
Cellular Component	GO:0030133	7	transport vesicle	1.48	5.44569e-06	Q80TJ1	664	K	2.25991	0.0116559	Up	Calcium-dependent secretion activator 1 OS=Mus musculus OX=10090 GN=Cadps PE=1 SV=3	Cadps	_AQK[Acetyl (K)]HGMDEFISSNPC[Carbamidomethyl (C)]NFDHASLFEMVQR_	1	8.22228	11.5495	9.09417	25.9133	16.3853	25.9029	0.514162	0.737416	0.573568	1.59249	1.00098	1.53119
Cellular Component	GO:0030133	7	transport vesicle	1.48	5.44569e-06	Q7TQF7	11	K	1.82242	0.000221568	Up	Amphiphysin OS=Mus musculus OX=10090 GN=Amph PE=1 SV=1	Amph	_TGIFAK[Acetyl (K)]NVQK_	1	160.024	158.135	139.827	323.531	307.494	311.716	0.721706	0.729424	0.638284	1.3048	1.28319	1.21979
Cellular Component	GO:0030133	7	transport vesicle	1.48	5.44569e-06	Q7TQ95	319	K	3.16241	0.00384211	Up	Endoplasmic reticulum junction formation protein lunapark OS=Mus musculus OX=10090 GN=Lnpk PE=1 SV=1	Lnpk	_LPEFSFEK[Acetyl (K)]R_	1	28.5391	26.4419	33.0847	87.6187	67.1421	105.434	0.459956	0.447953	0.570448	1.60301	1.09899	1.97318
Cellular Component	GO:0030133	7	transport vesicle	1.48	5.44569e-06	Q6PHN9	121	K	2.96113	0.0245543	Up	Ras-related protein Rab-35 OS=Mus musculus OX=10090 GN=Rab35 PE=1 SV=1	Rab35	_ILVGNK[Acetyl (K)]NDDPER_	1	29.6602	21.8604	9.71384	56.3907	63.2986	71.4427	0.690808	0.566073	0.236246	1.37525	1.38791	1.65819
Cellular Component	GO:0030133	7	transport vesicle	1.48	5.44569e-06	Q69ZS6	508	K	1.67216	0.00993702	Up	Synaptic vesicle glycoprotein 2C OS=Mus musculus OX=10090 GN=Sv2c PE=1 SV=2	Sv2c	_FK[Acetyl (K)]SVTFK_	1	223.958	147.611	177.31	318.08	366.568	303.599	0.8102	0.627302	0.786324	1.21716	1.41591	1.08553
Cellular Component	GO:0030133	7	transport vesicle	1.48	5.44569e-06	Q64332	319	K	2.35677	3.62037e-05	Up	Synapsin-2 OS=Mus musculus OX=10090 GN=Syn2 PE=1 SV=2	Syn2	_VQK[Acetyl (K)]IGNNYK_	1	207.901	189.706	215.88	557.433	587.572	569.427	0.570605	0.545848	0.612308	1.34802	1.42518	1.30109
Cellular Component	GO:0030133	7	transport vesicle	1.48	5.44569e-06	Q64332	280	K	2.03743	0.0324357	Up	Synapsin-2 OS=Mus musculus OX=10090 GN=Syn2 PE=1 SV=2	Syn2	_IGHAHSGMGK[Acetyl (K)]VK_	1	10.2241		10.7768	26.2162	29.323	19.5425	0.566559		0.617147	1.28001	1.43601	0.901552
Cellular Component	GO:0030133	7	transport vesicle	1.48	5.44569e-06	Q62108	157	K	1.7699	0.0186388	Up	Disks large homolog 4 OS=Mus musculus OX=10090 GN=Dlg4 PE=1 SV=1	Dlg4	_RKPPAEK[Acetyl (K)]IIEIK_	0.999921	31.5588	43.5919	53.3641	91.2515	89.4903	91.4109	0.51769	0.713622	0.882994	1.25898	1.24212	1.24101
Cellular Component	GO:0030133	7	transport vesicle	1.48	5.44569e-06	Q61771	613	K	1.66439	0.046688	Up	Kinesin-like protein KIF3B OS=Mus musculus OX=10090 GN=Kif3b PE=1 SV=1	Kif3b	_SFFDDEEDHWK[Acetyl (K)]LHPITR_	1	47.1627	32.2314	28.9214	56.1183	73.8827	56.0796	0.994423	0.655338	0.59793	1.13769	1.50058	1.10275
Cellular Component	GO:0030133	7	transport vesicle	1.48	5.44569e-06	Q60931	256	K	2.36004	0.00797066	Up	Voltage-dependent anion-selective channel protein 3 OS=Mus musculus OX=10090 GN=Vdac3 PE=1 SV=1	Vdac3	_PGVK[Acetyl (K)]LTLSALIDGK_	1	45.1374	64.9378	68.3441	153.205	155.537	111.445	0.439347	0.687984	0.662125	1.48766	1.59695	1.13858
Cellular Component	GO:0030133	7	transport vesicle	1.48	5.44569e-06	Q60931	197	K	3.06605	0.000591171	Up	Voltage-dependent anion-selective channel protein 3 OS=Mus musculus OX=10090 GN=Vdac3 PE=1 SV=1	Vdac3	_AADFQLHTHVNDGTEFGGSIYQK[Acetyl (K)]VNER_	1	186.398	218.626	187.942	695.646	614.964	506.845	0.450569	0.575217	0.452179	1.67752	1.56803	1.28596
Cellular Component	GO:0030133	7	transport vesicle	1.48	5.44569e-06	P62821	191	K	2.34705	0.00174321	Up	Ras-related protein Rab-1A OS=Mus musculus OX=10090 GN=Rab1A PE=1 SV=3	Rab1A	_SNVK[Acetyl (K)]IQSTPVK_	1	130.247	108.29	119	321.994	330.119	315.709	0.640661	0.555966	0.566875	1.12065	1.41922	1.59915
Cellular Component	GO:0030133	7	transport vesicle	1.48	5.44569e-06	Q60931	61	K	2.39811	0.0161003	Up	Voltage-dependent anion-selective channel protein 3 OS=Mus musculus OX=10090 GN=Vdac3 PE=1 SV=1	Vdac3	_ASGNLETK[Acetyl (K)]YK[Acetyl (K)]VC[Carbamidomethyl (C)]NYGLTFTQK_	1	66.4769	65.5946	138.596	222.962	212.863	204.349	0.425246	0.456717	0.882448	1.42285	1.43633	1.37206
Cellular Component	GO:0030133	7	transport vesicle	1.48	5.44569e-06	Q5DQR4	1168	K	3.08156	0.000468817	Up	Syntaxin-binding protein 5-like OS=Mus musculus OX=10090 GN=Stxbp5l PE=1 SV=1	Stxbp5l	_TAGMMTSAEAFSK[Acetyl (K)]HAHELMLK_	1	25.8553	22.7075	31.7531	100.129	110.768	91.9811	0.441232	0.415308	0.542097	1.43302	1.6149	1.26207
Cellular Component	GO:0030133	7	transport vesicle	1.48	5.44569e-06	Q4KUS2	1113	K	2.71616	0.00199445	Up	Protein unc-13 homolog A OS=Mus musculus OX=10090 GN=Unc13a PE=1 SV=3	Unc13a	_YAMEEHDK[Acetyl (K)]HR_	1	10.0035	11.3771	10.6209	30.4796	46.2714	33.5527	0.472293	0.559949	0.499801	1.15129	1.75191	1.25808
Cellular Component	GO:0030133	7	transport vesicle	1.48	5.44569e-06	Q3UPL0	71	K	3.23916	0.00112868	Up	Protein transport protein Sec31A OS=Mus musculus OX=10090 GN=Sec31a PE=1 SV=2	Sec31a	_YHK[Acetyl (K)]LIWGPHK_	1	98.8327	88.3968	128.399	312.801	278.965	351.433	0.461391	0.392955	0.594497	1.56382	1.36246	1.76675
Cellular Component	GO:0030133	7	transport vesicle	1.48	5.44569e-06	Q02248	288	K	1.62006	0.00913821	Up	Catenin beta-1 OS=Mus musculus OX=10090 GN=Ctnnb1 PE=1 SV=1	Ctnnb1	_MVALLNK[Acetyl (K)]TNVK_	1	168.995	126.11	180.192	244.041	262.786	263.908	0.807419	0.618577	0.86184	1.17834	1.26426	1.26383
Cellular Component	GO:0030133	7	transport vesicle	1.48	5.44569e-06	Q01405	392	K	1.72609	0.0041794	Up	Protein transport protein Sec23A OS=Mus musculus OX=10090 GN=Sec23a PE=1 SV=2	Sec23a	_VFTK[Acetyl (K)]DIHGQFK_	1	44.8654	52.9436	49.5523	84.4086	86.6284	68.6604	0.676858	0.789756	0.752888	1.38737	1.36194	1.08174
Cellular Component	GO:0030133	7	transport vesicle	1.48	5.44569e-06	P84091	139	K	2.42081	0.00014274	Up	AP-2 complex subunit mu OS=Mus musculus OX=10090 GN=Ap2m1 PE=1 SV=1	Ap2m1	_TFITQQGIK[Acetyl (K)]SQHQTK_	1	9.59688	10.302	9.1556	22.5932	28.2393	27.3656	0.561257	0.608428	0.544964	1.24193	1.45989	1.44901
Cellular Component	GO:0030133	7	transport vesicle	1.48	5.44569e-06	P84091	59	K	1.64724	1.7354e-05	Up	AP-2 complex subunit mu OS=Mus musculus OX=10090 GN=Ap2m1 PE=1 SV=1	Ap2m1	_TSFFHVK[Acetyl (K)]R_	1	2523.65	2625.99	2590.83	4687.26	4781.03	4679.73	0.72319	0.75993	0.755633	1.2625	1.2111	1.21417
Cellular Component	GO:0030133	7	transport vesicle	1.48	5.44569e-06	P80560	879	K	1.64228	0.00922025	Up	Receptor-type tyrosine-protein phosphatase N2 OS=Mus musculus OX=10090 GN=Ptprn2 PE=1 SV=2	Ptprn2	_SFYLK[Acetyl (K)]NLQTNETR_	1	159.575	130.374	142.631	238.655	215.843	193.896	0.840839	0.703166	0.757416	1.45958	1.25236	1.06764
Cellular Component	GO:0030133	7	transport vesicle	1.48	5.44569e-06	P70296	150	K	1.78039	1.33119e-05	Up	Phosphatidylethanolamine-binding protein 1 OS=Mus musculus OX=10090 GN=Pebp1 PE=1 SV=3	Pebp1	_FK[Acetyl (K)]VETFR_	1	635.604	600.275	619.92	1146.94	1207.9	1204.64	0.71949	0.694986	0.721221	1.22144	1.30019	1.28074
Cellular Component	GO:0030133	7	transport vesicle	1.48	5.44569e-06	P63017	328	K	2.87959	0.000110266	Up	Heat shock cognate 71 kDa protein OS=Mus musculus OX=10090 GN=Hspa8 PE=1 SV=1	Hspa8	_LDK[Acetyl (K)]SQIHDIVLVGGSTR_	1	254.122	209.113	195.975	645.794	623.678	575.177	0.587283	0.48643	0.482136	1.54103	1.52646	1.41272
Cellular Component	GO:0030133	7	transport vesicle	1.48	5.44569e-06	P63017	71	K	3.4812	5.55338e-05	Up	Heat shock cognate 71 kDa protein OS=Mus musculus OX=10090 GN=Hspa8 PE=1 SV=1	Hspa8	_NQVAMNPTNTVFDAK[Acetyl (K)]R_	1	103.844	108.426	94.8126	309.181	357.41	371.689	0.446641	0.469401	0.434116	1.3731	1.62803	1.69904
Cellular Component	GO:0030133	7	transport vesicle	1.48	5.44569e-06	Q60930	75	K	1.57896	0.0464878	Up	Voltage-dependent anion-selective channel protein 2 OS=Mus musculus OX=10090 GN=Vdac2 PE=1 SV=2	Vdac2	_YK[Acetyl (K)]WC[Carbamidomethyl (C)]EYGLTFTEK_	1	465.737	644.357	524.171	1099.22	948.494	735.355	0.636443	0.914	0.760037	1.39778	1.30437	0.946001
Cellular Component	GO:0030133	7	transport vesicle	1.48	5.44569e-06	P28661	396	K	2.56257	0.0119787	Up	Septin-4 OS=Mus musculus OX=10090 GN=Septin4 PE=1 SV=1	Septin4	_THMQDLK[Acetyl (K)]DVTR_	1	9.4648	9.78238	10.0577	35.027	16.845	26.9466	0.504495	0.579043	0.582729	1.92635	0.959341	1.38423
Cellular Component	GO:0030133	7	transport vesicle	1.48	5.44569e-06	P23819	228	K	1.60393	0.00539407	Up	Glutamate receptor 2 OS=Mus musculus OX=10090 GN=Gria2 PE=1 SV=3	Gria2	_DKVNDIVDQVITIGK[Acetyl (K)]HVK_	1	27.9417	27.9171	27.2292	59.8126	55.3288	44.8486	0.764782	0.746769	0.744746	1.33884	1.26523	1.01486
Cellular Component	GO:0030133	7	transport vesicle	1.48	5.44569e-06	P22892	797	K	1.63032	0.0470172	Up	AP-1 complex subunit gamma-1 OS=Mus musculus OX=10090 GN=Ap1g1 PE=1 SV=3	Ap1g1	_IK[Acetyl (K)]LTYNHK_	1	79.9238	41.4775	64.7901	98.4171	91.0042	90.7178	0.965849	0.530112	0.802392	1.3552	1.18357	1.20828
Cellular Component	GO:0005789	4	endoplasmic reticulum membrane	1.43	5.19156e-06	Q9ES97	829	K	1.68177	0.000258456	Up	Reticulon-3 OS=Mus musculus OX=10090 GN=Rtn3 PE=1 SV=2	Rtn3	_VYK[Acetyl (K)]SVIQAVQK_	1	1105.83	1170.38	1273.22	2198.19	2187.67	2292.14	0.684932	0.741198	0.780061	1.25702	1.18863	1.26467
Cellular Component	GO:0005789	4	endoplasmic reticulum membrane	1.43	5.19156e-06	Q9ES97	758	K	2.34038	0.00286759	Up	Reticulon-3 OS=Mus musculus OX=10090 GN=Rtn3 PE=1 SV=2	Rtn3	_IDSISSLTK[Acetyl (K)]TEMVNK_	1	38.9959	31.5366	26.5035	87.6299	75.7568	90.6243	0.703686	0.581865	0.473075	1.45992	1.19919	1.45674
Cellular Component	GO:0005789	4	endoplasmic reticulum membrane	1.43	5.19156e-06	Q9EPE9	616	K	2.69262	0.00570963	Up	Endoplasmic reticulum transmembrane helix translocase OS=Mus musculus OX=10090 GN=Atp13a1 PE=1 SV=2	Atp13a1	_TQGLK[Acetyl (K)]IHQR_	1	20.8114	28.5215	31.5516	74.6869	55.1139	48.9428	0.443681	0.594979	0.664969	1.90063	1.50492	1.18167
Cellular Component	GO:0005789	4	endoplasmic reticulum membrane	1.43	5.19156e-06	Q9EP69	483	K	1.88842	0.0264734	Up	Phosphatidylinositol-3-phosphatase SAC1 OS=Mus musculus OX=10090 GN=Sacm1l PE=1 SV=1	Sacm1l	_YYK[Acetyl (K)]NNFSDGFR_	1	148.423	85.7325	132.009	177.278	233.296	230.877	0.819392	0.495939	0.786824	1.07758	1.49653	1.39564
Cellular Component	GO:0005789	4	endoplasmic reticulum membrane	1.43	5.19156e-06	Q9EP69	342	K	1.75742	0.0234526	Up	Phosphatidylinositol-3-phosphatase SAC1 OS=Mus musculus OX=10090 GN=Sacm1l PE=1 SV=1	Sacm1l	_YIAFDFHK[Acetyl (K)]EC[Carbamidomethyl (C)]K_	1	33.1152	42.8532	54.3063	71.5068	68.1663	75.0831	0.533893	0.72394	0.94528	1.26934	1.27698	1.32548
Cellular Component	GO:0005789	4	endoplasmic reticulum membrane	1.43	5.19156e-06	Q9DCN2	115	K	1.67702	7.03157e-05	Up	NADH-cytochrome b5 reductase 3 OS=Mus musculus OX=10090 GN=Cyb5r3 PE=1 SV=3	Cyb5r3	_VYFK[Acetyl (K)]DTHPK_	1	243.841	242.689	267.295	400.667	415.099	431.833	0.729583	0.721523	0.794068	1.26373	1.25357	1.24789
Cellular Component	GO:0005789	4	endoplasmic reticulum membrane	1.43	5.19156e-06	Q9DBG6	627	K	3.09688	0.00593786	Up	Dolichyl-diphosphooligosaccharide--protein glycosyltransferase subunit 2 OS=Mus musculus OX=10090 GN=Rpn2 PE=1 SV=1	Rpn2	_MLAQHAVK[Acetyl (K)]R_	1	75.5983	108.904	52.6144	176.89	221.753	207.148	0.470279	0.720417	0.350725	1.42921	1.79309	1.55128
Cellular Component	GO:0005789	4	endoplasmic reticulum membrane	1.43	5.19156e-06	Q9DBG6	311	K	3.22427	0.000658962	Up	Dolichyl-diphosphooligosaccharide--protein glycosyltransferase subunit 2 OS=Mus musculus OX=10090 GN=Rpn2 PE=1 SV=1	Rpn2	_LEHAK[Acetyl (K)]SAATR_	1	49.3646	31.7352	35.0615	109.732	94.4974	102.804	0.611644	0.418139	0.465514	1.7659	1.52192	1.53342
Cellular Component	GO:0005789	4	endoplasmic reticulum membrane	1.43	5.19156e-06	Q9DB73	54	K	2.72738	0.00326644	Up	NADH-cytochrome b5 reductase 1 OS=Mus musculus OX=10090 GN=Cyb5r1 PE=1 SV=1	Cyb5r1	_LLDK[Acetyl (K)]TTVSHNTR_	1	19.1413	20.5761	30.0974	68.8624	89.2529	74.2217	0.42941	0.460366	0.651489	1.15251	1.58846	1.46265
Cellular Component	GO:0005789	4	endoplasmic reticulum membrane	1.43	5.19156e-06	Q9D517	184	K	2.13266	0.00130274	Up	1-acyl-sn-glycerol-3-phosphate acyltransferase gamma OS=Mus musculus OX=10090 GN=Agpat3 PE=1 SV=2	Agpat3	_FTETK[Acetyl (K)]HR_	1	88.8557	79.0442	93.1732	166.011	182.715	173.578	0.683175	0.549513	0.712169	1.25608	1.49121	1.40043
Cellular Component	GO:0005789	4	endoplasmic reticulum membrane	1.43	5.19156e-06	Q9D1Q6	111	K	2.74673	0.0107271	Up	Endoplasmic reticulum resident protein 44 OS=Mus musculus OX=10090 GN=Erp44 PE=1 SV=1	Erp44	_YPTLK[Acetyl (K)]LFR_	1	55.8899	94.1005	110.065	190.529	203.487	208.115	0.344961	0.58977	0.747695	1.6489	1.39291	1.57937
Cellular Component	GO:0005789	4	endoplasmic reticulum membrane	1.43	5.19156e-06	Q9ES97	837	K	2.45122	0.000323162	Up	Reticulon-3 OS=Mus musculus OX=10090 GN=Rtn3 PE=1 SV=2	Rtn3	_SVIQAVQK[Acetyl (K)]SEEGHPFK_	1	22.9044	26.6651	25.8605	75.0212	65.3327	66.3486	0.51427	0.612157	0.574349	1.55515	1.28679	1.32703
Cellular Component	GO:0005789	4	endoplasmic reticulum membrane	1.43	5.19156e-06	Q9D1G1	122	K	3.4174	9.08156e-06	Up	Ras-related protein Rab-1B OS=Mus musculus OX=10090 GN=Rab1b PE=1 SV=1	Rab1b	_LLVGNK[Acetyl (K)]SDLTTK_	1	100.338	106.118	91.4677	354.597	349.674	343.678	0.416002	0.480475	0.45283	1.56633	1.53732	1.50748
Cellular Component	GO:0005789	4	endoplasmic reticulum membrane	1.43	5.19156e-06	Q9D1D4	75	K	2.29897	0.0215434	Up	Transmembrane emp24 domain-containing protein 10 OS=Mus musculus OX=10090 GN=Tmed10 PE=1 SV=1	Tmed10	_THLK[Acetyl (K)]ITDSAGHILYAK_	1	43.1124	32.9557	21.6667	68.9927	55.3008	70.3211	0.797552	0.662417	0.42117	1.69768	1.09164	1.53536
Cellular Component	GO:0005789	4	endoplasmic reticulum membrane	1.43	5.19156e-06	Q9D0I4	50	K	1.6438	0.00215786	Up	Syntaxin-17 OS=Mus musculus OX=10090 GN=Stx17 PE=1 SV=1	Stx17	_IWDK[Acetyl (K)]LHEEHINAGR_	1	52.6024	61.5514	53.2783	83.2448	89.6677	88.6992	0.751202	0.82687	0.709327	1.12286	1.29386	1.34332
Cellular Component	GO:0005789	4	endoplasmic reticulum membrane	1.43	5.19156e-06	Q9D0F3	454	K	3.96428	0.000347847	Up	Protein ERGIC-53 OS=Mus musculus OX=10090 GN=Lman1 PE=1 SV=1	Lman1	_EHLHVVK[Acetyl (K)]R_	1	42.011	33.1043	48.7733	106.285	111.064	102.153	0.462074	0.37162	0.551305	1.87339	1.94422	1.67291
Cellular Component	GO:0005789	4	endoplasmic reticulum membrane	1.43	5.19156e-06	Q9CY27	38	K	2.73524	3.27639e-05	Up	Very-long-chain enoyl-CoA reductase OS=Mus musculus OX=10090 GN=Tecr PE=1 SV=1	Tecr	_TLFTK[Acetyl (K)]THPQWYPAR_	1	257.845	270.15	280.872	630.815	623.459	686.524	0.509083	0.565119	0.583632	1.45355	1.49285	1.58816
Cellular Component	GO:0005789	4	endoplasmic reticulum membrane	1.43	5.19156e-06	Q9CY27	2	K	1.61675	0.00173007	Up	Very-long-chain enoyl-CoA reductase OS=Mus musculus OX=10090 GN=Tecr PE=1 SV=1	Tecr	_MK[Acetyl (K)]HYEVEIR_	1	204.186	159.955	177.214	267.65	257.809	239.507	0.848568	0.704309	0.775103	1.29815	1.29938	1.16624
Cellular Component	GO:0005789	4	endoplasmic reticulum membrane	1.43	5.19156e-06	Q9CXW4	159	K	2.40297	0.00511654	Up	60S ribosomal protein L11 OS=Mus musculus OX=10090 GN=Rpl11 PE=1 SV=4	Rpl11	_ISK[Acetyl (K)]EEAMR_	1	80.6404	90.7554	63.7196	176.049	166.704	142.436	0.601931	0.739072	0.490464	1.71146	1.49522	1.19427
Cellular Component	GO:0005911	4	cell-cell junction	1.41	2.71118e-05	P70336	121	K	1.94642	0.00298961	Up	Rho-associated protein kinase 2 OS=Mus musculus OX=10090 GN=Rock2 PE=1 SV=1	Rock2	_VYAMK[Acetyl (K)]LLSK_	1	47.7722	47.5805		92.2824	111.706	100.629	0.617944	0.629372		1.11229	1.35025	1.17916
Cellular Component	GO:0005789	4	endoplasmic reticulum membrane	1.43	5.19156e-06	Q9CPU4	111	K	1.70148	0.00306912	Up	Microsomal glutathione S-transferase 3 OS=Mus musculus OX=10090 GN=Mgst3 PE=1 SV=1	Mgst3	_VLYAYGYYTGDPSK[Acetyl (K)]R_	1	92.0635	110.775	97.3094	185.525	190.977	192.72	0.633191	0.845657	0.716429	1.2271	1.24681	1.26131
Cellular Component	GO:0005789	4	endoplasmic reticulum membrane	1.43	5.19156e-06	Q99P72	1153	K	2.48734	0.00029667	Up	Reticulon-4 OS=Mus musculus OX=10090 GN=Rtn4 PE=1 SV=2	Rtn4	_IQAK[Acetyl (K)]IPGLK_	1	458.224	356.107	432.218	1063.79	1058.11	1072.71	0.622634	0.48656	0.600807	1.39129	1.44755	1.41451
Cellular Component	GO:0005789	4	endoplasmic reticulum membrane	1.43	5.19156e-06	Q99P72	1036	K	3.22573	0.0160307	Up	Reticulon-4 OS=Mus musculus OX=10090 GN=Rtn4 PE=1 SV=2	Rtn4	_GVIQAIQK[Acetyl (K)]SDEGHPFR_	1	47.2867	19.8049	50.434	115.321	137.583	137.757	0.561523	0.236484	0.612673	1.31808	1.6449	1.5875
Cellular Component	GO:0005789	4	endoplasmic reticulum membrane	1.43	5.19156e-06	Q99P72	760	K	2.47912	5.8859e-05	Up	Reticulon-4 OS=Mus musculus OX=10090 GN=Rtn4 PE=1 SV=2	Rtn4	_ESLTEVSETVTQHK[Acetyl (K)]HK_	1	196.038	204.248	169.847	490.574	482.96	481.73	0.584093	0.611929	0.517698	1.40686	1.44877	1.39289
Cellular Component	GO:0005789	4	endoplasmic reticulum membrane	1.43	5.19156e-06	Q9D1D4	127	K	2.84464	8.77407e-05	Up	Transmembrane emp24 domain-containing protein 10 OS=Mus musculus OX=10090 GN=Tmed10 PE=1 SV=1	Tmed10	_IPDQLVILDMK[Acetyl (K)]HGVEAK_	1	18.7202	17.0826	18.6707	45.0391	45.2118	45.505	0.532219	0.527692	0.557761	1.7032	1.3716	1.52689
Cellular Component	GO:0005789	4	endoplasmic reticulum membrane	1.43	5.19156e-06	Q9ES97	950	K	1.70466	0.000594911	Up	Reticulon-3 OS=Mus musculus OX=10090 GN=Rtn3 PE=1 SV=2	Rtn3	_SIVEK[Acetyl (K)]IQAK_	1	189.95	166.838	198.759	355.551	371.149	332.173	0.745328	0.669348	0.77144	1.28804	1.27751	1.16105
Cellular Component	GO:0005789	4	endoplasmic reticulum membrane	1.43	5.19156e-06	Q9ES97	954	K	1.81879	0.00287513	Up	Reticulon-3 OS=Mus musculus OX=10090 GN=Rtn3 PE=1 SV=2	Rtn3	_IQAK[Acetyl (K)]LPGIAK_	1	945.324	799.238		1664.04	1796.23	1904.45	0.701938	0.606795		1.14077	1.17	1.2597
Cellular Component	GO:0005789	4	endoplasmic reticulum membrane	1.43	5.19156e-06	Q9QXS1	311	K	1.68199	0.0153418	Up	Plectin OS=Mus musculus OX=10090 GN=Plec PE=1 SV=3	Plec	_EK[Acetyl (K)]LLLWSQR_	1	52.6842	63.8195	45.3984	86.1744	82.415	109.296	0.709035	0.889339	0.632519	1.15248	1.13876	1.46111
Cellular Component	GO:0030133	7	transport vesicle	1.48	5.44569e-06	P17427	857	K	3.34577	0.000798524	Up	AP-2 complex subunit alpha-2 OS=Mus musculus OX=10090 GN=Ap2a2 PE=1 SV=2	Ap2a2	_AK[Acetyl (K)]HPMDTEITK_	1	13.5241	11.4372	17.8139	56.8314	48.6923	56.4704	0.418195	0.362714	0.554396	1.58427	1.35111	1.53224
Cellular Component	GO:0030133	7	transport vesicle	1.48	5.44569e-06	P17427	569	K	2.18779	0.000579934	Up	AP-2 complex subunit alpha-2 OS=Mus musculus OX=10090 GN=Ap2a2 PE=1 SV=2	Ap2a2	_SDSQLK[Acetyl (K)]NADVELQQR_	1	52.0463	57.802	66.3938	144.609	152.758	139.388	0.537608	0.612342	0.690232	1.34661	1.41593	1.26339
Cellular Component	GO:0030133	7	transport vesicle	1.48	5.44569e-06	P12023	510	K	3.52856	0.00826675	Up	Amyloid-beta precursor protein OS=Mus musculus OX=10090 GN=App PE=1 SV=3	App	_QHTLK[Acetyl (K)]HFEHVR_	1	61.0455	31.6062	77.8506	202.844	242.339	192.046	0.457032	0.248764	0.596855	1.521	1.74821	1.32728
Cellular Component	GO:0030133	7	transport vesicle	1.48	5.44569e-06	P08752	313	K	1.83736	0.0217382	Up	Guanine nucleotide-binding protein G(i) subunit alpha-2 OS=Mus musculus OX=10090 GN=Gnai2 PE=1 SV=5	Gnai2	_FEDLNK[Acetyl (K)]R_	1	30.7066	17.8465	18.6384	37.8908	43.0727	50.4897	0.931669	0.571301	0.584854	1.13215	1.27796	1.42598
Cellular Component	GO:0030133	7	transport vesicle	1.48	5.44569e-06	O88935	281	K	2.04918	0.0011611	Up	Synapsin-1 OS=Mus musculus OX=10090 GN=Syn1 PE=1 SV=2	Syn1	_VK[Acetyl (K)]VDNQHDFQDIASVVALTK_	1	76.5693	98.8029	96.141	230.183	221.723	231.784	0.530393	0.702981	0.668292	1.27571	1.29309	1.32806
Cellular Component	GO:0030133	7	transport vesicle	1.48	5.44569e-06	O88544	227	K	1.6985	0.0119522	Up	COP9 signalosome complex subunit 4 OS=Mus musculus OX=10090 GN=Cops4 PE=1 SV=1	Cops4	_LEALK[Acetyl (K)]HALHC[Carbamidomethyl (C)]TILASAGQQR_	1	185.283	281.561	220.91	366.589	409.122	370.74	0.599784	0.905172	0.723274	1.20963	1.3521	1.22293
Cellular Component	GO:0030133	7	transport vesicle	1.48	5.44569e-06	O88544	150	K	2.28243	0.00103532	Up	COP9 signalosome complex subunit 4 OS=Mus musculus OX=10090 GN=Cops4 PE=1 SV=1	Cops4	_LETYLK[Acetyl (K)]IAR_	1	148.383	135.846	183.424	365.717	334.668	348.939	0.580777	0.52805	0.726129	1.4591	1.33734	1.39171
Cellular Component	GO:0030133	7	transport vesicle	1.48	5.44569e-06	O88544	91	K	2.09854	0.00537652	Up	COP9 signalosome complex subunit 4 OS=Mus musculus OX=10090 GN=Cops4 PE=1 SV=1	Cops4	_EVYHFTLEK[Acetyl (K)]IQPR_	1	101.91	135.646	84.9832	228.309	202.477	233.073	0.613436	0.810889	0.517388	1.40085	1.24431	1.42961
Cellular Component	GO:0030133	7	transport vesicle	1.48	5.44569e-06	O88384	13	K	1.928	0.0245557	Up	Vesicle transport through interaction with t-SNAREs homolog 1B OS=Mus musculus OX=10090 GN=Vti1b PE=1 SV=1	Vti1b	_[Acetyl (Protein N-term)]AASAASSEHFEK[Acetyl (K)]LHEIFR_	1	55.728	87.051	92.0244	200.255	177.464	191.509	0.444143	0.679044	0.868654	1.32691	1.23024	1.28312
Cellular Component	GO:0030133	7	transport vesicle	1.48	5.44569e-06	O55042	34	K	1.76783	0.00774747	Up	Alpha-synuclein OS=Mus musculus OX=10090 GN=Snca PE=1 SV=2	Snca	_TK[Acetyl (K)]EGVLYVGSK_	1	44.4773	52.1767	55.469	102.684	127.261	126.942	0.5839	0.716782	0.791511	1.07992	1.39067	1.22805
Cellular Component	GO:0030133	7	transport vesicle	1.48	5.44569e-06	O55029	318	K	7.07757	0.0103079	Up	Coatomer subunit beta' OS=Mus musculus OX=10090 GN=Copb2 PE=1 SV=2	Copb2	_IIWAK[Acetyl (K)]HSEVQQANLK_	1		1.83582	1	6.74312	12.6103	6.57908		0.295867	0.157923	1.27262	2.26606	1.27891
Cellular Component	GO:0030133	7	transport vesicle	1.48	5.44569e-06	O35864	47	K	1.78802	0.0239261	Up	COP9 signalosome complex subunit 5 OS=Mus musculus OX=10090 GN=Cops5 PE=1 SV=3	Cops5	_PWTK[Acetyl (K)]DHHYFK_	1	35.5921	65.1488	53.8958	86.3558	91.9022	99.9699	0.496442	0.852091	0.798572	1.23483	1.27796	1.32628
Cellular Component	GO:0030133	7	transport vesicle	1.48	5.44569e-06	O35633	304	K	3.12131	0.0137737	Up	Vesicular inhibitory amino acid transporter OS=Mus musculus OX=10090 GN=Slc32a1 PE=1 SV=3	Slc32a1	_FYIDVK[Acetyl (K)]K_	1	21.6785	50.1584	44.685	116.942	137.51	125.663	0.256157	0.629464	0.561377	1.38405	1.66626	1.46621
Cellular Component	GO:0030133	7	transport vesicle	1.48	5.44569e-06	O35633	296	K	2.79053	0.00378654	Up	Vesicular inhibitory amino acid transporter OS=Mus musculus OX=10090 GN=Slc32a1 PE=1 SV=3	Slc32a1	_DWAWEK[Acetyl (K)]VK_	1	59.7696	74.3882	102.391	219.997	232.341	235.377	0.379491	0.501621	0.691191	1.39907	1.51279	1.47569
Cellular Component	GO:0030133	7	transport vesicle	1.48	5.44569e-06	O35633	23	K	2.55601	0.000817044	Up	Vesicular inhibitory amino acid transporter OS=Mus musculus OX=10090 GN=Slc32a1 PE=1 SV=3	Slc32a1	_SQAK[Acetyl (K)]VSGMFAR_	1	225.435	298.719	242.302	706.814	680.784	647.639	0.472192	0.664522	0.539596	1.48288	1.4623	1.33949
Cellular Component	GO:0030133	7	transport vesicle	1.48	5.44569e-06	O35633	19	K	3.25808	0.000653953	Up	Vesicular inhibitory amino acid transporter OS=Mus musculus OX=10090 GN=Slc32a1 PE=1 SV=3	Slc32a1	_LTNVATSVSNK[Acetyl (K)]SQAK_	1	14.2721	13.135	10.141	46.5324	43.7271	36.0826	0.511037	0.499508	0.386067	1.66887	1.60563	1.27577
Cellular Component	GO:0030133	7	transport vesicle	1.48	5.44569e-06	O35633	8	K	2.15718	1.71675e-05	Up	Vesicular inhibitory amino acid transporter OS=Mus musculus OX=10090 GN=Slc32a1 PE=1 SV=3	Slc32a1	_SK[Acetyl (K)]LTNVATSVSNK_	1	731.712	750.977	701.968	1610.97	1653.29	1620.28	0.607418	0.6621	0.619556	1.33948	1.40743	1.32815
Cellular Component	GO:0030133	7	transport vesicle	1.48	5.44569e-06	O35526	57	K	2.83564	0.00013562	Up	Syntaxin-1A OS=Mus musculus OX=10090 GN=Stx1a PE=1 SV=3	Stx1a	_K[Acetyl (K)]HSAILASPNPDEK_	1	49.3717	43.7966	35.3798	161.732	158.345	163.959	0.538681	0.499689	0.42513	1.37213	1.34084	1.43698
Cellular Component	GO:0030133	7	transport vesicle	1.48	5.44569e-06	O35526	55	K	1.90975	0.00436329	Up	Syntaxin-1A OS=Mus musculus OX=10090 GN=Stx1a PE=1 SV=3	Stx1a	_IAENVEEVK[Acetyl (K)]R_	1	66.1926	50.9162	70.534	170.729	158.136	150.579	0.663201	0.533455	0.778302	1.33012	1.22967	1.21189
Cellular Component	GO:0005789	4	endoplasmic reticulum membrane	1.43	5.19156e-06	Q9Z280	329	K	1.93001	0.0193657	Up	Phospholipase D1 OS=Mus musculus OX=10090 GN=Pld1 PE=1 SV=1	Pld1	_K[Acetyl (K)]HGADFLK_	1	84.6991	68.6178	65.8542	98.1858	116.253	102.03	0.816285	0.709293	0.649555	1.1711	1.85944	1.16749
Cellular Component	GO:0005789	4	endoplasmic reticulum membrane	1.43	5.19156e-06	Q9Z0R9	398	K	5.31575	0.000648344	Up	Acyl-CoA 6-desaturase OS=Mus musculus OX=10090 GN=Fads2 PE=1 SV=1	Fads2	_HNLHK[Acetyl (K)]IAPLVK_	1	22.442	25.4923	26.761	107.664	95.582	124.976	0.262972	0.416182	0.356936	2.16161	1.48195	1.86403
Cellular Component	GO:0005789	4	endoplasmic reticulum membrane	1.43	5.19156e-06	Q9Z0J4	469	K	2.113	0.000497501	Up	Nitric oxide synthase, brain OS=Mus musculus OX=10090 GN=Nos1 PE=1 SV=1	Nos1	_TDGK[Acetyl (K)]HDFR_	1	50.1579	59.5786	56.5096	118.735	122.515	133.486	0.573868	0.661749	0.672008	1.21983	1.34996	1.46103
Cellular Component	GO:0005789	4	endoplasmic reticulum membrane	1.43	5.19156e-06	Q9Z0J4	406	K	3.24092	0.00143332	Up	Nitric oxide synthase, brain OS=Mus musculus OX=10090 GN=Nos1 PE=1 SV=1	Nos1	_DTELIYGAK[Acetyl (K)]HAWR_	1	41.384	25.3607	30.0212	118.284	103.12	114.482	0.592037	0.352216	0.4464	1.51947	1.42075	1.56676
Cellular Component	GO:0005789	4	endoplasmic reticulum membrane	1.43	5.19156e-06	Q9WVK8	453	K	1.68859	0.0129699	Up	Cholesterol 24-hydroxylase OS=Mus musculus OX=10090 GN=Cyp46a1 PE=1 SV=1	Cyp46a1	_VVMAK[Acetyl (K)]LLQR_	1	117.603	155.72	174.829	307.671	308.892	308.424	0.560352	0.795937	0.822969	1.17508	1.2905	1.21428
Cellular Component	GO:0005789	4	endoplasmic reticulum membrane	1.43	5.19156e-06	Q9WV18	302	K	1.96188	0.00477465	Up	Gamma-aminobutyric acid type B receptor subunit 1 OS=Mus musculus OX=10090 GN=Gabbr1 PE=1 SV=1	Gabbr1	_LFEK[Acetyl (K)]WGWK_	1	41.1034	35.9577	45.2674	75.2322	94.3832	86.5847	0.65236	0.549034	0.814577	1.3046	1.41574	1.23475
Cellular Component	GO:0030133	7	transport vesicle	1.48	5.44569e-06	Q80TJ1	973	K	2.88672	7.49054e-07	Up	Calcium-dependent secretion activator 1 OS=Mus musculus OX=10090 GN=Cadps PE=1 SV=3	Cadps	_FHK[Acetyl (K)]HLQDLFAPLVVR_	1	1160.01	1093.74	1163.4	3386.09	3317.08	3587.6	0.513654	0.4945	0.519583	1.47352	1.43493	1.50171
Cellular Component	GO:0043195	3	terminal bouton	1.57	5.97586e-06	Q62420	149	K	1.96104	0.00478541	Up	Endophilin-A1 OS=Mus musculus OX=10090 GN=Sh3gl2 PE=1 SV=2	Sh3gl2	_QNFIDPLQNLHDK[Acetyl (K)]DLR_	1	32.0235	36.6534	26.2302	82.1015	75.1472	78.2318	0.645045	0.786632	0.525528	1.36195	1.25762	1.21859
Cellular Component	GO:0030133	7	transport vesicle	1.48	5.44569e-06	Q80TJ1	1092	K	2.71636	4.37031e-06	Up	Calcium-dependent secretion activator 1 OS=Mus musculus OX=10090 GN=Cadps PE=1 SV=3	Cadps	_DLHWPEEEFGK[Acetyl (K)]HLEQR_	1	399.58	430.422	421.265	1175.79	1180.93	1189.14	0.505595	0.556078	0.537613	1.46209	1.45979	1.42235
Cellular Component	GO:0030133	7	transport vesicle	1.48	5.44569e-06	Q80Y17	59	K	2.54982	0.0113631	Up	Lethal(2) giant larvae protein homolog 1 OS=Mus musculus OX=10090 GN=Llgl1 PE=1 SV=1	Llgl1	_SGAVK[Acetyl (K)]IYGAPGVEFTGLHR_	1	6.16345	11.202	7.10171	18.3553	17.6466	22.593	0.410462	0.824003	0.489718	1.43482	1.30677	1.65478
Cellular Component	GO:0043195	3	terminal bouton	1.57	5.97586e-06	P46460	708	K	2.02785	5.86486e-05	Up	Vesicle-fusing ATPase OS=Mus musculus OX=10090 GN=Nsf PE=1 SV=2	Nsf	_VWIGIK[Acetyl (K)]K_	1	554.556	582.436	597.974	1203.66	1290.56	1364.51	0.617649	0.661473	0.671787	1.24223	1.34108	1.37284
Cellular Component	GO:0043195	3	terminal bouton	1.57	5.97586e-06	P46460	639	K	2.43475	0.00517818	Up	Vesicle-fusing ATPase OS=Mus musculus OX=10090 GN=Nsf PE=1 SV=2	Nsf	_K[Acetyl (K)]LLIIGTTSR_	1	77.7122	116.93	130.057	302.512	266.856	298.477	0.405985	0.622895	0.685342	1.46442	1.3007	1.40857
Cellular Component	GO:0043195	3	terminal bouton	1.57	5.97586e-06	P46460	529	K	2.77653	0.000873358	Up	Vesicle-fusing ATPase OS=Mus musculus OX=10090 GN=Nsf PE=1 SV=2	Nsf	_VLDDGELLVQQTK[Acetyl (K)]NSDR_	1	47.6036	49.9922	35.193	140.224	134.971	128.869	0.552433	0.591575	0.411955	1.50786	1.46137	1.35095
Cellular Component	GO:0043195	3	terminal bouton	1.57	5.97586e-06	P46460	462	K	2.31614	3.75379e-05	Up	Vesicle-fusing ATPase OS=Mus musculus OX=10090 GN=Nsf PE=1 SV=2	Nsf	_ASTK[Acetyl (K)]VEVDMEK_	1	377.156	345.548	331.852	867.731	923.721	884.553	0.629857	0.588433	0.559009	1.34279	1.43927	1.33442
Cellular Component	GO:0043195	3	terminal bouton	1.57	5.97586e-06	P46460	251	K	2.63781	0.000606975	Up	Vesicle-fusing ATPase OS=Mus musculus OX=10090 GN=Nsf PE=1 SV=2	Nsf	_VFPPEIVEQMGC[Carbamidomethyl (C)]K[Acetyl (K)]HVK_	1	1388.06	1902.57	1750.36	4765.39	4827.19	4999.92	0.440461	0.615609	0.560244	1.40119	1.42914	1.43321
Cellular Component	GO:0043195	3	terminal bouton	1.57	5.97586e-06	P46097	237	K	2.38169	0.00192453	Up	Synaptotagmin-2 OS=Mus musculus OX=10090 GN=Syt2 PE=1 SV=1	Syt2	_FSK[Acetyl (K)]HDIIGEVK_	1	155.247	114.106	126.107	237.061	275.555	237.061	0.732378	0.524572	0.607604	1.39585	1.69734	1.3476
Cellular Component	GO:0043195	3	terminal bouton	1.57	5.97586e-06	P46097	197	K	2.37782	0.000346472	Up	Synaptotagmin-2 OS=Mus musculus OX=10090 GN=Syt2 PE=1 SV=1	Syt2	_YETK[Acetyl (K)]VHR_	1	38.5252	44.6146	44.2568	72.6284	76.9628	92.3861	0.56344	0.635868	0.66108	1.32579	1.46972	1.62816
Cellular Component	GO:0043195	3	terminal bouton	1.57	5.97586e-06	P46096	313	K	2.05133	0.000776124	Up	Synaptotagmin-1 OS=Mus musculus OX=10090 GN=Syt1 PE=1 SV=1	Syt1	_MDVGGLSDPYVK[Acetyl (K)]IHLMQNGK_	1	54.7963	48.8897	63.6862	145.437	133.544	140.082	0.616492	0.56309	0.721636	1.37318	1.23678	1.29006
Cellular Component	GO:0043195	3	terminal bouton	1.57	5.97586e-06	P46096	236	K	2.26589	3.36829e-06	Up	Synaptotagmin-1 OS=Mus musculus OX=10090 GN=Syt1 PE=1 SV=1	Syt1	_FSK[Acetyl (K)]HDIIGEFK_	1	1069.05	1117.33	1082.14	2984.83	2973.39	3092.26	0.572558	0.612616	0.583717	1.34158	1.31089	1.35565
Cellular Component	GO:0043195	3	terminal bouton	1.57	5.97586e-06	P46096	196	K	2.72023	1.18762e-05	Up	Synaptotagmin-1 OS=Mus musculus OX=10090 GN=Syt1 PE=1 SV=1	Syt1	_FETK[Acetyl (K)]VHR_	1	480.22	476.496	528.471	1680	1599.58	1654.7	0.493558	0.501351	0.547035	1.44905	1.3533	1.3921
Cellular Component	GO:0043195	3	terminal bouton	1.57	5.97586e-06	P35438	37	K	3.05142	7.60773e-05	Up	Glutamate receptor ionotropic, NMDA 1 OS=Mus musculus OX=10090 GN=Grin1 PE=1 SV=1	Grin1	_K[Acetyl (K)]HEQMFR_	1	29.4615	32.5439	33.8416	122.95	127.181	122.881	0.410166	0.479981	0.507392	1.37303	1.47765	1.41381
Cellular Component	GO:0043195	3	terminal bouton	1.57	5.97586e-06	P46638	95	K	2.95219	0.007954	Up	Ras-related protein Rab-11B OS=Mus musculus OX=10090 GN=Rab11b PE=1 SV=3	Rab11b	_GAVGALLVYDIAK[Acetyl (K)]HLTYENVER_	1	9.84161	12.0261	16.5728	38.8075	26.7069	46.9908	0.374041	0.500164	0.646654	1.49294	1.10956	1.88737
Cellular Component	GO:0043195	3	terminal bouton	1.57	5.97586e-06	P28663	78	K	4.46868	0.000646309	Up	Beta-soluble NSF attachment protein OS=Mus musculus OX=10090 GN=Napb PE=1 SV=2	Napb	_LHMQLQSK[Acetyl (K)]HDSATSFVDAGNAYK_	1	27.0137	35.1759	42.3209	175.111	166.378	209.968	0.26406	0.361564	0.418363	1.41059	1.45085	1.8038
Cellular Component	GO:0043195	3	terminal bouton	1.57	5.97586e-06	P28661	396	K	2.56257	0.0119787	Up	Septin-4 OS=Mus musculus OX=10090 GN=Septin4 PE=1 SV=1	Septin4	_THMQDLK[Acetyl (K)]DVTR_	1	9.4648	9.78238	10.0577	35.027	16.845	26.9466	0.504495	0.579043	0.582729	1.92635	0.959341	1.38423
Cellular Component	GO:0043195	3	terminal bouton	1.57	5.97586e-06	P23819	228	K	1.60393	0.00539407	Up	Glutamate receptor 2 OS=Mus musculus OX=10090 GN=Gria2 PE=1 SV=3	Gria2	_DKVNDIVDQVITIGK[Acetyl (K)]HVK_	1	27.9417	27.9171	27.2292	59.8126	55.3288	44.8486	0.764782	0.746769	0.744746	1.33884	1.26523	1.01486
Cellular Component	GO:0043195	3	terminal bouton	1.57	5.97586e-06	P15209	126	K	2.67212	0.0108223	Up	BDNF/NT-3 growth factors receptor OS=Mus musculus OX=10090 GN=Ntrk2 PE=1 SV=1	Ntrk2	_NK[Acetyl (K)]LTSLSR_	1	65.276	91.5998	87.2724	228.656	221.151	201.945	0.369476	0.624428	0.682337	1.82102	1.42916	1.22893
Cellular Component	GO:0043195	3	terminal bouton	1.57	5.97586e-06	P15209	113	K	2.28039	0.00221605	Up	BDNF/NT-3 growth factors receptor OS=Mus musculus OX=10090 GN=Ntrk2 PE=1 SV=1	Ntrk2	_AFLK[Acetyl (K)]NSNLR_	1	255.348	210.767	237.415	526.265	532.599	521.268	0.567011	0.563662	0.728212	1.64423	1.35027	1.24447
Cellular Component	GO:0043195	3	terminal bouton	1.57	5.97586e-06	P13595	684	K	1.78287	4.73154e-05	Up	Neural cell adhesion molecule 1 OS=Mus musculus OX=10090 GN=Ncam1 PE=1 SV=3	Ncam1	_SK[Acetyl (K)]AAHFVFR_	1	1655.42	1726.03	1632.8	2912.23	2925.46	2995.09	0.700378	0.755893	0.70443	1.23668	1.30864	1.30692
[truncated: 38,049 more rows]
